# Supplementary material for: Integrated control of bacterial growth and stress response by (p)ppGpp in Escherichia coli: A seesaw fashion
Source: iScience. 2024 Jan 9;27(2):108818. doi: 10.1016/j.isci.2024.108818 (PMC10828813; doi:10.1016/j.isci.2024.108818)
Supplement: Table S1. A systematic annotation of proteomic data of RE198LQ provided by the Jingjie PTM Biolabs, related to Figures 1, 2, and 4 — The relative abundances of each protein (column AD to AG) correspond to exactly the data of LFQ intensity (column Z to AC). It is obtained by using the LFQ intensity of each condition to be normalized by the average of the LFQ intensity of all conditions of each protein. [file mmc2.xlsx]

## Sheet: growth condition
Project	Sample name	strains	conditions	Note
RE198LQ	W_glu-1	wild type NCM3722 strain	glucose minimal medium (replicate 1)
	W_glu-2		glucose minimal medium (replicate 2)	corresponds to the proteome allocation data of Figure 2.
	pLAS30-1	wild type NCM3722 RelA* OE strain	glucose minimal medium+IPTG 30 uM (replicate 1)
	pLAS30-2		glucose minimal medium+IPTG 30 uM (replicate 2)	supplementary data1-5 correspond to RE198LQ project.
XA00994LQ	A1	NCM3722 rpoS-null strain	glucose minimal medium (replicate 1)
	A2		glucose minimal medium (replicate 2)	supplementary data6-10 correspond to XA00994LQ project.
	A3		glucose minimal medium (replicate-3)	corresponds to the proteome allocation data of Figure 4.
	D1	NCM3722 rpoS-null RelA* OE strain	glucose minimal medium+IPTG 30 uM (replicate 1)
	D2		glucose minimal medium+IPTG 30 uM (replicate 2)
	D3		glucose minimal medium+IPTG 30 uM (replicate 3)

## Sheet: Table S1
Protein accession	Protein description	Gene name	MW [kDa]	Coverage [%]	MS/MS Counts	Peptides	Unique peptides	Razor + unique peptides	MS/MS count W_glu_1	MS/MS count W_glu_2	MS/MS count PLAS30_1	MS/MS count PLAS30_2	Peptides W_glu_1	Peptides W_glu_2	Peptides PLAS30_1	Peptides PLAS30_2	Unique peptides W_glu_1	Unique peptides W_glu_2	Unique peptides PLAS30_1	Unique peptides PLAS30_2	Razor + unique peptides W_glu_1	Razor + unique peptides W_glu_2	Razor + unique peptides PLAS30_1	Razor + unique peptides PLAS30_2	LFQ intensity W_glu_1	LFQ intensity W_glu_2	LFQ intensity PLAS30_1	LFQ intensity PLAS30_2	W_glu_1	W_glu_2	PLAS30_1	PLAS30_2	W_glu_2/W_glu_1 Ratio	PLAS30_1/W_glu_1 Ratio	PLAS30_2/W_glu_1 Ratio	Subcellular localization	KEGG KO No.	KEGG Gene	KEGG pathway	Biological Process	Cellular Component	Molecular Function	Pfam ID	Domain description	COG/KOG category	COG/KOG NO.	COG/KOG description
A0A385XJ53	Insertion element IS1 9 protein InsA OS=Escherichia coli (strain K12) OX=83333 GN=insA9 PE=3 SV=1	insA9	9.8683	51.6	7	3	3	3	1	1	3	2	1	2	3	3	1	2	3	3	1	2	3	3	0	73390	120930	130610		0.677592	1.11652	1.20589				Unknown	K07480	insB; insertion element IS1 protein InsB		GO:0006139 nucleobase-containing compound metabolic process; GO:0006259 DNA metabolic process; GO:0006310 DNA recombination; GO:0006313 transposition, DNA-mediated; GO:0006725 cellular aromatic compound metabolic process; GO:0006807 nitrogen compound metabolic process; GO:0008152 metabolic process; GO:0009987 cellular process; GO:0032196 transposition; GO:0034641 cellular nitrogen compound metabo…			PF03811; PF12759	InsA N-terminal domain; InsA C-terminal domain	L	COG3677	Transposase and inactivated derivatives
A0A385XJE6	Transposase InsH for insertion sequence element IS5U OS=Escherichia coli (strain K12) OX=83333 GN=insH21 PE=3 SV=2	insH21	37.851	15	16	5	5	5	6	4	3	3	5	4	3	3	5	4	3	3	5	4	3	3	267600	221440	103970	94168	1.55767	1.28898	0.6052	0.548143	0.828	0.389	0.352	Cytoplasmic	K07481	K07481; transposase, IS5 family		GO:0006139 nucleobase-containing compound metabolic process; GO:0006259 DNA metabolic process; GO:0006310 DNA recombination; GO:0006313 transposition, DNA-mediated; GO:0006355 regulation of transcription, DNA-templated; GO:0006725 cellular aromatic compound metabolic process; GO:0006807 nitrogen compound metabolic process; GO:0008152 metabolic process; GO:0009889 regulation of biosynthetic proces…	GO:0005622 intracellular; GO:0005623 cell; GO:0005737 cytoplasm; GO:0005829 cytosol;	GO:0003824 catalytic activity; GO:0004803 transposase activity; GO:0140097 catalytic activity, acting on DNA;	PF05598; PF01609	Transposase domain (DUF772); Transposase DDE domain	L	COG3039	Transposase and inactivated derivatives, IS5 family
A0A7H2C765	Penicillin-binding protein 1B OS=Escherichia coli (strain K12) OX=83333 GN=mrcB PE=3 SV=1	mrcB	88.889	39.5	103	26	26	26	21	25	33	24	22	25	26	24	22	25	26	24	22	25	26	24	703330	768790	909760	985180	0.835542	0.913307	1.08078	1.17037	1.093	1.294	1.401	CytoplasmicMembrane	K05365	mrcB; penicillin-binding protein 1B [EC:2.4.1.129 3.4.16.4]	map00550 Peptidoglycan biosynthesis	GO:0000270 peptidoglycan metabolic process; GO:0006022 aminoglycan metabolic process; GO:0006023 aminoglycan biosynthetic process; GO:0006024 glycosaminoglycan biosynthetic process; GO:0006508 proteolysis; GO:0006807 nitrogen compound metabolic process; GO:0008152 metabolic process; GO:0008360 regulation of cell shape; GO:0009058 biosynthetic process; GO:0009059 macromolecule biosynthetic process…	GO:0005623 cell; GO:0005886 plasma membrane; GO:0005887 integral component of plasma membrane; GO:0016020 membrane; GO:0016021 integral component of membrane; GO:0030288 outer membrane-bounded periplasmic space; GO:0030313 cell envelope; GO:0031224 intrinsic component of membrane; GO:0031226 intrinsic component of plasma membrane; GO:0031975 envelope; GO:0042597 periplasmic space; GO:0071944 cell…	GO:0003824 catalytic activity; GO:0004180 carboxypeptidase activity; GO:0004185 serine-type carboxypeptidase activity; GO:0005488 binding; GO:0008144 drug binding; GO:0008233 peptidase activity; GO:0008236 serine-type peptidase activity; GO:0008238 exopeptidase activity; GO:0008289 lipid binding; GO:0008658 penicillin binding; GO:0008955 peptidoglycan glycosyltransferase activity; GO:0009002 seri…	PF00905	Penicillin binding protein transpeptidase domain	M	COG0744	Membrane carboxypeptidase (penicillin-binding protein)
A0A7H2C767	Chaperone protein ClpB OS=Escherichia coli (strain K12) OX=83333 GN=clpB PE=3 SV=1	clpB	79.869	74.6	1	46	1	1	0	0	1	0	43	43	45	42	0	0	1	1	0	0	1	1	0	0	0	0								Cytoplasmic	K03695	clpB; ATP-dependent Clp protease ATP-binding subunit ClpB		GO:0006950 response to stress; GO:0006986 response to unfolded protein; GO:0009266 response to temperature stimulus; GO:0009408 response to heat; GO:0009628 response to abiotic stimulus; GO:0010033 response to organic substance; GO:0035966 response to topologically incorrect protein; GO:0042221 response to chemical; GO:0050896 response to stimulus;	GO:0005622 intracellular; GO:0005623 cell; GO:0005737 cytoplasm; GO:0005829 cytosol;	GO:0003824 catalytic activity; GO:0005488 binding; GO:0005515 protein binding; GO:0016462 pyrophosphatase activity; GO:0016787 hydrolase activity; GO:0016817 hydrolase activity, acting on acid anhydrides; GO:0016818 hydrolase activity, acting on acid anhydrides, in phosphorus-containing anhydrides; GO:0016887 ATPase activity; GO:0017111 nucleoside-triphosphatase activity; GO:0042802 identical pro…	PF00004; PF07724; PF10431	ATPase family associated with various cellular activities (AAA); AAA domain (Cdc48 subfamily); C-terminal, D2-small domain, of ClpB protein	O	COG0542	ATPases with chaperone activity, ATP-binding subunit
P0DSF6	Protein YecV OS=Escherichia coli (strain K12) OX=83333 GN=yecV PE=1 SV=1	yecV	1.6299	50	4	1	1	1	1	1	1	1	1	1	1	1	1	1	1	1	1	1	1	1	0	0	0	0								Unknown
A5A614	UPF0509 protein YciZ OS=Escherichia coli (strain K12) OX=83333 GN=yciZ PE=1 SV=1	yciZ	6.4413	33.3	7	3	3	3	1	1	2	3	2	2	3	3	2	2	3	3	2	2	3	3	115570	118870	152630	231900	0.746854	0.768179	0.986348	1.49862	1.029	1.321	2.007	Unknown
O32583	Sulfur carrier protein ThiS OS=Escherichia coli (strain K12) OX=83333 GN=thiS PE=1 SV=1	thiS	7.3112	22.7	4	1	1	1	1	1	1	1	1	1	1	1	1	1	1	1	1	1	1	1	0	0	0	0								Unknown	K03154	thiS; sulfur carrier protein	map04122 Sulfur relay system						H	COG2104	Sulfur transfer protein involved in thiamine biosynthesis
O52982	Lipoprotein YfjS OS=Escherichia coli (strain K12) OX=83333 GN=yfjS PE=1 SV=2	yfjS	16.735	8.2	2	1	1	1	1	0	0	1	1	0	0	1	1	0	0	1	1	0	0	1	0	0	0	0								Unknown					GO:0005623 cell; GO:0005886 plasma membrane; GO:0016020 membrane; GO:0071944 cell periphery;				K	COG2378	Predicted transcriptional regulator
P00350	6-phosphogluconate dehydrogenase, decarboxylating OS=Escherichia coli (strain K12) OX=83333 GN=gnd PE=1 SV=2	gnd	51.481	79.7	174	37	37	37	40	38	45	51	32	27	36	37	32	27	36	37	32	27	36	37	4383700	4164300	6583300	6970000	0.793383	0.753675	1.19148	1.26146	0.95	1.502	1.59	Cytoplasmic	K00033	PGD, gnd, gntZ; 6-phosphogluconate dehydrogenase [EC:1.1.1.44 1.1.1.343]	map00030 Pentose phosphate pathway; map00480 Glutathione metabolism; map01100 Metabolic pathways; map01110 Biosynthesis of secondary metabolites; map01120 Microbial metabolism in diverse environments; map01130 Biosynthesis of antibiotics; map01200 Carbon metabolism	GO:0005975 carbohydrate metabolic process; GO:0006081 cellular aldehyde metabolic process; GO:0006082 organic acid metabolic process; GO:0006098 pentose-phosphate shunt; GO:0006139 nucleobase-containing compound metabolic process; GO:0006725 cellular aromatic compound metabolic process; GO:0006732 coenzyme metabolic process; GO:0006733 oxidoreduction coenzyme metabolic process; GO:0006739 NADP me…	GO:0005622 intracellular; GO:0005623 cell; GO:0005737 cytoplasm; GO:0005829 cytosol;	GO:0003824 catalytic activity; GO:0004616 phosphogluconate dehydrogenase (decarboxylating) activity; GO:0005488 binding; GO:0005515 protein binding; GO:0016491 oxidoreductase activity; GO:0016614 oxidoreductase activity, acting on CH-OH group of donors; GO:0016616 oxidoreductase activity, acting on the CH-OH group of donors, NAD or NADP as acceptor; GO:0042802 identical protein binding; GO:004280…	PF03446; PF00393	NAD binding domain of 6-phosphogluconate dehydrogenase; 6-phosphogluconate dehydrogenase, C-terminal domain	F	COG0362	6-phosphogluconate dehydrogenase
P00363	Fumarate reductase flavoprotein subunit OS=Escherichia coli (strain K12) OX=83333 GN=frdA PE=1 SV=3	frdA	65.971	52.2	55	22	22	22	8	10	18	19	15	14	21	21	15	14	21	21	15	14	21	21	264750	274640	574160	602410	0.617147	0.640201	1.3384	1.40425	1.037	2.169	2.275	CytoplasmicMembrane	K00244	frdA; fumarate reductase flavoprotein subunit [EC:1.3.5.4]	map00020 Citrate cycle (TCA cycle); map00190 Oxidative phosphorylation; map00620 Pyruvate metabolism; map00650 Butanoate metabolism; map00720 Carbon fixation pathways in prokaryotes; map01100 Metabolic pathways; map01110 Biosynthesis of secondary metabolites; map01120 Microbial metabolism in diverse environments; map01130 Biosynthesis of antibiotics; map01200 Carbon metabolism; map02020 Two-compo…	GO:0001539 cilium or flagellum-dependent cell motility; GO:0006091 generation of precursor metabolites and energy; GO:0006113 fermentation; GO:0006928 movement of cell or subcellular component; GO:0006950 response to stress; GO:0006974 cellular response to DNA damage stimulus; GO:0006996 organelle organization; GO:0008152 metabolic process; GO:0009061 anaerobic respiration; GO:0009987 cellular pr…	GO:0005622 intracellular; GO:0005623 cell; GO:0005737 cytoplasm; GO:0005829 cytosol; GO:0005886 plasma membrane; GO:0016020 membrane; GO:0032991 protein-containing complex; GO:0045273 respiratory chain complex II; GO:0045274 plasma membrane respiratory chain complex II; GO:0045283 fumarate reductase complex; GO:0045284 plasma membrane fumarate reductase complex; GO:0070469 respirasome; GO:0070470…	GO:0000104 succinate dehydrogenase activity; GO:0000166 nucleotide binding; GO:0003824 catalytic activity; GO:0005488 binding; GO:0009055 electron transfer activity; GO:0016491 oxidoreductase activity; GO:0016627 oxidoreductase activity, acting on the CH-CH group of donors; GO:0036094 small molecule binding; GO:0043167 ion binding; GO:0043168 anion binding; GO:0048037 cofactor binding; GO:0050660…	PF02910	Fumarate reductase flavoprotein C-term	C	COG1053	Succinate dehydrogenase/fumarate reductase, flavoprotein subunit
P00370	NADP-specific glutamate dehydrogenase OS=Escherichia coli (strain K12) OX=83333 GN=gdhA PE=1 SV=1	gdhA	48.581	76.3	231	32	32	32	66	63	51	51	32	30	31	31	32	30	31	31	32	30	31	31	13468000	12838000	7162200	7037100	1.33	1.26778	0.707285	0.694931	0.953	0.532	0.523	OuterMembrane	K00262	E1.4.1.4, gdhA; glutamate dehydrogenase (NADP+) [EC:1.4.1.4]	map00220 Arginine biosynthesis; map00250 Alanine, aspartate and glutamate metabolism; map00910 Nitrogen metabolism; map01100 Metabolic pathways; map01120 Microbial metabolism in diverse environments	GO:0006082 organic acid metabolic process; GO:0006520 cellular amino acid metabolic process; GO:0006536 glutamate metabolic process; GO:0006537 glutamate biosynthetic process; GO:0006807 nitrogen compound metabolic process; GO:0008152 metabolic process; GO:0008652 cellular amino acid biosynthetic process; GO:0009058 biosynthetic process; GO:0009064 glutamine family amino acid metabolic process; G…	GO:0005622 intracellular; GO:0005623 cell; GO:0005737 cytoplasm; GO:0005829 cytosol;	GO:0003824 catalytic activity; GO:0004353 glutamate dehydrogenase [NAD(P)+] activity; GO:0004354 glutamate dehydrogenase (NADP+) activity; GO:0005488 binding; GO:0005515 protein binding; GO:0016491 oxidoreductase activity; GO:0016638 oxidoreductase activity, acting on the CH-NH2 group of donors; GO:0016639 oxidoreductase activity, acting on the CH-NH2 group of donors, NAD or NADP as acceptor; GO:…	PF02812; PF00208	Glu/Leu/Phe/Val dehydrogenase, dimerisation domain; Glutamate/Leucine/Phenylalanine/Valine dehydrogenase	E	COG0334	Glutamate dehydrogenase/leucine dehydrogenase
P00393	Type II NADH:quinone oxidoreductase OS=Escherichia coli (strain K12) OX=83333 GN=ndh PE=1 SV=2	ndh	47.358	71.9	122	24	24	24	31	31	30	30	23	23	23	22	23	23	23	22	23	23	23	22	979690	937050	688660	776440	1.15877	1.10833	0.814539	0.918364	0.956	0.703	0.793	CytoplasmicMembrane	K03885	ndh; NADH dehydrogenase [EC:1.6.99.3]	map00190 Oxidative phosphorylation	GO:0006091 generation of precursor metabolites and energy; GO:0008152 metabolic process; GO:0009060 aerobic respiration; GO:0009061 anaerobic respiration; GO:0009987 cellular process; GO:0015980 energy derivation by oxidation of organic compounds; GO:0019646 aerobic electron transport chain; GO:0022900 electron transport chain; GO:0022904 respiratory electron transport chain; GO:0042592 homeostat…	GO:0005623 cell; GO:0005886 plasma membrane; GO:0016020 membrane; GO:0030964 NADH dehydrogenase complex; GO:0032991 protein-containing complex; GO:0071944 cell periphery; GO:0098796 membrane protein complex; GO:1902494 catalytic complex;	GO:0000166 nucleotide binding; GO:0003824 catalytic activity; GO:0003954 NADH dehydrogenase activity; GO:0005488 binding; GO:0008137 NADH dehydrogenase (ubiquinone) activity; GO:0016491 oxidoreductase activity; GO:0016651 oxidoreductase activity, acting on NAD(P)H; GO:0016655 oxidoreductase activity, acting on NAD(P)H, quinone or similar compound as acceptor; GO:0036094 small molecule binding; GO…	PF07992	Pyridine nucleotide-disulphide oxidoreductase	C	COG1252	NADH dehydrogenase, FAD-containing subunit
P00448	Superoxide dismutase [Mn] OS=Escherichia coli (strain K12) OX=83333 GN=sodA PE=1 SV=2	sodA	23.097	66	80	14	14	14	20	20	22	18	14	13	14	14	14	13	14	14	14	13	14	14	7148000	7052000	5843800	5848400	1.10427	1.08944	0.902789	0.9035	0.987	0.818	0.818	Unknown	K04564	SOD2; superoxide dismutase, Fe-Mn family [EC:1.15.1.1]		GO:0000302 response to reactive oxygen species; GO:0000303 response to superoxide; GO:0000305 response to oxygen radical; GO:0006801 superoxide metabolic process; GO:0006950 response to stress; GO:0006979 response to oxidative stress; GO:0008152 metabolic process; GO:0009266 response to temperature stimulus; GO:0009268 response to pH; GO:0009408 response to heat; GO:0009628 response to abiotic st…	GO:0005622 intracellular; GO:0005623 cell; GO:0005737 cytoplasm; GO:0005829 cytosol;	GO:0003676 nucleic acid binding; GO:0003677 DNA binding; GO:0003824 catalytic activity; GO:0004784 superoxide dismutase activity; GO:0005488 binding; GO:0005506 iron ion binding; GO:0016209 antioxidant activity; GO:0016491 oxidoreductase activity; GO:0016721 oxidoreductase activity, acting on superoxide radicals as acceptor; GO:0030145 manganese ion binding; GO:0043167 ion binding; GO:0043169 cat…	PF00081; PF02777	Iron/manganese superoxide dismutases, alpha-hairpin domain; Iron/manganese superoxide dismutases, C-terminal domain	P	COG0605	Superoxide dismutase
P00452	Ribonucleoside-diphosphate reductase 1 subunit alpha OS=Escherichia coli (strain K12) OX=83333 GN=nrdA PE=1 SV=2	nrdA	85.774	56.4	182	38	38	38	44	44	51	43	31	33	37	34	31	33	37	34	31	33	37	34	2112800	2049400	1914700	1985300	1.04825	1.01679	0.949964	0.984992	0.97	0.906	0.94	Cytoplasmic	K00525	E1.17.4.1A, nrdA, nrdE; ribonucleoside-diphosphate reductase alpha chain [EC:1.17.4.1]	map00230 Purine metabolism; map00240 Pyrimidine metabolism; map01100 Metabolic pathways	GO:0006139 nucleobase-containing compound metabolic process; GO:0006725 cellular aromatic compound metabolic process; GO:0006753 nucleoside phosphate metabolic process; GO:0006793 phosphorus metabolic process; GO:0006796 phosphate-containing compound metabolic process; GO:0006807 nitrogen compound metabolic process; GO:0008152 metabolic process; GO:0009058 biosynthetic process; GO:0009117 nucleot…	GO:0005622 intracellular; GO:0005623 cell; GO:0005737 cytoplasm; GO:0005829 cytosol; GO:0005971 ribonucleoside-diphosphate reductase complex; GO:0032991 protein-containing complex; GO:1902494 catalytic complex; GO:1990204 oxidoreductase complex;	GO:0000166 nucleotide binding; GO:0003824 catalytic activity; GO:0004748 ribonucleoside-diphosphate reductase activity, thioredoxin disulfide as acceptor; GO:0005488 binding; GO:0005515 protein binding; GO:0005524 ATP binding; GO:0008144 drug binding; GO:0016491 oxidoreductase activity; GO:0016725 oxidoreductase activity, acting on CH or CH2 groups; GO:0016728 oxidoreductase activity, acting on C…	PF03477; PF00317	ATP cone domain; Ribonucleotide reductase, all-alpha domain	F	COG0209	Ribonucleotide reductase, alpha subunit
P00490	Maltodextrin phosphorylase OS=Escherichia coli (strain K12) OX=83333 GN=malP PE=1 SV=7	malP	90.521	24.3	52	15	15	15	10	11	16	15	11	13	14	15	11	13	14	15	11	13	14	15	93100	88629	186070	207330	0.647507	0.616411	1.29411	1.44197	0.952	1.999	2.227	Cytoplasmic	K00688	PYG, glgP; glycogen phosphorylase [EC:2.4.1.1]	map00500 Starch and sucrose metabolism; map01100 Metabolic pathways; map01110 Biosynthesis of secondary metabolites; map02026 Biofilm formation - Escherichia coli	GO:0000272 polysaccharide catabolic process; GO:0005975 carbohydrate metabolic process; GO:0005976 polysaccharide metabolic process; GO:0005977 glycogen metabolic process; GO:0005980 glycogen catabolic process; GO:0006073 cellular glucan metabolic process; GO:0006091 generation of precursor metabolites and energy; GO:0006112 energy reserve metabolic process; GO:0008152 metabolic process; GO:00090…	GO:0005622 intracellular; GO:0005623 cell; GO:0005737 cytoplasm; GO:0005829 cytosol;	GO:0003824 catalytic activity; GO:0004645 1,4-alpha-oligoglucan phosphorylase activity; GO:0005488 binding; GO:0008144 drug binding; GO:0008184 glycogen phosphorylase activity; GO:0016740 transferase activity; GO:0016757 transferase activity, transferring glycosyl groups; GO:0016758 transferase activity, transferring hexosyl groups; GO:0019842 vitamin binding; GO:0030170 pyridoxal phosphate bindi…			G	COG0058	Glucan phosphorylase
P00509	Aspartate aminotransferase OS=Escherichia coli (strain K12) OX=83333 GN=aspC PE=1 SV=1	aspC	43.573	71.2	169	31	31	31	41	38	43	47	29	28	30	30	29	28	30	30	29	28	30	30	6489900	6226000	5833700	5900100	1.06176	1.01858	0.9544	0.965263	0.959	0.899	0.909	Cytoplasmic	K00813	aspC; aspartate aminotransferase [EC:2.6.1.1]	map00220 Arginine biosynthesis; map00250 Alanine, aspartate and glutamate metabolism; map00270 Cysteine and methionine metabolism; map00330 Arginine and proline metabolism; map00350 Tyrosine metabolism; map00360 Phenylalanine metabolism; map00400 Phenylalanine, tyrosine and tryptophan biosynthesis; map00401 Novobiocin biosynthesis; map01100 Metabolic pathways; map01110 Biosynthesis of secondary m…	GO:0006082 organic acid metabolic process; GO:0006520 cellular amino acid metabolic process; GO:0006531 aspartate metabolic process; GO:0006532 aspartate biosynthetic process; GO:0006551 leucine metabolic process; GO:0006558 L-phenylalanine metabolic process; GO:0006570 tyrosine metabolic process; GO:0006571 tyrosine biosynthetic process; GO:0006725 cellular aromatic compound metabolic process; G…	GO:0005622 intracellular; GO:0005623 cell; GO:0005737 cytoplasm; GO:0005829 cytosol;	GO:0003824 catalytic activity; GO:0004069 L-aspartate:2-oxoglutarate aminotransferase activity; GO:0004838 L-tyrosine:2-oxoglutarate aminotransferase activity; GO:0005488 binding; GO:0005515 protein binding; GO:0008144 drug binding; GO:0008483 transaminase activity; GO:0008793 aromatic-amino-acid:2-oxoglutarate aminotransferase activity; GO:0016740 transferase activity; GO:0016769 transferase act…	PF00155	Aminotransferase class I and II	E	COG1448	Aspartate/tyrosine/aromatic aminotransferase
P00547	Homoserine kinase OS=Escherichia coli (strain K12) OX=83333 GN=thrB PE=1 SV=2	thrB	33.623	53.9	80	16	16	16	16	18	20	26	14	15	16	16	14	15	16	16	14	15	16	16	2481200	2463800	4289100	4364200	0.729856	0.724738	1.26166	1.28375	0.993	1.729	1.759	Unknown	K00872	thrB1; homoserine kinase [EC:2.7.1.39]	map00260 Glycine, serine and threonine metabolism; map01100 Metabolic pathways; map01110 Biosynthesis of secondary metabolites; map01120 Microbial metabolism in diverse environments; map01230 Biosynthesis of amino acids	GO:0000096 sulfur amino acid metabolic process; GO:0000097 sulfur amino acid biosynthetic process; GO:0006082 organic acid metabolic process; GO:0006520 cellular amino acid metabolic process; GO:0006555 methionine metabolic process; GO:0006566 threonine metabolic process; GO:0006790 sulfur compound metabolic process; GO:0006793 phosphorus metabolic process; GO:0006796 phosphate-containing compoun…	GO:0005622 intracellular; GO:0005623 cell; GO:0005737 cytoplasm; GO:0005829 cytosol;	GO:0003824 catalytic activity; GO:0004413 homoserine kinase activity; GO:0016301 kinase activity; GO:0016740 transferase activity; GO:0016772 transferase activity, transferring phosphorus-containing groups; GO:0016773 phosphotransferase activity, alcohol group as acceptor; GO:0019202 amino acid kinase activity;			F	COG0083	Homoserine kinase
P00550	PTS system mannitol-specific EIICBA component OS=Escherichia coli (strain K12) OX=83333 GN=mtlA PE=1 SV=1	mtlA	67.971	35.2	65	14	14	14	16	15	17	17	14	14	14	14	14	14	14	14	14	14	14	14	466960	485030	952030	972640	0.649309	0.674435	1.3238	1.35246	1.039	2.039	2.083	CytoplasmicMembrane	K02800	PTS-Mtl-EIIC, mtlA, cmtA; PTS system, mannitol-specific IIC component	map00051 Fructose and mannose metabolism; map01100 Metabolic pathways; map02060 Phosphotransferase system (PTS)	GO:0006810 transport; GO:0008643 carbohydrate transport; GO:0009401 phosphoenolpyruvate-dependent sugar phosphotransferase system; GO:0015791 polyol transport; GO:0015797 mannitol transport; GO:0015850 organic hydroxy compound transport; GO:0034219 carbohydrate transmembrane transport; GO:0051179 localization; GO:0051234 establishment of localization; GO:0055085 transmembrane transport; GO:007170…	GO:0005623 cell; GO:0005886 plasma membrane; GO:0005887 integral component of plasma membrane; GO:0016020 membrane; GO:0016021 integral component of membrane; GO:0031224 intrinsic component of membrane; GO:0031226 intrinsic component of plasma membrane; GO:0071944 cell periphery;	GO:0003824 catalytic activity; GO:0005215 transporter activity; GO:0015144 carbohydrate transmembrane transporter activity; GO:0015166 polyol transmembrane transporter activity; GO:0015318 inorganic molecular entity transmembrane transporter activity; GO:0015575 mannitol transmembrane transporter activity; GO:0016740 transferase activity; GO:0016772 transferase activity, transferring phosphorus-c…	PF02302	PTS system, Lactose/Cellobiose specific IIB subunit	G	COG4668	Mannitol/fructose-specific phosphotransferase system, IIA domain
P00561	Bifunctional aspartokinase/homoserine dehydrogenase 1 OS=Escherichia coli (strain K12) OX=83333 GN=thrA PE=1 SV=2	thrA	89.119	72.3	396	54	54	54	83	81	114	118	43	45	53	50	43	45	53	50	43	45	53	50	5178200	5254400	8455400	9064500	0.741	0.751904	1.20997	1.29713	1.015	1.633	1.751	Cytoplasmic	K12524	thrA; bifunctional aspartokinase / homoserine dehydrogenase 1 [EC:2.7.2.4 1.1.1.3]	map00260 Glycine, serine and threonine metabolism; map00261 Monobactam biosynthesis; map00270 Cysteine and methionine metabolism; map00300 Lysine biosynthesis; map01100 Metabolic pathways; map01110 Biosynthesis of secondary metabolites; map01120 Microbial metabolism in diverse environments; map01130 Biosynthesis of antibiotics; map01230 Biosynthesis of amino acids	GO:0006082 organic acid metabolic process; GO:0006520 cellular amino acid metabolic process; GO:0006553 lysine metabolic process; GO:0006793 phosphorus metabolic process; GO:0006796 phosphate-containing compound metabolic process; GO:0006807 nitrogen compound metabolic process; GO:0008152 metabolic process; GO:0008652 cellular amino acid biosynthetic process; GO:0009058 biosynthetic process; GO:0…	GO:0005622 intracellular; GO:0005623 cell; GO:0005737 cytoplasm; GO:0005829 cytosol;	GO:0003824 catalytic activity; GO:0004072 aspartate kinase activity; GO:0004412 homoserine dehydrogenase activity; GO:0016301 kinase activity; GO:0016491 oxidoreductase activity; GO:0016614 oxidoreductase activity, acting on CH-OH group of donors; GO:0016616 oxidoreductase activity, acting on the CH-OH group of donors, NAD or NADP as acceptor; GO:0016740 transferase activity; GO:0016772 transfera…	PF01842; PF13840; PF03447; PF00742	ACT domain; Family description; Homoserine dehydrogenase, NAD binding domain; Homoserine dehydrogenase	E	COG0527	Aspartokinases
P00562	Bifunctional aspartokinase/homoserine dehydrogenase 2 OS=Escherichia coli (strain K12) OX=83333 GN=metL PE=1 SV=3	metL	88.887	57.7	148	36	35	36	37	39	36	36	33	35	35	36	33	34	34	35	33	35	35	36	1117700	1042700	742010	761360	1.22027	1.13839	0.810105	0.831231	0.933	0.664	0.681	CytoplasmicMembrane	K12525	metL; bifunctional aspartokinase / homoserine dehydrogenase 2 [EC:2.7.2.4 1.1.1.3]	map00260 Glycine, serine and threonine metabolism; map00261 Monobactam biosynthesis; map00270 Cysteine and methionine metabolism; map00300 Lysine biosynthesis; map01100 Metabolic pathways; map01110 Biosynthesis of secondary metabolites; map01120 Microbial metabolism in diverse environments; map01130 Biosynthesis of antibiotics; map01230 Biosynthesis of amino acids	GO:0006082 organic acid metabolic process; GO:0006520 cellular amino acid metabolic process; GO:0006553 lysine metabolic process; GO:0006793 phosphorus metabolic process; GO:0006796 phosphate-containing compound metabolic process; GO:0006807 nitrogen compound metabolic process; GO:0008152 metabolic process; GO:0008652 cellular amino acid biosynthetic process; GO:0009058 biosynthetic process; GO:0…	GO:0005622 intracellular; GO:0005623 cell; GO:0005737 cytoplasm; GO:0005829 cytosol;	GO:0003824 catalytic activity; GO:0004072 aspartate kinase activity; GO:0004412 homoserine dehydrogenase activity; GO:0016301 kinase activity; GO:0016491 oxidoreductase activity; GO:0016614 oxidoreductase activity, acting on CH-OH group of donors; GO:0016616 oxidoreductase activity, acting on the CH-OH group of donors, NAD or NADP as acceptor; GO:0016740 transferase activity; GO:0016772 transfera…	PF03447; PF00742	Homoserine dehydrogenase, NAD binding domain; Homoserine dehydrogenase	E	COG0527	Aspartokinases
P00579	RNA polymerase sigma factor RpoD OS=Escherichia coli (strain K12) OX=83333 GN=rpoD PE=1 SV=2	rpoD	70.263	30	92	21	19	21	22	22	23	25	20	18	20	21	18	17	19	19	20	18	20	21	1942400	1904300	1835000	1946300	1.01856	0.998584	0.962244	1.02061	0.98	0.945	1.002	Cytoplasmic	K03086	rpoD; RNA polymerase primary sigma factor		GO:0006139 nucleobase-containing compound metabolic process; GO:0006351 transcription, DNA-templated; GO:0006352 DNA-templated transcription, initiation; GO:0006355 regulation of transcription, DNA-templated; GO:0006725 cellular aromatic compound metabolic process; GO:0006807 nitrogen compound metabolic process; GO:0006950 response to stress; GO:0008152 metabolic process; GO:0009058 biosynthetic …	GO:0005622 intracellular; GO:0005623 cell; GO:0005737 cytoplasm; GO:0005829 cytosol;	GO:0016987 sigma factor activity; GO:0140110 transcription regulator activity;	PF04546; PF04542; PF04545	Sigma-70, non-essential region; Sigma-70 region 2 ; Sigma-70, region 4	K	COG0568	DNA-directed RNA polymerase, sigma subunit (sigma70/sigma32)
P00582	DNA polymerase I OS=Escherichia coli (strain K12) OX=83333 GN=polA PE=1 SV=1	polA	103.12	63.5	172	47	47	47	39	44	45	44	44	43	46	46	44	43	46	46	44	43	46	46	685880	681680	680360	695920	0.999883	0.993761	0.991836	1.01452	0.994	0.992	1.015	Cytoplasmic	K02335	polA; DNA polymerase I [EC:2.7.7.7]	map03030 DNA replication; map03410 Base excision repair; map03420 Nucleotide excision repair; map03440 Homologous recombination	GO:0006139 nucleobase-containing compound metabolic process; GO:0006259 DNA metabolic process; GO:0006260 DNA replication; GO:0006261 DNA-dependent DNA replication; GO:0006271 DNA strand elongation involved in DNA replication; GO:0006273 lagging strand elongation; GO:0006281 DNA repair; GO:0006284 base-excision repair; GO:0006725 cellular aromatic compound metabolic process; GO:0006807 nitrogen c…	GO:0005618 cell wall; GO:0005622 intracellular; GO:0005623 cell; GO:0005737 cytoplasm; GO:0005829 cytosol; GO:0005886 plasma membrane; GO:0016020 membrane; GO:0030312 external encapsulating structure; GO:0071944 cell periphery;	GO:0000287 magnesium ion binding; GO:0003676 nucleic acid binding; GO:0003677 DNA binding; GO:0003824 catalytic activity; GO:0003887 DNA-directed DNA polymerase activity; GO:0004518 nuclease activity; GO:0004519 endonuclease activity; GO:0004520 endodeoxyribonuclease activity; GO:0004527 exonuclease activity; GO:0004536 deoxyribonuclease activity; GO:0005488 binding; GO:0008408 3'-5' exonuclease …	PF02739; PF01367; PF01612	5'-3' exonuclease, N-terminal resolvase-like domain; 5'-3' exonuclease, C-terminal SAM fold; 3'-5' exonuclease	L	COG0749	DNA polymerase I - 3'-5' exonuclease and polymerase domains
P00634	Alkaline phosphatase OS=Escherichia coli (strain K12) OX=83333 GN=phoA PE=1 SV=1	phoA	49.438	32.1	16	9	9	9	2	1	6	7	6	3	7	7	6	3	7	7	6	3	7	7	26187	27106	56490	80128	0.551564	0.57092	1.18982	1.6877	1.035	2.157	3.06	Periplasmic	K01077	E3.1.3.1, phoA, phoB; alkaline phosphatase [EC:3.1.3.1]	map00730 Thiamine metabolism; map00790 Folate biosynthesis; map01100 Metabolic pathways; map02020 Two-component system	GO:0006464 cellular protein modification process; GO:0006470 protein dephosphorylation; GO:0006793 phosphorus metabolic process; GO:0006796 phosphate-containing compound metabolic process; GO:0006807 nitrogen compound metabolic process; GO:0008152 metabolic process; GO:0009987 cellular process; GO:0016311 dephosphorylation; GO:0019538 protein metabolic process; GO:0036211 protein modification pro…	GO:0005623 cell; GO:0030288 outer membrane-bounded periplasmic space; GO:0030313 cell envelope; GO:0031975 envelope; GO:0042597 periplasmic space;	GO:0000287 magnesium ion binding; GO:0003824 catalytic activity; GO:0004035 alkaline phosphatase activity; GO:0004721 phosphoprotein phosphatase activity; GO:0005488 binding; GO:0008270 zinc ion binding; GO:0016491 oxidoreductase activity; GO:0016695 oxidoreductase activity, acting on hydrogen as donor; GO:0016787 hydrolase activity; GO:0016788 hydrolase activity, acting on ester bonds; GO:001679…	PF00245	Alkaline phosphatase	P	COG1785	Alkaline phosphatase
P00722	Beta-galactosidase OS=Escherichia coli (strain K12) OX=83333 GN=lacZ PE=1 SV=2	lacZ	116.48	44.3	47	34	34	34	2	3	40	2	10	9	34	8	10	9	34	8	10	9	34	8	339690	393990	2484400	125660	0.406359	0.471317	2.972	0.150323	1.16	7.314	0.37	Unknown	K01190	lacZ; beta-galactosidase [EC:3.2.1.23]	map00052 Galactose metabolism; map00511 Other glycan degradation; map00600 Sphingolipid metabolism; map01100 Metabolic pathways	GO:0005975 carbohydrate metabolic process; GO:0005984 disaccharide metabolic process; GO:0005988 lactose metabolic process; GO:0005990 lactose catabolic process; GO:0008152 metabolic process; GO:0009056 catabolic process; GO:0009311 oligosaccharide metabolic process; GO:0009313 oligosaccharide catabolic process; GO:0009987 cellular process; GO:0016052 carbohydrate catabolic process; GO:0044237 ce…	GO:0009341 beta-galactosidase complex; GO:0032991 protein-containing complex; GO:1902494 catalytic complex;	GO:0000287 magnesium ion binding; GO:0003824 catalytic activity; GO:0004553 hydrolase activity, hydrolyzing O-glycosyl compounds; GO:0004565 beta-galactosidase activity; GO:0005488 binding; GO:0005515 protein binding; GO:0015925 galactosidase activity; GO:0016787 hydrolase activity; GO:0016798 hydrolase activity, acting on glycosyl bonds; GO:0031420 alkali metal ion binding; GO:0042802 identical …	PF02837; PF00703; PF02836; PF02929	Glycosyl hydrolases family 2, sugar binding domain; Glycosyl hydrolases family 2; Glycosyl hydrolases family 2, TIM barrel domain; Beta galactosidase small chain	G	COG3250	Beta-galactosidase/beta-glucuronidase
P00803	Signal peptidase I OS=Escherichia coli (strain K12) OX=83333 GN=lepB PE=1 SV=2	lepB	35.96	26.5	35	9	9	9	8	9	8	10	9	9	9	9	9	9	9	9	9	9	9	9	542530	530820	475130	514080	1.05215	1.02944	0.921437	0.996975	0.978	0.876	0.948	CytoplasmicMembrane	K03100	lepB; signal peptidase I [EC:3.4.21.89]	map03060 Protein export	GO:0006465 signal peptide processing; GO:0006508 proteolysis; GO:0006518 peptide metabolic process; GO:0006807 nitrogen compound metabolic process; GO:0008152 metabolic process; GO:0009987 cellular process; GO:0010467 gene expression; GO:0016485 protein processing; GO:0019538 protein metabolic process; GO:0034641 cellular nitrogen compound metabolic process; GO:0043170 macromolecule metabolic pro…	GO:0005623 cell; GO:0005886 plasma membrane; GO:0005887 integral component of plasma membrane; GO:0016020 membrane; GO:0016021 integral component of membrane; GO:0031224 intrinsic component of membrane; GO:0031226 intrinsic component of plasma membrane; GO:0071944 cell periphery;	GO:0003824 catalytic activity; GO:0004175 endopeptidase activity; GO:0004252 serine-type endopeptidase activity; GO:0005488 binding; GO:0008233 peptidase activity; GO:0008236 serine-type peptidase activity; GO:0015643 toxic substance binding; GO:0016787 hydrolase activity; GO:0017171 serine hydrolase activity; GO:0070011 peptidase activity, acting on L-amino acid peptides; GO:0140096 catalytic ac…	PF00717; PF10502	Peptidase S24-like; Signal peptidase, peptidase S26	U	COG0681	Signal peptidase I
P00805	L-asparaginase 2 OS=Escherichia coli (strain K12) OX=83333 GN=ansB PE=1 SV=2	ansB	36.85	9.2	7	2	2	2	1	1	2	3	1	1	2	2	1	1	2	2	1	1	2	2	0	0	32531	37199			0.933056	1.06694				Periplasmic	K01424	E3.5.1.1, ansA, ansB; L-asparaginase [EC:3.5.1.1]	map00250 Alanine, aspartate and glutamate metabolism; map00460 Cyanoamino acid metabolism; map01100 Metabolic pathways; map01110 Biosynthesis of secondary metabolites	GO:0006082 organic acid metabolic process; GO:0006520 cellular amino acid metabolic process; GO:0006528 asparagine metabolic process; GO:0006530 asparagine catabolic process; GO:0006807 nitrogen compound metabolic process; GO:0008152 metabolic process; GO:0009056 catabolic process; GO:0009063 cellular amino acid catabolic process; GO:0009064 glutamine family amino acid metabolic process; GO:00090…	GO:0005622 intracellular; GO:0005623 cell; GO:0005737 cytoplasm; GO:0005829 cytosol; GO:0030288 outer membrane-bounded periplasmic space; GO:0030313 cell envelope; GO:0031975 envelope; GO:0042597 periplasmic space;	GO:0003824 catalytic activity; GO:0004067 asparaginase activity; GO:0005488 binding; GO:0005515 protein binding; GO:0016787 hydrolase activity; GO:0016810 hydrolase activity, acting on carbon-nitrogen (but not peptide) bonds; GO:0016811 hydrolase activity, acting on carbon-nitrogen (but not peptide) bonds, in linear amides; GO:0042802 identical protein binding;	PF00710	Asparaginase	EJ	COG0252	L-asparaginase/archaeal Glu-tRNAGln amidotransferase subunit D
P00811	Beta-lactamase OS=Escherichia coli (strain K12) OX=83333 GN=ampC PE=1 SV=1	ampC	41.555	19.6	15	6	6	6	4	5	3	3	5	6	4	6	5	6	4	6	5	6	4	6	89981	91420	65155	72893	1.1267	1.14472	0.815842	0.912734	1.016	0.724	0.81	Periplasmic	K01467	ampC; beta-lactamase class C [EC:3.5.2.6]	map01501 beta-Lactam resistance; map02020 Two-component system		GO:0005623 cell; GO:0042597 periplasmic space;	GO:0003824 catalytic activity; GO:0008800 beta-lactamase activity; GO:0016787 hydrolase activity; GO:0016810 hydrolase activity, acting on carbon-nitrogen (but not peptide) bonds; GO:0016812 hydrolase activity, acting on carbon-nitrogen (but not peptide) bonds, in cyclic amides;	PF00144	Beta-lactamase	V	COG1680	Beta-lactamase class C and other penicillin binding proteins
P00861	Diaminopimelate decarboxylase OS=Escherichia coli (strain K12) OX=83333 GN=lysA PE=1 SV=1	lysA	46.177	60	76	14	14	14	20	19	19	18	14	14	14	14	14	14	14	14	14	14	14	14	1003600	1046100	666080	650010	1.19271	1.24321	0.791588	0.77249	1.042	0.664	0.648	Cytoplasmic	K01586	lysA; diaminopimelate decarboxylase [EC:4.1.1.20]	map00300 Lysine biosynthesis; map01100 Metabolic pathways; map01110 Biosynthesis of secondary metabolites; map01120 Microbial metabolism in diverse environments; map01130 Biosynthesis of antibiotics; map01230 Biosynthesis of amino acids	GO:0006082 organic acid metabolic process; GO:0006520 cellular amino acid metabolic process; GO:0006553 lysine metabolic process; GO:0006807 nitrogen compound metabolic process; GO:0008152 metabolic process; GO:0008652 cellular amino acid biosynthetic process; GO:0009058 biosynthetic process; GO:0009066 aspartate family amino acid metabolic process; GO:0009067 aspartate family amino acid biosynth…		GO:0003824 catalytic activity; GO:0005488 binding; GO:0008144 drug binding; GO:0008836 diaminopimelate decarboxylase activity; GO:0016829 lyase activity; GO:0016830 carbon-carbon lyase activity; GO:0016831 carboxy-lyase activity; GO:0019842 vitamin binding; GO:0030170 pyridoxal phosphate binding; GO:0036094 small molecule binding; GO:0043167 ion binding; GO:0043168 anion binding; GO:0048037 cofac…	PF00278; PF02784	Pyridoxal-dependent decarboxylase, C-terminal sheet domain; Pyridoxal-dependent decarboxylase, pyridoxal binding domain	E	COG0019	Diaminopimelate decarboxylase
P00864	Phosphoenolpyruvate carboxylase OS=Escherichia coli (strain K12) OX=83333 GN=ppc PE=1 SV=1	ppc	99.061	67.7	306	61	61	61	71	72	83	80	55	49	60	57	55	49	60	57	55	49	60	57	4771100	4750500	5614700	5850400	0.909357	0.905431	1.07014	1.11507	0.996	1.177	1.226	Cytoplasmic	K01595	ppc; phosphoenolpyruvate carboxylase [EC:4.1.1.31]	map00620 Pyruvate metabolism; map00680 Methane metabolism; map00710 Carbon fixation in photosynthetic organisms; map00720 Carbon fixation pathways in prokaryotes; map01100 Metabolic pathways; map01120 Microbial metabolism in diverse environments; map01200 Carbon metabolism	GO:0006082 organic acid metabolic process; GO:0006091 generation of precursor metabolites and energy; GO:0006099 tricarboxylic acid cycle; GO:0006101 citrate metabolic process; GO:0008152 metabolic process; GO:0009060 aerobic respiration; GO:0009987 cellular process; GO:0015980 energy derivation by oxidation of organic compounds; GO:0016999 antibiotic metabolic process; GO:0017144 drug metabolic …	GO:0005622 intracellular; GO:0005623 cell; GO:0005737 cytoplasm; GO:0005829 cytosol;	GO:0003824 catalytic activity; GO:0004611 phosphoenolpyruvate carboxykinase activity; GO:0008964 phosphoenolpyruvate carboxylase activity; GO:0016829 lyase activity; GO:0016830 carbon-carbon lyase activity; GO:0016831 carboxy-lyase activity;			H	COG2352	Phosphoenolpyruvate carboxylase
P00887	Phospho-2-dehydro-3-deoxyheptonate aldolase, Trp-sensitive OS=Escherichia coli (strain K12) OX=83333 GN=aroH PE=1 SV=4	aroH	38.735	35.3	38	10	10	10	9	12	9	8	9	10	9	9	9	10	9	9	9	10	9	9	562190	576500	367310	393350	1.18396	1.2141	0.773549	0.828389	1.025	0.653	0.7	Cytoplasmic	K01626	E2.5.1.54, aroF, aroG, aroH; 3-deoxy-7-phosphoheptulonate synthase [EC:2.5.1.54]	map00400 Phenylalanine, tyrosine and tryptophan biosynthesis; map01100 Metabolic pathways; map01110 Biosynthesis of secondary metabolites; map01130 Biosynthesis of antibiotics; map01230 Biosynthesis of amino acids; map02024 Quorum sensing	GO:0006082 organic acid metabolic process; GO:0006520 cellular amino acid metabolic process; GO:0006725 cellular aromatic compound metabolic process; GO:0006807 nitrogen compound metabolic process; GO:0008152 metabolic process; GO:0008652 cellular amino acid biosynthetic process; GO:0009058 biosynthetic process; GO:0009072 aromatic amino acid family metabolic process; GO:0009073 aromatic amino ac…	GO:0005622 intracellular; GO:0005623 cell; GO:0005737 cytoplasm; GO:0005829 cytosol;	GO:0003824 catalytic activity; GO:0003849 3-deoxy-7-phosphoheptulonate synthase activity; GO:0005488 binding; GO:0005515 protein binding; GO:0016740 transferase activity; GO:0016765 transferase activity, transferring alkyl or aryl (other than methyl) groups; GO:0042802 identical protein binding;	PF00793	DAHP synthetase I family	E	COG0722	3-deoxy-D-arabino-heptulosonate 7-phosphate (DAHP) synthase
P00888	Phospho-2-dehydro-3-deoxyheptonate aldolase, Tyr-sensitive OS=Escherichia coli (strain K12) OX=83333 GN=aroF PE=1 SV=1	aroF	38.804	71.9	91	18	17	17	29	24	20	18	18	18	13	16	17	17	12	15	17	17	12	15	3128400	3099900	842830	739100	1.60221	1.58761	0.431654	0.378529	0.991	0.269	0.236	Cytoplasmic	K01626	E2.5.1.54, aroF, aroG, aroH; 3-deoxy-7-phosphoheptulonate synthase [EC:2.5.1.54]	map00400 Phenylalanine, tyrosine and tryptophan biosynthesis; map01100 Metabolic pathways; map01110 Biosynthesis of secondary metabolites; map01130 Biosynthesis of antibiotics; map01230 Biosynthesis of amino acids; map02024 Quorum sensing	GO:0006082 organic acid metabolic process; GO:0006520 cellular amino acid metabolic process; GO:0006725 cellular aromatic compound metabolic process; GO:0006807 nitrogen compound metabolic process; GO:0008152 metabolic process; GO:0008652 cellular amino acid biosynthetic process; GO:0009058 biosynthetic process; GO:0009072 aromatic amino acid family metabolic process; GO:0009073 aromatic amino ac…	GO:0005622 intracellular; GO:0005623 cell; GO:0005737 cytoplasm; GO:0005829 cytosol;	GO:0003824 catalytic activity; GO:0003849 3-deoxy-7-phosphoheptulonate synthase activity; GO:0005488 binding; GO:0005515 protein binding; GO:0016740 transferase activity; GO:0016765 transferase activity, transferring alkyl or aryl (other than methyl) groups; GO:0042802 identical protein binding;	PF00793	DAHP synthetase I family	E	COG0722	3-deoxy-D-arabino-heptulosonate 7-phosphate (DAHP) synthase
P00893	Acetolactate synthase isozyme 3 large subunit OS=Escherichia coli (strain K12) OX=83333 GN=ilvI PE=1 SV=2	ilvI	62.984	66.9	175	26	26	26	45	44	43	43	25	26	26	26	25	26	26	26	25	26	26	26	1044600	1060500	1093700	1112600	0.969152	0.983903	1.0147	1.03224	1.015	1.047	1.065	Cytoplasmic	K01652	E2.2.1.6L, ilvB, ilvG, ilvI; acetolactate synthase I/II/III large subunit [EC:2.2.1.6]	map00290 Valine, leucine and isoleucine biosynthesis; map00650 Butanoate metabolism; map00660 C5-Branched dibasic acid metabolism; map00770 Pantothenate and CoA biosynthesis; map01100 Metabolic pathways; map01110 Biosynthesis of secondary metabolites; map01130 Biosynthesis of antibiotics; map01210 2-Oxocarboxylic acid metabolism; map01230 Biosynthesis of amino acids	GO:0006082 organic acid metabolic process; GO:0006520 cellular amino acid metabolic process; GO:0006549 isoleucine metabolic process; GO:0006573 valine metabolic process; GO:0006807 nitrogen compound metabolic process; GO:0008152 metabolic process; GO:0008652 cellular amino acid biosynthetic process; GO:0009058 biosynthetic process; GO:0009081 branched-chain amino acid metabolic process; GO:00090…	GO:0005622 intracellular; GO:0005623 cell; GO:0005737 cytoplasm; GO:0005829 cytosol;	GO:0000287 magnesium ion binding; GO:0003824 catalytic activity; GO:0003984 acetolactate synthase activity; GO:0005488 binding; GO:0016740 transferase activity; GO:0016744 transferase activity, transferring aldehyde or ketonic groups; GO:0019842 vitamin binding; GO:0030976 thiamine pyrophosphate binding; GO:0036094 small molecule binding; GO:0043167 ion binding; GO:0043168 anion binding; GO:00431…	PF02776; PF00205; PF02775	Thiamine pyrophosphate enzyme, N-terminal TPP binding domain; Thiamine pyrophosphate enzyme, central domain; Thiamine pyrophosphate enzyme, C-terminal TPP binding domain	H	COG0028	Thiamine pyrophosphate-requiring enzymes [acetolactate synthase, pyruvate dehydrogenase (cytochrome), glyoxylate carboligase, phosphonopyruvate decarboxylase]
P00894	Acetolactate synthase isozyme 3 small subunit OS=Escherichia coli (strain K12) OX=83333 GN=ilvH PE=1 SV=3	ilvH	17.977	66.9	32	9	9	9	7	7	9	9	8	9	9	9	8	9	9	9	8	9	9	9	1205900	1234600	1179800	1200700	1.00054	1.02435	0.978884	0.996225	1.024	0.978	0.996	Cytoplasmic	K01653	E2.2.1.6S, ilvH, ilvN; acetolactate synthase I/III small subunit [EC:2.2.1.6]	map00290 Valine, leucine and isoleucine biosynthesis; map00650 Butanoate metabolism; map00660 C5-Branched dibasic acid metabolism; map00770 Pantothenate and CoA biosynthesis; map01100 Metabolic pathways; map01110 Biosynthesis of secondary metabolites; map01130 Biosynthesis of antibiotics; map01210 2-Oxocarboxylic acid metabolism; map01230 Biosynthesis of amino acids	GO:0006082 organic acid metabolic process; GO:0006520 cellular amino acid metabolic process; GO:0006549 isoleucine metabolic process; GO:0006573 valine metabolic process; GO:0006807 nitrogen compound metabolic process; GO:0008152 metabolic process; GO:0008652 cellular amino acid biosynthetic process; GO:0009058 biosynthetic process; GO:0009081 branched-chain amino acid metabolic process; GO:00090…	GO:0005622 intracellular; GO:0005623 cell; GO:0005737 cytoplasm; GO:0005829 cytosol; GO:0005948 acetolactate synthase complex; GO:0032991 protein-containing complex; GO:1902494 catalytic complex; GO:1990234 transferase complex;	GO:0003824 catalytic activity; GO:0003984 acetolactate synthase activity; GO:0016740 transferase activity; GO:0016744 transferase activity, transferring aldehyde or ketonic groups;	PF13710	ACT domain	E	COG0440	Acetolactate synthase, small (regulatory) subunit
P00895	Anthranilate synthase component 1 OS=Escherichia coli (strain K12) OX=83333 GN=trpE PE=1 SV=2	trpE	57.494	54.4	110	24	24	24	35	31	23	21	23	21	22	21	23	21	22	21	23	21	22	21	1918900	1841600	701040	707750	1.48485	1.42503	0.542465	0.547657	0.96	0.365	0.369	Cytoplasmic	K01657	trpE; anthranilate synthase component I [EC:4.1.3.27]	map00400 Phenylalanine, tyrosine and tryptophan biosynthesis; map00405 Phenazine biosynthesis; map01100 Metabolic pathways; map01110 Biosynthesis of secondary metabolites; map01130 Biosynthesis of antibiotics; map01230 Biosynthesis of amino acids; map02024 Quorum sensing; map02025 Biofilm formation - Pseudomonas aeruginosa	GO:0000162 tryptophan biosynthetic process; GO:0006082 organic acid metabolic process; GO:0006520 cellular amino acid metabolic process; GO:0006568 tryptophan metabolic process; GO:0006576 cellular biogenic amine metabolic process; GO:0006586 indolalkylamine metabolic process; GO:0006725 cellular aromatic compound metabolic process; GO:0006807 nitrogen compound metabolic process; GO:0008152 metab…	GO:0005622 intracellular; GO:0005623 cell; GO:0005737 cytoplasm; GO:0005829 cytosol; GO:0005950 anthranilate synthase complex; GO:0032991 protein-containing complex; GO:1902494 catalytic complex;	GO:0003824 catalytic activity; GO:0004049 anthranilate synthase activity; GO:0016829 lyase activity; GO:0016830 carbon-carbon lyase activity; GO:0016833 oxo-acid-lyase activity;			E	COG0147	Anthranilate/para-aminobenzoate synthases component I
P00903	Aminodeoxychorismate synthase component 2 OS=Escherichia coli (strain K12) OX=83333 GN=pabA PE=1 SV=1	pabA	20.772	37.4	15	4	4	4	2	5	4	4	3	4	3	3	3	4	3	3	3	4	3	3	114270	122610	115560	136420	0.934992	1.00323	0.945547	1.11623	1.073	1.011	1.194	Cytoplasmic	K01664	pabA; para-aminobenzoate synthetase component II [EC:2.6.1.85]	map00790 Folate biosynthesis	GO:0000162 tryptophan biosynthetic process; GO:0006082 organic acid metabolic process; GO:0006520 cellular amino acid metabolic process; GO:0006568 tryptophan metabolic process; GO:0006575 cellular modified amino acid metabolic process; GO:0006576 cellular biogenic amine metabolic process; GO:0006586 indolalkylamine metabolic process; GO:0006725 cellular aromatic compound metabolic process; GO:00…	GO:0005622 intracellular; GO:0005623 cell; GO:0005737 cytoplasm; GO:0005950 anthranilate synthase complex; GO:0032991 protein-containing complex; GO:1902494 catalytic complex;	GO:0003824 catalytic activity; GO:0004048 anthranilate phosphoribosyltransferase activity; GO:0004049 anthranilate synthase activity; GO:0008483 transaminase activity; GO:0016740 transferase activity; GO:0016757 transferase activity, transferring glycosyl groups; GO:0016763 transferase activity, transferring pentosyl groups; GO:0016769 transferase activity, transferring nitrogenous groups; GO:001…	PF00117	Glutamine amidotransferase class-I	EH	COG0512	Anthranilate/para-aminobenzoate synthases component II
P00904	Bifunctional protein TrpGD OS=Escherichia coli (strain K12) OX=83333 GN=trpGD PE=1 SV=3	trpGD	56.869	61.8	114	18	18	18	34	32	23	25	18	18	16	17	18	18	16	17	18	18	16	17	1480400	1507200	574710	592580	1.42521	1.45101	0.553285	0.570489	1.018	0.388	0.4	Cytoplasmic	K13497	trpGD; anthranilate synthase/phosphoribosyltransferase [EC:4.1.3.27 2.4.2.18]	map00400 Phenylalanine, tyrosine and tryptophan biosynthesis; map01100 Metabolic pathways; map01110 Biosynthesis of secondary metabolites; map01130 Biosynthesis of antibiotics; map01230 Biosynthesis of amino acids	GO:0000162 tryptophan biosynthetic process; GO:0006082 organic acid metabolic process; GO:0006139 nucleobase-containing compound metabolic process; GO:0006163 purine nucleotide metabolic process; GO:0006164 purine nucleotide biosynthetic process; GO:0006177 GMP biosynthetic process; GO:0006520 cellular amino acid metabolic process; GO:0006568 tryptophan metabolic process; GO:0006575 cellular modi…	GO:0005622 intracellular; GO:0005623 cell; GO:0005737 cytoplasm; GO:0005950 anthranilate synthase complex; GO:0032991 protein-containing complex; GO:1902494 catalytic complex;	GO:0003824 catalytic activity; GO:0003921 GMP synthase activity; GO:0003922 GMP synthase (glutamine-hydrolyzing) activity; GO:0004048 anthranilate phosphoribosyltransferase activity; GO:0004049 anthranilate synthase activity; GO:0008483 transaminase activity; GO:0016740 transferase activity; GO:0016757 transferase activity, transferring glycosyl groups; GO:0016763 transferase activity, transferri…	PF00117; PF02885	Glutamine amidotransferase class-I; Glycosyl transferase family, helical bundle domain	F	COG0547	Anthranilate phosphoribosyltransferase
P00909	Tryptophan biosynthesis protein TrpCF OS=Escherichia coli (strain K12) OX=83333 GN=trpC PE=1 SV=4	trpC	49.492	56.1	100	19	19	19	25	27	25	23	19	19	17	19	19	19	17	19	19	19	17	19	1484300	1473800	665500	615920	1.40044	1.39054	0.627901	0.581122	0.993	0.448	0.415	Cytoplasmic	K13498	trpCF; indole-3-glycerol phosphate synthase / phosphoribosylanthranilate isomerase [EC:4.1.1.48 5.3.1.24]	map00400 Phenylalanine, tyrosine and tryptophan biosynthesis; map01100 Metabolic pathways; map01110 Biosynthesis of secondary metabolites; map01130 Biosynthesis of antibiotics; map01230 Biosynthesis of amino acids	GO:0000162 tryptophan biosynthetic process; GO:0006082 organic acid metabolic process; GO:0006520 cellular amino acid metabolic process; GO:0006568 tryptophan metabolic process; GO:0006576 cellular biogenic amine metabolic process; GO:0006586 indolalkylamine metabolic process; GO:0006725 cellular aromatic compound metabolic process; GO:0006807 nitrogen compound metabolic process; GO:0008152 metab…		GO:0003824 catalytic activity; GO:0004425 indole-3-glycerol-phosphate synthase activity; GO:0004640 phosphoribosylanthranilate isomerase activity; GO:0016829 lyase activity; GO:0016830 carbon-carbon lyase activity; GO:0016831 carboxy-lyase activity; GO:0016853 isomerase activity; GO:0016860 intramolecular oxidoreductase activity; GO:0016861 intramolecular oxidoreductase activity, interconverting …	PF00218; PF00697	Indole-3-glycerol phosphate synthase; N-(5'phosphoribosyl)anthranilate (PRA) isomerase	E	COG0135	Phosphoribosylanthranilate isomerase
P00926	D-serine dehydratase OS=Escherichia coli (strain K12) OX=83333 GN=dsdA PE=1 SV=3	dsdA	47.9	38.7	37	12	12	12	9	7	12	9	12	10	12	12	12	10	12	12	12	10	12	12	81727	80272	107160	115210	0.850506	0.835364	1.11518	1.19895	0.982	1.311	1.41	CytoplasmicMembrane	K01753	dsdA; D-serine dehydratase [EC:4.3.1.18]	map00260 Glycine, serine and threonine metabolism; map01100 Metabolic pathways	GO:0006082 organic acid metabolic process; GO:0006520 cellular amino acid metabolic process; GO:0006807 nitrogen compound metabolic process; GO:0006950 response to stress; GO:0006974 cellular response to DNA damage stimulus; GO:0008152 metabolic process; GO:0009056 catabolic process; GO:0009063 cellular amino acid catabolic process; GO:0009069 serine family amino acid metabolic process; GO:000907…	GO:0005622 intracellular; GO:0005623 cell; GO:0005737 cytoplasm; GO:0005829 cytosol;	GO:0003824 catalytic activity; GO:0005488 binding; GO:0008144 drug binding; GO:0008721 D-serine ammonia-lyase activity; GO:0016829 lyase activity; GO:0016835 carbon-oxygen lyase activity; GO:0016836 hydro-lyase activity; GO:0016840 carbon-nitrogen lyase activity; GO:0016841 ammonia-lyase activity; GO:0019842 vitamin binding; GO:0030170 pyridoxal phosphate binding; GO:0036094 small molecule bindin…			E	COG3048	D-serine dehydratase
P00934	Threonine synthase OS=Escherichia coli (strain K12) OX=83333 GN=thrC PE=1 SV=1	thrC	47.113	91.6	211	32	32	32	47	43	59	62	27	28	32	30	27	28	32	30	27	28	32	30	7486300	7575900	10118000	10655000	0.835636	0.845638	1.12939	1.18933	1.012	1.352	1.423	Cytoplasmic	K01733	thrC; threonine synthase [EC:4.2.3.1]	map00260 Glycine, serine and threonine metabolism; map00750 Vitamin B6 metabolism; map01100 Metabolic pathways; map01110 Biosynthesis of secondary metabolites; map01120 Microbial metabolism in diverse environments; map01230 Biosynthesis of amino acids	GO:0006082 organic acid metabolic process; GO:0006520 cellular amino acid metabolic process; GO:0006566 threonine metabolic process; GO:0006807 nitrogen compound metabolic process; GO:0008152 metabolic process; GO:0008652 cellular amino acid biosynthetic process; GO:0009058 biosynthetic process; GO:0009066 aspartate family amino acid metabolic process; GO:0009067 aspartate family amino acid biosy…	GO:0005622 intracellular; GO:0005623 cell; GO:0005737 cytoplasm; GO:0005829 cytosol;	GO:0003824 catalytic activity; GO:0004795 threonine synthase activity; GO:0016829 lyase activity; GO:0016835 carbon-oxygen lyase activity; GO:0016838 carbon-oxygen lyase activity, acting on phosphates;			E	COG0498	Threonine synthase
P00935	Cystathionine gamma-synthase OS=Escherichia coli (strain K12) OX=83333 GN=metB PE=1 SV=1	metB	41.55	26.9	27	8	8	8	8	7	6	6	7	8	7	6	7	8	7	6	7	8	7	6	2104300	1990000	1382300	1361200	1.23098	1.16412	0.808623	0.79628	0.946	0.657	0.647	Cytoplasmic	K01739	metB; cystathionine gamma-synthase [EC:2.5.1.48]	map00270 Cysteine and methionine metabolism; map00450 Selenocompound metabolism; map00920 Sulfur metabolism; map01100 Metabolic pathways; map01110 Biosynthesis of secondary metabolites; map01130 Biosynthesis of antibiotics; map01230 Biosynthesis of amino acids	GO:0000096 sulfur amino acid metabolic process; GO:0000097 sulfur amino acid biosynthetic process; GO:0000098 sulfur amino acid catabolic process; GO:0006082 organic acid metabolic process; GO:0006090 pyruvate metabolic process; GO:0006520 cellular amino acid metabolic process; GO:0006534 cysteine metabolic process; GO:0006555 methionine metabolic process; GO:0006790 sulfur compound metabolic pro…	GO:0005622 intracellular; GO:0005623 cell; GO:0005737 cytoplasm;	GO:0003824 catalytic activity; GO:0003962 cystathionine gamma-synthase activity; GO:0004121 cystathionine beta-lyase activity; GO:0004123 cystathionine gamma-lyase activity; GO:0005488 binding; GO:0008144 drug binding; GO:0016740 transferase activity; GO:0016765 transferase activity, transferring alkyl or aryl (other than methyl) groups; GO:0016829 lyase activity; GO:0016846 carbon-sulfur lyase a…	PF01053	Cys/Met metabolism PLP-dependent enzyme	E	COG0626	Cystathionine beta-lyases/cystathionine gamma-synthases
P00936	Adenylate cyclase OS=Escherichia coli (strain K12) OX=83333 GN=cyaA PE=1 SV=5	cyaA	97.585	40.3	97	26	26	26	21	24	24	28	25	25	24	26	25	25	24	26	25	25	24	26	252960	243630	265850	275750	0.974619	0.938672	1.02428	1.06243	0.963	1.051	1.09	Cytoplasmic	K05851	cyaA; adenylate cyclase, class 1 [EC:4.6.1.1]	map00230 Purine metabolism; map01100 Metabolic pathways; map02026 Biofilm formation - Escherichia coli; map05111 Biofilm formation - Vibrio cholerae	GO:0006139 nucleobase-containing compound metabolic process; GO:0006163 purine nucleotide metabolic process; GO:0006164 purine nucleotide biosynthetic process; GO:0006171 cAMP biosynthetic process; GO:0006725 cellular aromatic compound metabolic process; GO:0006753 nucleoside phosphate metabolic process; GO:0006793 phosphorus metabolic process; GO:0006796 phosphate-containing compound metabolic p…	GO:0005622 intracellular; GO:0005623 cell; GO:0005737 cytoplasm;	GO:0003824 catalytic activity; GO:0004016 adenylate cyclase activity; GO:0009975 cyclase activity; GO:0016829 lyase activity; GO:0016849 phosphorus-oxygen lyase activity;	PF12633	Adenylate cyclase NT domain	F	COG3072	Adenylate cyclase
P00946	Mannose-6-phosphate isomerase OS=Escherichia coli (strain K12) OX=83333 GN=manA PE=1 SV=1	manA	42.849	57	56	15	15	15	15	11	13	17	13	13	14	15	13	13	14	15	13	13	14	15	605040	623240	804510	846820	0.840447	0.865728	1.11753	1.1763	1.03	1.33	1.4	Unknown	K01809	manA, MPI; mannose-6-phosphate isomerase [EC:5.3.1.8]	map00051 Fructose and mannose metabolism; map00520 Amino sugar and nucleotide sugar metabolism; map01100 Metabolic pathways; map01110 Biosynthesis of secondary metabolites; map01130 Biosynthesis of antibiotics	GO:0000032 cell wall mannoprotein biosynthetic process; GO:0000271 polysaccharide biosynthetic process; GO:0005975 carbohydrate metabolic process; GO:0005976 polysaccharide metabolic process; GO:0005996 monosaccharide metabolic process; GO:0006013 mannose metabolic process; GO:0006056 mannoprotein metabolic process; GO:0006057 mannoprotein biosynthetic process; GO:0006139 nucleobase-containing co…	GO:0005622 intracellular; GO:0005623 cell; GO:0005737 cytoplasm; GO:0005829 cytosol;	GO:0003824 catalytic activity; GO:0004476 mannose-6-phosphate isomerase activity; GO:0016853 isomerase activity; GO:0016860 intramolecular oxidoreductase activity; GO:0016861 intramolecular oxidoreductase activity, interconverting aldoses and ketoses;			G	COG1482	Phosphomannose isomerase
P00954	Tryptophan--tRNA ligase OS=Escherichia coli (strain K12) OX=83333 GN=trpS PE=1 SV=3	trpS	37.437	60.8	98	18	18	18	23	23	28	24	16	16	18	18	16	16	18	18	16	16	18	18	2859100	2883800	3099500	2969400	0.968218	0.976583	1.04963	1.00557	1.009	1.084	1.039	Cytoplasmic	K01867	WARS, trpS; tryptophanyl-tRNA synthetase [EC:6.1.1.2]	map00970 Aminoacyl-tRNA biosynthesis	GO:0006082 organic acid metabolic process; GO:0006139 nucleobase-containing compound metabolic process; GO:0006399 tRNA metabolic process; GO:0006412 translation; GO:0006418 tRNA aminoacylation for protein translation; GO:0006436 tryptophanyl-tRNA aminoacylation; GO:0006518 peptide metabolic process; GO:0006520 cellular amino acid metabolic process; GO:0006725 cellular aromatic compound metabolic…	GO:0005622 intracellular; GO:0005623 cell; GO:0005737 cytoplasm; GO:0005829 cytosol;	GO:0003824 catalytic activity; GO:0004812 aminoacyl-tRNA ligase activity; GO:0004830 tryptophan-tRNA ligase activity; GO:0016874 ligase activity; GO:0016875 ligase activity, forming carbon-oxygen bonds; GO:0140098 catalytic activity, acting on RNA; GO:0140101 catalytic activity, acting on a tRNA;			J	COG0180	Tryptophanyl-tRNA synthetase
P00956	Isoleucine--tRNA ligase OS=Escherichia coli (strain K12) OX=83333 GN=ileS PE=1 SV=5	ileS	104.3	65.6	247	50	50	50	58	61	61	67	46	46	47	45	46	46	47	45	46	46	47	45	2239800	2234000	2169300	2216300	1.01127	1.00865	0.979434	1.00066	0.997	0.969	0.99	Cytoplasmic	K01870	IARS, ileS; isoleucyl-tRNA synthetase [EC:6.1.1.5]	map00970 Aminoacyl-tRNA biosynthesis	GO:0006082 organic acid metabolic process; GO:0006139 nucleobase-containing compound metabolic process; GO:0006399 tRNA metabolic process; GO:0006412 translation; GO:0006418 tRNA aminoacylation for protein translation; GO:0006428 isoleucyl-tRNA aminoacylation; GO:0006518 peptide metabolic process; GO:0006520 cellular amino acid metabolic process; GO:0006725 cellular aromatic compound metabolic pr…	GO:0005622 intracellular; GO:0005623 cell; GO:0005737 cytoplasm; GO:0005829 cytosol;	GO:0003824 catalytic activity; GO:0004812 aminoacyl-tRNA ligase activity; GO:0004822 isoleucine-tRNA ligase activity; GO:0005488 binding; GO:0008270 zinc ion binding; GO:0016874 ligase activity; GO:0016875 ligase activity, forming carbon-oxygen bonds; GO:0043167 ion binding; GO:0043169 cation binding; GO:0046872 metal ion binding; GO:0046914 transition metal ion binding; GO:0140098 catalytic acti…	PF08264; PF06827	Anticodon-binding domain of tRNA; Zinc finger found in FPG and IleRS	J	COG0060	Isoleucyl-tRNA synthetase
P00957	Alanine--tRNA ligase OS=Escherichia coli (strain K12) OX=83333 GN=alaS PE=1 SV=2	alaS	96.031	72.9	288	57	57	57	70	70	72	76	54	51	56	55	54	51	56	55	54	51	56	55	2805700	2674000	2498200	2546900	1.06632	1.01627	0.949453	0.967961	0.953	0.89	0.908	Cytoplasmic	K01872	AARS, alaS; alanyl-tRNA synthetase [EC:6.1.1.7]	map00970 Aminoacyl-tRNA biosynthesis	GO:0006082 organic acid metabolic process; GO:0006139 nucleobase-containing compound metabolic process; GO:0006355 regulation of transcription, DNA-templated; GO:0006396 RNA processing; GO:0006399 tRNA metabolic process; GO:0006400 tRNA modification; GO:0006412 translation; GO:0006418 tRNA aminoacylation for protein translation; GO:0006419 alanyl-tRNA aminoacylation; GO:0006450 regulation of tran…	GO:0005622 intracellular; GO:0005623 cell; GO:0005737 cytoplasm; GO:0005829 cytosol;	GO:0001217 DNA-binding transcription repressor activity; GO:0002161 aminoacyl-tRNA editing activity; GO:0002196 Ser-tRNA(Ala) hydrolase activity; GO:0003700 DNA-binding transcription factor activity; GO:0003824 catalytic activity; GO:0004812 aminoacyl-tRNA ligase activity; GO:0004813 alanine-tRNA ligase activity; GO:0005488 binding; GO:0005515 protein binding; GO:0008270 zinc ion binding; GO:0016…	PF07973	Threonyl and Alanyl tRNA synthetase second additional domain	J	COG0013	Alanyl-tRNA synthetase
P00959	Methionine--tRNA ligase OS=Escherichia coli (strain K12) OX=83333 GN=metG PE=1 SV=2	metG	76.254	63.4	183	38	38	38	44	48	46	45	36	36	38	36	36	36	38	36	36	36	38	36	1983100	1984900	1944700	1949200	1.00897	1.00988	0.98943	0.99172	1.001	0.981	0.983	Cytoplasmic	K01874	MARS, metG; methionyl-tRNA synthetase [EC:6.1.1.10]	map00450 Selenocompound metabolism; map00970 Aminoacyl-tRNA biosynthesis; map01100 Metabolic pathways	GO:0006082 organic acid metabolic process; GO:0006139 nucleobase-containing compound metabolic process; GO:0006399 tRNA metabolic process; GO:0006412 translation; GO:0006418 tRNA aminoacylation for protein translation; GO:0006431 methionyl-tRNA aminoacylation; GO:0006518 peptide metabolic process; GO:0006520 cellular amino acid metabolic process; GO:0006725 cellular aromatic compound metabolic pr…	GO:0005622 intracellular; GO:0005623 cell; GO:0005737 cytoplasm; GO:0005829 cytosol; GO:0017101 aminoacyl-tRNA synthetase multienzyme complex; GO:0017102 methionyl glutamyl tRNA synthetase complex; GO:0032991 protein-containing complex;	GO:0000049 tRNA binding; GO:0003676 nucleic acid binding; GO:0003723 RNA binding; GO:0003824 catalytic activity; GO:0004812 aminoacyl-tRNA ligase activity; GO:0004825 methionine-tRNA ligase activity; GO:0005488 binding; GO:0008270 zinc ion binding; GO:0016874 ligase activity; GO:0016875 ligase activity, forming carbon-oxygen bonds; GO:0043167 ion binding; GO:0043169 cation binding; GO:0046872 met…	PF01588	Putative tRNA binding domain	J	COG0143	Methionyl-tRNA synthetase
P00960	Glycine--tRNA ligase alpha subunit OS=Escherichia coli (strain K12) OX=83333 GN=glyQ PE=1 SV=2	glyQ	34.774	53.1	59	12	12	12	13	14	16	16	11	10	11	12	11	10	11	12	11	10	11	12	2190000	2201700	2058400	2203300	1.01232	1.01773	0.951487	1.01847	1.005	0.94	1.006	Cytoplasmic	K01878	glyQ; glycyl-tRNA synthetase alpha chain [EC:6.1.1.14]	map00970 Aminoacyl-tRNA biosynthesis		GO:0005622 intracellular; GO:0005623 cell; GO:0005737 cytoplasm; GO:0005829 cytosol;	GO:0003824 catalytic activity; GO:0004812 aminoacyl-tRNA ligase activity; GO:0004820 glycine-tRNA ligase activity; GO:0005488 binding; GO:0005515 protein binding; GO:0016874 ligase activity; GO:0016875 ligase activity, forming carbon-oxygen bonds; GO:0046983 protein dimerization activity; GO:0140098 catalytic activity, acting on RNA; GO:0140101 catalytic activity, acting on a tRNA;	PF02091	Glycyl-tRNA synthetase alpha subunit	J	COG0752	Glycyl-tRNA synthetase, alpha subunit
P00961	Glycine--tRNA ligase beta subunit OS=Escherichia coli (strain K12) OX=83333 GN=glyS PE=1 SV=4	glyS	76.812	71.3	247	48	47	48	57	61	65	64	46	47	47	45	46	46	46	45	46	47	47	45	2536300	2530600	2599400	2692900	0.979342	0.977141	1.00371	1.03981	0.998	1.025	1.062	Cytoplasmic	K01879	glyS; glycyl-tRNA synthetase beta chain [EC:6.1.1.14]	map00970 Aminoacyl-tRNA biosynthesis	GO:0006082 organic acid metabolic process; GO:0006139 nucleobase-containing compound metabolic process; GO:0006399 tRNA metabolic process; GO:0006412 translation; GO:0006418 tRNA aminoacylation for protein translation; GO:0006426 glycyl-tRNA aminoacylation; GO:0006518 peptide metabolic process; GO:0006520 cellular amino acid metabolic process; GO:0006725 cellular aromatic compound metabolic proce…	GO:0005622 intracellular; GO:0005623 cell; GO:0005737 cytoplasm; GO:0005829 cytosol;	GO:0003824 catalytic activity; GO:0004812 aminoacyl-tRNA ligase activity; GO:0004820 glycine-tRNA ligase activity; GO:0005488 binding; GO:0005515 protein binding; GO:0016874 ligase activity; GO:0016875 ligase activity, forming carbon-oxygen bonds; GO:0046983 protein dimerization activity; GO:0140098 catalytic activity, acting on RNA; GO:0140101 catalytic activity, acting on a tRNA;	PF05746	DALR anticodon binding domain	J	COG0751	Glycyl-tRNA synthetase, beta subunit
P00962	Glutamine--tRNA ligase OS=Escherichia coli (strain K12) OX=83333 GN=glnS PE=1 SV=3	glnS	63.477	64.4	151	30	30	30	38	37	40	36	27	28	30	28	27	28	30	28	27	28	30	28	1839100	1844500	1492500	1502300	1.10152	1.10476	0.893927	0.899796	1.003	0.812	0.817	Cytoplasmic	K01886	QARS, glnS; glutaminyl-tRNA synthetase [EC:6.1.1.18]	map00970 Aminoacyl-tRNA biosynthesis; map01100 Metabolic pathways	GO:0006082 organic acid metabolic process; GO:0006139 nucleobase-containing compound metabolic process; GO:0006399 tRNA metabolic process; GO:0006412 translation; GO:0006418 tRNA aminoacylation for protein translation; GO:0006425 glutaminyl-tRNA aminoacylation; GO:0006518 peptide metabolic process; GO:0006520 cellular amino acid metabolic process; GO:0006725 cellular aromatic compound metabolic p…	GO:0005622 intracellular; GO:0005623 cell; GO:0005737 cytoplasm; GO:0005829 cytosol;	GO:0003824 catalytic activity; GO:0004812 aminoacyl-tRNA ligase activity; GO:0004819 glutamine-tRNA ligase activity; GO:0016874 ligase activity; GO:0016875 ligase activity, forming carbon-oxygen bonds; GO:0140098 catalytic activity, acting on RNA; GO:0140101 catalytic activity, acting on a tRNA;	PF00749; PF03950	tRNA synthetases class I (E and Q), catalytic domain; tRNA synthetases class I (E and Q), anti-codon binding domain	J	COG0008	Glutamyl- and glutaminyl-tRNA synthetases
P00963	Aspartate--ammonia ligase OS=Escherichia coli (strain K12) OX=83333 GN=asnA PE=1 SV=1	asnA	36.65	53.6	73	13	13	13	20	19	18	16	13	13	12	13	13	13	12	13	13	13	12	13	2215600	2109300	1326600	1348700	1.26602	1.20528	0.758035	0.770664	0.952	0.599	0.609	Cytoplasmic	K01914	asnA; aspartate--ammonia ligase [EC:6.3.1.1]	map00250 Alanine, aspartate and glutamate metabolism; map00460 Cyanoamino acid metabolism; map01100 Metabolic pathways; map01110 Biosynthesis of secondary metabolites; map01230 Biosynthesis of amino acids	GO:0006082 organic acid metabolic process; GO:0006520 cellular amino acid metabolic process; GO:0006528 asparagine metabolic process; GO:0006529 asparagine biosynthetic process; GO:0006807 nitrogen compound metabolic process; GO:0006950 response to stress; GO:0006974 cellular response to DNA damage stimulus; GO:0008152 metabolic process; GO:0008652 cellular amino acid biosynthetic process; GO:000…	GO:0005622 intracellular; GO:0005623 cell; GO:0005737 cytoplasm; GO:0005829 cytosol;	GO:0003824 catalytic activity; GO:0004071 aspartate-ammonia ligase activity; GO:0005488 binding; GO:0005515 protein binding; GO:0016211 ammonia ligase activity; GO:0016874 ligase activity; GO:0016879 ligase activity, forming carbon-nitrogen bonds; GO:0016880 acid-ammonia (or amide) ligase activity; GO:0042802 identical protein binding;	PF03590	Aspartate-ammonia ligase	F	COG2502	Asparagine synthetase A
P00968	Carbamoyl-phosphate synthase large chain OS=Escherichia coli (strain K12) OX=83333 GN=carB PE=1 SV=2	carB	117.84	71.5	279	61	60	61	71	77	69	62	55	55	56	56	55	55	56	56	55	55	56	56	4195200	4219200	2141100	2051000	1.33112	1.33874	0.679364	0.650775	1.006	0.51	0.489	Unknown	K01955	carB, CPA2; carbamoyl-phosphate synthase large subunit [EC:6.3.5.5]	map00240 Pyrimidine metabolism; map00250 Alanine, aspartate and glutamate metabolism; map01100 Metabolic pathways	GO:0000050 urea cycle; GO:0006082 organic acid metabolic process; GO:0006139 nucleobase-containing compound metabolic process; GO:0006206 pyrimidine nucleobase metabolic process; GO:0006220 pyrimidine nucleotide metabolic process; GO:0006221 pyrimidine nucleotide biosynthetic process; GO:0006520 cellular amino acid metabolic process; GO:0006525 arginine metabolic process; GO:0006526 arginine bios…	GO:0005622 intracellular; GO:0005623 cell; GO:0005737 cytoplasm; GO:0005829 cytosol; GO:0005886 plasma membrane; GO:0005951 carbamoyl-phosphate synthase complex; GO:0016020 membrane; GO:0032991 protein-containing complex; GO:0071944 cell periphery; GO:1902494 catalytic complex;	GO:0000166 nucleotide binding; GO:0003824 catalytic activity; GO:0004087 carbamoyl-phosphate synthase (ammonia) activity; GO:0004088 carbamoyl-phosphate synthase (glutamine-hydrolyzing) activity; GO:0005488 binding; GO:0005524 ATP binding; GO:0008144 drug binding; GO:0016597 amino acid binding; GO:0016874 ligase activity; GO:0016879 ligase activity, forming carbon-nitrogen bonds; GO:0016884 carbo…	PF02786; PF02787; PF02142	Carbamoyl-phosphate synthase L chain, ATP binding domain; Carbamoyl-phosphate synthetase large chain, oligomerisation domain; MGS-like domain	F	COG0458	Carbamoylphosphate synthase large subunit (split gene in MJ)
P02358	30S ribosomal protein S6 OS=Escherichia coli (strain K12) OX=83333 GN=rpsF PE=1 SV=1	rpsF	15.703	86.7	87	11	11	11	23	23	22	19	10	11	11	10	10	11	11	10	10	11	11	10	12071000	13361000	10044000	9370800	1.07664	1.1917	0.89585	0.835805	1.107	0.832	0.776	Cytoplasmic	K02990	RP-S6, MRPS6, rpsF; small subunit ribosomal protein S6	map03010 Ribosome	GO:0006412 translation; GO:0006518 peptide metabolic process; GO:0006807 nitrogen compound metabolic process; GO:0008152 metabolic process; GO:0009058 biosynthetic process; GO:0009059 macromolecule biosynthetic process; GO:0009987 cellular process; GO:0010467 gene expression; GO:0019538 protein metabolic process; GO:0034641 cellular nitrogen compound metabolic process; GO:0034645 cellular macromo…	GO:0005622 intracellular; GO:0005623 cell; GO:0005737 cytoplasm; GO:0005829 cytosol; GO:0005840 ribosome; GO:0015935 small ribosomal subunit; GO:0022626 cytosolic ribosome; GO:0022627 cytosolic small ribosomal subunit; GO:0032991 protein-containing complex; GO:0043226 organelle; GO:0043228 non-membrane-bounded organelle; GO:0043229 intracellular organelle; GO:0043232 intracellular non-membrane-bo…	GO:0003676 nucleic acid binding; GO:0003723 RNA binding; GO:0003729 mRNA binding; GO:0003735 structural constituent of ribosome; GO:0005198 structural molecule activity; GO:0005488 binding; GO:0019843 rRNA binding; GO:0048027 mRNA 5'-UTR binding; GO:0070181 small ribosomal subunit rRNA binding; GO:0097159 organic cyclic compound binding; GO:1901363 heterocyclic compound binding;	PF01250	Ribosomal protein S6	J	COG0360	Ribosomal protein S6
P02359	30S ribosomal protein S7 OS=Escherichia coli (strain K12) OX=83333 GN=rpsG PE=1 SV=3	rpsG	20.019	69.8	116	20	20	20	32	29	28	27	18	19	20	19	18	19	20	19	18	19	20	19	17253000	17015000	10272000	10110000	1.2628	1.24538	0.751839	0.739982	0.986	0.595	0.586	Cytoplasmic	K02992	RP-S7, MRPS7, rpsG; small subunit ribosomal protein S7	map03010 Ribosome	GO:0000028 ribosomal small subunit assembly; GO:0006412 translation; GO:0006417 regulation of translation; GO:0006518 peptide metabolic process; GO:0006807 nitrogen compound metabolic process; GO:0006996 organelle organization; GO:0008152 metabolic process; GO:0009058 biosynthetic process; GO:0009059 macromolecule biosynthetic process; GO:0009889 regulation of biosynthetic process; GO:0009890 neg…	GO:0005618 cell wall; GO:0005622 intracellular; GO:0005623 cell; GO:0005737 cytoplasm; GO:0005829 cytosol; GO:0005840 ribosome; GO:0005886 plasma membrane; GO:0015935 small ribosomal subunit; GO:0016020 membrane; GO:0022626 cytosolic ribosome; GO:0022627 cytosolic small ribosomal subunit; GO:0030312 external encapsulating structure; GO:0032991 protein-containing complex; GO:0043226 organelle; GO:…	GO:0003676 nucleic acid binding; GO:0003723 RNA binding; GO:0003729 mRNA binding; GO:0003735 structural constituent of ribosome; GO:0005198 structural molecule activity; GO:0005488 binding; GO:0019843 rRNA binding; GO:0097159 organic cyclic compound binding; GO:1901363 heterocyclic compound binding;	PF00177	Ribosomal protein S7p/S5e	J	COG0049	Ribosomal protein S7
P02413	50S ribosomal protein L15 OS=Escherichia coli (strain K12) OX=83333 GN=rplO PE=1 SV=1	rplO	14.98	63.9	60	11	11	11	18	18	12	12	10	9	11	9	10	9	11	9	10	9	11	9	11818000	11369000	8625300	7698700	1.19643	1.15097	0.873205	0.779398	0.962	0.73	0.651	Cytoplasmic	K02876	RP-L15, MRPL15, rplO; large subunit ribosomal protein L15	map03010 Ribosome	GO:0006412 translation; GO:0006518 peptide metabolic process; GO:0006807 nitrogen compound metabolic process; GO:0008152 metabolic process; GO:0009058 biosynthetic process; GO:0009059 macromolecule biosynthetic process; GO:0009987 cellular process; GO:0010467 gene expression; GO:0019538 protein metabolic process; GO:0034641 cellular nitrogen compound metabolic process; GO:0034645 cellular macromo…	GO:0005622 intracellular; GO:0005623 cell; GO:0005737 cytoplasm; GO:0005829 cytosol; GO:0005840 ribosome; GO:0005886 plasma membrane; GO:0015934 large ribosomal subunit; GO:0016020 membrane; GO:0022625 cytosolic large ribosomal subunit; GO:0022626 cytosolic ribosome; GO:0032991 protein-containing complex; GO:0043226 organelle; GO:0043228 non-membrane-bounded organelle; GO:0043229 intracellular or…	GO:0003735 structural constituent of ribosome; GO:0005198 structural molecule activity;			J	COG0200	Ribosomal protein L15
P02918	Penicillin-binding protein 1A OS=Escherichia coli (strain K12) OX=83333 GN=mrcA PE=1 SV=1	mrcA	93.635	54	123	33	33	33	33	35	30	25	30	31	30	29	30	31	30	29	30	31	30	29	1167000	1180500	821000	815930	1.17156	1.18511	0.824208	0.819118	1.012	0.704	0.699	CytoplasmicMembrane	K05366	mrcA; penicillin-binding protein 1A [EC:2.4.1.129 3.4.16.4]	map00550 Peptidoglycan biosynthesis; map01100 Metabolic pathways; map01501 beta-Lactam resistance	GO:0000270 peptidoglycan metabolic process; GO:0006022 aminoglycan metabolic process; GO:0006023 aminoglycan biosynthetic process; GO:0006024 glycosaminoglycan biosynthetic process; GO:0006508 proteolysis; GO:0006807 nitrogen compound metabolic process; GO:0008152 metabolic process; GO:0008360 regulation of cell shape; GO:0009058 biosynthetic process; GO:0009059 macromolecule biosynthetic process…	GO:0005623 cell; GO:0005886 plasma membrane; GO:0005887 integral component of plasma membrane; GO:0016020 membrane; GO:0016021 integral component of membrane; GO:0031224 intrinsic component of membrane; GO:0031226 intrinsic component of plasma membrane; GO:0071944 cell periphery;	GO:0003824 catalytic activity; GO:0004180 carboxypeptidase activity; GO:0004185 serine-type carboxypeptidase activity; GO:0005488 binding; GO:0005515 protein binding; GO:0008144 drug binding; GO:0008233 peptidase activity; GO:0008236 serine-type peptidase activity; GO:0008238 exopeptidase activity; GO:0008658 penicillin binding; GO:0008955 peptidoglycan glycosyltransferase activity; GO:0009002 se…	PF00905	Penicillin binding protein transpeptidase domain	M	COG5009	Membrane carboxypeptidase/penicillin-binding protein
P02924	L-arabinose-binding periplasmic protein OS=Escherichia coli (strain K12) OX=83333 GN=araF PE=1 SV=2	araF	35.54	28.3	13	6	6	6	4	5	2	2	6	5	5	3	6	5	5	3	6	5	5	3	63756	59711	25855	29834	1.42348	1.33316	0.577262	0.666101	0.937	0.406	0.468	Periplasmic	K10537	araF; L-arabinose transport system substrate-binding protein	map02010 ABC transporters	GO:0006810 transport; GO:0008643 carbohydrate transport; GO:0015749 monosaccharide transmembrane transport; GO:0034219 carbohydrate transmembrane transport; GO:0051179 localization; GO:0051234 establishment of localization; GO:0055085 transmembrane transport; GO:0071702 organic substance transport;	GO:0005623 cell; GO:0030288 outer membrane-bounded periplasmic space; GO:0030313 cell envelope; GO:0031975 envelope; GO:0042597 periplasmic space;	GO:0003824 catalytic activity; GO:0005215 transporter activity; GO:0005488 binding; GO:0015144 carbohydrate transmembrane transporter activity; GO:0015145 monosaccharide transmembrane transporter activity; GO:0015399 primary active transmembrane transporter activity; GO:0015407 ATPase-coupled monosaccharide transmembrane transporter activity; GO:0016462 pyrophosphatase activity; GO:0016787 hydrol…	PF00532	Periplasmic binding proteins and sugar binding domain of LacI family	G	COG1879	ABC-type sugar transport system, periplasmic component
P02925	Ribose import binding protein RbsB OS=Escherichia coli (strain K12) OX=83333 GN=rbsB PE=1 SV=1	rbsB	30.95	68.9	111	16	16	16	35	30	23	23	15	15	16	15	15	15	16	15	15	15	16	15	9094700	8475000	3712300	3755300	1.45298	1.35398	0.593083	0.599953	0.932	0.408	0.413	Periplasmic	K10439	rbsB; ribose transport system substrate-binding protein	map02010 ABC transporters; map02030 Bacterial chemotaxis	GO:0006810 transport; GO:0006935 chemotaxis; GO:0008643 carbohydrate transport; GO:0009605 response to external stimulus; GO:0015749 monosaccharide transmembrane transport; GO:0015750 pentose transmembrane transport; GO:0015752 D-ribose transmembrane transport; GO:0034219 carbohydrate transmembrane transport; GO:0040011 locomotion; GO:0042221 response to chemical; GO:0042330 taxis; GO:0050896 res…	GO:0005623 cell; GO:0005886 plasma membrane; GO:0016020 membrane; GO:0016021 integral component of membrane; GO:0030288 outer membrane-bounded periplasmic space; GO:0030313 cell envelope; GO:0031224 intrinsic component of membrane; GO:0031975 envelope; GO:0042597 periplasmic space; GO:0071944 cell periphery;	GO:0005215 transporter activity; GO:0005488 binding; GO:0015144 carbohydrate transmembrane transporter activity; GO:0015145 monosaccharide transmembrane transporter activity; GO:0022857 transmembrane transporter activity; GO:0030246 carbohydrate binding; GO:0036094 small molecule binding; GO:0048029 monosaccharide binding; GO:0051119 sugar transmembrane transporter activity;			G	COG1879	ABC-type sugar transport system, periplasmic component
P02929	Protein TonB OS=Escherichia coli (strain K12) OX=83333 GN=tonB PE=1 SV=2	tonB	26.094	43.1	35	11	11	11	12	7	8	8	10	10	10	10	10	10	10	10	10	10	10	10	293740	290370	166230	176250	1.26805	1.2535	0.717599	0.760854	0.989	0.566	0.6	Unknown	K03832	tonB; periplasmic protein TonB		GO:0006810 transport; GO:0007154 cell communication; GO:0007165 signal transduction; GO:0009987 cellular process; GO:0015833 peptide transport; GO:0015889 cobalamin transport; GO:0015891 siderophore transport; GO:0015893 drug transport; GO:0016032 viral process; GO:0019058 viral life cycle; GO:0019062 virion attachment to host cell; GO:0022610 biological adhesion; GO:0023052 signaling; GO:0042221…	GO:0005623 cell; GO:0005886 plasma membrane; GO:0005887 integral component of plasma membrane; GO:0009897 external side of plasma membrane; GO:0009986 cell surface; GO:0016020 membrane; GO:0016021 integral component of membrane; GO:0030288 outer membrane-bounded periplasmic space; GO:0030313 cell envelope; GO:0031224 intrinsic component of membrane; GO:0031226 intrinsic component of plasma membra…	GO:0005488 binding; GO:0005515 protein binding; GO:0019904 protein domain specific binding; GO:0031992 energy transducer activity; GO:0060089 molecular transducer activity;	PF03544	Gram-negative bacterial tonB protein	U	COG0810	Periplasmic protein TonB, links inner and outer membranes
P02930	Outer membrane protein TolC OS=Escherichia coli (strain K12) OX=83333 GN=tolC PE=1 SV=3	tolC	53.74	64.1	103	18	18	18	26	27	24	26	17	17	18	18	17	17	18	18	17	17	18	18	2349800	2348800	2082500	2184700	1.04834	1.04789	0.929086	0.974682	1	0.886	0.93	OuterMembrane	K12340	tolC; outer membrane protein	map01501 beta-Lactam resistance; map01503 Cationic antimicrobial peptide (CAMP) resistance; map02020 Two-component system; map03070 Bacterial secretion system; map04626 Plant-pathogen interaction; map05133 Pertussis	GO:0002790 peptide secretion; GO:0006810 transport; GO:0006811 ion transport; GO:0006820 anion transport; GO:0008104 protein localization; GO:0009306 protein secretion; GO:0009987 cellular process; GO:0010033 response to organic substance; GO:0014070 response to organic cyclic compound; GO:0015031 protein transport; GO:0015711 organic anion transport; GO:0015833 peptide transport; GO:0015850 orga…	GO:0005623 cell; GO:0009279 cell outer membrane; GO:0016020 membrane; GO:0016021 integral component of membrane; GO:0019867 outer membrane; GO:0030312 external encapsulating structure; GO:0030313 cell envelope; GO:0031224 intrinsic component of membrane; GO:0031975 envelope; GO:0032991 protein-containing complex; GO:0071944 cell periphery; GO:0098796 membrane protein complex; GO:1902495 transmemb…	GO:0005215 transporter activity; GO:0005216 ion channel activity; GO:0005488 binding; GO:0005515 protein binding; GO:0015075 ion transmembrane transporter activity; GO:0015267 channel activity; GO:0015288 porin activity; GO:0015318 inorganic molecular entity transmembrane transporter activity; GO:0015562 efflux transmembrane transporter activity; GO:0022803 passive transmembrane transporter activ…			M	COG1538	Outer membrane protein
P02931	Outer membrane porin F OS=Escherichia coli (strain K12) OX=83333 GN=ompF PE=1 SV=1	ompF	39.333	87.8	187	28	28	28	33	30	60	64	19	20	26	26	19	20	26	26	19	20	26	26	9231600	9661500	22794000	21738000	0.582205	0.609317	1.43754	1.37094	1.047	2.469	2.355	OuterMembrane	K09476	ompF; outer membrane pore protein F	map01501 beta-Lactam resistance; map02020 Two-component system	GO:0006810 transport; GO:0006811 ion transport; GO:0006855 drug transmembrane transport; GO:0008104 protein localization; GO:0009987 cellular process; GO:0015031 protein transport; GO:0015833 peptide transport; GO:0015893 drug transport; GO:0016043 cellular component organization; GO:0022607 cellular component assembly; GO:0033036 macromolecule localization; GO:0034220 ion transmembrane transport…	GO:0005623 cell; GO:0009279 cell outer membrane; GO:0016020 membrane; GO:0016021 integral component of membrane; GO:0019867 outer membrane; GO:0030312 external encapsulating structure; GO:0030313 cell envelope; GO:0031224 intrinsic component of membrane; GO:0031975 envelope; GO:0032991 protein-containing complex; GO:0034702 ion channel complex; GO:0046930 pore complex; GO:0071944 cell periphery; …	GO:0005215 transporter activity; GO:0005216 ion channel activity; GO:0005488 binding; GO:0005515 protein binding; GO:0008320 protein transmembrane transporter activity; GO:0015075 ion transmembrane transporter activity; GO:0015267 channel activity; GO:0015288 porin activity; GO:0015318 inorganic molecular entity transmembrane transporter activity; GO:0015399 primary active transmembrane transport…	PF00267	Gram-negative porin	M	COG3203	Outer membrane protein (porin)
P02942	Methyl-accepting chemotaxis protein I OS=Escherichia coli (strain K12) OX=83333 GN=tsr PE=1 SV=2	tsr	59.442	63.7	129	28	26	28	53	57	14	5	28	28	19	14	26	26	17	12	28	28	19	14	10410000	10224000	384670	116400	1.97019	1.93498	0.072802	0.02203	0.982	0.037	0.011	CytoplasmicMembrane	K05874	tsr; methyl-accepting chemotaxis protein I, serine sensor receptor	map02020 Two-component system; map02030 Bacterial chemotaxis	GO:0001101 response to acid chemical; GO:0001932 regulation of protein phosphorylation; GO:0006928 movement of cell or subcellular component; GO:0006935 chemotaxis; GO:0007154 cell communication; GO:0007165 signal transduction; GO:0007172 signal complex assembly; GO:0008104 protein localization; GO:0009593 detection of chemical stimulus; GO:0009605 response to external stimulus; GO:0009719 respon…	GO:0005623 cell; GO:0005886 plasma membrane; GO:0005887 integral component of plasma membrane; GO:0016020 membrane; GO:0016021 integral component of membrane; GO:0031224 intrinsic component of membrane; GO:0031226 intrinsic component of plasma membrane; GO:0032991 protein-containing complex; GO:0071944 cell periphery; GO:0098561 methyl accepting chemotaxis protein complex;	GO:0004888 transmembrane signaling receptor activity; GO:0005488 binding; GO:0005515 protein binding; GO:0019899 enzyme binding; GO:0019900 kinase binding; GO:0019901 protein kinase binding; GO:0038023 signaling receptor activity; GO:0042802 identical protein binding; GO:0042803 protein homodimerization activity; GO:0043424 protein histidine kinase binding; GO:0046983 protein dimerization activit…	PF02203; PF00672	Tar ligand binding domain homologue; HAMP domain	NT	COG0840	Methyl-accepting chemotaxis protein
P02943	Maltoporin OS=Escherichia coli (strain K12) OX=83333 GN=lamB PE=1 SV=1	lamB	49.912	16.1	7	5	5	5	1	0	3	3	2	1	5	3	2	1	5	3	2	1	5	3	25301	0	77012	49124	0.501218		1.52563	0.973157		3.044	1.942	OuterMembrane	K02024	lamB; maltoporin		GO:0006810 transport; GO:0006950 response to stress; GO:0006974 cellular response to DNA damage stimulus; GO:0008643 carbohydrate transport; GO:0009987 cellular process; GO:0015774 polysaccharide transport; GO:0033036 macromolecule localization; GO:0033037 polysaccharide localization; GO:0033554 cellular response to stress; GO:0034219 carbohydrate transmembrane transport; GO:0042956 maltodextrin …	GO:0005623 cell; GO:0009279 cell outer membrane; GO:0016020 membrane; GO:0016021 integral component of membrane; GO:0019867 outer membrane; GO:0030312 external encapsulating structure; GO:0030313 cell envelope; GO:0031224 intrinsic component of membrane; GO:0031230 intrinsic component of cell outer membrane; GO:0031975 envelope; GO:0032991 protein-containing complex; GO:0045203 integral component…	GO:0005215 transporter activity; GO:0015144 carbohydrate transmembrane transporter activity; GO:0015159 polysaccharide transmembrane transporter activity; GO:0015267 channel activity; GO:0015288 porin activity; GO:0022803 passive transmembrane transporter activity; GO:0022829 wide pore channel activity; GO:0022857 transmembrane transporter activity; GO:0022884 macromolecule transmembrane transpor…	PF02264	LamB porin	M	COG4580	Maltoporin (phage lambda and maltose receptor)
P03004	Chromosomal replication initiator protein DnaA OS=Escherichia coli (strain K12) OX=83333 GN=dnaA PE=1 SV=2	dnaA	52.55	56.5	80	23	23	23	18	23	20	19	21	21	22	22	21	21	22	22	21	21	22	22	392920	384180	334560	355880	1.07096	1.04714	0.911893	0.970004	0.978	0.851	0.906	Cytoplasmic	K02313	dnaA; chromosomal replication initiator protein	map02020 Two-component system; map04112 Cell cycle - Caulobacter	GO:0006139 nucleobase-containing compound metabolic process; GO:0006259 DNA metabolic process; GO:0006260 DNA replication; GO:0006261 DNA-dependent DNA replication; GO:0006270 DNA replication initiation; GO:0006275 regulation of DNA replication; GO:0006725 cellular aromatic compound metabolic process; GO:0006807 nitrogen compound metabolic process; GO:0008152 metabolic process; GO:0009058 biosynt…	GO:0005622 intracellular; GO:0005623 cell; GO:0005737 cytoplasm; GO:0005829 cytosol; GO:0005886 plasma membrane; GO:0016020 membrane; GO:0071944 cell periphery;	GO:0000166 nucleotide binding; GO:0003676 nucleic acid binding; GO:0003677 DNA binding; GO:0003688 DNA replication origin binding; GO:0003690 double-stranded DNA binding; GO:0005488 binding; GO:0005515 protein binding; GO:0005524 ATP binding; GO:0008144 drug binding; GO:0017076 purine nucleotide binding; GO:0030554 adenyl nucleotide binding; GO:0032553 ribonucleotide binding; GO:0032555 purine ri…	PF11638; PF00308; PF08299	DnaA N-terminal domain; Bacterial dnaA protein; Bacterial dnaA protein helix-turn-helix	L	COG0593	ATPase involved in DNA replication initiation
P03007	DNA polymerase III subunit epsilon OS=Escherichia coli (strain K12) OX=83333 GN=dnaQ PE=1 SV=1	dnaQ	27.099	27.6	15	5	5	5	4	5	3	3	5	4	5	3	5	4	5	3	5	4	5	3	321250	405630	184520	240370	1.11567	1.40872	0.640822	0.834785	1.263	0.574	0.748	Cytoplasmic	K02342	dnaQ; DNA polymerase III subunit epsilon [EC:2.7.7.7]	map03030 DNA replication; map03430 Mismatch repair; map03440 Homologous recombination	GO:0006139 nucleobase-containing compound metabolic process; GO:0006259 DNA metabolic process; GO:0006260 DNA replication; GO:0006261 DNA-dependent DNA replication; GO:0006281 DNA repair; GO:0006725 cellular aromatic compound metabolic process; GO:0006807 nitrogen compound metabolic process; GO:0006950 response to stress; GO:0006974 cellular response to DNA damage stimulus; GO:0008152 metabolic p…	GO:0005622 intracellular; GO:0005623 cell; GO:0005737 cytoplasm; GO:0005829 cytosol; GO:0009360 DNA polymerase III complex; GO:0032991 protein-containing complex; GO:0042575 DNA polymerase complex; GO:0044776 DNA polymerase III, core complex; GO:0061695 transferase complex, transferring phosphorus-containing groups; GO:1902494 catalytic complex; GO:1990234 transferase complex;	GO:0003824 catalytic activity; GO:0004518 nuclease activity; GO:0004527 exonuclease activity; GO:0008408 3'-5' exonuclease activity; GO:0016787 hydrolase activity; GO:0016788 hydrolase activity, acting on ester bonds;			L	COG0847	DNA polymerase III, epsilon subunit and related 3'-5' exonucleases
P03018	DNA helicase II OS=Escherichia coli (strain K12) OX=83333 GN=uvrD PE=1 SV=1	uvrD	81.989	37.5	48	17	17	17	11	11	9	17	15	14	15	16	15	14	15	16	15	14	15	16	186680	178760	216750	232800	0.916232	0.87736	1.06382	1.14259	0.958	1.161	1.247	Cytoplasmic	K03657	uvrD, pcrA; DNA helicase II / ATP-dependent DNA helicase PcrA [EC:3.6.4.12]	map03420 Nucleotide excision repair; map03430 Mismatch repair	GO:0006139 nucleobase-containing compound metabolic process; GO:0006259 DNA metabolic process; GO:0006260 DNA replication; GO:0006261 DNA-dependent DNA replication; GO:0006268 DNA unwinding involved in DNA replication; GO:0006281 DNA repair; GO:0006289 nucleotide-excision repair; GO:0006298 mismatch repair; GO:0006725 cellular aromatic compound metabolic process; GO:0006807 nitrogen compound meta…	GO:0005622 intracellular; GO:0005623 cell; GO:0005737 cytoplasm; GO:0005829 cytosol;	GO:0003678 DNA helicase activity; GO:0003824 catalytic activity; GO:0004386 helicase activity; GO:0005488 binding; GO:0005515 protein binding; GO:0008094 DNA-dependent ATPase activity; GO:0015616 DNA translocase activity; GO:0016462 pyrophosphatase activity; GO:0016787 hydrolase activity; GO:0016817 hydrolase activity, acting on acid anhydrides; GO:0016818 hydrolase activity, acting on acid anhyd…	PF00580; PF13361	UvrD/REP helicase N-terminal domain; UvrD-like helicase C-terminal domain	L	COG0210	Superfamily I DNA and RNA helicases
P03023	Lactose operon repressor OS=Escherichia coli (strain K12) OX=83333 GN=lacI PE=1 SV=3	lacI	38.59	75.3	287	37	37	37	6	6	132	143	9	10	37	34	9	10	37	34	9	10	37	34	122800	125420	36462000	36883000	0.006675	0.006817	1.98181	2.0047	1.021	296.901	300.329	Cytoplasmic				GO:0006355 regulation of transcription, DNA-templated; GO:0009889 regulation of biosynthetic process; GO:0009890 negative regulation of biosynthetic process; GO:0009892 negative regulation of metabolic process; GO:0010468 regulation of gene expression; GO:0010556 regulation of macromolecule biosynthetic process; GO:0010558 negative regulation of macromolecule biosynthetic process; GO:0010605 nega…		GO:0000976 transcription regulatory region sequence-specific DNA binding; GO:0000984 bacterial-type RNA polymerase transcription regulatory region sequence-specific DNA binding; GO:0000986 bacterial-type cis-regulatory region sequence-specific DNA binding; GO:0000987 cis-regulatory region sequence-specific DNA binding; GO:0001067 regulatory region nucleic acid binding; GO:0001217 DNA-binding tran…	PF00356; PF13377	Bacterial regulatory proteins, lacI family; Periplasmic binding protein-like domain	K	COG1609	Transcriptional regulators
P03024	HTH-type transcriptional regulator GalR OS=Escherichia coli (strain K12) OX=83333 GN=galR PE=1 SV=1	galR	37.094	46.9	37	11	11	11	10	10	8	9	8	10	11	10	8	10	11	10	8	10	11	10	122600	111230	146390	155150	0.916002	0.831051	1.09375	1.1592	0.907	1.194	1.265	Cytoplasmic	K02529	lacI, galR; LacI family transcriptional regulator		GO:0006139 nucleobase-containing compound metabolic process; GO:0006351 transcription, DNA-templated; GO:0006355 regulation of transcription, DNA-templated; GO:0006725 cellular aromatic compound metabolic process; GO:0006807 nitrogen compound metabolic process; GO:0008152 metabolic process; GO:0009058 biosynthetic process; GO:0009059 macromolecule biosynthetic process; GO:0009889 regulation of bi…		GO:0000976 transcription regulatory region sequence-specific DNA binding; GO:0000984 bacterial-type RNA polymerase transcription regulatory region sequence-specific DNA binding; GO:0000986 bacterial-type cis-regulatory region sequence-specific DNA binding; GO:0000987 cis-regulatory region sequence-specific DNA binding; GO:0001067 regulatory region nucleic acid binding; GO:0001217 DNA-binding tran…	PF00356; PF13377	Bacterial regulatory proteins, lacI family; Periplasmic binding protein-like domain	K	COG1609	Transcriptional regulators
P03030	Transcriptional activator protein LysR OS=Escherichia coli (strain K12) OX=83333 GN=lysR PE=3 SV=1	lysR	34.364	8.4	5	2	2	2	2	1	1	1	2	2	2	2	2	2	2	2	2	2	2	2	135670	78335	41475	59968	1.72035	0.993317	0.525919	0.760417	0.577	0.306	0.442	Cytoplasmic				GO:0006082 organic acid metabolic process; GO:0006520 cellular amino acid metabolic process; GO:0006553 lysine metabolic process; GO:0006807 nitrogen compound metabolic process; GO:0008152 metabolic process; GO:0008652 cellular amino acid biosynthetic process; GO:0009058 biosynthetic process; GO:0009066 aspartate family amino acid metabolic process; GO:0009067 aspartate family amino acid biosynth…	GO:0005622 intracellular; GO:0005623 cell; GO:0005737 cytoplasm;		PF00126	Bacterial regulatory helix-turn-helix protein, lysR family	K	COG0583	Transcriptional regulator
P03813	Broad specificity amino-acid racemase YgeA OS=Escherichia coli (strain K12) OX=83333 GN=ygeA PE=1 SV=1	ygeA	25.248	74.3	38	11	11	11	9	9	10	10	9	9	9	10	9	9	9	10	9	9	9	10	157320	163100	240590	287350	0.741761	0.769013	1.13438	1.35485	1.037	1.529	1.827	Cytoplasmic				GO:0000270 peptidoglycan metabolic process; GO:0006022 aminoglycan metabolic process; GO:0006023 aminoglycan biosynthetic process; GO:0006024 glycosaminoglycan biosynthetic process; GO:0006807 nitrogen compound metabolic process; GO:0008152 metabolic process; GO:0009058 biosynthetic process; GO:0009059 macromolecule biosynthetic process; GO:0009252 peptidoglycan biosynthetic process; GO:0009273 p…		GO:0003824 catalytic activity; GO:0016853 isomerase activity; GO:0016854 racemase and epimerase activity; GO:0016855 racemase and epimerase activity, acting on amino acids and derivatives; GO:0036361 racemase activity, acting on amino acids and derivatives; GO:0047661 amino-acid racemase activity;			M	COG1794	Aspartate racemase
P03817	Protein MioC OS=Escherichia coli (strain K12) OX=83333 GN=mioC PE=1 SV=4	mioC	15.807	34	16	4	4	4	3	4	5	4	4	4	4	4	4	4	4	4	4	4	4	4	740100	747930	725020	700790	1.01598	1.02673	0.995278	0.962016	1.011	0.98	0.947	Unknown	K06205	mioC; MioC protein		GO:0050789 regulation of biological process; GO:0050794 regulation of cellular process; GO:0051302 regulation of cell division; GO:0065007 biological regulation;	GO:0005622 intracellular; GO:0005623 cell; GO:0005737 cytoplasm; GO:0005829 cytosol;	GO:0000166 nucleotide binding; GO:0005488 binding; GO:0010181 FMN binding; GO:0032553 ribonucleotide binding; GO:0036094 small molecule binding; GO:0043167 ion binding; GO:0043168 anion binding; GO:0048037 cofactor binding; GO:0050662 coenzyme binding; GO:0097159 organic cyclic compound binding; GO:0097367 carbohydrate derivative binding; GO:1901265 nucleoside phosphate binding; GO:1901363 hetero…	PF00258	Flavodoxin	C	COG0716	Flavodoxins
P03819	Glutathione-regulated potassium-efflux system protein KefC OS=Escherichia coli (strain K12) OX=83333 GN=kefC PE=1 SV=2	kefC	67.795	13.1	18	6	6	6	3	3	7	5	6	6	6	6	6	6	6	6	6	6	6	6	43834	34590	71076	85440	0.746301	0.588916	1.21011	1.45467	0.789	1.621	1.949	CytoplasmicMembrane	K11745	kefC; glutathione-regulated potassium-efflux system ancillary protein KefC		GO:0006810 transport; GO:0006811 ion transport; GO:0006812 cation transport; GO:0006813 potassium ion transport; GO:0006885 regulation of pH; GO:0009636 response to toxic substance; GO:0009987 cellular process; GO:0010033 response to organic substance; GO:0015672 monovalent inorganic cation transport; GO:0030001 metal ion transport; GO:0034220 ion transmembrane transport; GO:0042221 response to c…	GO:0005623 cell; GO:0005886 plasma membrane; GO:0005887 integral component of plasma membrane; GO:0016020 membrane; GO:0016021 integral component of membrane; GO:0031224 intrinsic component of membrane; GO:0031226 intrinsic component of plasma membrane; GO:0071944 cell periphery;	GO:0005215 transporter activity; GO:0005488 binding; GO:0005515 protein binding; GO:0008324 cation transmembrane transporter activity; GO:0015075 ion transmembrane transporter activity; GO:0015077 monovalent inorganic cation transmembrane transporter activity; GO:0015079 potassium ion transmembrane transporter activity; GO:0015291 secondary active transmembrane transporter activity; GO:0015318 in…	PF02254	TrkA-N domain	P	COG1226	Kef-type K+ transport systems, predicted NAD-binding component
P03841	Maltose operon periplasmic protein OS=Escherichia coli (strain K12) OX=83333 GN=malM PE=3 SV=1	malM	31.943	4.2	2	1	1	1	0	1	1	0	1	1	1	0	1	1	1	0	1	1	1	0	0	0	0	0								Periplasmic	K05775	malM; maltose operon periplasmic protein			GO:0005623 cell; GO:0030288 outer membrane-bounded periplasmic space; GO:0030313 cell envelope; GO:0031975 envelope; GO:0042597 periplasmic space;
P03960	Potassium-transporting ATPase ATP-binding subunit OS=Escherichia coli (strain K12) OX=83333 GN=kdpB PE=1 SV=3	kdpB	72.198	20.7	14	9	9	9	0	0	5	9	1	0	6	9	1	0	6	9	1	0	6	9	0	0	50725	59752			0.918291	1.08171				CytoplasmicMembrane	K01547	kdpB; potassium-transporting ATPase ATP-binding subunit [EC:7.2.2.6]	map02020 Two-component system	GO:0006810 transport; GO:0006811 ion transport; GO:0006812 cation transport; GO:0006813 potassium ion transport; GO:0009987 cellular process; GO:0015672 monovalent inorganic cation transport; GO:0030001 metal ion transport; GO:0034220 ion transmembrane transport; GO:0051179 localization; GO:0051234 establishment of localization; GO:0055085 transmembrane transport; GO:0071805 potassium ion transme…	GO:0005623 cell; GO:0005886 plasma membrane; GO:0005887 integral component of plasma membrane; GO:0016020 membrane; GO:0016021 integral component of membrane; GO:0031004 potassium ion-transporting ATPase complex; GO:0031224 intrinsic component of membrane; GO:0031226 intrinsic component of plasma membrane; GO:0032991 protein-containing complex; GO:0071944 cell periphery; GO:0090533 cation-transpo…	GO:0003824 catalytic activity; GO:0005215 transporter activity; GO:0008324 cation transmembrane transporter activity; GO:0008556 potassium transmembrane transporter activity, phosphorylative mechanism; GO:0015075 ion transmembrane transporter activity; GO:0015077 monovalent inorganic cation transmembrane transporter activity; GO:0015079 potassium ion transmembrane transporter activity; GO:0015318…	PF00702	haloacid dehalogenase-like hydrolase	P	COG2216	High-affinity K+ transport system, ATPase chain B
P03961	Potassium-transporting ATPase KdpC subunit OS=Escherichia coli (strain K12) OX=83333 GN=kdpC PE=1 SV=1	kdpC	20.267	6.8	2	1	1	1	0	0	1	1	1	1	1	1	1	1	1	1	1	1	1	1	0	0	0	0								CytoplasmicMembrane	K01548	kdpC; potassium-transporting ATPase KdpC subunit	map02020 Two-component system	GO:0006810 transport; GO:0006811 ion transport; GO:0006812 cation transport; GO:0006813 potassium ion transport; GO:0009987 cellular process; GO:0015672 monovalent inorganic cation transport; GO:0030001 metal ion transport; GO:0034220 ion transmembrane transport; GO:0051179 localization; GO:0051234 establishment of localization; GO:0055085 transmembrane transport; GO:0071805 potassium ion transme…	GO:0005623 cell; GO:0005886 plasma membrane; GO:0016020 membrane; GO:0016021 integral component of membrane; GO:0031004 potassium ion-transporting ATPase complex; GO:0031224 intrinsic component of membrane; GO:0032991 protein-containing complex; GO:0071944 cell periphery; GO:0090533 cation-transporting ATPase complex; GO:0098533 ATPase dependent transmembrane transport complex; GO:0098796 membran…	GO:0003824 catalytic activity; GO:0005215 transporter activity; GO:0008324 cation transmembrane transporter activity; GO:0008556 potassium transmembrane transporter activity, phosphorylative mechanism; GO:0015075 ion transmembrane transporter activity; GO:0015077 monovalent inorganic cation transmembrane transporter activity; GO:0015079 potassium ion transmembrane transporter activity; GO:0015318…			P	COG2156	K+-transporting ATPase, c chain
P04036	4-hydroxy-tetrahydrodipicolinate reductase OS=Escherichia coli (strain K12) OX=83333 GN=dapB PE=1 SV=1	dapB	28.756	56.8	79	15	15	15	22	21	17	19	14	15	13	13	14	15	13	13	14	15	13	13	3374800	3288800	1480700	1347300	1.42223	1.38598	0.624004	0.567786	0.975	0.439	0.399	Cytoplasmic	K00215	dapB; 4-hydroxy-tetrahydrodipicolinate reductase [EC:1.17.1.8]	map00261 Monobactam biosynthesis; map00300 Lysine biosynthesis; map01100 Metabolic pathways; map01110 Biosynthesis of secondary metabolites; map01120 Microbial metabolism in diverse environments; map01130 Biosynthesis of antibiotics; map01230 Biosynthesis of amino acids	GO:0006082 organic acid metabolic process; GO:0006520 cellular amino acid metabolic process; GO:0006553 lysine metabolic process; GO:0006807 nitrogen compound metabolic process; GO:0008152 metabolic process; GO:0008652 cellular amino acid biosynthetic process; GO:0009058 biosynthetic process; GO:0009066 aspartate family amino acid metabolic process; GO:0009067 aspartate family amino acid biosynth…	GO:0005622 intracellular; GO:0005623 cell; GO:0005737 cytoplasm; GO:0005829 cytosol;	GO:0003824 catalytic activity; GO:0005488 binding; GO:0005515 protein binding; GO:0008839 4-hydroxy-tetrahydrodipicolinate reductase; GO:0016491 oxidoreductase activity; GO:0016627 oxidoreductase activity, acting on the CH-CH group of donors; GO:0016628 oxidoreductase activity, acting on the CH-CH group of donors, NAD or NADP as acceptor; GO:0042802 identical protein binding;	PF01113; PF05173	Dihydrodipicolinate reductase, N-terminus; Dihydrodipicolinate reductase, C-terminus	E	COG0289	Dihydrodipicolinate reductase
P04079	GMP synthase [glutamine-hydrolyzing] OS=Escherichia coli (strain K12) OX=83333 GN=guaA PE=1 SV=1	guaA	58.679	78.5	174	35	35	35	45	44	43	42	32	34	34	34	32	34	34	34	32	34	34	34	3001400	3101900	2321000	2398500	1.10929	1.14643	0.857819	0.886462	1.033	0.773	0.799	Cytoplasmic	K01951	guaA, GMPS; GMP synthase (glutamine-hydrolysing) [EC:6.3.5.2]	map00230 Purine metabolism; map00983 Drug metabolism - other enzymes; map01100 Metabolic pathways	GO:0006139 nucleobase-containing compound metabolic process; GO:0006163 purine nucleotide metabolic process; GO:0006164 purine nucleotide biosynthetic process; GO:0006177 GMP biosynthetic process; GO:0006725 cellular aromatic compound metabolic process; GO:0006753 nucleoside phosphate metabolic process; GO:0006793 phosphorus metabolic process; GO:0006796 phosphate-containing compound metabolic pr…	GO:0005618 cell wall; GO:0005622 intracellular; GO:0005623 cell; GO:0005737 cytoplasm; GO:0005829 cytosol; GO:0030312 external encapsulating structure; GO:0071944 cell periphery;	GO:0003824 catalytic activity; GO:0003921 GMP synthase activity; GO:0003922 GMP synthase (glutamine-hydrolyzing) activity; GO:0005488 binding; GO:0005515 protein binding; GO:0016874 ligase activity; GO:0016879 ligase activity, forming carbon-nitrogen bonds; GO:0016884 carbon-nitrogen ligase activity, with glutamine as amido-N-donor; GO:0042802 identical protein binding;	PF00117; PF02540; PF00958	Glutamine amidotransferase class-I; NAD synthase; GMP synthase C terminal domain	F	COG0519	GMP synthase, PP-ATPase domain/subunit
P04335	Esterase FrsA OS=Escherichia coli (strain K12) OX=83333 GN=frsA PE=1 SV=2	frsA	47.008	69.6	102	24	24	24	21	24	29	28	20	21	23	22	20	21	23	22	20	21	23	22	237200	214250	362560	393550	0.785717	0.709696	1.20097	1.30362	0.903	1.528	1.659	Unknown	K11750	frsA; esterase FrsA [EC:3.1.-.-]		GO:0006109 regulation of carbohydrate metabolic process; GO:0006629 lipid metabolic process; GO:0008152 metabolic process; GO:0009894 regulation of catabolic process; GO:0019222 regulation of metabolic process; GO:0043470 regulation of carbohydrate catabolic process; GO:0044238 primary metabolic process; GO:0050789 regulation of biological process; GO:0065007 biological regulation; GO:0071704 org…	GO:0016020 membrane;	GO:0003824 catalytic activity; GO:0016298 lipase activity; GO:0016787 hydrolase activity; GO:0016788 hydrolase activity, acting on ester bonds;	PF06500	Alpha/beta hydrolase of unknown function (DUF1100)	S	COG1073	Hydrolases of the alpha/beta superfamily
P04391	Ornithine carbamoyltransferase subunit I OS=Escherichia coli (strain K12) OX=83333 GN=argI PE=1 SV=3	argI	36.907	49.7	55	12	12	12	16	19	9	11	11	11	10	10	11	11	10	10	11	11	10	10	2301200	2224100	712820	660230	1.56057	1.50829	0.483403	0.447739	0.966	0.31	0.287	Cytoplasmic	K00611	OTC, argF, argI; ornithine carbamoyltransferase [EC:2.1.3.3]	map00220 Arginine biosynthesis; map01100 Metabolic pathways; map01110 Biosynthesis of secondary metabolites; map01130 Biosynthesis of antibiotics; map01230 Biosynthesis of amino acids	GO:0000050 urea cycle; GO:0006082 organic acid metabolic process; GO:0006520 cellular amino acid metabolic process; GO:0006525 arginine metabolic process; GO:0006526 arginine biosynthetic process; GO:0006591 ornithine metabolic process; GO:0006807 nitrogen compound metabolic process; GO:0006950 response to stress; GO:0006974 cellular response to DNA damage stimulus; GO:0008152 metabolic process; …	GO:0005622 intracellular; GO:0005623 cell; GO:0005737 cytoplasm;	GO:0003824 catalytic activity; GO:0004585 ornithine carbamoyltransferase activity; GO:0016740 transferase activity; GO:0016741 transferase activity, transferring one-carbon groups; GO:0016743 carboxyl- or carbamoyltransferase activity;	PF02729; PF00185	Aspartate/ornithine carbamoyltransferase, carbamoyl-P binding domain; Aspartate/ornithine carbamoyltransferase, Asp/Orn binding domain	E	COG0078	Ornithine carbamoyltransferase
P04425	Glutathione synthetase OS=Escherichia coli (strain K12) OX=83333 GN=gshB PE=1 SV=1	gshB	35.56	46.5	66	14	14	14	16	17	17	16	13	12	13	14	13	12	13	14	13	12	13	14	991160	966450	1145300	1183300	0.924976	0.901916	1.06882	1.10429	0.975	1.156	1.194	Cytoplasmic	K01920	gshB; glutathione synthase [EC:6.3.2.3]	map00270 Cysteine and methionine metabolism; map00480 Glutathione metabolism; map01100 Metabolic pathways	GO:0006518 peptide metabolic process; GO:0006575 cellular modified amino acid metabolic process; GO:0006749 glutathione metabolic process; GO:0006750 glutathione biosynthetic process; GO:0006790 sulfur compound metabolic process; GO:0006807 nitrogen compound metabolic process; GO:0008152 metabolic process; GO:0009058 biosynthetic process; GO:0009987 cellular process; GO:0019184 nonribosomal pepti…	GO:0005622 intracellular; GO:0005623 cell; GO:0005737 cytoplasm; GO:0005829 cytosol; GO:0042601 endospore-forming forespore; GO:0042763 intracellular immature spore;	GO:0000287 magnesium ion binding; GO:0003824 catalytic activity; GO:0004363 glutathione synthase activity; GO:0005488 binding; GO:0016874 ligase activity; GO:0016879 ligase activity, forming carbon-nitrogen bonds; GO:0016881 acid-amino acid ligase activity; GO:0043167 ion binding; GO:0043169 cation binding; GO:0046872 metal ion binding;	PF02951; PF02955	Prokaryotic glutathione synthetase, N-terminal domain; Prokaryotic glutathione synthetase, ATP-grasp domain	F	COG0189	Glutathione synthase/Ribosomal protein S6 modification enzyme (glutaminyl transferase)
P04693	Aromatic-amino-acid aminotransferase OS=Escherichia coli (strain K12) OX=83333 GN=tyrB PE=1 SV=1	tyrB	43.537	63.7	91	20	20	20	19	20	27	25	17	17	20	19	17	17	20	19	17	17	20	19	1650000	1701300	2549300	2698900	0.767486	0.791348	1.18579	1.25537	1.031	1.545	1.636	Cytoplasmic	K00832	tyrB; aromatic-amino-acid transaminase [EC:2.6.1.57]	map00270 Cysteine and methionine metabolism; map00350 Tyrosine metabolism; map00360 Phenylalanine metabolism; map00400 Phenylalanine, tyrosine and tryptophan biosynthesis; map00401 Novobiocin biosynthesis; map01100 Metabolic pathways; map01110 Biosynthesis of secondary metabolites; map01130 Biosynthesis of antibiotics; map01230 Biosynthesis of amino acids	GO:0006082 organic acid metabolic process; GO:0006520 cellular amino acid metabolic process; GO:0006531 aspartate metabolic process; GO:0006532 aspartate biosynthetic process; GO:0006551 leucine metabolic process; GO:0006558 L-phenylalanine metabolic process; GO:0006570 tyrosine metabolic process; GO:0006571 tyrosine biosynthetic process; GO:0006725 cellular aromatic compound metabolic process; G…	GO:0005622 intracellular; GO:0005623 cell; GO:0005737 cytoplasm; GO:0005829 cytosol;	GO:0003824 catalytic activity; GO:0004069 L-aspartate:2-oxoglutarate aminotransferase activity; GO:0004838 L-tyrosine:2-oxoglutarate aminotransferase activity; GO:0005488 binding; GO:0005515 protein binding; GO:0008144 drug binding; GO:0008483 transaminase activity; GO:0008793 aromatic-amino-acid:2-oxoglutarate aminotransferase activity; GO:0016740 transferase activity; GO:0016769 transferase act…	PF00155	Aminotransferase class I and II	E	COG1448	Aspartate/tyrosine/aromatic aminotransferase
P04805	Glutamate--tRNA ligase OS=Escherichia coli (strain K12) OX=83333 GN=gltX PE=1 SV=1	gltX	53.815	63.3	113	24	24	24	27	29	29	28	22	20	22	22	22	20	22	22	22	20	22	22	2896600	2928700	2408000	2421400	1.08744	1.0995	0.904014	0.909045	1.011	0.831	0.836	Cytoplasmic	K01885	EARS, gltX; glutamyl-tRNA synthetase [EC:6.1.1.17]	map00860 Porphyrin and chlorophyll metabolism; map00970 Aminoacyl-tRNA biosynthesis; map01100 Metabolic pathways; map01110 Biosynthesis of secondary metabolites; map01120 Microbial metabolism in diverse environments	GO:0006082 organic acid metabolic process; GO:0006139 nucleobase-containing compound metabolic process; GO:0006399 tRNA metabolic process; GO:0006412 translation; GO:0006418 tRNA aminoacylation for protein translation; GO:0006424 glutamyl-tRNA aminoacylation; GO:0006518 peptide metabolic process; GO:0006520 cellular amino acid metabolic process; GO:0006725 cellular aromatic compound metabolic pro…	GO:0005622 intracellular; GO:0005623 cell; GO:0005737 cytoplasm; GO:0005829 cytosol;	GO:0003824 catalytic activity; GO:0004812 aminoacyl-tRNA ligase activity; GO:0004818 glutamate-tRNA ligase activity; GO:0005488 binding; GO:0008270 zinc ion binding; GO:0016874 ligase activity; GO:0016875 ligase activity, forming carbon-oxygen bonds; GO:0043167 ion binding; GO:0043169 cation binding; GO:0046872 metal ion binding; GO:0046914 transition metal ion binding; GO:0140098 catalytic activ…	PF00749	tRNA synthetases class I (E and Q), catalytic domain	J	COG0008	Glutamyl- and glutaminyl-tRNA synthetases
P04816	Leucine-specific-binding protein OS=Escherichia coli (strain K12) OX=83333 GN=livK PE=1 SV=2	livK	39.378	65.9	99	17	16	16	28	31	21	19	17	17	15	15	16	16	14	14	16	16	14	14	5933800	6324800	1946700	1843700	1.47892	1.57637	0.485189	0.459518	1.066	0.328	0.311	Periplasmic	K01999	livK; branched-chain amino acid transport system substrate-binding protein	map02010 ABC transporters; map02024 Quorum sensing	GO:0006810 transport; GO:0006811 ion transport; GO:0006812 cation transport; GO:0006820 anion transport; GO:0006865 amino acid transport; GO:0015711 organic anion transport; GO:0015803 branched-chain amino acid transport; GO:0015804 neutral amino acid transport; GO:0015818 isoleucine transport; GO:0015820 leucine transport; GO:0015829 valine transport; GO:0015849 organic acid transport; GO:004694…	GO:0005623 cell; GO:0030288 outer membrane-bounded periplasmic space; GO:0030313 cell envelope; GO:0031975 envelope; GO:0042597 periplasmic space;	GO:0005488 binding; GO:0016597 amino acid binding; GO:0031406 carboxylic acid binding; GO:0036094 small molecule binding; GO:0043167 ion binding; GO:0043168 anion binding; GO:0043169 cation binding; GO:0043177 organic acid binding; GO:0070728 leucine binding;			E	COG0683	ABC-type branched-chain amino acid transport systems, periplasmic component
P04825	Aminopeptidase N OS=Escherichia coli (strain K12) OX=83333 GN=pepN PE=1 SV=2	pepN	98.918	55.9	177	40	40	40	44	38	47	48	34	35	40	37	34	35	40	37	34	35	40	37	1205900	1265700	1860700	1956200	0.767051	0.805089	1.18356	1.2443	1.05	1.543	1.622	Cytoplasmic	K01256	pepN; aminopeptidase N [EC:3.4.11.2]	map00480 Glutathione metabolism; map01100 Metabolic pathways	GO:0006508 proteolysis; GO:0006518 peptide metabolic process; GO:0006807 nitrogen compound metabolic process; GO:0008152 metabolic process; GO:0009056 catabolic process; GO:0009987 cellular process; GO:0019538 protein metabolic process; GO:0034641 cellular nitrogen compound metabolic process; GO:0043170 macromolecule metabolic process; GO:0043171 peptide catabolic process; GO:0043603 cellular ami…	GO:0005622 intracellular; GO:0005623 cell; GO:0005737 cytoplasm; GO:0005886 plasma membrane; GO:0016020 membrane; GO:0071944 cell periphery;	GO:0003824 catalytic activity; GO:0004177 aminopeptidase activity; GO:0005488 binding; GO:0005515 protein binding; GO:0008233 peptidase activity; GO:0008235 metalloexopeptidase activity; GO:0008237 metallopeptidase activity; GO:0008238 exopeptidase activity; GO:0008270 zinc ion binding; GO:0016787 hydrolase activity; GO:0033218 amide binding; GO:0042277 peptide binding; GO:0042802 identical prote…	PF01433; PF11940	Peptidase family M1; Domain of unknown function (DUF3458)	E	COG0308	Aminopeptidase N
P04846	Lipoprotein 28 OS=Escherichia coli (strain K12) OX=83333 GN=nlpA PE=1 SV=1	nlpA	29.423	59.9	59	11	11	11	15	14	15	15	11	11	11	11	11	11	11	11	11	11	11	11	1775900	1829700	1075800	1036200	1.24241	1.28005	0.752623	0.72492	1.03	0.606	0.583	CytoplasmicMembrane	K02073	metQ; D-methionine transport system substrate-binding protein	map02010 ABC transporters	GO:0000101 sulfur amino acid transport; GO:0006810 transport; GO:0006811 ion transport; GO:0006812 cation transport; GO:0006820 anion transport; GO:0006865 amino acid transport; GO:0015711 organic anion transport; GO:0015821 methionine transport; GO:0015849 organic acid transport; GO:0042940 D-amino acid transport; GO:0046942 carboxylic acid transport; GO:0048473 D-methionine transport; GO:005117…	GO:0005623 cell; GO:0005886 plasma membrane; GO:0016020 membrane; GO:0016021 integral component of membrane; GO:0030288 outer membrane-bounded periplasmic space; GO:0030313 cell envelope; GO:0031224 intrinsic component of membrane; GO:0031225 anchored component of membrane; GO:0031226 intrinsic component of plasma membrane; GO:0031975 envelope; GO:0032991 protein-containing complex; GO:0042597 pe…				M	COG1464	ABC-type metal ion transport system, periplasmic component/surface antigen
P04949	Flagellin OS=Escherichia coli (strain K12) OX=83333 GN=fliC PE=1 SV=2	fliC	51.294	89.8	173	32	32	32	72	77	16	8	32	30	19	12	32	30	19	12	32	30	19	12	20446000	18144000	581890	117280	2.08159	1.84723	0.059242	0.01194	0.887	0.028	0.006	Extracellular	K02406	fliC; flagellin	map02020 Two-component system; map02040 Flagellar assembly; map04621 NOD-like receptor signaling pathway; map04626 Plant-pathogen interaction; map05131 Shigellosis; map05132 Salmonella infection; map05134 Legionellosis		GO:0005576 extracellular region; GO:0005623 cell; GO:0009288 bacterial-type flagellum; GO:0042995 cell projection; GO:0043226 organelle; GO:0043228 non-membrane-bounded organelle;		PF08884	Flagellin D3 domain	N	COG1344	Flagellin and related hook-associated proteins
P04951	3-deoxy-manno-octulosonate cytidylyltransferase OS=Escherichia coli (strain K12) OX=83333 GN=kdsB PE=1 SV=2	kdsB	27.614	77.4	70	14	14	14	17	18	18	17	13	14	14	13	13	14	14	13	13	14	14	13	1053300	1037200	832550	814970	1.12712	1.10989	0.890899	0.872087	0.985	0.79	0.774	Unknown	K00979	kdsB; 3-deoxy-manno-octulosonate cytidylyltransferase (CMP-KDO synthetase) [EC:2.7.7.38]	map00540 Lipopolysaccharide biosynthesis; map01100 Metabolic pathways	GO:0000271 polysaccharide biosynthetic process; GO:0005975 carbohydrate metabolic process; GO:0005976 polysaccharide metabolic process; GO:0005996 monosaccharide metabolic process; GO:0006082 organic acid metabolic process; GO:0006629 lipid metabolic process; GO:0008152 metabolic process; GO:0008610 lipid biosynthetic process; GO:0008653 lipopolysaccharide metabolic process; GO:0009058 biosynthet…	GO:0005622 intracellular; GO:0005623 cell; GO:0005737 cytoplasm; GO:0005829 cytosol;	GO:0000287 magnesium ion binding; GO:0003824 catalytic activity; GO:0005488 binding; GO:0008690 3-deoxy-manno-octulosonate cytidylyltransferase activity; GO:0016740 transferase activity; GO:0016772 transferase activity, transferring phosphorus-containing groups; GO:0016779 nucleotidyltransferase activity; GO:0043167 ion binding; GO:0043169 cation binding; GO:0046872 metal ion binding; GO:0070567 …			M	COG1212	CMP-2-keto-3-deoxyoctulosonic acid synthetase
P04968	L-threonine dehydratase biosynthetic IlvA OS=Escherichia coli (strain K12) OX=83333 GN=ilvA PE=1 SV=1	ilvA	56.195	79.4	196	36	36	36	47	41	54	54	33	32	36	34	33	32	36	34	33	32	36	34	2486700	2504900	3716600	3913000	0.788103	0.793871	1.17789	1.24014	1.007	1.495	1.574	Cytoplasmic	K01754	E4.3.1.19, ilvA, tdcB; threonine dehydratase [EC:4.3.1.19]	map00260 Glycine, serine and threonine metabolism; map00290 Valine, leucine and isoleucine biosynthesis; map01100 Metabolic pathways; map01110 Biosynthesis of secondary metabolites; map01130 Biosynthesis of antibiotics; map01200 Carbon metabolism; map01230 Biosynthesis of amino acids	GO:0006082 organic acid metabolic process; GO:0006520 cellular amino acid metabolic process; GO:0006549 isoleucine metabolic process; GO:0006563 L-serine metabolic process; GO:0006565 L-serine catabolic process; GO:0006566 threonine metabolic process; GO:0006567 threonine catabolic process; GO:0006807 nitrogen compound metabolic process; GO:0008152 metabolic process; GO:0008652 cellular amino aci…	GO:0005622 intracellular; GO:0005623 cell; GO:0005737 cytoplasm; GO:0005829 cytosol;	GO:0003824 catalytic activity; GO:0003941 L-serine ammonia-lyase activity; GO:0004793 threonine aldolase activity; GO:0004794 L-threonine ammonia-lyase activity; GO:0005488 binding; GO:0008144 drug binding; GO:0008838 diaminopropionate ammonia-lyase activity; GO:0016597 amino acid binding; GO:0016829 lyase activity; GO:0016830 carbon-carbon lyase activity; GO:0016832 aldehyde-lyase activity; GO:0…	PF00585	C-terminal regulatory domain of Threonine dehydratase	E	COG1171	Threonine dehydratase
P04982	D-ribose pyranase OS=Escherichia coli (strain K12) OX=83333 GN=rbsD PE=1 SV=3	rbsD	15.292	57.6	35	7	7	7	9	9	9	8	6	7	7	7	6	7	7	7	6	7	7	7	1248500	1132400	605460	588890	1.39682	1.26693	0.67739	0.658852	0.907	0.485	0.472	Cytoplasmic	K06726	rbsD; D-ribose pyranase [EC:5.4.99.62]	map02010 ABC transporters	GO:0005975 carbohydrate metabolic process; GO:0005996 monosaccharide metabolic process; GO:0006014 D-ribose metabolic process; GO:0006810 transport; GO:0008152 metabolic process; GO:0008643 carbohydrate transport; GO:0009056 catabolic process; GO:0015749 monosaccharide transmembrane transport; GO:0015750 pentose transmembrane transport; GO:0015752 D-ribose transmembrane transport; GO:0016052 carb…	GO:0005622 intracellular; GO:0005623 cell; GO:0005737 cytoplasm; GO:0005829 cytosol;	GO:0003824 catalytic activity; GO:0005215 transporter activity; GO:0005488 binding; GO:0005515 protein binding; GO:0015144 carbohydrate transmembrane transporter activity; GO:0015145 monosaccharide transmembrane transporter activity; GO:0015146 pentose transmembrane transporter activity; GO:0015399 primary active transmembrane transporter activity; GO:0015407 ATPase-coupled monosaccharide transme…			G	COG1869	ABC-type ribose transport system, auxiliary component
P04983	Ribose import ATP-binding protein RbsA OS=Escherichia coli (strain K12) OX=83333 GN=rbsA PE=1 SV=1	rbsA	55.041	67.7	120	29	29	29	31	32	29	28	28	28	26	27	28	28	26	27	28	28	26	27	861510	807810	353030	345140	1.45557	1.36484	0.596463	0.583132	0.938	0.41	0.401	CytoplasmicMembrane	K10441	rbsA; ribose transport system ATP-binding protein [EC:7.5.2.7]	map02010 ABC transporters	GO:0006810 transport; GO:0008643 carbohydrate transport; GO:0015749 monosaccharide transmembrane transport; GO:0015750 pentose transmembrane transport; GO:0015752 D-ribose transmembrane transport; GO:0034219 carbohydrate transmembrane transport; GO:0051179 localization; GO:0051234 establishment of localization; GO:0055085 transmembrane transport; GO:0071702 organic substance transport;	GO:0005623 cell; GO:0005886 plasma membrane; GO:0016020 membrane; GO:0016021 integral component of membrane; GO:0031224 intrinsic component of membrane; GO:0032991 protein-containing complex; GO:0043190 ATP-binding cassette (ABC) transporter complex; GO:0071944 cell periphery; GO:0098533 ATPase dependent transmembrane transport complex; GO:0098796 membrane protein complex; GO:0098797 plasma membr…	GO:0000166 nucleotide binding; GO:0003824 catalytic activity; GO:0005215 transporter activity; GO:0005488 binding; GO:0005524 ATP binding; GO:0008144 drug binding; GO:0015144 carbohydrate transmembrane transporter activity; GO:0015145 monosaccharide transmembrane transporter activity; GO:0015146 pentose transmembrane transporter activity; GO:0015399 primary active transmembrane transporter activi…	PF00005	ABC transporter	P	COG1129	ABC-type sugar transport system, ATPase component
P04993	RecBCD enzyme subunit RecD OS=Escherichia coli (strain K12) OX=83333 GN=recD PE=1 SV=2	recD	66.902	29.3	47	15	15	15	11	10	13	13	15	15	13	14	15	15	13	14	15	15	13	14	472050	471170	578520	608980	0.886179	0.884527	1.08605	1.14324	0.998	1.226	1.29	Cytoplasmic	K03581	recD; exodeoxyribonuclease V alpha subunit [EC:3.1.11.5]	map03440 Homologous recombination	GO:0000724 double-strand break repair via homologous recombination; GO:0000725 recombinational repair; GO:0006139 nucleobase-containing compound metabolic process; GO:0006259 DNA metabolic process; GO:0006281 DNA repair; GO:0006302 double-strand break repair; GO:0006310 DNA recombination; GO:0006725 cellular aromatic compound metabolic process; GO:0006807 nitrogen compound metabolic process; GO:0…	GO:0005622 intracellular; GO:0005623 cell; GO:0009338 exodeoxyribonuclease V complex; GO:0032991 protein-containing complex; GO:1902494 catalytic complex;	GO:0000166 nucleotide binding; GO:0003824 catalytic activity; GO:0004386 helicase activity; GO:0004518 nuclease activity; GO:0004527 exonuclease activity; GO:0004529 exodeoxyribonuclease activity; GO:0004536 deoxyribonuclease activity; GO:0005488 binding; GO:0005524 ATP binding; GO:0008094 DNA-dependent ATPase activity; GO:0008144 drug binding; GO:0008854 exodeoxyribonuclease V activity; GO:00164…	PF13604; PF13538	AAA domain; Family description	L	COG0507	ATP-dependent exoDNAse (exonuclease V), alpha subunit - helicase superfamily I member
P04994	Exodeoxyribonuclease 7 large subunit OS=Escherichia coli (strain K12) OX=83333 GN=xseA PE=1 SV=2	xseA	51.832	50	52	18	18	18	11	11	17	13	16	15	17	17	16	15	17	17	16	15	17	17	214540	216650	204760	218400	1.00446	1.01434	0.95867	1.02253	1.01	0.954	1.018	Cytoplasmic	K03601	xseA; exodeoxyribonuclease VII large subunit [EC:3.1.11.6]	map03430 Mismatch repair	GO:0006139 nucleobase-containing compound metabolic process; GO:0006259 DNA metabolic process; GO:0006308 DNA catabolic process; GO:0006725 cellular aromatic compound metabolic process; GO:0006807 nitrogen compound metabolic process; GO:0008152 metabolic process; GO:0009056 catabolic process; GO:0009057 macromolecule catabolic process; GO:0009987 cellular process; GO:0019439 aromatic compound cat…	GO:0005622 intracellular; GO:0005623 cell; GO:0005737 cytoplasm; GO:0009318 exodeoxyribonuclease VII complex; GO:0032991 protein-containing complex; GO:1902494 catalytic complex;	GO:0003824 catalytic activity; GO:0004518 nuclease activity; GO:0004527 exonuclease activity; GO:0004529 exodeoxyribonuclease activity; GO:0004536 deoxyribonuclease activity; GO:0008855 exodeoxyribonuclease VII activity; GO:0016787 hydrolase activity; GO:0016788 hydrolase activity, acting on ester bonds; GO:0016796 exonuclease activity, active with either ribo- or deoxyribonucleic acids and produ…	PF13742	OB-fold nucleic acid binding domain	L	COG1570	Exonuclease VII, large subunit
P04995	Exodeoxyribonuclease I OS=Escherichia coli (strain K12) OX=83333 GN=sbcB PE=1 SV=2	sbcB	54.5	32.6	45	13	13	13	11	11	9	14	12	11	11	12	12	11	11	12	12	11	11	12	263280	259730	243260	256510	1.02966	1.01578	0.951368	1.00319	0.987	0.924	0.974	Cytoplasmic	K01141	sbcB, exoI; exodeoxyribonuclease I [EC:3.1.11.1]	map03430 Mismatch repair	GO:0000738 DNA catabolic process, exonucleolytic; GO:0006139 nucleobase-containing compound metabolic process; GO:0006259 DNA metabolic process; GO:0006308 DNA catabolic process; GO:0006725 cellular aromatic compound metabolic process; GO:0006807 nitrogen compound metabolic process; GO:0008152 metabolic process; GO:0009056 catabolic process; GO:0009057 macromolecule catabolic process; GO:0009987 …		GO:0000175 3'-5'-exoribonuclease activity; GO:0000287 magnesium ion binding; GO:0003676 nucleic acid binding; GO:0003677 DNA binding; GO:0003697 single-stranded DNA binding; GO:0003824 catalytic activity; GO:0004518 nuclease activity; GO:0004527 exonuclease activity; GO:0004529 exodeoxyribonuclease activity; GO:0004532 exoribonuclease activity; GO:0004536 deoxyribonuclease activity; GO:0004540 ri…			L	COG2925	Exonuclease I
P05020	Dihydroorotase OS=Escherichia coli (strain K12) OX=83333 GN=pyrC PE=1 SV=2	pyrC	38.827	67.5	80	16	16	16	21	17	22	20	16	15	16	15	16	15	16	15	16	15	16	15	1337700	1341400	1122700	1112300	1.08887	1.09188	0.91386	0.905395	1.003	0.839	0.832	Cytoplasmic	K01465	URA4, pyrC; dihydroorotase [EC:3.5.2.3]	map00240 Pyrimidine metabolism; map01100 Metabolic pathways	GO:0006139 nucleobase-containing compound metabolic process; GO:0006206 pyrimidine nucleobase metabolic process; GO:0006207 'de novo' pyrimidine nucleobase biosynthetic process; GO:0006220 pyrimidine nucleotide metabolic process; GO:0006221 pyrimidine nucleotide biosynthetic process; GO:0006725 cellular aromatic compound metabolic process; GO:0006753 nucleoside phosphate metabolic process; GO:000…	GO:0005622 intracellular; GO:0005623 cell; GO:0005737 cytoplasm; GO:0005829 cytosol;	GO:0003824 catalytic activity; GO:0004151 dihydroorotase activity; GO:0005488 binding; GO:0008270 zinc ion binding; GO:0016787 hydrolase activity; GO:0016810 hydrolase activity, acting on carbon-nitrogen (but not peptide) bonds; GO:0016812 hydrolase activity, acting on carbon-nitrogen (but not peptide) bonds, in cyclic amides; GO:0043167 ion binding; GO:0043169 cation binding; GO:0046872 metal io…	PF01979	Amidohydrolase family	F	COG0418	Dihydroorotase
P05041	Aminodeoxychorismate synthase component 1 OS=Escherichia coli (strain K12) OX=83333 GN=pabB PE=1 SV=1	pabB	50.969	43.5	38	13	13	13	11	12	8	7	12	13	12	12	12	13	12	12	12	13	12	12	223430	236100	141320	136480	1.2121	1.28084	0.766658	0.740401	1.057	0.633	0.611	Cytoplasmic	K01665	pabB; para-aminobenzoate synthetase component I [EC:2.6.1.85]	map00790 Folate biosynthesis	GO:0006082 organic acid metabolic process; GO:0006575 cellular modified amino acid metabolic process; GO:0006725 cellular aromatic compound metabolic process; GO:0006732 coenzyme metabolic process; GO:0006760 folic acid-containing compound metabolic process; GO:0006807 nitrogen compound metabolic process; GO:0008152 metabolic process; GO:0009058 biosynthetic process; GO:0009108 coenzyme biosynthe…	GO:0005622 intracellular; GO:0005623 cell; GO:0005737 cytoplasm;	GO:0000287 magnesium ion binding; GO:0003824 catalytic activity; GO:0005488 binding; GO:0008483 transaminase activity; GO:0016740 transferase activity; GO:0016769 transferase activity, transferring nitrogenous groups; GO:0043167 ion binding; GO:0043169 cation binding; GO:0046820 4-amino-4-deoxychorismate synthase activity; GO:0046872 metal ion binding;			EH	COG0147	Anthranilate/para-aminobenzoate synthases component I
P05042	Fumarate hydratase class II OS=Escherichia coli (strain K12) OX=83333 GN=fumC PE=1 SV=1	fumC	50.488	58.9	87	21	21	21	22	20	22	23	19	18	20	21	19	18	20	21	19	18	20	21	505540	533220	738310	822460	0.777894	0.820487	1.13607	1.26555	1.055	1.46	1.627	Cytoplasmic	K01679	E4.2.1.2B, fumC, FH; fumarate hydratase, class II [EC:4.2.1.2]	map00020 Citrate cycle (TCA cycle); map00620 Pyruvate metabolism; map00720 Carbon fixation pathways in prokaryotes; map01100 Metabolic pathways; map01110 Biosynthesis of secondary metabolites; map01120 Microbial metabolism in diverse environments; map01130 Biosynthesis of antibiotics; map01200 Carbon metabolism	GO:0006082 organic acid metabolic process; GO:0006091 generation of precursor metabolites and energy; GO:0006099 tricarboxylic acid cycle; GO:0006101 citrate metabolic process; GO:0006106 fumarate metabolic process; GO:0006108 malate metabolic process; GO:0006950 response to stress; GO:0006979 response to oxidative stress; GO:0008152 metabolic process; GO:0009060 aerobic respiration; GO:0009987 c…		GO:0003824 catalytic activity; GO:0004333 fumarate hydratase activity; GO:0016829 lyase activity; GO:0016835 carbon-oxygen lyase activity; GO:0016836 hydro-lyase activity;	PF00206; PF10415	Lyase; Fumarase C C-terminus	C	COG0114	Fumarase
P05050	Alpha-ketoglutarate-dependent dioxygenase AlkB OS=Escherichia coli (strain K12) OX=83333 GN=alkB PE=1 SV=1	alkB	24.075	16.2	2	2	2	2	0	0	1	1	1	0	1	1	1	0	1	1	1	0	1	1	0	0	0	0								Unknown	K03919	alkB; DNA oxidative demethylase [EC:1.14.11.33]		GO:0006139 nucleobase-containing compound metabolic process; GO:0006259 DNA metabolic process; GO:0006281 DNA repair; GO:0006304 DNA modification; GO:0006307 DNA dealkylation involved in DNA repair; GO:0006725 cellular aromatic compound metabolic process; GO:0006807 nitrogen compound metabolic process; GO:0006950 response to stress; GO:0006974 cellular response to DNA damage stimulus; GO:0008152 …	GO:0005622 intracellular; GO:0005623 cell; GO:0005737 cytoplasm;	GO:0003824 catalytic activity; GO:0005488 binding; GO:0005506 iron ion binding; GO:0008198 ferrous iron binding; GO:0016491 oxidoreductase activity; GO:0016705 oxidoreductase activity, acting on paired donors, with incorporation or reduction of molecular oxygen; GO:0016706 2-oxoglutarate-dependent dioxygenase activity; GO:0032451 demethylase activity; GO:0035515 oxidative RNA demethylase activity…	PF13532	2OG-Fe(II) oxygenase superfamily	L	COG3145	Alkylated DNA repair protein
P05052	HTH-type transcriptional regulator AppY OS=Escherichia coli (strain K12) OX=83333 GN=appY PE=1 SV=3	appY	28.763	43.8	25	11	11	11	2	1	12	10	5	3	11	10	5	3	11	10	5	3	11	10	3260600	3488300	2890900	3083000	1.02512	1.09671	0.908888	0.969283	1.07	0.887	0.946	Cytoplasmic	K07780	appY; AraC family transcriptional regulator, transcriptional regulator required for anaerobic and stationary phase induction of genes	map02020 Two-component system	GO:0006355 regulation of transcription, DNA-templated; GO:0006950 response to stress; GO:0007154 cell communication; GO:0009267 cellular response to starvation; GO:0009314 response to radiation; GO:0009605 response to external stimulus; GO:0009628 response to abiotic stimulus; GO:0009889 regulation of biosynthetic process; GO:0009891 positive regulation of biosynthetic process; GO:0009893 positiv…		GO:0003700 DNA-binding transcription factor activity; GO:0140110 transcription regulator activity;	PF12833	Helix-turn-helix domain	K	COG2207	AraC-type DNA-binding domain-containing proteins
P05055	Polyribonucleotide nucleotidyltransferase OS=Escherichia coli (strain K12) OX=83333 GN=pnp PE=1 SV=3	pnp	77.1	59.5	235	40	40	40	58	56	63	58	37	36	40	36	37	36	40	36	37	36	40	36	3842100	3846400	3064800	3018300	1.11595	1.1172	0.89018	0.876674	1.001	0.798	0.786	Cytoplasmic	K00962	pnp, PNPT1; polyribonucleotide nucleotidyltransferase [EC:2.7.7.8]	map03018 RNA degradation	GO:0006139 nucleobase-containing compound metabolic process; GO:0006401 RNA catabolic process; GO:0006402 mRNA catabolic process; GO:0006725 cellular aromatic compound metabolic process; GO:0006807 nitrogen compound metabolic process; GO:0006950 response to stress; GO:0008152 metabolic process; GO:0009056 catabolic process; GO:0009057 macromolecule catabolic process; GO:0009266 response to temper…	GO:0005618 cell wall; GO:0005622 intracellular; GO:0005623 cell; GO:0005737 cytoplasm; GO:0005829 cytosol; GO:0005886 plasma membrane; GO:0016020 membrane; GO:0030312 external encapsulating structure; GO:0071944 cell periphery;	GO:0000166 nucleotide binding; GO:0000175 3'-5'-exoribonuclease activity; GO:0003676 nucleic acid binding; GO:0003723 RNA binding; GO:0003729 mRNA binding; GO:0003824 catalytic activity; GO:0004518 nuclease activity; GO:0004527 exonuclease activity; GO:0004532 exoribonuclease activity; GO:0004540 ribonuclease activity; GO:0004654 polyribonucleotide nucleotidyltransferase activity; GO:0005488 bind…	PF01138; PF03725; PF03726; PF00013; PF00575	3' exoribonuclease family, domain 1; 3' exoribonuclease family, domain 2; Polyribonucleotide nucleotidyltransferase, RNA binding domain; KH domain; S1 RNA binding domain	J	COG1185	Polyribonucleotide nucleotidyltransferase (polynucleotide phosphorylase)
P05100	DNA-3-methyladenine glycosylase 1 OS=Escherichia coli (strain K12) OX=83333 GN=tag PE=1 SV=1	tag	21.1	10.7	7	2	2	2	2	2	2	1	2	2	2	2	2	2	2	2	2	2	2	2	58099	36670	115040	117250	0.710563	0.448482	1.40696	1.43399	0.631	1.98	2.018	Unknown	K01246	tag; DNA-3-methyladenine glycosylase I [EC:3.2.2.20]	map03410 Base excision repair						L	COG2818	3-methyladenine DNA glycosylase
P05194	3-dehydroquinate dehydratase OS=Escherichia coli (strain K12) OX=83333 GN=aroD PE=1 SV=2	aroD	27.466	67.5	78	19	19	19	17	17	23	21	17	17	19	17	17	17	19	17	17	17	19	17	1276100	1283900	2121500	2224500	0.739125	0.743643	1.22879	1.28845	1.006	1.662	1.743	Cytoplasmic	K03785	aroD; 3-dehydroquinate dehydratase I [EC:4.2.1.10]	map00400 Phenylalanine, tyrosine and tryptophan biosynthesis; map01100 Metabolic pathways; map01110 Biosynthesis of secondary metabolites; map01130 Biosynthesis of antibiotics; map01230 Biosynthesis of amino acids	GO:0006082 organic acid metabolic process; GO:0006725 cellular aromatic compound metabolic process; GO:0008152 metabolic process; GO:0009058 biosynthetic process; GO:0009423 chorismate biosynthetic process; GO:0009712 catechol-containing compound metabolic process; GO:0009713 catechol-containing compound biosynthetic process; GO:0009987 cellular process; GO:0016053 organic acid biosynthetic proce…	GO:0005622 intracellular; GO:0005623 cell; GO:0005737 cytoplasm; GO:0005829 cytosol;	GO:0000166 nucleotide binding; GO:0003824 catalytic activity; GO:0003855 3-dehydroquinate dehydratase activity; GO:0004764 shikimate 3-dehydrogenase (NADP+) activity; GO:0005488 binding; GO:0005515 protein binding; GO:0016491 oxidoreductase activity; GO:0016614 oxidoreductase activity, acting on CH-OH group of donors; GO:0016616 oxidoreductase activity, acting on the CH-OH group of donors, NAD or…	PF01487	Type I 3-dehydroquinase	E	COG0710	3-dehydroquinate dehydratase
P05458	Protease 3 OS=Escherichia coli (strain K12) OX=83333 GN=ptrA PE=1 SV=1	ptrA	107.71	42.8	111	32	32	32	31	24	29	27	31	28	32	32	31	28	32	32	31	28	32	32	227620	218920	251070	266610	0.944266	0.908174	1.04155	1.10601	0.962	1.103	1.171	Periplasmic	K01407	ptrA; protease III [EC:3.4.24.55]		GO:0006508 proteolysis; GO:0006807 nitrogen compound metabolic process; GO:0008152 metabolic process; GO:0019538 protein metabolic process; GO:0043170 macromolecule metabolic process; GO:0044238 primary metabolic process; GO:0071704 organic substance metabolic process; GO:1901564 organonitrogen compound metabolic process;	GO:0005622 intracellular; GO:0005623 cell; GO:0005737 cytoplasm; GO:0030288 outer membrane-bounded periplasmic space; GO:0030313 cell envelope; GO:0031975 envelope; GO:0042597 periplasmic space;	GO:0003824 catalytic activity; GO:0004175 endopeptidase activity; GO:0004222 metalloendopeptidase activity; GO:0005488 binding; GO:0008233 peptidase activity; GO:0008237 metallopeptidase activity; GO:0008270 zinc ion binding; GO:0016787 hydrolase activity; GO:0043167 ion binding; GO:0043169 cation binding; GO:0046872 metal ion binding; GO:0046914 transition metal ion binding; GO:0070011 peptidase…	PF05193	Peptidase M16 inactive domain	O	COG1025	Secreted/periplasmic Zn-dependent peptidases, insulinase-like
P05459	Erythronate-4-phosphate dehydrogenase OS=Escherichia coli (strain K12) OX=83333 GN=pdxB PE=2 SV=2	pdxB	41.367	68.3	129	23	23	23	31	35	31	32	21	22	23	23	21	22	23	23	21	22	23	23	808590	814990	726860	743770	1.04529	1.05357	0.939639	0.961499	1.008	0.899	0.92	Cytoplasmic	K03473	pdxB; erythronate-4-phosphate dehydrogenase [EC:1.1.1.290]	map00750 Vitamin B6 metabolism; map01100 Metabolic pathways	GO:0006081 cellular aldehyde metabolic process; GO:0006725 cellular aromatic compound metabolic process; GO:0006732 coenzyme metabolic process; GO:0006766 vitamin metabolic process; GO:0006767 water-soluble vitamin metabolic process; GO:0006793 phosphorus metabolic process; GO:0006796 phosphate-containing compound metabolic process; GO:0006807 nitrogen compound metabolic process; GO:0008152 metab…	GO:0005622 intracellular; GO:0005623 cell; GO:0005737 cytoplasm; GO:0005829 cytosol;	GO:0000166 nucleotide binding; GO:0003824 catalytic activity; GO:0005488 binding; GO:0016491 oxidoreductase activity; GO:0016614 oxidoreductase activity, acting on CH-OH group of donors; GO:0016616 oxidoreductase activity, acting on the CH-OH group of donors, NAD or NADP as acceptor; GO:0033711 4-phosphoerythronate dehydrogenase activity; GO:0036094 small molecule binding; GO:0048037 cofactor bin…	PF00389; PF02826	D-isomer specific 2-hydroxyacid dehydrogenase, catalytic domain; D-isomer specific 2-hydroxyacid dehydrogenase, NAD binding domain	H	COG0111	Phosphoglycerate dehydrogenase and related dehydrogenases
P05523	Formamidopyrimidine-DNA glycosylase OS=Escherichia coli (strain K12) OX=83333 GN=mutM PE=1 SV=3	mutM	30.29	35.3	17	6	6	6	5	5	2	5	5	4	5	6	5	4	5	6	5	4	5	6	56703	52793	42612	46298	1.14317	1.06434	0.859087	0.933399	0.931	0.751	0.816	Cytoplasmic	K10563	mutM, fpg; formamidopyrimidine-DNA glycosylase [EC:3.2.2.23 4.2.99.18]	map03410 Base excision repair	GO:0006139 nucleobase-containing compound metabolic process; GO:0006259 DNA metabolic process; GO:0006281 DNA repair; GO:0006284 base-excision repair; GO:0006285 base-excision repair, AP site formation; GO:0006725 cellular aromatic compound metabolic process; GO:0006807 nitrogen compound metabolic process; GO:0006950 response to stress; GO:0006974 cellular response to DNA damage stimulus; GO:0008…		GO:0000702 oxidized base lesion DNA N-glycosylase activity; GO:0000703 oxidized pyrimidine nucleobase lesion DNA N-glycosylase activity; GO:0003676 nucleic acid binding; GO:0003677 DNA binding; GO:0003684 damaged DNA binding; GO:0003824 catalytic activity; GO:0003906 DNA-(apurinic or apyrimidinic site) endonuclease activity; GO:0004518 nuclease activity; GO:0004519 endonuclease activity; GO:00054…	PF01149; PF06831; PF06827	Formamidopyrimidine-DNA glycosylase N-terminal domain; Formamidopyrimidine-DNA glycosylase H2TH domain; Zinc finger found in FPG and IleRS	L	COG0266	Formamidopyrimidine-DNA glycosylase
P05637	Bis(5'-nucleosyl)-tetraphosphatase [symmetrical] OS=Escherichia coli (strain K12) OX=83333 GN=apaH PE=1 SV=2	apaH	31.296	42.5	34	9	9	9	9	8	8	9	9	9	8	8	9	9	8	8	9	9	8	8	182950	172900	176110	191320	1.01178	0.9562	0.973952	1.05807	0.945	0.963	1.046	Cytoplasmic	K01525	apaH; bis(5'-nucleosyl)-tetraphosphatase (symmetrical) [EC:3.6.1.41]	map00230 Purine metabolism; map01100 Metabolic pathways	GO:0006139 nucleobase-containing compound metabolic process; GO:0006464 cellular protein modification process; GO:0006470 protein dephosphorylation; GO:0006725 cellular aromatic compound metabolic process; GO:0006793 phosphorus metabolic process; GO:0006796 phosphate-containing compound metabolic process; GO:0006807 nitrogen compound metabolic process; GO:0008152 metabolic process; GO:0009314 res…		GO:0003824 catalytic activity; GO:0004551 nucleotide diphosphatase activity; GO:0004721 phosphoprotein phosphatase activity; GO:0008138 protein tyrosine/serine/threonine phosphatase activity; GO:0008796 bis(5'-nucleosyl)-tetraphosphatase activity; GO:0008803 bis(5'-nucleosyl)-tetraphosphatase (symmetrical) activity; GO:0016462 pyrophosphatase activity; GO:0016787 hydrolase activity; GO:0016788 hy…	PF00149	Calcineurin-like phosphoesterase	T	COG0639	Diadenosine tetraphosphatase and related serine/threonine protein phosphatases
P05704	Methyl-accepting chemotaxis protein III OS=Escherichia coli (strain K12) OX=83333 GN=trg PE=1 SV=3	trg	58.898	48.9	41	21	21	21	18	21	1	1	19	20	6	6	19	20	6	6	19	20	6	6	5524100	4218900	1919000	2053600	1.61104	1.23039	0.559655	0.598909	0.764	0.347	0.372	CytoplasmicMembrane	K05876	trg; methyl-accepting chemotaxis protein III, ribose and galactose sensor receptor	map02020 Two-component system; map02030 Bacterial chemotaxis	GO:0001101 response to acid chemical; GO:0001932 regulation of protein phosphorylation; GO:0006928 movement of cell or subcellular component; GO:0006935 chemotaxis; GO:0007154 cell communication; GO:0007165 signal transduction; GO:0007172 signal complex assembly; GO:0008104 protein localization; GO:0009593 detection of chemical stimulus; GO:0009605 response to external stimulus; GO:0009719 respon…	GO:0005623 cell; GO:0005886 plasma membrane; GO:0005887 integral component of plasma membrane; GO:0016020 membrane; GO:0016021 integral component of membrane; GO:0031224 intrinsic component of membrane; GO:0031226 intrinsic component of plasma membrane; GO:0032991 protein-containing complex; GO:0071944 cell periphery; GO:0098561 methyl accepting chemotaxis protein complex;	GO:0004888 transmembrane signaling receptor activity; GO:0005488 binding; GO:0005515 protein binding; GO:0019899 enzyme binding; GO:0019900 kinase binding; GO:0019901 protein kinase binding; GO:0038023 signaling receptor activity; GO:0042802 identical protein binding; GO:0042803 protein homodimerization activity; GO:0043424 protein histidine kinase binding; GO:0046983 protein dimerization activit…	PF02203; PF00672	Tar ligand binding domain homologue; HAMP domain	NT	COG0840	Methyl-accepting chemotaxis protein
P05706	PTS system glucitol/sorbitol-specific EIIA component OS=Escherichia coli (strain K12) OX=83333 GN=srlB PE=1 SV=1	srlB	13.304	71.5	16	5	5	5	4	4	4	4	4	4	4	4	4	4	4	4	4	4	4	4	95895	86684	92386	90250	1.05028	0.949402	1.01185	0.988459	0.904	0.963	0.941	Cytoplasmic	K02781	PTS-Gut-EIIA, srlB; PTS system, glucitol/sorbitol-specific IIA component [EC:2.7.1.198]	map00051 Fructose and mannose metabolism; map01100 Metabolic pathways; map02060 Phosphotransferase system (PTS)	GO:0006793 phosphorus metabolic process; GO:0006796 phosphate-containing compound metabolic process; GO:0006810 transport; GO:0008152 metabolic process; GO:0008643 carbohydrate transport; GO:0009401 phosphoenolpyruvate-dependent sugar phosphotransferase system; GO:0009987 cellular process; GO:0016310 phosphorylation; GO:0044237 cellular metabolic process; GO:0051179 localization; GO:0051234 estab…		GO:0003824 catalytic activity; GO:0016301 kinase activity; GO:0016740 transferase activity; GO:0016772 transferase activity, transferring phosphorus-containing groups; GO:0016773 phosphotransferase activity, alcohol group as acceptor;			G	COG3731	Phosphotransferase system sorbitol-specific component IIA
P05719	Type-1 restriction enzyme EcoKI specificity protein OS=Escherichia coli (strain K12) OX=83333 GN=hsdS PE=1 SV=1	hsdS	51.395	50.4	74	21	21	21	21	20	17	16	21	20	18	19	21	20	18	19	21	20	18	19	341590	340790	162650	159680	1.35996	1.35677	0.64755	0.635726	0.998	0.476	0.467	Unknown	K01154	hsdS; type I restriction enzyme, S subunit [EC:3.1.21.3]					PF01420	Type I restriction modification DNA specificity domain	V	COG0732	Restriction endonuclease S subunits
P05791	Dihydroxy-acid dehydratase OS=Escherichia coli (strain K12) OX=83333 GN=ilvD PE=1 SV=5	ilvD	65.531	75.2	231	45	45	45	53	54	64	60	39	40	43	42	39	40	43	42	39	40	43	42	5753700	5694200	7981700	8321000	0.829344	0.820768	1.15049	1.1994	0.99	1.387	1.446	Unknown	K01687	ilvD; dihydroxy-acid dehydratase [EC:4.2.1.9]	map00290 Valine, leucine and isoleucine biosynthesis; map00770 Pantothenate and CoA biosynthesis; map01100 Metabolic pathways; map01110 Biosynthesis of secondary metabolites; map01130 Biosynthesis of antibiotics; map01210 2-Oxocarboxylic acid metabolism; map01230 Biosynthesis of amino acids	GO:0006082 organic acid metabolic process; GO:0006520 cellular amino acid metabolic process; GO:0006549 isoleucine metabolic process; GO:0006573 valine metabolic process; GO:0006807 nitrogen compound metabolic process; GO:0008152 metabolic process; GO:0008652 cellular amino acid biosynthetic process; GO:0009058 biosynthetic process; GO:0009081 branched-chain amino acid metabolic process; GO:00090…	GO:0005622 intracellular; GO:0005623 cell; GO:0005737 cytoplasm; GO:0005829 cytosol;	GO:0003824 catalytic activity; GO:0004160 dihydroxy-acid dehydratase activity; GO:0005488 binding; GO:0016829 lyase activity; GO:0016835 carbon-oxygen lyase activity; GO:0016836 hydro-lyase activity; GO:0048037 cofactor binding; GO:0051536 iron-sulfur cluster binding; GO:0051539 4 iron, 4 sulfur cluster binding; GO:0051540 metal cluster binding;			E	COG0129	Dihydroxyacid dehydratase/phosphogluconate dehydratase
P05793	Ketol-acid reductoisomerase (NADP(+)) OS=Escherichia coli (strain K12) OX=83333 GN=ilvC PE=1 SV=4	ilvC	54.068	81.3	288	50	50	50	69	66	76	77	48	45	49	50	48	45	49	50	48	45	49	50	14716000	14525000	13204000	13190000	1.05804	1.04431	0.94933	0.948324	0.987	0.897	0.896	Cytoplasmic	K00053	ilvC; ketol-acid reductoisomerase [EC:1.1.1.86]	map00290 Valine, leucine and isoleucine biosynthesis; map00770 Pantothenate and CoA biosynthesis; map01100 Metabolic pathways; map01110 Biosynthesis of secondary metabolites; map01130 Biosynthesis of antibiotics; map01210 2-Oxocarboxylic acid metabolism; map01230 Biosynthesis of amino acids	GO:0006082 organic acid metabolic process; GO:0006520 cellular amino acid metabolic process; GO:0006549 isoleucine metabolic process; GO:0006573 valine metabolic process; GO:0006807 nitrogen compound metabolic process; GO:0008152 metabolic process; GO:0008652 cellular amino acid biosynthetic process; GO:0009058 biosynthetic process; GO:0009081 branched-chain amino acid metabolic process; GO:00090…	GO:0005622 intracellular; GO:0005623 cell; GO:0005737 cytoplasm; GO:0005829 cytosol;	GO:0000166 nucleotide binding; GO:0000287 magnesium ion binding; GO:0003824 catalytic activity; GO:0004455 ketol-acid reductoisomerase activity; GO:0005488 binding; GO:0005515 protein binding; GO:0016491 oxidoreductase activity; GO:0016614 oxidoreductase activity, acting on CH-OH group of donors; GO:0016616 oxidoreductase activity, acting on the CH-OH group of donors, NAD or NADP as acceptor; GO:…			EH	COG0059	Ketol-acid reductoisomerase
P05804	Beta-glucuronidase OS=Escherichia coli (strain K12) OX=83333 GN=uidA PE=1 SV=2	uidA	68.446	41.5	38	19	19	19	0	0	20	18	1	0	19	17	1	0	19	17	1	0	19	17	0	0	254490	270260			0.969948	1.03005				Cytoplasmic	K01195	uidA, GUSB; beta-glucuronidase [EC:3.2.1.31]	map00040 Pentose and glucuronate interconversions; map00860 Porphyrin and chlorophyll metabolism; map00983 Drug metabolism - other enzymes; map01100 Metabolic pathways; map01110 Biosynthesis of secondary metabolites	GO:0005975 carbohydrate metabolic process; GO:0006082 organic acid metabolic process; GO:0008152 metabolic process; GO:0009056 catabolic process; GO:0009987 cellular process; GO:0016043 cellular component organization; GO:0016052 carbohydrate catabolic process; GO:0016054 organic acid catabolic process; GO:0016137 glycoside metabolic process; GO:0016139 glycoside catabolic process; GO:0019389 glu…	GO:0005622 intracellular; GO:0005623 cell; GO:0005737 cytoplasm; GO:0005829 cytosol;	GO:0003824 catalytic activity; GO:0004553 hydrolase activity, hydrolyzing O-glycosyl compounds; GO:0004566 beta-glucuronidase activity; GO:0005488 binding; GO:0005515 protein binding; GO:0016787 hydrolase activity; GO:0016798 hydrolase activity, acting on glycosyl bonds; GO:0042802 identical protein binding;	PF02837; PF00703; PF02836	Glycosyl hydrolases family 2, sugar binding domain; Glycosyl hydrolases family 2; Glycosyl hydrolases family 2, TIM barrel domain	G	COG3250	Beta-galactosidase/beta-glucuronidase
P05824	DNA repair protein RecN OS=Escherichia coli (strain K12) OX=83333 GN=recN PE=1 SV=2	recN	61.396	5.1	2	2	2	2	1	1	0	0	2	1	0	1	2	1	0	1	2	1	0	1	0	0	0	0								Cytoplasmic	K03631	recN; DNA repair protein RecN (Recombination protein N)		GO:0000724 double-strand break repair via homologous recombination; GO:0000725 recombinational repair; GO:0006139 nucleobase-containing compound metabolic process; GO:0006259 DNA metabolic process; GO:0006281 DNA repair; GO:0006302 double-strand break repair; GO:0006310 DNA recombination; GO:0006725 cellular aromatic compound metabolic process; GO:0006807 nitrogen compound metabolic process; GO:0…	GO:0005622 intracellular; GO:0005623 cell; GO:0009295 nucleoid; GO:0043226 organelle; GO:0043228 non-membrane-bounded organelle; GO:0043229 intracellular organelle; GO:0043232 intracellular non-membrane-bounded organelle; GO:0043590 bacterial nucleoid;		PF02463	RecF/RecN/SMC N terminal domain	L	COG0497	ATPase involved in DNA repair
P05825	Ferrienterobactin receptor OS=Escherichia coli (strain K12) OX=83333 GN=fepA PE=1 SV=2	fepA	82.106	50.4	116	24	24	24	31	28	27	30	24	24	24	23	24	24	24	23	24	24	24	23	950010	1215000	573880	583280	1.14384	1.4629	0.69097	0.702288	1.279	0.604	0.614	OuterMembrane	K19611	fepA, pfeA, iroN, pirA; ferric enterobactin receptor	map02020 Two-component system	GO:0000041 transition metal ion transport; GO:0006810 transport; GO:0006811 ion transport; GO:0006812 cation transport; GO:0006820 anion transport; GO:0006826 iron ion transport; GO:0006855 drug transmembrane transport; GO:0006873 cellular ion homeostasis; GO:0006875 cellular metal ion homeostasis; GO:0006879 cellular iron ion homeostasis; GO:0008104 protein localization; GO:0009987 cellular proc…	GO:0005623 cell; GO:0009279 cell outer membrane; GO:0016020 membrane; GO:0016021 integral component of membrane; GO:0019867 outer membrane; GO:0030312 external encapsulating structure; GO:0030313 cell envelope; GO:0031224 intrinsic component of membrane; GO:0031230 intrinsic component of cell outer membrane; GO:0031975 envelope; GO:0045203 integral component of cell outer membrane; GO:0071944 cel…	GO:0005215 transporter activity; GO:0005488 binding; GO:0005515 protein binding; GO:0008320 protein transmembrane transporter activity; GO:0015267 channel activity; GO:0015343 siderophore transmembrane transporter activity; GO:0015399 primary active transmembrane transporter activity; GO:0015450 P-P-bond-hydrolysis-driven protein transmembrane transporter activity; GO:0015620 ferric-enterobactin …	PF07715	TonB-dependent Receptor Plug Domain	P	COG4771	Outer membrane receptor for ferrienterochelin and colicins
P05827	HTH-type transcriptional regulator IlvY OS=Escherichia coli (strain K12) OX=83333 GN=ilvY PE=3 SV=1	ilvY	33.204	11.8	9	3	3	3	3	2	1	3	3	3	2	3	3	3	2	3	3	3	2	3	54343	53683	52648	56081	1.00285	0.990667	0.971567	1.03492	0.988	0.969	1.032	Cytoplasmic	K02521	ilvY; LysR family transcriptional regulator, positive regulator for ilvC			GO:0005622 intracellular; GO:0005623 cell; GO:0005737 cytoplasm;		PF00126	Bacterial regulatory helix-turn-helix protein, lysR family	K	COG0583	Transcriptional regulator
P05852	tRNA N6-adenosine threonylcarbamoyltransferase OS=Escherichia coli (strain K12) OX=83333 GN=tsaD PE=1 SV=2	tsaD	36.008	41.8	44	12	12	12	13	11	11	9	12	11	12	12	12	11	12	12	12	11	12	12	443980	433730	294970	294110	1.21075	1.1828	0.804396	0.802051	0.977	0.664	0.662	Extracellular	K01409	KAE1, tsaD, QRI7; N6-L-threonylcarbamoyladenine synthase [EC:2.3.1.234]		GO:0002949 tRNA threonylcarbamoyladenosine modification; GO:0006139 nucleobase-containing compound metabolic process; GO:0006396 RNA processing; GO:0006399 tRNA metabolic process; GO:0006400 tRNA modification; GO:0006508 proteolysis; GO:0006725 cellular aromatic compound metabolic process; GO:0006807 nitrogen compound metabolic process; GO:0008033 tRNA processing; GO:0008152 metabolic process; GO…	GO:0000408 EKC/KEOPS complex; GO:0005622 intracellular; GO:0005623 cell; GO:0005737 cytoplasm; GO:0005829 cytosol; GO:0032991 protein-containing complex;	GO:0000287 magnesium ion binding; GO:0003824 catalytic activity; GO:0004175 endopeptidase activity; GO:0004222 metalloendopeptidase activity; GO:0005488 binding; GO:0005506 iron ion binding; GO:0005515 protein binding; GO:0008233 peptidase activity; GO:0008237 metallopeptidase activity; GO:0016787 hydrolase activity; GO:0042802 identical protein binding; GO:0043167 ion binding; GO:0043169 cation …			J	COG0533	Metal-dependent proteases with possible chaperone activity
P06129	Vitamin B12 transporter BtuB OS=Escherichia coli (strain K12) OX=83333 GN=btuB PE=1 SV=2	btuB	68.406	71	162	28	28	28	44	40	42	36	28	27	27	26	28	27	27	26	28	27	27	26	1427000	1456000	907900	867650	1.22527	1.25017	0.779556	0.744996	1.02	0.636	0.608	OuterMembrane	K16092	btuB; vitamin B12 transporter		GO:0006810 transport; GO:0006811 ion transport; GO:0015889 cobalamin transport; GO:0015893 drug transport; GO:0034220 ion transmembrane transport; GO:0042221 response to chemical; GO:0042493 response to drug; GO:0050896 response to stimulus; GO:0051179 localization; GO:0051180 vitamin transport; GO:0051181 cofactor transport; GO:0051234 establishment of localization; GO:0055085 transmembrane tran…	GO:0016020 membrane; GO:0016021 integral component of membrane; GO:0031224 intrinsic component of membrane;	GO:0005215 transporter activity; GO:0005216 ion channel activity; GO:0005488 binding; GO:0005515 protein binding; GO:0015075 ion transmembrane transporter activity; GO:0015267 channel activity; GO:0015318 inorganic molecular entity transmembrane transporter activity; GO:0019904 protein domain specific binding; GO:0022803 passive transmembrane transporter activity; GO:0022857 transmembrane transpo…	PF07715	TonB-dependent Receptor Plug Domain	P	COG4206	Outer membrane cobalamin receptor protein
P06136	Cell division protein FtsQ OS=Escherichia coli (strain K12) OX=83333 GN=ftsQ PE=1 SV=1	ftsQ	31.433	27.2	22	6	6	6	6	7	5	4	6	6	4	5	6	6	4	5	6	6	4	5	442650	433720	528630	483420	0.937609	0.918694	1.11973	1.02397	0.98	1.194	1.092	Unknown	K03589	ftsQ; cell division protein FtsQ	map04112 Cell cycle - Caulobacter	GO:0000003 reproduction; GO:0000278 mitotic cell cycle; GO:0000281 mitotic cytokinesis; GO:0000910 cytokinesis; GO:0000917 division septum assembly; GO:0007049 cell cycle; GO:0009987 cellular process; GO:0016043 cellular component organization; GO:0019954 asexual reproduction; GO:0022402 cell cycle process; GO:0022414 reproductive process; GO:0022607 cellular component assembly; GO:0032505 reprod…	GO:0005623 cell; GO:0005886 plasma membrane; GO:0005887 integral component of plasma membrane; GO:0016020 membrane; GO:0016021 integral component of membrane; GO:0031224 intrinsic component of membrane; GO:0031226 intrinsic component of plasma membrane; GO:0032153 cell division site; GO:0071944 cell periphery;	GO:0005488 binding; GO:0005515 protein binding; GO:0042802 identical protein binding;	PF08478	POTRA domain, FtsQ-type	D	COG1589	Cell division septal protein
P06149	Quinone-dependent D-lactate dehydrogenase OS=Escherichia coli (strain K12) OX=83333 GN=dld PE=1 SV=3	dld	64.612	77.2	142	36	36	36	29	32	40	41	27	33	35	35	27	33	35	35	27	33	35	35	819650	833580	970660	992740	0.906535	0.921941	1.07355	1.09797	1.017	1.184	1.211	CytoplasmicMembrane	K03777	dld; D-lactate dehydrogenase (quinone) [EC:1.1.5.12]	map00620 Pyruvate metabolism; map01100 Metabolic pathways; map01120 Microbial metabolism in diverse environments	GO:0006082 organic acid metabolic process; GO:0006089 lactate metabolic process; GO:0006091 generation of precursor metabolites and energy; GO:0008152 metabolic process; GO:0009060 aerobic respiration; GO:0009061 anaerobic respiration; GO:0009987 cellular process; GO:0015980 energy derivation by oxidation of organic compounds; GO:0019516 lactate oxidation; GO:0019752 carboxylic acid metabolic pro…	GO:0005622 intracellular; GO:0005623 cell; GO:0005886 plasma membrane; GO:0009898 cytoplasmic side of plasma membrane; GO:0016020 membrane; GO:0019897 extrinsic component of plasma membrane; GO:0019898 extrinsic component of membrane; GO:0031234 extrinsic component of cytoplasmic side of plasma membrane; GO:0071944 cell periphery; GO:0098552 side of membrane; GO:0098562 cytoplasmic side of membra…	GO:0000166 nucleotide binding; GO:0003824 catalytic activity; GO:0004457 lactate dehydrogenase activity; GO:0004458 D-lactate dehydrogenase (cytochrome) activity; GO:0005488 binding; GO:0009055 electron transfer activity; GO:0016491 oxidoreductase activity; GO:0016614 oxidoreductase activity, acting on CH-OH group of donors; GO:0016898 oxidoreductase activity, acting on the CH-OH group of donors,…	PF01565; PF09330	FAD binding domain ; D-lactate dehydrogenase, membrane binding	C	COG0277	FAD/FMN-containing dehydrogenases
P06282	CDP-diacylglycerol pyrophosphatase OS=Escherichia coli (strain K12) OX=83333 GN=cdh PE=3 SV=1	cdh	28.45	68.5	47	15	15	15	12	13	10	12	14	13	11	12	14	13	11	12	14	13	11	12	268860	262040	184930	183870	1.19533	1.16501	0.822185	0.817472	0.975	0.688	0.684	CytoplasmicMembrane	K01521	cdh; CDP-diacylglycerol pyrophosphatase [EC:3.6.1.26]	map00564 Glycerophospholipid metabolism; map01110 Biosynthesis of secondary metabolites	GO:0006139 nucleobase-containing compound metabolic process; GO:0006220 pyrimidine nucleotide metabolic process; GO:0006244 pyrimidine nucleotide catabolic process; GO:0006629 lipid metabolic process; GO:0006644 phospholipid metabolic process; GO:0006650 glycerophospholipid metabolic process; GO:0006725 cellular aromatic compound metabolic process; GO:0006753 nucleoside phosphate metabolic proces…	GO:0005623 cell; GO:0005886 plasma membrane; GO:0016020 membrane; GO:0071944 cell periphery;	GO:0003824 catalytic activity; GO:0008715 CDP-diacylglycerol diphosphatase activity; GO:0016462 pyrophosphatase activity; GO:0016787 hydrolase activity; GO:0016817 hydrolase activity, acting on acid anhydrides; GO:0016818 hydrolase activity, acting on acid anhydrides, in phosphorus-containing anhydrides;			I	COG2134	CDP-diacylglycerol pyrophosphatase
P06610	Thioredoxin/glutathione peroxidase BtuE OS=Escherichia coli (strain K12) OX=83333 GN=btuE PE=1 SV=1	btuE	20.469	75.4	33	9	9	9	8	7	7	11	8	7	9	8	8	7	9	8	8	7	9	8	984110	1058800	2523400	2639800	0.546264	0.587723	1.4007	1.46531	1.076	2.564	2.682	Periplasmic	K00432	gpx, btuE, bsaA; glutathione peroxidase [EC:1.11.1.9]	map00480 Glutathione metabolism; map00590 Arachidonic acid metabolism; map01100 Metabolic pathways	GO:0006950 response to stress; GO:0006979 response to oxidative stress; GO:0008152 metabolic process; GO:0009636 response to toxic substance; GO:0009987 cellular process; GO:0033194 response to hydroperoxide; GO:0042221 response to chemical; GO:0050896 response to stimulus; GO:0051716 cellular response to stimulus; GO:0055114 oxidation-reduction process; GO:0070887 cellular response to chemical s…	GO:0005623 cell; GO:0042597 periplasmic space;	GO:0003824 catalytic activity; GO:0004601 peroxidase activity; GO:0004602 glutathione peroxidase activity; GO:0008379 thioredoxin peroxidase activity; GO:0016209 antioxidant activity; GO:0016491 oxidoreductase activity; GO:0016684 oxidoreductase activity, acting on peroxide as acceptor; GO:0051920 peroxiredoxin activity;			O	COG0386	Glutathione peroxidase
P06611	Vitamin B12 import ATP-binding protein BtuD OS=Escherichia coli (strain K12) OX=83333 GN=btuD PE=1 SV=1	btuD	27.081	35.7	12	5	5	5	3	3	2	4	4	4	4	4	4	4	4	4	4	4	4	4	66205	61015	56586	56038	1.10413	1.01758	0.943713	0.934574	0.922	0.855	0.846	CytoplasmicMembrane	K06074	btuD; vitamin B12 transport system ATP-binding protein [EC:7.6.2.8]	map02010 ABC transporters	GO:0006810 transport; GO:0006855 drug transmembrane transport; GO:0015889 cobalamin transport; GO:0015893 drug transport; GO:0035461 vitamin transmembrane transport; GO:0042221 response to chemical; GO:0042493 response to drug; GO:0050896 response to stimulus; GO:0051179 localization; GO:0051180 vitamin transport; GO:0051181 cofactor transport; GO:0051234 establishment of localization; GO:0055085…	GO:0005623 cell; GO:0005886 plasma membrane; GO:0016020 membrane; GO:0016021 integral component of membrane; GO:0019898 extrinsic component of membrane; GO:0031224 intrinsic component of membrane; GO:0032991 protein-containing complex; GO:0043190 ATP-binding cassette (ABC) transporter complex; GO:0071944 cell periphery; GO:0098533 ATPase dependent transmembrane transport complex; GO:0098796 membr…	GO:0000166 nucleotide binding; GO:0003824 catalytic activity; GO:0005215 transporter activity; GO:0005488 binding; GO:0005524 ATP binding; GO:0008144 drug binding; GO:0015399 primary active transmembrane transporter activity; GO:0015420 ATPase-coupled vitamin B12 transmembrane transporter activity; GO:0016462 pyrophosphatase activity; GO:0016787 hydrolase activity; GO:0016817 hydrolase activity, …	PF00005	ABC transporter	P	COG4138	ABC-type cobalamin transport system, ATPase component
P06612	DNA topoisomerase 1 OS=Escherichia coli (strain K12) OX=83333 GN=topA PE=1 SV=2	topA	97.349	67.3	189	47	47	47	46	44	51	48	42	43	46	45	42	43	46	45	42	43	46	45	714690	709880	669940	673770	1.03269	1.02573	0.968023	0.973558	0.993	0.937	0.943	Cytoplasmic	K03168	topA; DNA topoisomerase I [EC:5.6.2.1]		GO:0006139 nucleobase-containing compound metabolic process; GO:0006259 DNA metabolic process; GO:0006265 DNA topological change; GO:0006725 cellular aromatic compound metabolic process; GO:0006807 nitrogen compound metabolic process; GO:0006996 organelle organization; GO:0008152 metabolic process; GO:0009987 cellular process; GO:0016043 cellular component organization; GO:0034641 cellular nitrog…	GO:0005622 intracellular; GO:0005623 cell; GO:0005737 cytoplasm; GO:0005829 cytosol;	GO:0003824 catalytic activity; GO:0003916 DNA topoisomerase activity; GO:0003917 DNA topoisomerase type I (single strand cut, ATP-independent) activity; GO:0016853 isomerase activity; GO:0140097 catalytic activity, acting on DNA;	PF08272	Topoisomerase I zinc-ribbon-like	L	COG0550	Topoisomerase IA
P06616	GTPase Era OS=Escherichia coli (strain K12) OX=83333 GN=era PE=1 SV=2	era	33.81	47.8	46	10	10	10	12	14	9	11	10	10	8	10	10	10	8	10	10	10	8	10	1791300	1730900	1255900	1219600	1.19466	1.15438	0.837588	0.813378	0.966	0.701	0.681	Unknown	K03595	era, ERAL1; GTPase		GO:0006464 cellular protein modification process; GO:0006468 protein phosphorylation; GO:0006793 phosphorus metabolic process; GO:0006796 phosphate-containing compound metabolic process; GO:0006807 nitrogen compound metabolic process; GO:0008152 metabolic process; GO:0009987 cellular process; GO:0016310 phosphorylation; GO:0019538 protein metabolic process; GO:0022613 ribonucleoprotein complex bi…	GO:0005622 intracellular; GO:0005623 cell; GO:0005737 cytoplasm; GO:0005829 cytosol; GO:0005886 plasma membrane; GO:0009898 cytoplasmic side of plasma membrane; GO:0016020 membrane; GO:0019897 extrinsic component of plasma membrane; GO:0019898 extrinsic component of membrane; GO:0031234 extrinsic component of cytoplasmic side of plasma membrane; GO:0071944 cell periphery; GO:0098552 side of membr…	GO:0000166 nucleotide binding; GO:0001882 nucleoside binding; GO:0001883 purine nucleoside binding; GO:0003676 nucleic acid binding; GO:0003723 RNA binding; GO:0003824 catalytic activity; GO:0003924 GTPase activity; GO:0005488 binding; GO:0005525 GTP binding; GO:0016462 pyrophosphatase activity; GO:0016787 hydrolase activity; GO:0016817 hydrolase activity, acting on acid anhydrides; GO:0016818 hy…	PF07650	KH domain	S	COG1159	GTPase
P06709	Bifunctional ligase/repressor BirA OS=Escherichia coli (strain K12) OX=83333 GN=birA PE=1 SV=1	birA	35.312	30.2	20	7	7	7	5	5	6	4	6	6	6	7	6	6	6	7	6	6	6	7	122220	113140	94597	117900	1.0916	1.0105	0.844886	1.05302	0.926	0.774	0.965	Cytoplasmic	K03524	birA; BirA family transcriptional regulator, biotin operon repressor / biotin---[acetyl-CoA-carboxylase] ligase [EC:6.3.4.15]	map00780 Biotin metabolism; map01100 Metabolic pathways	GO:0006082 organic acid metabolic process; GO:0006464 cellular protein modification process; GO:0006732 coenzyme metabolic process; GO:0006766 vitamin metabolic process; GO:0006767 water-soluble vitamin metabolic process; GO:0006768 biotin metabolic process; GO:0006790 sulfur compound metabolic process; GO:0006807 nitrogen compound metabolic process; GO:0008152 metabolic process; GO:0009058 biosy…	GO:0017053 transcription repressor complex; GO:0032991 protein-containing complex;	GO:0000166 nucleotide binding; GO:0000976 transcription regulatory region sequence-specific DNA binding; GO:0000984 bacterial-type RNA polymerase transcription regulatory region sequence-specific DNA binding; GO:0001067 regulatory region nucleic acid binding; GO:0003676 nucleic acid binding; GO:0003677 DNA binding; GO:0003690 double-stranded DNA binding; GO:0003824 catalytic activity; GO:0004077 …	PF08279; PF03099; PF02237	HTH domain; Biotin/lipoate A/B protein ligase family; Biotin protein ligase C terminal domain	K	COG1654	Biotin operon repressor
P06710	DNA polymerase III subunit tau OS=Escherichia coli (strain K12) OX=83333 GN=dnaX PE=1 SV=1	dnaX	71.137	42	75	23	23	23	17	19	22	17	19	19	21	20	19	19	21	20	19	19	21	20	302980	300850	320950	328060	0.967338	0.960538	1.02471	1.04741	0.993	1.059	1.083	Cytoplasmic	K02343	dnaX; DNA polymerase III subunit gamma/tau [EC:2.7.7.7]	map03030 DNA replication; map03430 Mismatch repair; map03440 Homologous recombination	GO:0006139 nucleobase-containing compound metabolic process; GO:0006259 DNA metabolic process; GO:0006260 DNA replication; GO:0006261 DNA-dependent DNA replication; GO:0006725 cellular aromatic compound metabolic process; GO:0006807 nitrogen compound metabolic process; GO:0008152 metabolic process; GO:0009058 biosynthetic process; GO:0009059 macromolecule biosynthetic process; GO:0009987 cellular…	GO:0005622 intracellular; GO:0005623 cell; GO:0009360 DNA polymerase III complex; GO:0032991 protein-containing complex; GO:0042575 DNA polymerase complex; GO:0043846 DNA polymerase III, clamp loader complex; GO:0061695 transferase complex, transferring phosphorus-containing groups; GO:1902494 catalytic complex; GO:1990234 transferase complex;	GO:0003824 catalytic activity; GO:0005488 binding; GO:0005515 protein binding; GO:0016462 pyrophosphatase activity; GO:0016787 hydrolase activity; GO:0016817 hydrolase activity, acting on acid anhydrides; GO:0016818 hydrolase activity, acting on acid anhydrides, in phosphorus-containing anhydrides; GO:0016887 ATPase activity; GO:0017111 nucleoside-triphosphatase activity; GO:0030234 enzyme regula…	PF13177	DNA polymerase III, delta subunit	F	COG2812	DNA polymerase III, gamma/tau subunits
P06715	Glutathione reductase OS=Escherichia coli (strain K12) OX=83333 GN=gor PE=1 SV=1	gor	48.772	77.3	113	21	21	21	29	28	28	28	20	21	21	20	20	21	21	20	20	21	21	20	822580	842870	892900	947960	0.9384	0.961546	1.01862	1.08143	1.025	1.085	1.152	Cytoplasmic	K00383	GSR, gor; glutathione reductase (NADPH) [EC:1.8.1.7]	map00480 Glutathione metabolism; map01100 Metabolic pathways	GO:0008152 metabolic process; GO:0009636 response to toxic substance; GO:0009987 cellular process; GO:0042221 response to chemical; GO:0050896 response to stimulus; GO:0051716 cellular response to stimulus; GO:0055114 oxidation-reduction process; GO:0070887 cellular response to chemical stimulus; GO:0097237 cellular response to toxic substance; GO:0098754 detoxification; GO:0098869 cellular oxida…	GO:0005622 intracellular; GO:0005623 cell; GO:0005737 cytoplasm;	GO:0000166 nucleotide binding; GO:0003824 catalytic activity; GO:0004362 glutathione-disulfide reductase activity; GO:0005488 binding; GO:0015036 disulfide oxidoreductase activity; GO:0015037 peptide disulfide oxidoreductase activity; GO:0015038 glutathione disulfide oxidoreductase activity; GO:0016209 antioxidant activity; GO:0016491 oxidoreductase activity; GO:0016651 oxidoreductase activity, a…	PF07992; PF02852	Pyridine nucleotide-disulphide oxidoreductase; Pyridine nucleotide-disulphide oxidoreductase, dimerisation domain	C	COG1249	Pyruvate/2-oxoglutarate dehydrogenase complex, dihydrolipoamide dehydrogenase (E3) component, and related enzymes
P06721	Cystathionine beta-lyase MetC OS=Escherichia coli (strain K12) OX=83333 GN=metC PE=1 SV=1	metC	43.212	44.6	69	14	14	14	21	17	16	15	14	14	13	12	14	14	13	12	14	14	13	12	1206000	1125200	936840	975250	1.13685	1.06069	0.883126	0.919334	0.933	0.777	0.809	Cytoplasmic	K01760	metC; cysteine-S-conjugate beta-lyase [EC:4.4.1.13]	map00270 Cysteine and methionine metabolism; map00450 Selenocompound metabolism; map01100 Metabolic pathways; map01110 Biosynthesis of secondary metabolites; map01230 Biosynthesis of amino acids	GO:0000096 sulfur amino acid metabolic process; GO:0000097 sulfur amino acid biosynthetic process; GO:0000098 sulfur amino acid catabolic process; GO:0006082 organic acid metabolic process; GO:0006090 pyruvate metabolic process; GO:0006520 cellular amino acid metabolic process; GO:0006534 cysteine metabolic process; GO:0006555 methionine metabolic process; GO:0006790 sulfur compound metabolic pro…	GO:0005622 intracellular; GO:0005623 cell; GO:0005737 cytoplasm;	GO:0003824 catalytic activity; GO:0003962 cystathionine gamma-synthase activity; GO:0004121 cystathionine beta-lyase activity; GO:0004123 cystathionine gamma-lyase activity; GO:0005488 binding; GO:0008144 drug binding; GO:0016740 transferase activity; GO:0016765 transferase activity, transferring alkyl or aryl (other than methyl) groups; GO:0016829 lyase activity; GO:0016846 carbon-sulfur lyase a…	PF01053	Cys/Met metabolism PLP-dependent enzyme	E	COG0626	Cystathionine beta-lyases/cystathionine gamma-synthases
P06846	HTH-type transcriptional regulator EbgR OS=Escherichia coli (strain K12) OX=83333 GN=ebgR PE=4 SV=2	ebgR	36.21	28.7	22	7	7	7	6	5	6	5	6	7	6	5	6	7	6	5	6	7	6	5	214840	198150	225090	251230	0.966322	0.891253	1.01242	1.13	0.922	1.048	1.169	Cytoplasmic	K12113	ebgR; LacI family transcriptional regulator, ebg operon repressor		GO:0006355 regulation of transcription, DNA-templated; GO:0009889 regulation of biosynthetic process; GO:0009890 negative regulation of biosynthetic process; GO:0009892 negative regulation of metabolic process; GO:0010468 regulation of gene expression; GO:0010556 regulation of macromolecule biosynthetic process; GO:0010558 negative regulation of macromolecule biosynthetic process; GO:0010605 nega…			PF00356; PF13377	Bacterial regulatory proteins, lacI family; Periplasmic binding protein-like domain	K	COG1609	Transcriptional regulators
P06959	Dihydrolipoyllysine-residue acetyltransferase component of pyruvate dehydrogenase complex OS=Escherichia coli (strain K12) OX=83333 GN=aceF PE=1 SV=3	aceF	66.095	72.4	223	40	40	40	55	51	56	61	37	38	39	36	37	38	39	36	37	38	39	36	6840500	6856200	5424800	5709500	1.10193	1.10446	0.873875	0.919737	1.002	0.793	0.835	Cytoplasmic	K00627	DLAT, aceF, pdhC; pyruvate dehydrogenase E2 component (dihydrolipoamide acetyltransferase) [EC:2.3.1.12]	map00010 Glycolysis / Gluconeogenesis; map00020 Citrate cycle (TCA cycle); map00620 Pyruvate metabolism; map01100 Metabolic pathways; map01110 Biosynthesis of secondary metabolites; map01120 Microbial metabolism in diverse environments; map01130 Biosynthesis of antibiotics; map01200 Carbon metabolism	GO:0006082 organic acid metabolic process; GO:0006084 acetyl-CoA metabolic process; GO:0006085 acetyl-CoA biosynthetic process; GO:0006086 acetyl-CoA biosynthetic process from pyruvate; GO:0006090 pyruvate metabolic process; GO:0006139 nucleobase-containing compound metabolic process; GO:0006163 purine nucleotide metabolic process; GO:0006164 purine nucleotide biosynthetic process; GO:0006637 acy…	GO:0005622 intracellular; GO:0005623 cell; GO:0005737 cytoplasm; GO:0032991 protein-containing complex; GO:0045254 pyruvate dehydrogenase complex; GO:1902494 catalytic complex; GO:1990204 oxidoreductase complex;	GO:0003824 catalytic activity; GO:0004742 dihydrolipoyllysine-residue acetyltransferase activity; GO:0005488 binding; GO:0005504 fatty acid binding; GO:0008289 lipid binding; GO:0016407 acetyltransferase activity; GO:0016417 S-acyltransferase activity; GO:0016418 S-acetyltransferase activity; GO:0016740 transferase activity; GO:0016746 transferase activity, transferring acyl groups; GO:0016747 tr…	PF00364; PF00198	Biotin-requiring enzyme; 2-oxoacid dehydrogenases acyltransferase (catalytic domain)	F	COG0508	Pyruvate/2-oxoglutarate dehydrogenase complex, dihydrolipoamide acyltransferase (E2) component, and related enzymes
P06961	Multifunctional CCA protein OS=Escherichia coli (strain K12) OX=83333 GN=cca PE=1 SV=1	cca	46.467	50.7	56	17	17	17	11	12	17	16	15	13	17	17	15	13	17	17	15	13	17	17	417170	388800	511980	603970	0.868236	0.809191	1.06556	1.25701	0.932	1.227	1.448	Cytoplasmic	K00974	cca; tRNA nucleotidyltransferase (CCA-adding enzyme) [EC:2.7.7.72 3.1.3.- 3.1.4.-]		GO:0001680 tRNA 3'-terminal CCA addition; GO:0006139 nucleobase-containing compound metabolic process; GO:0006276 plasmid maintenance; GO:0006378 mRNA polyadenylation; GO:0006396 RNA processing; GO:0006397 mRNA processing; GO:0006399 tRNA metabolic process; GO:0006725 cellular aromatic compound metabolic process; GO:0006807 nitrogen compound metabolic process; GO:0008033 tRNA processing; GO:00081…	GO:0005622 intracellular; GO:0005623 cell; GO:0005737 cytoplasm; GO:0005829 cytosol;	GO:0003676 nucleic acid binding; GO:0003723 RNA binding; GO:0003824 catalytic activity; GO:0004652 polynucleotide adenylyltransferase activity; GO:0004810 tRNA adenylyltransferase activity; GO:0005488 binding; GO:0016437 tRNA cytidylyltransferase activity; GO:0016740 transferase activity; GO:0016772 transferase activity, transferring phosphorus-containing groups; GO:0016779 nucleotidyltransferase…	PF01743; PF12627	Poly A polymerase head domain; Probable RNA and SrmB- binding site of polymerase A	J	COG0617	tRNA nucleotidyltransferase/poly(A) polymerase
P06966	HTH-type transcriptional regulator DicA OS=Escherichia coli (strain K12) OX=83333 GN=dicA PE=4 SV=1	dicA	15.656	54.1	14	6	6	6	3	2	5	4	5	3	6	4	5	3	6	4	5	3	6	4	109890	96871	90665	117010	1.06062	0.934967	0.875069	1.12934	0.882	0.825	1.065	Cytoplasmic	K22300	dicA; HTH-type transcriptional regulator, cell division transcriptional repressor		GO:0006139 nucleobase-containing compound metabolic process; GO:0006351 transcription, DNA-templated; GO:0006725 cellular aromatic compound metabolic process; GO:0006807 nitrogen compound metabolic process; GO:0008152 metabolic process; GO:0009058 biosynthetic process; GO:0009059 macromolecule biosynthetic process; GO:0009987 cellular process; GO:0010467 gene expression; GO:0016070 RNA metabolic …		GO:0003676 nucleic acid binding; GO:0003677 DNA binding; GO:0005488 binding; GO:0097159 organic cyclic compound binding; GO:1901363 heterocyclic compound binding;	PF01381	Helix-turn-helix	K	COG1396	Predicted transcriptional regulators
P06968	Deoxyuridine 5'-triphosphate nucleotidohydrolase OS=Escherichia coli (strain K12) OX=83333 GN=dut PE=1 SV=2	dut	16.286	50.7	13	4	4	4	4	3	2	4	4	3	4	4	4	3	4	4	4	3	4	4	1015400	1011900	852020	808330	1.10141	1.09761	0.924187	0.876797	0.997	0.839	0.796	Unknown	K01520	dut, DUT; dUTP pyrophosphatase [EC:3.6.1.23]	map00240 Pyrimidine metabolism; map00983 Drug metabolism - other enzymes; map01100 Metabolic pathways	GO:0006139 nucleobase-containing compound metabolic process; GO:0006220 pyrimidine nucleotide metabolic process; GO:0006221 pyrimidine nucleotide biosynthetic process; GO:0006226 dUMP biosynthetic process; GO:0006244 pyrimidine nucleotide catabolic process; GO:0006725 cellular aromatic compound metabolic process; GO:0006753 nucleoside phosphate metabolic process; GO:0006793 phosphorus metabolic p…	GO:0005622 intracellular; GO:0005623 cell; GO:0005737 cytoplasm; GO:0005829 cytosol; GO:0032991 protein-containing complex;	GO:0000166 nucleotide binding; GO:0000287 magnesium ion binding; GO:0001882 nucleoside binding; GO:0001884 pyrimidine nucleoside binding; GO:0002134 UTP binding; GO:0003824 catalytic activity; GO:0004170 dUTP diphosphatase activity; GO:0005488 binding; GO:0016462 pyrophosphatase activity; GO:0016787 hydrolase activity; GO:0016817 hydrolase activity, acting on acid anhydrides; GO:0016818 hydrolase…	PF00692	dUTPase	F	COG0756	dUTPase
P06971	Ferrichrome outer membrane transporter/phage receptor OS=Escherichia coli (strain K12) OX=83333 GN=fhuA PE=1 SV=2	fhuA	82.181	55.7	175	34	34	34	42	42	47	44	31	32	33	33	31	32	33	33	31	32	33	33	3471200	3695500	3376000	3527100	0.986851	1.05062	0.959786	1.00274	1.065	0.973	1.016	OuterMembrane	K02014	TC.FEV.OM; iron complex outermembrane recepter protein			GO:0005623 cell; GO:0009279 cell outer membrane; GO:0016020 membrane; GO:0019867 outer membrane; GO:0030312 external encapsulating structure; GO:0030313 cell envelope; GO:0031975 envelope; GO:0071944 cell periphery;	GO:0005488 binding; GO:0005506 iron ion binding; GO:0005515 protein binding; GO:0015643 toxic substance binding; GO:0019904 protein domain specific binding; GO:0043167 ion binding; GO:0043169 cation binding; GO:0046790 virion binding; GO:0046872 metal ion binding; GO:0046914 transition metal ion binding; GO:0048037 cofactor binding;	PF07715	TonB-dependent Receptor Plug Domain	P	COG4774	Outer membrane receptor for monomeric catechols
P06972	Iron(3+)-hydroxamate import system permease protein FhuB OS=Escherichia coli (strain K12) OX=83333 GN=fhuB PE=1 SV=2	fhuB	70.422	2	4	1	1	1	1	1	1	1	1	1	1	1	1	1	1	1	1	1	1	1	0	0	0	0								CytoplasmicMembrane	K23228	fhuB; ferric hydroxamate transport system permease protein	map02010 ABC transporters	GO:0000041 transition metal ion transport; GO:0006810 transport; GO:0006811 ion transport; GO:0006812 cation transport; GO:0006820 anion transport; GO:0006826 iron ion transport; GO:0015685 ferric-enterobactin import into cell; GO:0015711 organic anion transport; GO:0015850 organic hydroxy compound transport; GO:0015891 siderophore transport; GO:0030001 metal ion transport; GO:0042930 enterobacti…	GO:0005623 cell; GO:0005886 plasma membrane; GO:0005887 integral component of plasma membrane; GO:0016020 membrane; GO:0016021 integral component of membrane; GO:0031224 intrinsic component of membrane; GO:0031226 intrinsic component of plasma membrane; GO:0032991 protein-containing complex; GO:0043190 ATP-binding cassette (ABC) transporter complex; GO:0071944 cell periphery; GO:0098533 ATPase de…	GO:0005215 transporter activity; GO:0015343 siderophore transmembrane transporter activity; GO:0015603 iron chelate transmembrane transporter activity; GO:0015620 ferric-enterobactin transmembrane transporter activity; GO:0022857 transmembrane transporter activity; GO:0051184 cofactor transmembrane transporter activity;			P	COG0609	ABC-type Fe3+-siderophore transport system, permease component
P06974	Flagellar motor switch protein FliM OS=Escherichia coli (strain K12) OX=83333 GN=fliM PE=1 SV=1	fliM	37.849	49.7	43	14	14	14	22	20	1	0	14	14	6	3	14	14	6	3	14	14	6	3	732470	798150	12454	12515	1.88345	2.05234	0.032024	0.032181	1.09	0.017	0.017	Cytoplasmic	K02416	fliM; flagellar motor switch protein FliM	map02030 Bacterial chemotaxis; map02040 Flagellar assembly	GO:0006935 chemotaxis; GO:0009605 response to external stimulus; GO:0040011 locomotion; GO:0042221 response to chemical; GO:0042330 taxis; GO:0050896 response to stimulus; GO:0050918 positive chemotaxis;	GO:0005623 cell; GO:0005886 plasma membrane; GO:0009288 bacterial-type flagellum; GO:0009425 bacterial-type flagellum basal body; GO:0016020 membrane; GO:0042995 cell projection; GO:0043226 organelle; GO:0043228 non-membrane-bounded organelle; GO:0071944 cell periphery;				N	COG1868	Flagellar motor switch protein
P06983	Porphobilinogen deaminase OS=Escherichia coli (strain K12) OX=83333 GN=hemC PE=1 SV=2	hemC	33.851	68.7	64	15	15	15	15	18	14	17	14	14	12	13	14	14	12	13	14	14	12	13	492400	491590	568270	598210	0.915893	0.914386	1.05702	1.11271	0.998	1.154	1.215	Cytoplasmic	K01749	hemC, HMBS; hydroxymethylbilane synthase [EC:2.5.1.61]	map00860 Porphyrin and chlorophyll metabolism; map01100 Metabolic pathways; map01110 Biosynthesis of secondary metabolites; map01120 Microbial metabolism in diverse environments	GO:0006464 cellular protein modification process; GO:0006725 cellular aromatic compound metabolic process; GO:0006778 porphyrin-containing compound metabolic process; GO:0006779 porphyrin-containing compound biosynthetic process; GO:0006782 protoporphyrinogen IX biosynthetic process; GO:0006783 heme biosynthetic process; GO:0006807 nitrogen compound metabolic process; GO:0008152 metabolic process…	GO:0005622 intracellular; GO:0005623 cell; GO:0005737 cytoplasm; GO:0005829 cytosol;	GO:0003824 catalytic activity; GO:0004418 hydroxymethylbilane synthase activity; GO:0016740 transferase activity; GO:0016765 transferase activity, transferring alkyl or aryl (other than methyl) groups;	PF01379; PF03900	Porphobilinogen deaminase, dipyromethane cofactor binding domain; Porphobilinogen deaminase, C-terminal domain	H	COG0181	Porphobilinogen deaminase
P06986	Histidinol-phosphate aminotransferase OS=Escherichia coli (strain K12) OX=83333 GN=hisC PE=1 SV=2	hisC	39.36	66.3	83	19	19	19	22	18	22	21	18	16	19	19	18	16	19	19	18	16	19	19	4285600	4053700	6696400	7018200	0.777296	0.735235	1.21455	1.27292	0.946	1.563	1.638	Cytoplasmic	K00817	hisC; histidinol-phosphate aminotransferase [EC:2.6.1.9]	map00340 Histidine metabolism; map00350 Tyrosine metabolism; map00360 Phenylalanine metabolism; map00400 Phenylalanine, tyrosine and tryptophan biosynthesis; map00401 Novobiocin biosynthesis; map01100 Metabolic pathways; map01110 Biosynthesis of secondary metabolites; map01130 Biosynthesis of antibiotics; map01230 Biosynthesis of amino acids	GO:0000105 histidine biosynthetic process; GO:0006082 organic acid metabolic process; GO:0006520 cellular amino acid metabolic process; GO:0006547 histidine metabolic process; GO:0006725 cellular aromatic compound metabolic process; GO:0006807 nitrogen compound metabolic process; GO:0008152 metabolic process; GO:0008652 cellular amino acid biosynthetic process; GO:0009058 biosynthetic process; GO…	GO:0005622 intracellular; GO:0005623 cell; GO:0005737 cytoplasm; GO:0005829 cytosol;	GO:0003824 catalytic activity; GO:0004400 histidinol-phosphate transaminase activity; GO:0005488 binding; GO:0005515 protein binding; GO:0008483 transaminase activity; GO:0016740 transferase activity; GO:0016769 transferase activity, transferring nitrogenous groups; GO:0042802 identical protein binding;	PF00155	Aminotransferase class I and II	E	COG0079	Histidinol-phosphate/aromatic aminotransferase and cobyric acid decarboxylase
P06987	Histidine biosynthesis bifunctional protein HisB OS=Escherichia coli (strain K12) OX=83333 GN=hisB PE=1 SV=1	hisB	40.278	59.4	111	18	18	18	26	26	28	31	16	15	17	18	16	15	17	18	16	15	17	18	2221400	2174300	3271100	3564400	0.791153	0.774379	1.16501	1.26946	0.979	1.473	1.605	Cytoplasmic	K01089	hisB; imidazoleglycerol-phosphate dehydratase / histidinol-phosphatase [EC:4.2.1.19 3.1.3.15]	map00340 Histidine metabolism; map01100 Metabolic pathways; map01110 Biosynthesis of secondary metabolites; map01230 Biosynthesis of amino acids	GO:0000105 histidine biosynthetic process; GO:0000271 polysaccharide biosynthetic process; GO:0005975 carbohydrate metabolic process; GO:0005976 polysaccharide metabolic process; GO:0006082 organic acid metabolic process; GO:0006520 cellular amino acid metabolic process; GO:0006547 histidine metabolic process; GO:0006629 lipid metabolic process; GO:0006725 cellular aromatic compound metabolic pro…	GO:0005622 intracellular; GO:0005623 cell; GO:0005737 cytoplasm; GO:0005829 cytosol;	GO:0000287 magnesium ion binding; GO:0003824 catalytic activity; GO:0004401 histidinol-phosphatase activity; GO:0004424 imidazoleglycerol-phosphate dehydratase activity; GO:0005488 binding; GO:0005515 protein binding; GO:0008270 zinc ion binding; GO:0016787 hydrolase activity; GO:0016788 hydrolase activity, acting on ester bonds; GO:0016791 phosphatase activity; GO:0016829 lyase activity; GO:0016…			E	COG0241	Histidinol phosphatase and related phosphatases
P06988	Histidinol dehydrogenase OS=Escherichia coli (strain K12) OX=83333 GN=hisD PE=1 SV=5	hisD	46.11	44.2	71	19	19	19	16	15	20	20	14	14	19	18	14	14	19	18	14	14	19	18	2692000	2545000	4298400	4388600	0.773341	0.731112	1.23482	1.26073	0.945	1.597	1.63	Cytoplasmic	K00013	hisD; histidinol dehydrogenase [EC:1.1.1.23]	map00340 Histidine metabolism; map01100 Metabolic pathways; map01110 Biosynthesis of secondary metabolites; map01230 Biosynthesis of amino acids	GO:0000105 histidine biosynthetic process; GO:0006082 organic acid metabolic process; GO:0006520 cellular amino acid metabolic process; GO:0006547 histidine metabolic process; GO:0006725 cellular aromatic compound metabolic process; GO:0006807 nitrogen compound metabolic process; GO:0008152 metabolic process; GO:0008652 cellular amino acid biosynthetic process; GO:0009058 biosynthetic process; GO…	GO:0005622 intracellular; GO:0005623 cell; GO:0005737 cytoplasm; GO:0005829 cytosol;	GO:0003824 catalytic activity; GO:0004399 histidinol dehydrogenase activity; GO:0005488 binding; GO:0016491 oxidoreductase activity; GO:0016614 oxidoreductase activity, acting on CH-OH group of donors; GO:0016616 oxidoreductase activity, acting on the CH-OH group of donors, NAD or NADP as acceptor; GO:0030145 manganese ion binding; GO:0043167 ion binding; GO:0043169 cation binding; GO:0046872 met…			E	COG0141	Histidinol dehydrogenase
P06989	Histidine biosynthesis bifunctional protein HisIE OS=Escherichia coli (strain K12) OX=83333 GN=hisI PE=3 SV=3	hisI	22.756	52.7	28	6	6	6	7	5	8	8	6	6	6	6	6	6	6	6	6	6	6	6	4938800	4879100	7371600	7489100	0.800499	0.790823	1.19482	1.21386	0.988	1.493	1.516	Cytoplasmic	K11755	hisIE; phosphoribosyl-ATP pyrophosphohydrolase / phosphoribosyl-AMP cyclohydrolase [EC:3.6.1.31 3.5.4.19]	map00340 Histidine metabolism; map01100 Metabolic pathways; map01110 Biosynthesis of secondary metabolites; map01230 Biosynthesis of amino acids	GO:0000105 histidine biosynthetic process; GO:0006082 organic acid metabolic process; GO:0006520 cellular amino acid metabolic process; GO:0006547 histidine metabolic process; GO:0006725 cellular aromatic compound metabolic process; GO:0006807 nitrogen compound metabolic process; GO:0008152 metabolic process; GO:0008652 cellular amino acid biosynthetic process; GO:0009058 biosynthetic process; GO…	GO:0005618 cell wall; GO:0005622 intracellular; GO:0005623 cell; GO:0005737 cytoplasm; GO:0005829 cytosol; GO:0030312 external encapsulating structure; GO:0071944 cell periphery;	GO:0000287 magnesium ion binding; GO:0003824 catalytic activity; GO:0004635 phosphoribosyl-AMP cyclohydrolase activity; GO:0004636 phosphoribosyl-ATP diphosphatase activity; GO:0005488 binding; GO:0016462 pyrophosphatase activity; GO:0016787 hydrolase activity; GO:0016810 hydrolase activity, acting on carbon-nitrogen (but not peptide) bonds; GO:0016814 hydrolase activity, acting on carbon-nitroge…			F	COG0140	Phosphoribosyl-ATP pyrophosphohydrolase
P06992	Ribosomal RNA small subunit methyltransferase A OS=Escherichia coli (strain K12) OX=83333 GN=rsmA PE=1 SV=1	rsmA	30.42	41	33	8	8	8	9	9	8	7	8	8	8	8	8	8	8	8	8	8	8	8	411790	427640	319840	324670	1.10999	1.15271	0.862137	0.875157	1.038	0.777	0.788	Cytoplasmic	K02528	ksgA; 16S rRNA (adenine1518-N6/adenine1519-N6)-dimethyltransferase [EC:2.1.1.182]		GO:0000028 ribosomal small subunit assembly; GO:0000154 rRNA modification; GO:0001510 RNA methylation; GO:0006139 nucleobase-containing compound metabolic process; GO:0006364 rRNA processing; GO:0006396 RNA processing; GO:0006725 cellular aromatic compound metabolic process; GO:0006807 nitrogen compound metabolic process; GO:0006996 organelle organization; GO:0008152 metabolic process; GO:0009451…	GO:0005622 intracellular; GO:0005623 cell; GO:0005737 cytoplasm; GO:0005829 cytosol;	GO:0000179 rRNA (adenine-N6,N6-)-dimethyltransferase activity; GO:0003676 nucleic acid binding; GO:0003677 DNA binding; GO:0003690 double-stranded DNA binding; GO:0003723 RNA binding; GO:0003729 mRNA binding; GO:0003824 catalytic activity; GO:0005488 binding; GO:0008168 methyltransferase activity; GO:0008170 N-methyltransferase activity; GO:0008173 RNA methyltransferase activity; GO:0008649 rRNA …	PF00398	Ribosomal RNA adenine dimethylase	J	COG0030	Dimethyladenosine transferase (rRNA methylation)
P06993	HTH-type transcriptional regulator MalT OS=Escherichia coli (strain K12) OX=83333 GN=malT PE=1 SV=2	malT	103.12	30.1	59	22	22	22	20	23	8	8	21	21	17	17	21	21	17	17	21	21	17	17	5586800	5393700	1598400	1473700	1.59025	1.53529	0.454976	0.419481	0.965	0.286	0.264	Unknown	K03556	malT; LuxR family transcriptional regulator, maltose regulon positive regulatory protein		GO:0005975 carbohydrate metabolic process; GO:0006355 regulation of transcription, DNA-templated; GO:0008152 metabolic process; GO:0009889 regulation of biosynthetic process; GO:0010468 regulation of gene expression; GO:0010556 regulation of macromolecule biosynthetic process; GO:0019219 regulation of nucleobase-containing compound metabolic process; GO:0019222 regulation of metabolic process; GO…		GO:0003700 DNA-binding transcription factor activity; GO:0005488 binding; GO:0005515 protein binding; GO:0030246 carbohydrate binding; GO:0042802 identical protein binding; GO:0048031 trisaccharide binding; GO:0070492 oligosaccharide binding; GO:0140110 transcription regulator activity;	PF00196	Bacterial regulatory proteins, luxR family	K	COG2909	ATP-dependent transcriptional regulator
P06996	Outer membrane porin C OS=Escherichia coli (strain K12) OX=83333 GN=ompC PE=1 SV=1	ompC	40.368	66.2	84	22	20	20	11	9	30	34	15	13	22	21	13	11	20	19	13	11	20	19	752610	701000	6916000	7427400	0.19057	0.177502	1.75122	1.88071	0.931	9.189	9.869	OuterMembrane	K09475	ompC; outer membrane pore protein C	map01501 beta-Lactam resistance; map02020 Two-component system	GO:0006810 transport; GO:0006811 ion transport; GO:0006820 anion transport; GO:0006869 lipid transport; GO:0006950 response to stress; GO:0006974 cellular response to DNA damage stimulus; GO:0009987 cellular process; GO:0010876 lipid localization; GO:0015711 organic anion transport; GO:0015748 organophosphate ester transport; GO:0015914 phospholipid transport; GO:0033036 macromolecule localizatio…	GO:0005623 cell; GO:0009279 cell outer membrane; GO:0016020 membrane; GO:0016021 integral component of membrane; GO:0019867 outer membrane; GO:0030312 external encapsulating structure; GO:0030313 cell envelope; GO:0031224 intrinsic component of membrane; GO:0031230 intrinsic component of cell outer membrane; GO:0031975 envelope; GO:0045203 integral component of cell outer membrane; GO:0071944 cel…		PF00267	Gram-negative porin	M	COG3203	Outer membrane protein (porin)
P06999	ATP-dependent 6-phosphofructokinase isozyme 2 OS=Escherichia coli (strain K12) OX=83333 GN=pfkB PE=1 SV=2	pfkB	32.456	82.5	56	15	15	15	8	10	19	19	13	11	15	15	13	11	15	15	13	11	15	15	153950	156820	936100	984100	0.276023	0.281169	1.67837	1.76443	1.019	6.081	6.392	Cytoplasmic	K16370	pfkB; 6-phosphofructokinase 2 [EC:2.7.1.11]	map00010 Glycolysis / Gluconeogenesis; map00030 Pentose phosphate pathway; map00051 Fructose and mannose metabolism; map00052 Galactose metabolism; map00680 Methane metabolism; map01100 Metabolic pathways; map01110 Biosynthesis of secondary metabolites; map01120 Microbial metabolism in diverse environments; map01130 Biosynthesis of antibiotics; map01200 Carbon metabolism; map01230 Biosynthesis of…	GO:0005975 carbohydrate metabolic process; GO:0005996 monosaccharide metabolic process; GO:0006000 fructose metabolic process; GO:0006001 fructose catabolic process; GO:0006082 organic acid metabolic process; GO:0006090 pyruvate metabolic process; GO:0006091 generation of precursor metabolites and energy; GO:0006096 glycolytic process; GO:0006139 nucleobase-containing compound metabolic process; …	GO:0005622 intracellular; GO:0005623 cell; GO:0005737 cytoplasm; GO:0005829 cytosol;	GO:0000287 magnesium ion binding; GO:0003824 catalytic activity; GO:0003872 6-phosphofructokinase activity; GO:0005488 binding; GO:0005515 protein binding; GO:0008443 phosphofructokinase activity; GO:0008662 1-phosphofructokinase activity; GO:0009024 tagatose-6-phosphate kinase activity; GO:0016301 kinase activity; GO:0016740 transferase activity; GO:0016772 transferase activity, transferring pho…			F	COG1105	Fructose-1-phosphate kinase and related fructose-6-phosphate kinase (PfkB)
P07000	Lysophospholipase L2 OS=Escherichia coli (strain K12) OX=83333 GN=pldB PE=1 SV=4	pldB	38.978	25	22	8	8	8	4	4	7	7	8	7	7	7	8	7	7	7	8	7	7	7	87829	85284	132590	165750	0.745177	0.723584	1.12495	1.40629	0.971	1.51	1.887	CytoplasmicMembrane	K01048	pldB; lysophospholipase [EC:3.1.1.5]	map00564 Glycerophospholipid metabolism	GO:0006629 lipid metabolic process; GO:0008152 metabolic process; GO:0044238 primary metabolic process; GO:0071704 organic substance metabolic process;	GO:0005623 cell; GO:0005886 plasma membrane; GO:0016020 membrane; GO:0071944 cell periphery;	GO:0003824 catalytic activity; GO:0004620 phospholipase activity; GO:0004622 lysophospholipase activity; GO:0016298 lipase activity; GO:0016740 transferase activity; GO:0016746 transferase activity, transferring acyl groups; GO:0016747 transferase activity, transferring acyl groups other than amino-acyl groups; GO:0016787 hydrolase activity; GO:0016788 hydrolase activity, acting on ester bonds; G…			I	COG2267	Lysophospholipase
P07001	NAD(P) transhydrogenase subunit alpha OS=Escherichia coli (strain K12) OX=83333 GN=pntA PE=1 SV=2	pntA	54.623	56.3	147	26	26	26	38	40	37	32	25	26	26	26	25	26	26	26	25	26	26	26	6487000	6724400	3766900	3668000	1.25679	1.30278	0.729797	0.710636	1.037	0.581	0.565	CytoplasmicMembrane	K00324	pntA; H+-translocating NAD(P) transhydrogenase subunit alpha [EC:1.6.1.2 7.1.1.1]	map00760 Nicotinate and nicotinamide metabolism; map01100 Metabolic pathways	GO:0006139 nucleobase-containing compound metabolic process; GO:0006725 cellular aromatic compound metabolic process; GO:0006732 coenzyme metabolic process; GO:0006733 oxidoreduction coenzyme metabolic process; GO:0006739 NADP metabolic process; GO:0006740 NADPH regeneration; GO:0006753 nucleoside phosphate metabolic process; GO:0006793 phosphorus metabolic process; GO:0006796 phosphate-containin…	GO:0005623 cell; GO:0005886 plasma membrane; GO:0005887 integral component of plasma membrane; GO:0016020 membrane; GO:0016021 integral component of membrane; GO:0031224 intrinsic component of membrane; GO:0031226 intrinsic component of plasma membrane; GO:0071944 cell periphery;	GO:0000166 nucleotide binding; GO:0003824 catalytic activity; GO:0005488 binding; GO:0005515 protein binding; GO:0008746 NAD(P)+ transhydrogenase activity; GO:0008750 NAD(P)+ transhydrogenase (AB-specific) activity; GO:0016491 oxidoreductase activity; GO:0016651 oxidoreductase activity, acting on NAD(P)H; GO:0016652 oxidoreductase activity, acting on NAD(P)H, NAD(P) as acceptor; GO:0036094 small …	PF05222; PF01262	Alanine dehydrogenase/PNT, N-terminal domain; Alanine dehydrogenase/PNT, C-terminal domain	C	COG3288	NAD/NADP transhydrogenase alpha subunit
P07003	Pyruvate dehydrogenase [ubiquinone] OS=Escherichia coli (strain K12) OX=83333 GN=poxB PE=1 SV=1	poxB	62.011	60	54	20	20	20	6	7	20	21	9	9	20	20	9	9	20	20	9	9	20	20	43236	44489	305420	365710	0.227901	0.234506	1.6099	1.92769	1.029	7.064	8.458	CytoplasmicMembrane	K00156	poxB; pyruvate dehydrogenase (quinone) [EC:1.2.5.1]	map00620 Pyruvate metabolism; map01100 Metabolic pathways	GO:0006082 organic acid metabolic process; GO:0006090 pyruvate metabolic process; GO:0008152 metabolic process; GO:0009056 catabolic process; GO:0009987 cellular process; GO:0016043 cellular component organization; GO:0016054 organic acid catabolic process; GO:0019752 carboxylic acid metabolic process; GO:0022607 cellular component assembly; GO:0032787 monocarboxylic acid metabolic process; GO:00…	GO:0005622 intracellular; GO:0005623 cell; GO:0005737 cytoplasm; GO:0005829 cytosol; GO:0005886 plasma membrane; GO:0016020 membrane; GO:0071944 cell periphery;	GO:0000166 nucleotide binding; GO:0000287 magnesium ion binding; GO:0003824 catalytic activity; GO:0005488 binding; GO:0005515 protein binding; GO:0008289 lipid binding; GO:0016491 oxidoreductase activity; GO:0016903 oxidoreductase activity, acting on the aldehyde or oxo group of donors; GO:0019842 vitamin binding; GO:0030976 thiamine pyrophosphate binding; GO:0036094 small molecule binding; GO:0…	PF02776; PF00205; PF02775	Thiamine pyrophosphate enzyme, N-terminal TPP binding domain; Thiamine pyrophosphate enzyme, central domain; Thiamine pyrophosphate enzyme, C-terminal TPP binding domain	C	COG0028	Thiamine pyrophosphate-requiring enzymes [acetolactate synthase, pyruvate dehydrogenase (cytochrome), glyoxylate carboligase, phosphonopyruvate decarboxylase]
P07004	Gamma-glutamyl phosphate reductase OS=Escherichia coli (strain K12) OX=83333 GN=proA PE=1 SV=2	proA	44.63	65.9	107	21	21	21	24	24	29	30	19	19	21	20	19	19	21	20	19	19	21	20	994640	985660	1301600	1373300	0.854649	0.846932	1.11841	1.18001	0.991	1.309	1.381	Cytoplasmic	K00147	proA; glutamate-5-semialdehyde dehydrogenase [EC:1.2.1.41]	map00330 Arginine and proline metabolism; map00332 Carbapenem biosynthesis; map01100 Metabolic pathways; map01110 Biosynthesis of secondary metabolites; map01130 Biosynthesis of antibiotics; map01230 Biosynthesis of amino acids	GO:0006082 organic acid metabolic process; GO:0006520 cellular amino acid metabolic process; GO:0006560 proline metabolic process; GO:0006561 proline biosynthetic process; GO:0006807 nitrogen compound metabolic process; GO:0008152 metabolic process; GO:0008652 cellular amino acid biosynthetic process; GO:0009058 biosynthetic process; GO:0009064 glutamine family amino acid metabolic process; GO:00…	GO:0005622 intracellular; GO:0005623 cell; GO:0005737 cytoplasm; GO:0005829 cytosol;	GO:0003824 catalytic activity; GO:0004350 glutamate-5-semialdehyde dehydrogenase activity; GO:0005488 binding; GO:0005515 protein binding; GO:0016491 oxidoreductase activity; GO:0016620 oxidoreductase activity, acting on the aldehyde or oxo group of donors, NAD or NADP as acceptor; GO:0016903 oxidoreductase activity, acting on the aldehyde or oxo group of donors; GO:0042802 identical protein bind…			E	COG0014	Gamma-glutamyl phosphate reductase
P07012	Peptide chain release factor RF2 OS=Escherichia coli (strain K12) OX=83333 GN=prfB PE=1 SV=3	prfB	41.25	46	59	16	16	16	13	16	15	15	15	16	15	15	15	16	15	15	15	16	15	15	1696400	1648300	1363300	1366800	1.11701	1.08534	0.897676	0.89998	0.972	0.804	0.806	Cytoplasmic	K02836	prfB; peptide chain release factor 2		GO:0006412 translation; GO:0006415 translational termination; GO:0006518 peptide metabolic process; GO:0006807 nitrogen compound metabolic process; GO:0008152 metabolic process; GO:0009058 biosynthetic process; GO:0009059 macromolecule biosynthetic process; GO:0009987 cellular process; GO:0010467 gene expression; GO:0016043 cellular component organization; GO:0019538 protein metabolic process; GO…	GO:0005622 intracellular; GO:0005623 cell; GO:0005737 cytoplasm; GO:0005829 cytosol;	GO:0003676 nucleic acid binding; GO:0003723 RNA binding; GO:0003747 translation release factor activity; GO:0005488 binding; GO:0008079 translation termination factor activity; GO:0008135 translation factor activity, RNA binding; GO:0016149 translation release factor activity, codon specific; GO:0097159 organic cyclic compound binding; GO:1901363 heterocyclic compound binding;	PF03462	PCRF domain	J	COG1186	Protein chain release factor B
P07013	Primosomal replication protein N OS=Escherichia coli (strain K12) OX=83333 GN=priB PE=1 SV=3	priB	11.442	50	12	4	4	4	3	3	4	2	4	4	4	3	4	4	4	3	4	4	4	3	139460	139150	89590	91150	1.21441	1.21171	0.780146	0.79373	0.998	0.642	0.654	Unknown	K02686	priB; primosomal replication protein N	map03440 Homologous recombination	GO:0006139 nucleobase-containing compound metabolic process; GO:0006259 DNA metabolic process; GO:0006260 DNA replication; GO:0006261 DNA-dependent DNA replication; GO:0006269 DNA replication, synthesis of RNA primer; GO:0006270 DNA replication initiation; GO:0006276 plasmid maintenance; GO:0006725 cellular aromatic compound metabolic process; GO:0006807 nitrogen compound metabolic process; GO:00…	GO:0000228 nuclear chromosome; GO:0000428 DNA-directed RNA polymerase complex; GO:0005622 intracellular; GO:0005623 cell; GO:0005634 nucleus; GO:0005657 replication fork; GO:0005658 alpha DNA polymerase:primase complex; GO:0005694 chromosome; GO:0030880 RNA polymerase complex; GO:0030894 replisome; GO:0031974 membrane-enclosed lumen; GO:0031981 nuclear lumen; GO:0032991 protein-containing complex…	GO:0003676 nucleic acid binding; GO:0003677 DNA binding; GO:0003688 DNA replication origin binding; GO:0003690 double-stranded DNA binding; GO:0003697 single-stranded DNA binding; GO:0005488 binding; GO:0005515 protein binding; GO:0042802 identical protein binding; GO:0043565 sequence-specific DNA binding; GO:0097159 organic cyclic compound binding; GO:1901363 heterocyclic compound binding; GO:19…	PF00436	Single-strand binding protein family	L	COG2965	Primosomal replication protein N
P07014	Succinate dehydrogenase iron-sulfur subunit OS=Escherichia coli (strain K12) OX=83333 GN=sdhB PE=1 SV=1	sdhB	26.77	71.8	123	18	18	18	33	30	32	28	18	18	17	18	18	18	17	18	18	18	17	18	6018800	5820600	4670100	4687500	1.13578	1.09838	0.881276	0.884559	0.967	0.776	0.779	CytoplasmicMembrane	K00240	sdhB, frdB; succinate dehydrogenase / fumarate reductase, iron-sulfur subunit [EC:1.3.5.1 1.3.5.4]	map00020 Citrate cycle (TCA cycle); map00190 Oxidative phosphorylation; map00650 Butanoate metabolism; map00720 Carbon fixation pathways in prokaryotes; map01100 Metabolic pathways; map01110 Biosynthesis of secondary metabolites; map01120 Microbial metabolism in diverse environments; map01130 Biosynthesis of antibiotics; map01200 Carbon metabolism	GO:0001539 cilium or flagellum-dependent cell motility; GO:0006082 organic acid metabolic process; GO:0006091 generation of precursor metabolites and energy; GO:0006099 tricarboxylic acid cycle; GO:0006101 citrate metabolic process; GO:0006113 fermentation; GO:0006928 movement of cell or subcellular component; GO:0006996 organelle organization; GO:0008152 metabolic process; GO:0009060 aerobic res…	GO:0005622 intracellular; GO:0005623 cell; GO:0005737 cytoplasm; GO:0005829 cytosol; GO:0005886 plasma membrane; GO:0016020 membrane; GO:0032991 protein-containing complex; GO:0045273 respiratory chain complex II; GO:0045274 plasma membrane respiratory chain complex II; GO:0045281 succinate dehydrogenase complex; GO:0045282 plasma membrane succinate dehydrogenase complex; GO:0045283 fumarate redu…	GO:0000104 succinate dehydrogenase activity; GO:0003824 catalytic activity; GO:0005488 binding; GO:0009055 electron transfer activity; GO:0016491 oxidoreductase activity; GO:0016627 oxidoreductase activity, acting on the CH-CH group of donors; GO:0048037 cofactor binding; GO:0051536 iron-sulfur cluster binding; GO:0051537 2 iron, 2 sulfur cluster binding; GO:0051538 3 iron, 4 sulfur cluster bindi…	PF13085; PF13534	2Fe-2S iron-sulfur cluster binding domain; 4Fe-4S dicluster domain	C	COG0479	Succinate dehydrogenase/fumarate reductase, Fe-S protein subunit
P07017	Methyl-accepting chemotaxis protein II OS=Escherichia coli (strain K12) OX=83333 GN=tar PE=1 SV=2	tar	59.943	57.5	130	26	24	24	52	52	15	11	26	26	24	20	24	24	22	18	24	24	22	18	5889800	5414000	173440	65906	2.04097	1.87609	0.060101	0.022838	0.919	0.029	0.011	CytoplasmicMembrane	K05875	tar; methyl-accepting chemotaxis protein II, aspartate sensor receptor	map02020 Two-component system; map02030 Bacterial chemotaxis	GO:0001101 response to acid chemical; GO:0001932 regulation of protein phosphorylation; GO:0006928 movement of cell or subcellular component; GO:0006935 chemotaxis; GO:0007154 cell communication; GO:0007165 signal transduction; GO:0007172 signal complex assembly; GO:0008104 protein localization; GO:0009593 detection of chemical stimulus; GO:0009605 response to external stimulus; GO:0009719 respon…	GO:0005623 cell; GO:0005886 plasma membrane; GO:0005887 integral component of plasma membrane; GO:0016020 membrane; GO:0016021 integral component of membrane; GO:0031224 intrinsic component of membrane; GO:0031226 intrinsic component of plasma membrane; GO:0032991 protein-containing complex; GO:0071944 cell periphery; GO:0098561 methyl accepting chemotaxis protein complex;	GO:0004888 transmembrane signaling receptor activity; GO:0005488 binding; GO:0005515 protein binding; GO:0019899 enzyme binding; GO:0019900 kinase binding; GO:0019901 protein kinase binding; GO:0038023 signaling receptor activity; GO:0042802 identical protein binding; GO:0042803 protein homodimerization activity; GO:0043424 protein histidine kinase binding; GO:0046983 protein dimerization activit…	PF02203; PF00672	Tar ligand binding domain homologue; HAMP domain	NT	COG0840	Methyl-accepting chemotaxis protein
P07018	Methyl-accepting chemotaxis protein IV OS=Escherichia coli (strain K12) OX=83333 GN=tap PE=1 SV=2	tap	57.511	44.1	54	17	16	16	23	24	6	1	17	17	10	4	16	16	9	3	16	16	9	3	2603300	2543900	16953	3370.7	2.01512	1.96914	0.013123	0.002609	0.977	0.007	0.001	CytoplasmicMembrane	K05877	tap; methyl-accepting chemotaxis protein IV, peptide sensor receptor	map02020 Two-component system; map02030 Bacterial chemotaxis	GO:0001101 response to acid chemical; GO:0001932 regulation of protein phosphorylation; GO:0006928 movement of cell or subcellular component; GO:0006935 chemotaxis; GO:0007154 cell communication; GO:0007165 signal transduction; GO:0007172 signal complex assembly; GO:0008104 protein localization; GO:0009593 detection of chemical stimulus; GO:0009605 response to external stimulus; GO:0009719 respon…	GO:0005623 cell; GO:0005886 plasma membrane; GO:0005887 integral component of plasma membrane; GO:0016020 membrane; GO:0016021 integral component of membrane; GO:0031224 intrinsic component of membrane; GO:0031226 intrinsic component of plasma membrane; GO:0032991 protein-containing complex; GO:0071944 cell periphery; GO:0098561 methyl accepting chemotaxis protein complex;	GO:0004888 transmembrane signaling receptor activity; GO:0005488 binding; GO:0005515 protein binding; GO:0019899 enzyme binding; GO:0019900 kinase binding; GO:0019901 protein kinase binding; GO:0038023 signaling receptor activity; GO:0042802 identical protein binding; GO:0042803 protein homodimerization activity; GO:0043424 protein histidine kinase binding; GO:0046983 protein dimerization activit…	PF02203; PF00672	Tar ligand binding domain homologue; HAMP domain	NT	COG0840	Methyl-accepting chemotaxis protein
P07021	Putative lipoprotein YfiB OS=Escherichia coli (strain K12) OX=83333 GN=yfiB PE=3 SV=2	yfiB	17.244	38.1	11	4	4	4	2	2	4	3	4	4	4	4	4	4	4	4	4	4	4	4	56234	53847	65480	70077	0.915722	0.876851	1.06628	1.14114	0.958	1.164	1.246	OuterMembrane									M	COG2885	Outer membrane protein and related peptidoglycan-associated (lipo)proteins
P07023	T-protein OS=Escherichia coli (strain K12) OX=83333 GN=tyrA PE=1 SV=1	tyrA	42.042	66.8	106	24	24	24	33	31	19	23	23	23	20	18	23	23	20	18	23	23	20	18	1264100	1291700	444110	398400	1.48792	1.5204	0.522742	0.468939	1.022	0.351	0.315	Cytoplasmic	K14187	tyrA; chorismate mutase / prephenate dehydrogenase [EC:5.4.99.5 1.3.1.12]	map00400 Phenylalanine, tyrosine and tryptophan biosynthesis; map00401 Novobiocin biosynthesis; map01100 Metabolic pathways; map01110 Biosynthesis of secondary metabolites; map01130 Biosynthesis of antibiotics; map01230 Biosynthesis of amino acids	GO:0006082 organic acid metabolic process; GO:0006520 cellular amino acid metabolic process; GO:0006558 L-phenylalanine metabolic process; GO:0006570 tyrosine metabolic process; GO:0006571 tyrosine biosynthetic process; GO:0006725 cellular aromatic compound metabolic process; GO:0006807 nitrogen compound metabolic process; GO:0008152 metabolic process; GO:0008652 cellular amino acid biosynthetic …	GO:0005622 intracellular; GO:0005623 cell; GO:0005737 cytoplasm; GO:0005886 plasma membrane; GO:0016020 membrane; GO:0071944 cell periphery;	GO:0000166 nucleotide binding; GO:0003824 catalytic activity; GO:0004106 chorismate mutase activity; GO:0005488 binding; GO:0008977 prephenate dehydrogenase (NAD+) activity; GO:0016491 oxidoreductase activity; GO:0016627 oxidoreductase activity, acting on the CH-CH group of donors; GO:0016628 oxidoreductase activity, acting on the CH-CH group of donors, NAD or NADP as acceptor; GO:0016853 isomera…	PF01817	Chorismate mutase type II	E	COG1605	Chorismate mutase
P07024	Protein UshA OS=Escherichia coli (strain K12) OX=83333 GN=ushA PE=1 SV=2	ushA	60.823	50	69	19	19	19	15	14	19	21	14	13	18	17	14	13	18	17	14	13	18	17	362210	391110	522290	549130	0.793998	0.85735	1.14491	1.20374	1.08	1.442	1.516	Periplasmic	K11751	ushA; 5'-nucleotidase / UDP-sugar diphosphatase [EC:3.1.3.5 3.6.1.45]	map00230 Purine metabolism; map00240 Pyrimidine metabolism; map00760 Nicotinate and nicotinamide metabolism; map01100 Metabolic pathways; map01110 Biosynthesis of secondary metabolites	GO:0006139 nucleobase-containing compound metabolic process; GO:0006725 cellular aromatic compound metabolic process; GO:0006793 phosphorus metabolic process; GO:0006796 phosphate-containing compound metabolic process; GO:0006807 nitrogen compound metabolic process; GO:0008152 metabolic process; GO:0009225 nucleotide-sugar metabolic process; GO:0009987 cellular process; GO:0016311 dephosphorylati…	GO:0005623 cell; GO:0030288 outer membrane-bounded periplasmic space; GO:0030313 cell envelope; GO:0031975 envelope; GO:0042597 periplasmic space;	GO:0003824 catalytic activity; GO:0005488 binding; GO:0008252 nucleotidase activity; GO:0008253 5'-nucleotidase activity; GO:0008768 UDP-sugar diphosphatase activity; GO:0016462 pyrophosphatase activity; GO:0016787 hydrolase activity; GO:0016788 hydrolase activity, acting on ester bonds; GO:0016791 phosphatase activity; GO:0016817 hydrolase activity, acting on acid anhydrides; GO:0016818 hydrolas…	PF00149; PF02872	Calcineurin-like phosphoesterase; 5'-nucleotidase, C-terminal domain	F	COG0737	5'-nucleotidase/2',3'-cyclic phosphodiesterase and related esterases
P07026	Regulatory protein SdiA OS=Escherichia coli (strain K12) OX=83333 GN=sdiA PE=1 SV=2	sdiA	28.117	3.3	4	1	1	1	1	1	1	1	1	1	1	1	1	1	1	1	1	1	1	1	0	0	0	0								Cytoplasmic	K07782	sdiA; LuxR family transcriptional regulator, quorum-sensing system regulator SdiA	map02020 Two-component system; map02024 Quorum sensing; map02026 Biofilm formation - Escherichia coli	GO:0006355 regulation of transcription, DNA-templated; GO:0009889 regulation of biosynthetic process; GO:0009891 positive regulation of biosynthetic process; GO:0009893 positive regulation of metabolic process; GO:0010468 regulation of gene expression; GO:0010556 regulation of macromolecule biosynthetic process; GO:0010557 positive regulation of macromolecule biosynthetic process; GO:0010564 regu…			PF03472; PF00196	Autoinducer binding domain; Bacterial regulatory proteins, luxR family	K	COG2197	Response regulator containing a CheY-like receiver domain and an HTH DNA-binding domain
P07102	Periplasmic AppA protein OS=Escherichia coli (strain K12) OX=83333 GN=appA PE=1 SV=2	appA	47.056	22.2	19	7	7	7	1	3	7	8	3	3	7	7	3	3	7	7	3	3	7	7	98951	109740	211910	209950	0.627711	0.696153	1.34428	1.33185	1.109	2.142	2.122	Periplasmic	K01093	appA; 4-phytase / acid phosphatase [EC:3.1.3.26 3.1.3.2]	map00562 Inositol phosphate metabolism; map00740 Riboflavin metabolism; map01100 Metabolic pathways	GO:0005975 carbohydrate metabolic process; GO:0006066 alcohol metabolic process; GO:0006793 phosphorus metabolic process; GO:0006796 phosphate-containing compound metabolic process; GO:0006950 response to stress; GO:0007154 cell communication; GO:0008152 metabolic process; GO:0009056 catabolic process; GO:0009267 cellular response to starvation; GO:0009605 response to external stimulus; GO:000962…	GO:0005623 cell; GO:0030288 outer membrane-bounded periplasmic space; GO:0030313 cell envelope; GO:0031975 envelope; GO:0042597 periplasmic space;	GO:0003824 catalytic activity; GO:0008252 nucleotidase activity; GO:0016787 hydrolase activity; GO:0016788 hydrolase activity, acting on ester bonds; GO:0016791 phosphatase activity; GO:0019203 carbohydrate phosphatase activity; GO:0042578 phosphoric ester hydrolase activity; GO:0050308 sugar-phosphatase activity; GO:0052745 inositol phosphate phosphatase activity;
P07109	Histidine transport ATP-binding protein HisP OS=Escherichia coli (strain K12) OX=83333 GN=hisP PE=1 SV=2	hisP	28.653	41.2	35	9	9	9	8	11	7	9	8	8	7	7	8	8	7	7	8	8	7	7	929440	865830	542510	549360	1.2877	1.19957	0.751623	0.761113	0.932	0.584	0.591	CytoplasmicMembrane	K10017	hisP; histidine transport system ATP-binding protein [EC:7.4.2.1]	map02010 ABC transporters	GO:0003333 amino acid transmembrane transport; GO:0006810 transport; GO:0006811 ion transport; GO:0006812 cation transport; GO:0006820 anion transport; GO:0006855 drug transmembrane transport; GO:0006865 amino acid transport; GO:0015711 organic anion transport; GO:0015802 basic amino acid transport; GO:0015807 L-amino acid transport; GO:0015817 histidine transport; GO:0015849 organic acid transpo…	GO:0005623 cell; GO:0005886 plasma membrane; GO:0016020 membrane; GO:0071944 cell periphery;	GO:0000166 nucleotide binding; GO:0005215 transporter activity; GO:0005287 high-affinity basic amino acid transmembrane transporter activity; GO:0005290 L-histidine transmembrane transporter activity; GO:0005291 high-affinity L-histidine transmembrane transporter activity; GO:0005342 organic acid transmembrane transporter activity; GO:0005488 binding; GO:0005524 ATP binding; GO:0008144 drug bindi…	PF00005	ABC transporter	P	COG4598	ABC-type histidine transport system, ATPase component
P07117	Sodium/proline symporter OS=Escherichia coli (strain K12) OX=83333 GN=putP PE=1 SV=1	putP	54.344	13.3	32	5	5	5	8	9	7	8	5	5	5	5	5	5	5	5	5	5	5	5	1421800	1483300	688900	670330	1.33367	1.39136	0.646198	0.628779	1.043	0.485	0.471	CytoplasmicMembrane	K11928	putP; sodium/proline symporter		GO:0003333 amino acid transmembrane transport; GO:0006810 transport; GO:0006811 ion transport; GO:0006812 cation transport; GO:0006814 sodium ion transport; GO:0006820 anion transport; GO:0006865 amino acid transport; GO:0006869 lipid transport; GO:0010876 lipid localization; GO:0015672 monovalent inorganic cation transport; GO:0015711 organic anion transport; GO:0015718 monocarboxylic acid trans…	GO:0005623 cell; GO:0005886 plasma membrane; GO:0005887 integral component of plasma membrane; GO:0016020 membrane; GO:0016021 integral component of membrane; GO:0031224 intrinsic component of membrane; GO:0031226 intrinsic component of plasma membrane; GO:0071944 cell periphery;	GO:0005215 transporter activity; GO:0005283 amino acid:sodium symporter activity; GO:0005298 proline:sodium symporter activity; GO:0005342 organic acid transmembrane transporter activity; GO:0005343 organic acid:sodium symporter activity; GO:0005416 amino acid:cation symporter activity; GO:0008324 cation transmembrane transporter activity; GO:0008509 anion transmembrane transporter activity; GO:0…			P	COG0591	Na+/proline symporter
P07118	Valine--tRNA ligase OS=Escherichia coli (strain K12) OX=83333 GN=valS PE=1 SV=2	valS	108.19	64.6	280	59	59	59	67	72	69	72	54	56	57	57	54	56	57	57	54	56	57	57	2796000	2833600	2482000	2478400	1.05609	1.07029	0.937488	0.936128	1.013	0.888	0.886	Cytoplasmic	K01873	VARS, valS; valyl-tRNA synthetase [EC:6.1.1.9]	map00970 Aminoacyl-tRNA biosynthesis	GO:0006082 organic acid metabolic process; GO:0006139 nucleobase-containing compound metabolic process; GO:0006399 tRNA metabolic process; GO:0006412 translation; GO:0006417 regulation of translation; GO:0006418 tRNA aminoacylation for protein translation; GO:0006438 valyl-tRNA aminoacylation; GO:0006450 regulation of translational fidelity; GO:0006518 peptide metabolic process; GO:0006520 cellul…	GO:0005622 intracellular; GO:0005623 cell; GO:0005737 cytoplasm; GO:0005829 cytosol;	GO:0000287 magnesium ion binding; GO:0002161 aminoacyl-tRNA editing activity; GO:0003824 catalytic activity; GO:0004812 aminoacyl-tRNA ligase activity; GO:0004832 valine-tRNA ligase activity; GO:0005488 binding; GO:0016787 hydrolase activity; GO:0016788 hydrolase activity, acting on ester bonds; GO:0016874 ligase activity; GO:0016875 ligase activity, forming carbon-oxygen bonds; GO:0043167 ion bi…	PF08264; PF10458	Anticodon-binding domain of tRNA; Valyl tRNA synthetase tRNA binding arm	J	COG0525	Valyl-tRNA synthetase
P07330	Protein-glutamate methylesterase/protein-glutamine glutaminase OS=Escherichia coli (strain K12) OX=83333 GN=cheB PE=1 SV=3	cheB	37.467	79.4	52	20	20	20	26	25	1	0	20	19	5	3	20	19	5	3	20	19	5	3	657090	456390	1769	606.22	2.35547	1.63602	0.006341	0.002173	0.695	0.003	0.001	Cytoplasmic	K03412	cheB; two-component system, chemotaxis family, protein-glutamate methylesterase/glutaminase [EC:3.1.1.61 3.5.1.44]	map02020 Two-component system; map02030 Bacterial chemotaxis	GO:0006464 cellular protein modification process; GO:0006482 protein demethylation; GO:0006807 nitrogen compound metabolic process; GO:0006935 chemotaxis; GO:0008152 metabolic process; GO:0008214 protein dealkylation; GO:0009605 response to external stimulus; GO:0009987 cellular process; GO:0018277 protein deamination; GO:0019538 protein metabolic process; GO:0036211 protein modification process;…	GO:0005622 intracellular; GO:0005623 cell; GO:0005737 cytoplasm; GO:0005829 cytosol; GO:0005886 plasma membrane; GO:0016020 membrane; GO:0071944 cell periphery;	GO:0003824 catalytic activity; GO:0005488 binding; GO:0005515 protein binding; GO:0008984 protein-glutamate methylesterase activity; GO:0016787 hydrolase activity; GO:0016788 hydrolase activity, acting on ester bonds; GO:0019899 enzyme binding; GO:0051723 protein methylesterase activity; GO:0052689 carboxylic ester hydrolase activity; GO:0140096 catalytic activity, acting on a protein; GO:1990827…	PF00072; PF01339	Response regulator receiver domain; CheB methylesterase	NT	COG2201	Chemotaxis response regulator containing a CheY-like receiver domain and a methylesterase domain
P07363	Chemotaxis protein CheA OS=Escherichia coli (strain K12) OX=83333 GN=cheA PE=1 SV=3	cheA	71.382	48.3	86	25	25	25	40	36	9	1	25	25	15	8	25	25	15	8	25	25	15	8	2805900	2531100	71301	14666	2.06964	1.86695	0.052592	0.010818	0.902	0.025	0.005	Cytoplasmic	K03407	cheA; two-component system, chemotaxis family, sensor kinase CheA [EC:2.7.13.3]	map02020 Two-component system; map02030 Bacterial chemotaxis	GO:0000160 phosphorelay signal transduction system; GO:0006464 cellular protein modification process; GO:0006468 protein phosphorylation; GO:0006793 phosphorus metabolic process; GO:0006796 phosphate-containing compound metabolic process; GO:0006807 nitrogen compound metabolic process; GO:0006935 chemotaxis; GO:0007154 cell communication; GO:0007165 signal transduction; GO:0008152 metabolic proce…	GO:0005622 intracellular; GO:0005623 cell; GO:0005737 cytoplasm; GO:0005829 cytosol; GO:0005886 plasma membrane; GO:0016020 membrane; GO:0032991 protein-containing complex; GO:0071944 cell periphery; GO:0098561 methyl accepting chemotaxis protein complex;	GO:0003824 catalytic activity; GO:0004672 protein kinase activity; GO:0004673 protein histidine kinase activity; GO:0005488 binding; GO:0005515 protein binding; GO:0016301 kinase activity; GO:0016740 transferase activity; GO:0016772 transferase activity, transferring phosphorus-containing groups; GO:0016773 phosphotransferase activity, alcohol group as acceptor; GO:0016775 phosphotransferase acti…	PF09078; PF02895; PF02518; PF01584	CheY binding; Signal transducing histidine kinase, homodimeric domain; Histidine kinase-, DNA gyrase B-, and HSP90-like ATPase; CheW-like domain	NT	COG2198	FOG: HPt domain
P07364	Chemotaxis protein methyltransferase OS=Escherichia coli (strain K12) OX=83333 GN=cheR PE=4 SV=2	cheR	32.849	53.1	22	10	10	10	10	10	1	1	10	10	4	2	10	10	4	2	10	10	4	2	926750	854480	25815	83468	1.96084	1.80793	0.05462	0.176604	0.922	0.028	0.09	Cytoplasmic	K00575	cheR; chemotaxis protein methyltransferase CheR [EC:2.1.1.80]	map02020 Two-component system; map02030 Bacterial chemotaxis	GO:0006464 cellular protein modification process; GO:0006479 protein methylation; GO:0006807 nitrogen compound metabolic process; GO:0006935 chemotaxis; GO:0008152 metabolic process; GO:0008213 protein alkylation; GO:0009605 response to external stimulus; GO:0009987 cellular process; GO:0019538 protein metabolic process; GO:0032259 methylation; GO:0036211 protein modification process; GO:0040011 …	GO:0005622 intracellular; GO:0005623 cell; GO:0005737 cytoplasm; GO:0005829 cytosol; GO:0005886 plasma membrane; GO:0016020 membrane; GO:0032991 protein-containing complex; GO:0071944 cell periphery; GO:0098561 methyl accepting chemotaxis protein complex;	GO:0003824 catalytic activity; GO:0005488 binding; GO:0005515 protein binding; GO:0008022 protein C-terminus binding; GO:0008168 methyltransferase activity; GO:0008171 O-methyltransferase activity; GO:0008276 protein methyltransferase activity; GO:0008757 S-adenosylmethionine-dependent methyltransferase activity; GO:0008983 protein-glutamate O-methyltransferase activity; GO:0010340 carboxyl-O-met…	PF03705; PF01739	CheR methyltransferase, all-alpha domain; CheR methyltransferase, SAM binding domain	J	COG1352	Methylase of chemotaxis methyl-accepting proteins
P07395	Phenylalanine--tRNA ligase beta subunit OS=Escherichia coli (strain K12) OX=83333 GN=pheT PE=1 SV=2	pheT	87.377	68.2	192	44	44	44	45	48	49	50	38	38	42	42	38	38	42	42	38	38	42	42	3005700	3082600	2421000	2506500	1.09141	1.11934	0.879101	0.910147	1.026	0.805	0.834	Cytoplasmic	K01890	FARSB, pheT; phenylalanyl-tRNA synthetase beta chain [EC:6.1.1.20]	map00970 Aminoacyl-tRNA biosynthesis	GO:0006082 organic acid metabolic process; GO:0006139 nucleobase-containing compound metabolic process; GO:0006399 tRNA metabolic process; GO:0006412 translation; GO:0006418 tRNA aminoacylation for protein translation; GO:0006432 phenylalanyl-tRNA aminoacylation; GO:0006518 peptide metabolic process; GO:0006520 cellular amino acid metabolic process; GO:0006725 cellular aromatic compound metabolic…	GO:0005622 intracellular; GO:0005623 cell; GO:0005737 cytoplasm; GO:0005829 cytosol; GO:0009328 phenylalanine-tRNA ligase complex; GO:0032991 protein-containing complex; GO:1902494 catalytic complex;	GO:0003824 catalytic activity; GO:0004812 aminoacyl-tRNA ligase activity; GO:0004826 phenylalanine-tRNA ligase activity; GO:0005488 binding; GO:0005515 protein binding; GO:0016874 ligase activity; GO:0016875 ligase activity, forming carbon-oxygen bonds; GO:0042802 identical protein binding; GO:0140098 catalytic activity, acting on RNA; GO:0140101 catalytic activity, acting on a tRNA;	PF01588; PF03483; PF03484; PF03147	Putative tRNA binding domain; B3/4 domain; tRNA synthetase B5 domain; Ferredoxin-fold anticodon binding domain	J	COG0073	EMAP domain
P07464	Galactoside O-acetyltransferase OS=Escherichia coli (strain K12) OX=83333 GN=lacA PE=1 SV=1	lacA	22.799	7.9	1	1	1	1	0	0	1	0	0	0	1	0	0	0	1	0	0	0	1	0	0	0	0	0								Cytoplasmic	K00633	lacA; galactoside O-acetyltransferase [EC:2.3.1.18]		GO:0009987 cellular process; GO:0016043 cellular component organization; GO:0022607 cellular component assembly; GO:0043933 protein-containing complex subunit organization; GO:0044085 cellular component biogenesis; GO:0051259 protein complex oligomerization; GO:0051260 protein homooligomerization; GO:0065003 protein-containing complex assembly; GO:0070206 protein trimerization; GO:0070207 protein…	GO:0005622 intracellular; GO:0005623 cell; GO:0005737 cytoplasm; GO:0005829 cytosol;	GO:0003824 catalytic activity; GO:0005488 binding; GO:0005515 protein binding; GO:0008374 O-acyltransferase activity; GO:0008870 galactoside O-acetyltransferase activity; GO:0008925 maltose O-acetyltransferase activity; GO:0016407 acetyltransferase activity; GO:0016413 O-acetyltransferase activity; GO:0016740 transferase activity; GO:0016746 transferase activity, transferring acyl groups; GO:0016…			S	COG0110	Acetyltransferase (isoleucine patch superfamily)
P07604	Transcriptional regulatory protein TyrR OS=Escherichia coli (strain K12) OX=83333 GN=tyrR PE=1 SV=2	tyrR	57.655	38.8	85	19	19	19	22	21	22	20	18	18	19	17	18	18	19	17	18	18	19	17	274790	260390	295650	288340	0.982121	0.930654	1.05668	1.03055	0.948	1.076	1.049	Cytoplasmic	K03721	tyrR; transcriptional regulator of aroF, aroG, tyrA and aromatic amino acid transport		GO:0006355 regulation of transcription, DNA-templated; GO:0009889 regulation of biosynthetic process; GO:0009890 negative regulation of biosynthetic process; GO:0009892 negative regulation of metabolic process; GO:0010468 regulation of gene expression; GO:0010556 regulation of macromolecule biosynthetic process; GO:0010558 negative regulation of macromolecule biosynthetic process; GO:0010605 nega…	GO:0005622 intracellular; GO:0005623 cell; GO:0005737 cytoplasm; GO:0005829 cytosol;	GO:0000166 nucleotide binding; GO:0003676 nucleic acid binding; GO:0003677 DNA binding; GO:0005488 binding; GO:0005524 ATP binding; GO:0008144 drug binding; GO:0017076 purine nucleotide binding; GO:0030554 adenyl nucleotide binding; GO:0032553 ribonucleotide binding; GO:0032555 purine ribonucleotide binding; GO:0032559 adenyl ribonucleotide binding; GO:0035639 purine ribonucleoside triphosphate b…	PF13188; PF00158	PAS domain; Sigma-54 interaction domain	K	COG3283	Transcriptional regulator of aromatic amino acids metabolism
P07623	Homoserine O-succinyltransferase OS=Escherichia coli (strain K12) OX=83333 GN=metAS PE=1 SV=4	metAS	35.727	48.2	53	12	12	12	13	12	14	14	12	11	12	11	12	11	12	11	12	11	12	11	2136400	1913700	1761800	1846800	1.1158	0.999491	0.920156	0.96455	0.896	0.825	0.864	Cytoplasmic	K00651	metA; homoserine O-succinyltransferase/O-acetyltransferase [EC:2.3.1.46 2.3.1.31]	map00270 Cysteine and methionine metabolism; map00920 Sulfur metabolism; map01100 Metabolic pathways; map01110 Biosynthesis of secondary metabolites; map01130 Biosynthesis of antibiotics; map01230 Biosynthesis of amino acids	GO:0000096 sulfur amino acid metabolic process; GO:0000097 sulfur amino acid biosynthetic process; GO:0006082 organic acid metabolic process; GO:0006520 cellular amino acid metabolic process; GO:0006555 methionine metabolic process; GO:0006790 sulfur compound metabolic process; GO:0006807 nitrogen compound metabolic process; GO:0008152 metabolic process; GO:0008652 cellular amino acid biosyntheti…		GO:0003824 catalytic activity; GO:0008374 O-acyltransferase activity; GO:0008899 homoserine O-succinyltransferase activity; GO:0016740 transferase activity; GO:0016746 transferase activity, transferring acyl groups; GO:0016747 transferase activity, transferring acyl groups other than amino-acyl groups; GO:0016748 succinyltransferase activity; GO:0016750 O-succinyltransferase activity;	PF04204	Homoserine O-succinyltransferase	E	COG1897	Homoserine trans-succinylase
P07639	3-dehydroquinate synthase OS=Escherichia coli (strain K12) OX=83333 GN=aroB PE=1 SV=1	aroB	38.881	64.1	59	15	15	15	15	15	14	15	15	15	14	15	15	15	14	15	15	15	14	15	919430	974000	973970	1066200	0.93495	0.990441	0.990411	1.0842	1.059	1.059	1.16	Cytoplasmic	K01735	aroB; 3-dehydroquinate synthase [EC:4.2.3.4]	map00400 Phenylalanine, tyrosine and tryptophan biosynthesis; map01100 Metabolic pathways; map01110 Biosynthesis of secondary metabolites; map01130 Biosynthesis of antibiotics; map01230 Biosynthesis of amino acids	GO:0006082 organic acid metabolic process; GO:0006520 cellular amino acid metabolic process; GO:0006725 cellular aromatic compound metabolic process; GO:0006807 nitrogen compound metabolic process; GO:0008152 metabolic process; GO:0008652 cellular amino acid biosynthetic process; GO:0009058 biosynthetic process; GO:0009072 aromatic amino acid family metabolic process; GO:0009073 aromatic amino ac…	GO:0005622 intracellular; GO:0005623 cell; GO:0005737 cytoplasm;	GO:0000166 nucleotide binding; GO:0003824 catalytic activity; GO:0003856 3-dehydroquinate synthase activity; GO:0005488 binding; GO:0008270 zinc ion binding; GO:0016829 lyase activity; GO:0016835 carbon-oxygen lyase activity; GO:0016838 carbon-oxygen lyase activity, acting on phosphates; GO:0036094 small molecule binding; GO:0043167 ion binding; GO:0043168 anion binding; GO:0043169 cation binding…	PF01761	3-dehydroquinate synthase	E	COG0337	3-dehydroquinate synthetase
P07648	RecBCD enzyme subunit RecC OS=Escherichia coli (strain K12) OX=83333 GN=recC PE=1 SV=1	recC	128.85	25.5	62	21	21	21	13	14	18	17	17	16	21	19	17	16	21	19	17	16	21	19	113490	111270	138240	135740	0.910214	0.892409	1.10871	1.08866	0.98	1.218	1.196	Cytoplasmic	K03583	recC; exodeoxyribonuclease V gamma subunit [EC:3.1.11.5]	map03440 Homologous recombination	GO:0000724 double-strand break repair via homologous recombination; GO:0000725 recombinational repair; GO:0006139 nucleobase-containing compound metabolic process; GO:0006259 DNA metabolic process; GO:0006281 DNA repair; GO:0006302 double-strand break repair; GO:0006310 DNA recombination; GO:0006725 cellular aromatic compound metabolic process; GO:0006807 nitrogen compound metabolic process; GO:0…	GO:0005622 intracellular; GO:0005623 cell; GO:0009338 exodeoxyribonuclease V complex; GO:0032991 protein-containing complex; GO:1902494 catalytic complex;	GO:0003678 DNA helicase activity; GO:0003824 catalytic activity; GO:0004386 helicase activity; GO:0004518 nuclease activity; GO:0004519 endonuclease activity; GO:0004527 exonuclease activity; GO:0004529 exodeoxyribonuclease activity; GO:0004536 deoxyribonuclease activity; GO:0008094 DNA-dependent ATPase activity; GO:0008854 exodeoxyribonuclease V activity; GO:0016462 pyrophosphatase activity; GO:…			L	COG1330	Exonuclease V gamma subunit
P07649	tRNA pseudouridine synthase A OS=Escherichia coli (strain K12) OX=83333 GN=truA PE=1 SV=1	truA	30.399	38.1	35	9	9	9	8	8	10	9	9	7	9	8	9	7	9	8	9	7	9	8	184610	180400	123300	125100	1.20383	1.17637	0.80403	0.815768	0.977	0.668	0.678	Unknown	K06173	truA, PUS1; tRNA pseudouridine38-40 synthase [EC:5.4.99.12]		GO:0001522 pseudouridine synthesis; GO:0006139 nucleobase-containing compound metabolic process; GO:0006396 RNA processing; GO:0006399 tRNA metabolic process; GO:0006400 tRNA modification; GO:0006725 cellular aromatic compound metabolic process; GO:0006807 nitrogen compound metabolic process; GO:0008033 tRNA processing; GO:0008152 metabolic process; GO:0009451 RNA modification; GO:0009987 cellula…	GO:0005618 cell wall; GO:0005623 cell; GO:0030312 external encapsulating structure; GO:0071944 cell periphery;	GO:0000049 tRNA binding; GO:0003676 nucleic acid binding; GO:0003723 RNA binding; GO:0003824 catalytic activity; GO:0005488 binding; GO:0009982 pseudouridine synthase activity; GO:0016853 isomerase activity; GO:0016866 intramolecular transferase activity; GO:0097159 organic cyclic compound binding; GO:1901363 heterocyclic compound binding;	PF01416	tRNA pseudouridine synthase	J	COG0101	Pseudouridylate synthase
P07650	Thymidine phosphorylase OS=Escherichia coli (strain K12) OX=83333 GN=deoA PE=1 SV=3	deoA	47.207	45.5	63	19	19	19	13	13	18	19	18	18	19	19	18	18	19	19	18	18	19	19	155380	146960	349450	379670	0.602563	0.569911	1.35517	1.47236	0.946	2.249	2.443	Cytoplasmic	K00758	deoA, TYMP; thymidine phosphorylase [EC:2.4.2.4]	map00240 Pyrimidine metabolism; map00983 Drug metabolism - other enzymes; map01100 Metabolic pathways	GO:0006139 nucleobase-containing compound metabolic process; GO:0006213 pyrimidine nucleoside metabolic process; GO:0006725 cellular aromatic compound metabolic process; GO:0006807 nitrogen compound metabolic process; GO:0006950 response to stress; GO:0006974 cellular response to DNA damage stimulus; GO:0008152 metabolic process; GO:0009116 nucleoside metabolic process; GO:0009987 cellular proces…	GO:0005622 intracellular; GO:0005623 cell; GO:0005737 cytoplasm; GO:0005829 cytosol;	GO:0003824 catalytic activity; GO:0004645 1,4-alpha-oligoglucan phosphorylase activity; GO:0009032 thymidine phosphorylase activity; GO:0016740 transferase activity; GO:0016757 transferase activity, transferring glycosyl groups; GO:0016758 transferase activity, transferring hexosyl groups; GO:0016763 transferase activity, transferring pentosyl groups;	PF02885; PF07831	Glycosyl transferase family, helical bundle domain; Pyrimidine nucleoside phosphorylase C-terminal domain	F	COG0213	Thymidine phosphorylase
P07654	Phosphate transport system permease protein PstA OS=Escherichia coli (strain K12) OX=83333 GN=pstA PE=1 SV=1	pstA	32.321	8.4	5	2	2	2	2	1	2	0	1	1	2	1	1	1	2	1	1	1	2	1	54890	0	0	97341	0.721141			1.27886			1.773	CytoplasmicMembrane	K02038	pstA; phosphate transport system permease protein	map02010 ABC transporters	GO:0006810 transport; GO:0006811 ion transport; GO:0006817 phosphate ion transport; GO:0006820 anion transport; GO:0006950 response to stress; GO:0006974 cellular response to DNA damage stimulus; GO:0009987 cellular process; GO:0010921 regulation of phosphatase activity; GO:0015698 inorganic anion transport; GO:0019220 regulation of phosphate metabolic process; GO:0019222 regulation of metabolic …	GO:0005623 cell; GO:0005886 plasma membrane; GO:0005887 integral component of plasma membrane; GO:0016020 membrane; GO:0016021 integral component of membrane; GO:0031224 intrinsic component of membrane; GO:0031226 intrinsic component of plasma membrane; GO:0071944 cell periphery;	GO:0005215 transporter activity; GO:0005315 inorganic phosphate transmembrane transporter activity; GO:0015291 secondary active transmembrane transporter activity; GO:0015318 inorganic molecular entity transmembrane transporter activity; GO:0022804 active transmembrane transporter activity; GO:0022857 transmembrane transporter activity;			P	COG0581	ABC-type phosphate transport system, permease component
P07762	1,4-alpha-glucan branching enzyme GlgB OS=Escherichia coli (strain K12) OX=83333 GN=glgB PE=1 SV=1	glgB	84.336	53.8	117	31	31	31	24	27	33	33	28	28	28	30	28	28	28	30	28	28	28	30	509620	565480	626480	629950	0.87431	0.970144	1.0748	1.08075	1.11	1.229	1.236	Unknown	K00700	GBE1, glgB; 1,4-alpha-glucan branching enzyme [EC:2.4.1.18]	map00500 Starch and sucrose metabolism; map01100 Metabolic pathways; map01110 Biosynthesis of secondary metabolites	GO:0000271 polysaccharide biosynthetic process; GO:0005975 carbohydrate metabolic process; GO:0005976 polysaccharide metabolic process; GO:0005977 glycogen metabolic process; GO:0005978 glycogen biosynthetic process; GO:0006073 cellular glucan metabolic process; GO:0006091 generation of precursor metabolites and energy; GO:0006112 energy reserve metabolic process; GO:0006950 response to stress; G…	GO:0005622 intracellular; GO:0005623 cell; GO:0005737 cytoplasm; GO:0005829 cytosol;	GO:0003824 catalytic activity; GO:0003844 1,4-alpha-glucan branching enzyme activity; GO:0016740 transferase activity; GO:0016757 transferase activity, transferring glycosyl groups; GO:0016758 transferase activity, transferring hexosyl groups;	PF02922; PF00128; PF02806	Carbohydrate-binding module 48 (Isoamylase N-terminal domain); Alpha amylase, catalytic domain; Alpha amylase, C-terminal all-beta domain	G	COG0296	1,4-alpha-glucan branching enzyme
P07813	Leucine--tRNA ligase OS=Escherichia coli (strain K12) OX=83333 GN=leuS PE=1 SV=2	leuS	97.233	65.9	206	46	46	46	56	54	46	50	45	45	42	44	45	45	42	44	45	45	42	44	2932500	2846400	1612800	1645000	1.29804	1.25993	0.713889	0.728142	0.971	0.55	0.561	Cytoplasmic	K01869	LARS, leuS; leucyl-tRNA synthetase [EC:6.1.1.4]	map00970 Aminoacyl-tRNA biosynthesis	GO:0006082 organic acid metabolic process; GO:0006139 nucleobase-containing compound metabolic process; GO:0006399 tRNA metabolic process; GO:0006412 translation; GO:0006418 tRNA aminoacylation for protein translation; GO:0006429 leucyl-tRNA aminoacylation; GO:0006518 peptide metabolic process; GO:0006520 cellular amino acid metabolic process; GO:0006725 cellular aromatic compound metabolic proce…	GO:0005622 intracellular; GO:0005623 cell; GO:0005737 cytoplasm; GO:0005829 cytosol;	GO:0003824 catalytic activity; GO:0004812 aminoacyl-tRNA ligase activity; GO:0004823 leucine-tRNA ligase activity; GO:0016874 ligase activity; GO:0016875 ligase activity, forming carbon-oxygen bonds; GO:0140098 catalytic activity, acting on RNA; GO:0140101 catalytic activity, acting on a tRNA;	PF13603; PF08264	Leucyl-tRNA synthetase, Domain 2; Anticodon-binding domain of tRNA	J	COG0495	Leucyl-tRNA synthetase
P07821	Iron(3+)-hydroxamate import ATP-binding protein FhuC OS=Escherichia coli (strain K12) OX=83333 GN=fhuC PE=1 SV=3	fhuC	28.886	59.2	44	12	12	12	12	12	11	9	12	11	11	11	12	11	11	11	12	11	11	11	233190	242640	190100	189470	1.09044	1.13463	0.888941	0.885995	1.041	0.815	0.813	CytoplasmicMembrane	K10829	fhuC; ferric hydroxamate transport system ATP-binding protein [EC:7.2.2.16]	map02010 ABC transporters	GO:0000041 transition metal ion transport; GO:0006810 transport; GO:0006811 ion transport; GO:0006812 cation transport; GO:0006820 anion transport; GO:0006826 iron ion transport; GO:0015685 ferric-enterobactin import into cell; GO:0015711 organic anion transport; GO:0015850 organic hydroxy compound transport; GO:0015891 siderophore transport; GO:0030001 metal ion transport; GO:0042930 enterobacti…	GO:0005623 cell; GO:0005886 plasma membrane; GO:0016020 membrane; GO:0016021 integral component of membrane; GO:0031224 intrinsic component of membrane; GO:0032991 protein-containing complex; GO:0043190 ATP-binding cassette (ABC) transporter complex; GO:0071944 cell periphery; GO:0098533 ATPase dependent transmembrane transport complex; GO:0098796 membrane protein complex; GO:0098797 plasma membr…	GO:0000166 nucleotide binding; GO:0005215 transporter activity; GO:0005488 binding; GO:0005524 ATP binding; GO:0008144 drug binding; GO:0015343 siderophore transmembrane transporter activity; GO:0015620 ferric-enterobactin transmembrane transporter activity; GO:0017076 purine nucleotide binding; GO:0022857 transmembrane transporter activity; GO:0030554 adenyl nucleotide binding; GO:0032553 ribonu…	PF00005	ABC transporter	P	COG1120	ABC-type cobalamin/Fe3+-siderophores transport systems, ATPase components
P07822	Iron(3+)-hydroxamate-binding protein FhuD OS=Escherichia coli (strain K12) OX=83333 GN=fhuD PE=1 SV=3	fhuD	32.998	23.3	14	5	5	5	1	3	5	5	5	5	5	5	5	5	5	5	5	5	5	5	81483	109510	80841	79410	0.927936	1.24711	0.920625	0.904329	1.344	0.992	0.975	Unknown	K23227	fhuD; ferric hydroxamate transport system substrate-binding protein	map02010 ABC transporters		GO:0005623 cell; GO:0030288 outer membrane-bounded periplasmic space; GO:0030313 cell envelope; GO:0031975 envelope; GO:0042597 periplasmic space;		PF01497	Periplasmic binding protein	P	COG0614	ABC-type Fe3+-hydroxamate transport system, periplasmic component
P07862	D-alanine--D-alanine ligase B OS=Escherichia coli (strain K12) OX=83333 GN=ddlB PE=1 SV=3	ddlB	32.839	44.8	51	11	11	11	10	13	15	13	10	11	11	10	10	11	11	10	10	11	11	10	528620	534400	685070	733600	0.852032	0.861349	1.1042	1.18242	1.011	1.296	1.388	Cytoplasmic	K01921	ddl; D-alanine-D-alanine ligase [EC:6.3.2.4]	map00473 D-Alanine metabolism; map00550 Peptidoglycan biosynthesis; map01100 Metabolic pathways; map01502 Vancomycin resistance	GO:0000270 peptidoglycan metabolic process; GO:0006022 aminoglycan metabolic process; GO:0006023 aminoglycan biosynthetic process; GO:0006024 glycosaminoglycan biosynthetic process; GO:0006807 nitrogen compound metabolic process; GO:0008152 metabolic process; GO:0009058 biosynthetic process; GO:0009059 macromolecule biosynthetic process; GO:0009252 peptidoglycan biosynthetic process; GO:0009273 p…	GO:0005622 intracellular; GO:0005623 cell; GO:0005737 cytoplasm; GO:0005829 cytosol;	GO:0003824 catalytic activity; GO:0008716 D-alanine-D-alanine ligase activity; GO:0016874 ligase activity; GO:0016879 ligase activity, forming carbon-nitrogen bonds; GO:0016881 acid-amino acid ligase activity;			F	COG1181	D-alanine-D-alanine ligase and related ATP-grasp enzymes
P07913	L-threonine 3-dehydrogenase OS=Escherichia coli (strain K12) OX=83333 GN=tdh PE=1 SV=1	tdh	37.239	48.1	42	12	12	12	6	7	16	13	8	8	11	11	8	8	11	11	8	8	11	11	118760	130830	324950	367990	0.504005	0.555229	1.37905	1.56171	1.102	2.736	3.099	Cytoplasmic	K00060	tdh; threonine 3-dehydrogenase [EC:1.1.1.103]	map00260 Glycine, serine and threonine metabolism; map01100 Metabolic pathways	GO:0006082 organic acid metabolic process; GO:0006520 cellular amino acid metabolic process; GO:0006563 L-serine metabolic process; GO:0006564 L-serine biosynthetic process; GO:0006566 threonine metabolic process; GO:0006567 threonine catabolic process; GO:0006807 nitrogen compound metabolic process; GO:0008152 metabolic process; GO:0008652 cellular amino acid biosynthetic process; GO:0009056 cat…	GO:0005622 intracellular; GO:0005623 cell; GO:0005737 cytoplasm; GO:0005829 cytosol;	GO:0003824 catalytic activity; GO:0005488 binding; GO:0005506 iron ion binding; GO:0008198 ferrous iron binding; GO:0008270 zinc ion binding; GO:0008743 L-threonine 3-dehydrogenase activity; GO:0016491 oxidoreductase activity; GO:0016614 oxidoreductase activity, acting on CH-OH group of donors; GO:0016616 oxidoreductase activity, acting on the CH-OH group of donors, NAD or NADP as acceptor; GO:00…	PF08240	Alcohol dehydrogenase GroES-like domain	E	COG1063	Threonine dehydrogenase and related Zn-dependent dehydrogenases
P08142	Acetolactate synthase isozyme 1 large subunit OS=Escherichia coli (strain K12) OX=83333 GN=ilvB PE=1 SV=1	ilvB	60.44	58.4	136	24	24	24	29	26	40	41	21	19	22	24	21	19	22	24	21	19	22	24	3045000	2904100	4788700	4959000	0.775954	0.740049	1.2203	1.2637	0.954	1.573	1.629	Cytoplasmic	K01652	E2.2.1.6L, ilvB, ilvG, ilvI; acetolactate synthase I/II/III large subunit [EC:2.2.1.6]	map00290 Valine, leucine and isoleucine biosynthesis; map00650 Butanoate metabolism; map00660 C5-Branched dibasic acid metabolism; map00770 Pantothenate and CoA biosynthesis; map01100 Metabolic pathways; map01110 Biosynthesis of secondary metabolites; map01130 Biosynthesis of antibiotics; map01210 2-Oxocarboxylic acid metabolism; map01230 Biosynthesis of amino acids	GO:0006082 organic acid metabolic process; GO:0006520 cellular amino acid metabolic process; GO:0006549 isoleucine metabolic process; GO:0006573 valine metabolic process; GO:0006807 nitrogen compound metabolic process; GO:0008152 metabolic process; GO:0008652 cellular amino acid biosynthetic process; GO:0009058 biosynthetic process; GO:0009081 branched-chain amino acid metabolic process; GO:00090…	GO:0005622 intracellular; GO:0005623 cell; GO:0005737 cytoplasm; GO:0005948 acetolactate synthase complex; GO:0032991 protein-containing complex; GO:1902494 catalytic complex; GO:1990234 transferase complex;	GO:0003824 catalytic activity; GO:0003984 acetolactate synthase activity; GO:0016740 transferase activity; GO:0016744 transferase activity, transferring aldehyde or ketonic groups;	PF02776; PF00205; PF02775	Thiamine pyrophosphate enzyme, N-terminal TPP binding domain; Thiamine pyrophosphate enzyme, central domain; Thiamine pyrophosphate enzyme, C-terminal TPP binding domain	H	COG0028	Thiamine pyrophosphate-requiring enzymes [acetolactate synthase, pyruvate dehydrogenase (cytochrome), glyoxylate carboligase, phosphonopyruvate decarboxylase]
P08178	Phosphoribosylformylglycinamidine cyclo-ligase OS=Escherichia coli (strain K12) OX=83333 GN=purM PE=1 SV=3	purM	36.854	50.1	95	14	14	14	25	30	21	19	13	14	13	13	13	14	13	13	13	14	13	13	3332800	3330100	1477700	1427400	1.39331	1.39218	0.617768	0.596739	0.999	0.443	0.428	Cytoplasmic	K01933	purM; phosphoribosylformylglycinamidine cyclo-ligase [EC:6.3.3.1]	map00230 Purine metabolism; map01100 Metabolic pathways; map01110 Biosynthesis of secondary metabolites; map01130 Biosynthesis of antibiotics	GO:0006139 nucleobase-containing compound metabolic process; GO:0006163 purine nucleotide metabolic process; GO:0006164 purine nucleotide biosynthetic process; GO:0006725 cellular aromatic compound metabolic process; GO:0006753 nucleoside phosphate metabolic process; GO:0006793 phosphorus metabolic process; GO:0006796 phosphate-containing compound metabolic process; GO:0006807 nitrogen compound m…	GO:0005622 intracellular; GO:0005623 cell; GO:0005737 cytoplasm; GO:0005829 cytosol;	GO:0003824 catalytic activity; GO:0004641 phosphoribosylformylglycinamidine cyclo-ligase activity; GO:0016874 ligase activity; GO:0016879 ligase activity, forming carbon-nitrogen bonds; GO:0016882 cyclo-ligase activity;	PF00586; PF02769	AIR synthase related protein, N-terminal domain; AIR synthase related protein, C-terminal domain	F	COG0150	Phosphoribosylaminoimidazole (AIR) synthetase
P08179	Phosphoribosylglycinamide formyltransferase OS=Escherichia coli (strain K12) OX=83333 GN=purN PE=1 SV=1	purN	23.238	63.7	49	9	9	9	13	12	11	13	9	9	9	9	9	9	9	9	9	9	9	9	740060	754260	351000	332630	1.35919	1.38527	0.644643	0.610905	1.019	0.474	0.449	Cytoplasmic	K11175	purN; phosphoribosylglycinamide formyltransferase 1 [EC:2.1.2.2]	map00230 Purine metabolism; map00670 One carbon pool by folate; map01100 Metabolic pathways; map01110 Biosynthesis of secondary metabolites; map01130 Biosynthesis of antibiotics	GO:0006950 response to stress; GO:0006974 cellular response to DNA damage stimulus; GO:0009987 cellular process; GO:0033554 cellular response to stress; GO:0050896 response to stimulus; GO:0051716 cellular response to stimulus;	GO:0005622 intracellular; GO:0005623 cell; GO:0005737 cytoplasm; GO:0005829 cytosol;	GO:0003824 catalytic activity; GO:0004644 phosphoribosylglycinamide formyltransferase activity; GO:0016740 transferase activity; GO:0016741 transferase activity, transferring one-carbon groups; GO:0016742 hydroxymethyl-, formyl- and related transferase activity;	PF00551	Formyl transferase	F	COG0299	Folate-dependent phosphoribosylglycinamide formyltransferase PurN
P08192	Dihydrofolate synthase/folylpolyglutamate synthase OS=Escherichia coli (strain K12) OX=83333 GN=folC PE=1 SV=2	folC	45.405	41.9	61	12	12	12	15	16	15	15	11	12	12	12	11	12	12	12	11	12	12	12	369860	373690	287690	284650	1.12429	1.13593	0.874511	0.86527	1.01	0.778	0.77	Cytoplasmic	K11754	folC; dihydrofolate synthase / folylpolyglutamate synthase [EC:6.3.2.12 6.3.2.17]	map00790 Folate biosynthesis; map01100 Metabolic pathways	GO:0006082 organic acid metabolic process; GO:0006575 cellular modified amino acid metabolic process; GO:0006725 cellular aromatic compound metabolic process; GO:0006732 coenzyme metabolic process; GO:0006760 folic acid-containing compound metabolic process; GO:0006761 dihydrofolate biosynthetic process; GO:0006807 nitrogen compound metabolic process; GO:0008152 metabolic process; GO:0009058 bios…	GO:0005622 intracellular; GO:0005623 cell; GO:0005737 cytoplasm;	GO:0003824 catalytic activity; GO:0004326 tetrahydrofolylpolyglutamate synthase activity; GO:0008841 dihydrofolate synthase activity; GO:0016874 ligase activity; GO:0016879 ligase activity, forming carbon-nitrogen bonds; GO:0016881 acid-amino acid ligase activity;	PF08245; PF02875	Mur ligase middle domain; Mur ligase family, glutamate ligase domain	H	COG0285	Folylpolyglutamate synthase
P08200	Isocitrate dehydrogenase [NADP] OS=Escherichia coli (strain K12) OX=83333 GN=icd PE=1 SV=1	icd	45.756	82.9	422	47	47	47	100	97	118	107	43	39	47	44	43	39	47	44	43	39	47	44	20671000	20406000	22683000	23048000	0.952493	0.940282	1.0452	1.06202	0.987	1.097	1.115	Cytoplasmic	K00031	IDH1, IDH2, icd; isocitrate dehydrogenase [EC:1.1.1.42]	map00020 Citrate cycle (TCA cycle); map00480 Glutathione metabolism; map00720 Carbon fixation pathways in prokaryotes; map01100 Metabolic pathways; map01110 Biosynthesis of secondary metabolites; map01120 Microbial metabolism in diverse environments; map01130 Biosynthesis of antibiotics; map01200 Carbon metabolism; map01210 2-Oxocarboxylic acid metabolism; map01230 Biosynthesis of amino acids	GO:0006091 generation of precursor metabolites and energy; GO:0006950 response to stress; GO:0006979 response to oxidative stress; GO:0008152 metabolic process; GO:0009987 cellular process; GO:0022900 electron transport chain; GO:0044237 cellular metabolic process; GO:0050896 response to stimulus; GO:0055114 oxidation-reduction process;	GO:0005622 intracellular; GO:0005623 cell; GO:0005737 cytoplasm; GO:0005829 cytosol;	GO:0003824 catalytic activity; GO:0004448 isocitrate dehydrogenase activity; GO:0004450 isocitrate dehydrogenase (NADP+) activity; GO:0016491 oxidoreductase activity; GO:0016614 oxidoreductase activity, acting on CH-OH group of donors; GO:0016616 oxidoreductase activity, acting on the CH-OH group of donors, NAD or NADP as acceptor;	PF00180	Isocitrate/isopropylmalate dehydrogenase	C	COG0538	Isocitrate dehydrogenases
P08244	Orotidine 5'-phosphate decarboxylase OS=Escherichia coli (strain K12) OX=83333 GN=pyrF PE=1 SV=1	pyrF	26.35	60.8	39	10	10	10	11	9	9	10	10	10	9	9	10	10	9	9	10	10	9	9	972240	960080	554300	536560	1.28638	1.27029	0.7334	0.709928	0.987	0.57	0.552	Cytoplasmic	K01591	pyrF; orotidine-5'-phosphate decarboxylase [EC:4.1.1.23]	map00240 Pyrimidine metabolism; map01100 Metabolic pathways	GO:0006139 nucleobase-containing compound metabolic process; GO:0006206 pyrimidine nucleobase metabolic process; GO:0006207 'de novo' pyrimidine nucleobase biosynthetic process; GO:0006220 pyrimidine nucleotide metabolic process; GO:0006221 pyrimidine nucleotide biosynthetic process; GO:0006725 cellular aromatic compound metabolic process; GO:0006753 nucleoside phosphate metabolic process; GO:000…	GO:0005622 intracellular; GO:0005623 cell; GO:0005737 cytoplasm; GO:0005829 cytosol;	GO:0003824 catalytic activity; GO:0004590 orotidine-5'-phosphate decarboxylase activity; GO:0005488 binding; GO:0005515 protein binding; GO:0016829 lyase activity; GO:0016830 carbon-carbon lyase activity; GO:0016831 carboxy-lyase activity; GO:0042802 identical protein binding;	PF00215	Orotidine 5'-phosphate decarboxylase / HUMPS family	F	COG0284	Orotidine-5'-phosphate decarboxylase
P08245	Uncharacterized protein YciH OS=Escherichia coli (strain K12) OX=83333 GN=yciH PE=1 SV=1	yciH	11.396	34.3	10	4	4	4	2	2	3	3	4	4	4	4	4	4	4	4	4	4	4	4	294630	270450	143020	147380	1.37761	1.26455	0.668724	0.68911	0.918	0.485	0.5	Cytoplasmic	K03113	EIF1, SUI1; translation initiation factor 1		GO:0001731 formation of translation preinitiation complex; GO:0002181 cytoplasmic translation; GO:0002183 cytoplasmic translational initiation; GO:0002188 translation reinitiation; GO:0002190 cap-independent translational initiation; GO:0002192 IRES-dependent translational initiation of linear mRNA; GO:0006412 translation; GO:0006413 translational initiation; GO:0006518 peptide metabolic process;…	GO:0005622 intracellular; GO:0005623 cell; GO:0005737 cytoplasm; GO:0032991 protein-containing complex; GO:0070992 translation initiation complex; GO:1990904 ribonucleoprotein complex;	GO:0003676 nucleic acid binding; GO:0003723 RNA binding; GO:0003729 mRNA binding; GO:0003743 translation initiation factor activity; GO:0005488 binding; GO:0008135 translation factor activity, RNA binding; GO:0043021 ribonucleoprotein complex binding; GO:0043022 ribosome binding; GO:0043024 ribosomal small subunit binding; GO:0044877 protein-containing complex binding; GO:0097159 organic cyclic c…	PF01253	Translation initiation factor SUI1	J	COG0023	Translation initiation factor 1 (eIF-1/SUI1) and related proteins
P08312	Phenylalanine--tRNA ligase alpha subunit OS=Escherichia coli (strain K12) OX=83333 GN=pheS PE=1 SV=2	pheS	36.831	76.5	129	25	25	25	34	29	33	33	24	23	24	25	24	23	24	25	24	23	24	25	3025300	3064900	2277100	2294000	1.13506	1.14992	0.854342	0.860683	1.013	0.753	0.758	Cytoplasmic	K01889	FARSA, pheS; phenylalanyl-tRNA synthetase alpha chain [EC:6.1.1.20]	map00970 Aminoacyl-tRNA biosynthesis	GO:0006082 organic acid metabolic process; GO:0006139 nucleobase-containing compound metabolic process; GO:0006399 tRNA metabolic process; GO:0006412 translation; GO:0006418 tRNA aminoacylation for protein translation; GO:0006432 phenylalanyl-tRNA aminoacylation; GO:0006518 peptide metabolic process; GO:0006520 cellular amino acid metabolic process; GO:0006725 cellular aromatic compound metabolic…	GO:0005622 intracellular; GO:0005623 cell; GO:0005737 cytoplasm; GO:0005829 cytosol; GO:0009328 phenylalanine-tRNA ligase complex; GO:0032991 protein-containing complex; GO:1902494 catalytic complex;	GO:0003824 catalytic activity; GO:0004812 aminoacyl-tRNA ligase activity; GO:0004826 phenylalanine-tRNA ligase activity; GO:0016874 ligase activity; GO:0016875 ligase activity, forming carbon-oxygen bonds; GO:0140098 catalytic activity, acting on RNA; GO:0140101 catalytic activity, acting on a tRNA;	PF02912; PF01409	Aminoacyl tRNA synthetase class II, N-terminal domain; tRNA synthetases class II core domain (F)	J	COG0016	Phenylalanyl-tRNA synthetase alpha subunit
P08331	2',3'-cyclic-nucleotide 2'-phosphodiesterase/3'-nucleotidase OS=Escherichia coli (strain K12) OX=83333 GN=cpdB PE=1 SV=2	cpdB	70.831	47.4	100	22	22	22	24	23	27	26	21	22	22	22	21	22	22	22	21	22	22	22	401500	395390	373330	394010	1.0267	1.01108	0.954668	1.00755	0.985	0.93	0.981	Unknown	K01119	cpdB; 2',3'-cyclic-nucleotide 2'-phosphodiesterase / 3'-nucleotidase [EC:3.1.4.16 3.1.3.6]	map00230 Purine metabolism; map00240 Pyrimidine metabolism; map01100 Metabolic pathways	GO:0006139 nucleobase-containing compound metabolic process; GO:0006725 cellular aromatic compound metabolic process; GO:0006753 nucleoside phosphate metabolic process; GO:0006793 phosphorus metabolic process; GO:0006796 phosphate-containing compound metabolic process; GO:0006807 nitrogen compound metabolic process; GO:0006950 response to stress; GO:0006974 cellular response to DNA damage stimulu…	GO:0005623 cell; GO:0030288 outer membrane-bounded periplasmic space; GO:0030313 cell envelope; GO:0031975 envelope; GO:0042597 periplasmic space;	GO:0003824 catalytic activity; GO:0004112 cyclic-nucleotide phosphodiesterase activity; GO:0008081 phosphoric diester hydrolase activity; GO:0008252 nucleotidase activity; GO:0008254 3'-nucleotidase activity; GO:0008663 2',3'-cyclic-nucleotide 2'-phosphodiesterase activity; GO:0016787 hydrolase activity; GO:0016788 hydrolase activity, acting on ester bonds; GO:0016791 phosphatase activity; GO:004…	PF00149; PF02872	Calcineurin-like phosphoesterase; 5'-nucleotidase, C-terminal domain	F	COG0737	5'-nucleotidase/2',3'-cyclic phosphodiesterase and related esterases
P08337	8-oxo-dGTP diphosphatase OS=Escherichia coli (strain K12) OX=83333 GN=mutT PE=1 SV=1	mutT	14.927	30.2	14	4	4	4	3	3	4	4	3	3	4	4	3	3	4	4	3	3	4	4	92190	90275	61718	58573	1.21801	1.19271	0.815416	0.773864	0.979	0.669	0.635	Cytoplasmic	K03574	mutT, NUDT15, MTH2; 8-oxo-dGTP diphosphatase [EC:3.6.1.55]		GO:0006139 nucleobase-containing compound metabolic process; GO:0006259 DNA metabolic process; GO:0006281 DNA repair; GO:0006725 cellular aromatic compound metabolic process; GO:0006807 nitrogen compound metabolic process; GO:0006950 response to stress; GO:0006974 cellular response to DNA damage stimulus; GO:0008152 metabolic process; GO:0009987 cellular process; GO:0033554 cellular response to s…		GO:0000287 magnesium ion binding; GO:0003824 catalytic activity; GO:0005488 binding; GO:0008413 8-oxo-7,8-dihydroguanosine triphosphate pyrophosphatase activity; GO:0016462 pyrophosphatase activity; GO:0016787 hydrolase activity; GO:0016817 hydrolase activity, acting on acid anhydrides; GO:0016818 hydrolase activity, acting on acid anhydrides, in phosphorus-containing anhydrides; GO:0017110 nucle…	PF00293	NUDIX domain	L	COG0494	NTP pyrophosphohydrolases including oxidative damage repair enzymes
P08368	Transcriptional regulatory protein CreB OS=Escherichia coli (strain K12) OX=83333 GN=creB PE=1 SV=1	creB	26.125	56.3	19	8	8	8	3	4	7	5	7	7	8	7	7	7	8	7	7	7	8	7	72112	71679	95749	95145	0.861849	0.856674	1.14435	1.13713	0.994	1.328	1.319	Cytoplasmic	K07663	creB; two-component system, OmpR family, catabolic regulation response regulator CreB	map02020 Two-component system				PF00072; PF00486	Response regulator receiver domain; Transcriptional regulatory protein, C terminal	K	COG0745	Response regulators consisting of a CheY-like receiver domain and a winged-helix DNA-binding domain
P08373	UDP-N-acetylenolpyruvoylglucosamine reductase OS=Escherichia coli (strain K12) OX=83333 GN=murB PE=1 SV=1	murB	37.851	45.9	40	11	11	11	9	10	11	10	10	10	11	11	10	10	11	11	10	10	11	11	1121300	1093300	1038800	1061600	1.03944	1.01349	0.962966	0.984102	0.975	0.926	0.947	Cytoplasmic	K00075	murB; UDP-N-acetylmuramate dehydrogenase [EC:1.3.1.98]	map00520 Amino sugar and nucleotide sugar metabolism; map00550 Peptidoglycan biosynthesis; map01100 Metabolic pathways	GO:0000270 peptidoglycan metabolic process; GO:0006022 aminoglycan metabolic process; GO:0006023 aminoglycan biosynthetic process; GO:0006024 glycosaminoglycan biosynthetic process; GO:0006807 nitrogen compound metabolic process; GO:0008152 metabolic process; GO:0008360 regulation of cell shape; GO:0009058 biosynthetic process; GO:0009059 macromolecule biosynthetic process; GO:0009252 peptidoglyc…	GO:0005622 intracellular; GO:0005623 cell; GO:0005737 cytoplasm; GO:0005829 cytosol;	GO:0000166 nucleotide binding; GO:0003824 catalytic activity; GO:0005488 binding; GO:0008762 UDP-N-acetylmuramate dehydrogenase activity; GO:0016491 oxidoreductase activity; GO:0016614 oxidoreductase activity, acting on CH-OH group of donors; GO:0016616 oxidoreductase activity, acting on the CH-OH group of donors, NAD or NADP as acceptor; GO:0036094 small molecule binding; GO:0043167 ion binding;…	PF01565; PF02873	FAD binding domain ; UDP-N-acetylenolpyruvoylglucosamine reductase, C-terminal domain	M	COG0812	UDP-N-acetylmuramate dehydrogenase
P08390	USG-1 protein OS=Escherichia coli (strain K12) OX=83333 GN=usg PE=1 SV=1	usg	36.364	31.5	36	9	9	9	8	9	9	10	8	8	8	9	8	8	8	9	8	8	8	9	1816000	1855900	2043600	2044400	0.936095	0.956662	1.05342	1.05383	1.022	1.125	1.126	Cytoplasmic				GO:0000096 sulfur amino acid metabolic process; GO:0000097 sulfur amino acid biosynthetic process; GO:0006082 organic acid metabolic process; GO:0006520 cellular amino acid metabolic process; GO:0006549 isoleucine metabolic process; GO:0006553 lysine metabolic process; GO:0006555 methionine metabolic process; GO:0006566 threonine metabolic process; GO:0006790 sulfur compound metabolic process; GO…	GO:0005622 intracellular; GO:0005623 cell; GO:0005737 cytoplasm; GO:0005829 cytosol;	GO:0003824 catalytic activity; GO:0004073 aspartate-semialdehyde dehydrogenase activity; GO:0016491 oxidoreductase activity; GO:0016620 oxidoreductase activity, acting on the aldehyde or oxo group of donors, NAD or NADP as acceptor; GO:0016903 oxidoreductase activity, acting on the aldehyde or oxo group of donors;	PF01118; PF02774	Semialdehyde dehydrogenase, NAD binding domain; Semialdehyde dehydrogenase, dimerisation domain	E	COG0136	Aspartate-semialdehyde dehydrogenase
P08394	RecBCD enzyme subunit RecB OS=Escherichia coli (strain K12) OX=83333 GN=recB PE=1 SV=1	recB	133.96	18.1	36	17	17	17	8	11	6	11	16	15	13	13	16	15	13	13	16	15	13	13	293950	299950	232490	265380	1.07697	1.09895	0.851791	0.972293	1.02	0.791	0.903	Cytoplasmic	K03582	recB; exodeoxyribonuclease V beta subunit [EC:3.1.11.5]	map03440 Homologous recombination	GO:0000724 double-strand break repair via homologous recombination; GO:0000725 recombinational repair; GO:0006139 nucleobase-containing compound metabolic process; GO:0006259 DNA metabolic process; GO:0006281 DNA repair; GO:0006302 double-strand break repair; GO:0006310 DNA recombination; GO:0006725 cellular aromatic compound metabolic process; GO:0006807 nitrogen compound metabolic process; GO:0…	GO:0005622 intracellular; GO:0005623 cell; GO:0009338 exodeoxyribonuclease V complex; GO:0032991 protein-containing complex; GO:1902494 catalytic complex;	GO:0000166 nucleotide binding; GO:0003678 DNA helicase activity; GO:0003824 catalytic activity; GO:0004386 helicase activity; GO:0004518 nuclease activity; GO:0004519 endonuclease activity; GO:0004520 endodeoxyribonuclease activity; GO:0004527 exonuclease activity; GO:0004529 exodeoxyribonuclease activity; GO:0004536 deoxyribonuclease activity; GO:0005488 binding; GO:0005524 ATP binding; GO:00080…	PF00580; PF13361; PF12705	UvrD/REP helicase N-terminal domain; UvrD-like helicase C-terminal domain; PD-(D/E)XK nuclease superfamily	L	COG1074	ATP-dependent exoDNAse (exonuclease V) beta subunit (contains helicase and exonuclease domains)
P08395	Protease 4 OS=Escherichia coli (strain K12) OX=83333 GN=sppA PE=1 SV=2	sppA	67.219	32.5	55	14	14	14	13	10	15	17	13	12	13	14	13	12	13	14	13	12	13	14	354430	353870	437820	456240	0.88477	0.883372	1.09294	1.13892	0.998	1.235	1.287	CytoplasmicMembrane	K04773	sppA; protease IV [EC:3.4.21.-]		GO:0006465 signal peptide processing; GO:0006508 proteolysis; GO:0006518 peptide metabolic process; GO:0006807 nitrogen compound metabolic process; GO:0008152 metabolic process; GO:0009987 cellular process; GO:0010467 gene expression; GO:0016485 protein processing; GO:0019538 protein metabolic process; GO:0034641 cellular nitrogen compound metabolic process; GO:0043170 macromolecule metabolic pro…	GO:0005623 cell; GO:0005886 plasma membrane; GO:0005887 integral component of plasma membrane; GO:0016020 membrane; GO:0016021 integral component of membrane; GO:0031224 intrinsic component of membrane; GO:0031226 intrinsic component of plasma membrane; GO:0071944 cell periphery;	GO:0003824 catalytic activity; GO:0004175 endopeptidase activity; GO:0008233 peptidase activity; GO:0016787 hydrolase activity; GO:0070011 peptidase activity, acting on L-amino acid peptides; GO:0140096 catalytic activity, acting on a protein;			OU	COG0616	Periplasmic serine proteases (ClpP class)
P08400	Phosphate regulon sensor protein PhoR OS=Escherichia coli (strain K12) OX=83333 GN=phoR PE=1 SV=1	phoR	49.629	9	6	3	3	3	1	2	2	1	2	3	2	2	2	3	2	2	2	3	2	2	0	23465	39211	14963		0.906696	1.51513	0.578176				CytoplasmicMembrane	K07636	phoR; two-component system, OmpR family, phosphate regulon sensor histidine kinase PhoR [EC:2.7.13.3]	map02020 Two-component system	GO:0000160 phosphorelay signal transduction system; GO:0006464 cellular protein modification process; GO:0006468 protein phosphorylation; GO:0006470 protein dephosphorylation; GO:0006793 phosphorus metabolic process; GO:0006796 phosphate-containing compound metabolic process; GO:0006807 nitrogen compound metabolic process; GO:0006950 response to stress; GO:0007154 cell communication; GO:0007165 s…	GO:0005623 cell; GO:0005886 plasma membrane; GO:0016020 membrane; GO:0016021 integral component of membrane; GO:0031224 intrinsic component of membrane; GO:0071944 cell periphery;	GO:0000155 phosphorelay sensor kinase activity; GO:0003824 catalytic activity; GO:0004672 protein kinase activity; GO:0004673 protein histidine kinase activity; GO:0004721 phosphoprotein phosphatase activity; GO:0016301 kinase activity; GO:0016740 transferase activity; GO:0016772 transferase activity, transferring phosphorus-containing groups; GO:0016773 phosphotransferase activity, alcohol group…	PF00989; PF00512; PF02518	PAS fold; His Kinase A (phospho-acceptor) domain; Histidine kinase-, DNA gyrase B-, and HSP90-like ATPase	T	COG5002	Signal transduction histidine kinase
P08401	Sensor protein CreC OS=Escherichia coli (strain K12) OX=83333 GN=creC PE=1 SV=2	creC	52.176	5.1	2	2	2	2	0	0	1	1	1	1	2	1	1	1	2	1	1	1	2	1	0	0	0	0								CytoplasmicMembrane	K07641	creC; two-component system, OmpR family, sensor histidine kinase CreC [EC:2.7.13.3]	map02020 Two-component system				PF00672; PF00512; PF02518	HAMP domain; His Kinase A (phospho-acceptor) domain; Histidine kinase-, DNA gyrase B-, and HSP90-like ATPase	T	COG2205	Osmosensitive K+ channel histidine kinase
P08506	D-alanyl-D-alanine carboxypeptidase DacC OS=Escherichia coli (strain K12) OX=83333 GN=dacC PE=1 SV=2	dacC	43.608	71.8	104	23	22	22	23	25	29	27	20	20	23	21	19	19	22	20	19	19	22	20	800860	791480	1270100	1326900	0.764665	0.755709	1.2127	1.26693	0.988	1.586	1.657	CytoplasmicMembrane	K07258	dacC, dacA, dacD; serine-type D-Ala-D-Ala carboxypeptidase (penicillin-binding protein 5/6) [EC:3.4.16.4]	map00550 Peptidoglycan biosynthesis; map01100 Metabolic pathways	GO:0000270 peptidoglycan metabolic process; GO:0006022 aminoglycan metabolic process; GO:0006023 aminoglycan biosynthetic process; GO:0006024 glycosaminoglycan biosynthetic process; GO:0006508 proteolysis; GO:0006807 nitrogen compound metabolic process; GO:0008152 metabolic process; GO:0008360 regulation of cell shape; GO:0009058 biosynthetic process; GO:0009059 macromolecule biosynthetic process…	GO:0005623 cell; GO:0005886 plasma membrane; GO:0005887 integral component of plasma membrane; GO:0016020 membrane; GO:0016021 integral component of membrane; GO:0031224 intrinsic component of membrane; GO:0031226 intrinsic component of plasma membrane; GO:0071944 cell periphery;	GO:0003824 catalytic activity; GO:0004175 endopeptidase activity; GO:0004180 carboxypeptidase activity; GO:0004185 serine-type carboxypeptidase activity; GO:0005488 binding; GO:0008144 drug binding; GO:0008233 peptidase activity; GO:0008236 serine-type peptidase activity; GO:0008238 exopeptidase activity; GO:0008658 penicillin binding; GO:0009002 serine-type D-Ala-D-Ala carboxypeptidase activity;…	PF00768; PF07943	D-alanyl-D-alanine carboxypeptidase; Penicillin-binding protein 5, C-terminal domain	M	COG1686	D-alanyl-D-alanine carboxypeptidase
P08550	Colicin V production protein OS=Escherichia coli (strain K12) OX=83333 GN=cvpA PE=1 SV=1	cvpA	17.907	15.4	5	2	2	2	1	2	1	1	2	2	1	1	2	2	1	1	2	2	1	1	67415	70256	0	0	0.979364	1.02064			1.042			CytoplasmicMembrane	K03558	cvpA; membrane protein required for colicin V production		GO:0008152 metabolic process; GO:0009058 biosynthetic process; GO:0009403 toxin biosynthetic process; GO:0009404 toxin metabolic process; GO:0009987 cellular process; GO:0019748 secondary metabolic process; GO:0044237 cellular metabolic process; GO:0044249 cellular biosynthetic process; GO:0044550 secondary metabolite biosynthetic process;	GO:0005623 cell; GO:0005886 plasma membrane; GO:0016020 membrane; GO:0071944 cell periphery;				S	COG1286	Uncharacterized membrane protein, required for colicin V production
P08622	Chaperone protein DnaJ OS=Escherichia coli (strain K12) OX=83333 GN=dnaJ PE=1 SV=3	dnaJ	41.1	56.1	72	19	19	19	20	18	16	18	19	18	17	16	19	18	17	16	19	18	17	16	944950	932100	646140	680720	1.17975	1.1637	0.806689	0.849862	0.986	0.684	0.72	Cytoplasmic	K03686	dnaJ; molecular chaperone DnaJ		GO:0006139 nucleobase-containing compound metabolic process; GO:0006259 DNA metabolic process; GO:0006260 DNA replication; GO:0006457 protein folding; GO:0006458 'de novo' protein folding; GO:0006725 cellular aromatic compound metabolic process; GO:0006807 nitrogen compound metabolic process; GO:0006950 response to stress; GO:0008152 metabolic process; GO:0009058 biosynthetic process; GO:0009059 …	GO:0005622 intracellular; GO:0005623 cell; GO:0005737 cytoplasm; GO:0005829 cytosol; GO:0016020 membrane; GO:0032991 protein-containing complex;	GO:0003756 protein disulfide isomerase activity; GO:0003824 catalytic activity; GO:0005488 binding; GO:0005515 protein binding; GO:0008270 zinc ion binding; GO:0015035 protein disulfide oxidoreductase activity; GO:0015036 disulfide oxidoreductase activity; GO:0016491 oxidoreductase activity; GO:0016667 oxidoreductase activity, acting on a sulfur group of donors; GO:0016853 isomerase activity; GO:…	PF00226; PF01556; PF00684	DnaJ domain; DnaJ C terminal domain; DnaJ central domain	O	COG0484	DnaJ-class molecular chaperone with C-terminal Zn finger domain
P08660	Lysine-sensitive aspartokinase 3 OS=Escherichia coli (strain K12) OX=83333 GN=lysC PE=1 SV=2	lysC	48.531	60.1	111	23	23	23	29	26	28	28	21	21	22	20	21	21	22	20	21	21	22	20	5086500	4924400	2898200	2760200	1.29846	1.25708	0.739842	0.704613	0.968	0.57	0.543	Unknown	K00928	lysC; aspartate kinase [EC:2.7.2.4]	map00260 Glycine, serine and threonine metabolism; map00261 Monobactam biosynthesis; map00270 Cysteine and methionine metabolism; map00300 Lysine biosynthesis; map01100 Metabolic pathways; map01110 Biosynthesis of secondary metabolites; map01120 Microbial metabolism in diverse environments; map01130 Biosynthesis of antibiotics; map01210 2-Oxocarboxylic acid metabolism; map01230 Biosynthesis of am…	GO:0006082 organic acid metabolic process; GO:0006520 cellular amino acid metabolic process; GO:0006553 lysine metabolic process; GO:0006793 phosphorus metabolic process; GO:0006796 phosphate-containing compound metabolic process; GO:0006807 nitrogen compound metabolic process; GO:0008152 metabolic process; GO:0008652 cellular amino acid biosynthetic process; GO:0009058 biosynthetic process; GO:0…	GO:0005622 intracellular; GO:0005623 cell; GO:0005737 cytoplasm; GO:0005829 cytosol;	GO:0003824 catalytic activity; GO:0004072 aspartate kinase activity; GO:0004412 homoserine dehydrogenase activity; GO:0016301 kinase activity; GO:0016491 oxidoreductase activity; GO:0016614 oxidoreductase activity, acting on CH-OH group of donors; GO:0016616 oxidoreductase activity, acting on the CH-OH group of donors, NAD or NADP as acceptor; GO:0016740 transferase activity; GO:0016772 transfera…	PF01842	ACT domain	E	COG0527	Aspartokinases
P08839	Phosphoenolpyruvate-protein phosphotransferase OS=Escherichia coli (strain K12) OX=83333 GN=ptsI PE=1 SV=1	ptsI	63.561	72.3	266	44	43	44	63	60	73	70	38	38	42	43	37	37	41	42	38	38	42	43	8609000	8202100	9522600	9729300	0.954885	0.909752	1.05622	1.07915	0.953	1.106	1.13	Cytoplasmic	K08483	PTS-EI.PTSI, ptsI; phosphotransferase system, enzyme I, PtsI [EC:2.7.3.9]	map02060 Phosphotransferase system (PTS)	GO:0006464 cellular protein modification process; GO:0006476 protein deacetylation; GO:0006793 phosphorus metabolic process; GO:0006796 phosphate-containing compound metabolic process; GO:0006807 nitrogen compound metabolic process; GO:0006810 transport; GO:0006950 response to stress; GO:0006974 cellular response to DNA damage stimulus; GO:0008152 metabolic process; GO:0008643 carbohydrate transp…	GO:0005622 intracellular; GO:0005623 cell; GO:0005737 cytoplasm; GO:0005829 cytosol; GO:0019197 phosphoenolpyruvate-dependent sugar phosphotransferase complex; GO:0032991 protein-containing complex;	GO:0000287 magnesium ion binding; GO:0003824 catalytic activity; GO:0005488 binding; GO:0005515 protein binding; GO:0008965 phosphoenolpyruvate-protein phosphotransferase activity; GO:0016301 kinase activity; GO:0016740 transferase activity; GO:0016772 transferase activity, transferring phosphorus-containing groups; GO:0016773 phosphotransferase activity, alcohol group as acceptor; GO:0016775 pho…	PF02896	PEP-utilising enzyme, TIM barrel domain	G	COG1080	Phosphoenolpyruvate-protein kinase (PTS system EI component in bacteria)
P08956	Type I restriction enzyme EcoKI R protein OS=Escherichia coli (strain K12) OX=83333 GN=hsdR PE=1 SV=3	hsdR	134.09	46.2	137	44	44	44	33	41	32	31	40	40	37	39	40	40	37	39	40	40	37	39	11143000	11130000	7085700	7198300	1.21925	1.21782	0.775304	0.787625	0.999	0.636	0.646	Cytoplasmic	K01153	hsdR; type I restriction enzyme, R subunit [EC:3.1.21.3]			GO:0005622 intracellular; GO:0005623 cell; GO:0005737 cytoplasm; GO:0005829 cytosol;				L	COG4096	Type I site-specific restriction-modification system, R (restriction) subunit and related helicases
P08957	Type I restriction enzyme EcoKI M protein OS=Escherichia coli (strain K12) OX=83333 GN=hsdM PE=1 SV=1	hsdM	59.306	78.3	159	35	35	35	46	42	36	35	35	34	31	30	35	34	31	30	35	34	31	30	1002200	950950	512110	490100	1.35645	1.28709	0.693127	0.663337	0.949	0.511	0.489	Cytoplasmic	K03427	hsdM; type I restriction enzyme M protein [EC:2.1.1.72]		GO:0008152 metabolic process; GO:0032259 methylation;	GO:0005622 intracellular; GO:0005623 cell; GO:0005737 cytoplasm; GO:0005829 cytosol;	GO:0003824 catalytic activity; GO:0008168 methyltransferase activity; GO:0008170 N-methyltransferase activity; GO:0016740 transferase activity; GO:0016741 transferase activity, transferring one-carbon groups;	PF12161	HsdM N-terminal domain	J	COG0286	Type I restriction-modification system methyltransferase subunit
P08997	Malate synthase A OS=Escherichia coli (strain K12) OX=83333 GN=aceB PE=1 SV=1	aceB	60.273	40.5	59	19	18	19	12	10	18	19	13	15	18	17	13	15	18	16	13	15	18	17	596000	604460	2221700	2396600	0.409709	0.415525	1.52727	1.6475	1.014	3.728	4.021	Cytoplasmic	K01638	aceB, glcB; malate synthase [EC:2.3.3.9]	map00620 Pyruvate metabolism; map00630 Glyoxylate and dicarboxylate metabolism; map01100 Metabolic pathways; map01110 Biosynthesis of secondary metabolites; map01120 Microbial metabolism in diverse environments; map01200 Carbon metabolism	GO:0005975 carbohydrate metabolic process; GO:0006081 cellular aldehyde metabolic process; GO:0006082 organic acid metabolic process; GO:0006097 glyoxylate cycle; GO:0008152 metabolic process; GO:0009987 cellular process; GO:0019752 carboxylic acid metabolic process; GO:0032787 monocarboxylic acid metabolic process; GO:0043436 oxoacid metabolic process; GO:0044237 cellular metabolic process; GO:0…	GO:0005622 intracellular; GO:0005623 cell; GO:0005737 cytoplasm;	GO:0003824 catalytic activity; GO:0004474 malate synthase activity; GO:0016740 transferase activity; GO:0016746 transferase activity, transferring acyl groups; GO:0046912 transferase activity, transferring acyl groups, acyl groups converted into alkyl on transfer;			H	COG2225	Malate synthase
P09029	N5-carboxyaminoimidazole ribonucleotide synthase OS=Escherichia coli (strain K12) OX=83333 GN=purK PE=1 SV=2	purK	39.461	32.1	56	11	11	11	15	14	13	14	9	9	10	10	9	9	10	10	9	9	10	10	1022100	987390	510590	467930	1.36827	1.3218	0.683518	0.62641	0.966	0.5	0.458	CytoplasmicMembrane	K01589	purK; 5-(carboxyamino)imidazole ribonucleotide synthase [EC:6.3.4.18]	map00230 Purine metabolism; map01100 Metabolic pathways; map01110 Biosynthesis of secondary metabolites; map01130 Biosynthesis of antibiotics	GO:0006139 nucleobase-containing compound metabolic process; GO:0006163 purine nucleotide metabolic process; GO:0006164 purine nucleotide biosynthetic process; GO:0006725 cellular aromatic compound metabolic process; GO:0006753 nucleoside phosphate metabolic process; GO:0006793 phosphorus metabolic process; GO:0006796 phosphate-containing compound metabolic process; GO:0006807 nitrogen compound m…	GO:0005622 intracellular; GO:0005623 cell; GO:0005737 cytoplasm; GO:0005829 cytosol; GO:0005886 plasma membrane; GO:0016020 membrane; GO:0071944 cell periphery;	GO:0000166 nucleotide binding; GO:0003824 catalytic activity; GO:0004638 phosphoribosylaminoimidazole carboxylase activity; GO:0005488 binding; GO:0005524 ATP binding; GO:0008144 drug binding; GO:0016829 lyase activity; GO:0016830 carbon-carbon lyase activity; GO:0016831 carboxy-lyase activity; GO:0016874 ligase activity; GO:0016879 ligase activity, forming carbon-nitrogen bonds; GO:0017076 purin…			F	COG0026	Phosphoribosylaminoimidazole carboxylase (NCAIR synthetase)
P09030	Exodeoxyribonuclease III OS=Escherichia coli (strain K12) OX=83333 GN=xthA PE=1 SV=4	xthA	30.969	51.5	72	16	16	16	19	19	17	17	15	15	16	15	15	15	16	15	15	15	16	15	946560	911740	741650	745900	1.13162	1.09	0.886651	0.891732	0.963	0.784	0.788	Cytoplasmic	K01142	E3.1.11.2, xthA; exodeoxyribonuclease III [EC:3.1.11.2]	map03410 Base excision repair	GO:0006139 nucleobase-containing compound metabolic process; GO:0006259 DNA metabolic process; GO:0006725 cellular aromatic compound metabolic process; GO:0006807 nitrogen compound metabolic process; GO:0006950 response to stress; GO:0006974 cellular response to DNA damage stimulus; GO:0008152 metabolic process; GO:0009987 cellular process; GO:0033554 cellular response to stress; GO:0034641 cellu…	GO:0005622 intracellular; GO:0005623 cell; GO:0005737 cytoplasm; GO:0005829 cytosol;	GO:0003824 catalytic activity; GO:0004518 nuclease activity; GO:0004527 exonuclease activity; GO:0004529 exodeoxyribonuclease activity; GO:0004536 deoxyribonuclease activity; GO:0008853 exodeoxyribonuclease III activity; GO:0016787 hydrolase activity; GO:0016788 hydrolase activity, acting on ester bonds; GO:0016796 exonuclease activity, active with either ribo- or deoxyribonucleic acids and produ…	PF03372	Endonuclease/Exonuclease/phosphatase family	L	COG0708	Exonuclease III
P09053	Valine--pyruvate aminotransferase OS=Escherichia coli (strain K12) OX=83333 GN=avtA PE=1 SV=3	avtA	46.711	46	56	13	13	13	14	15	12	15	13	13	12	13	13	13	12	13	13	13	12	13	804290	793880	607120	664310	1.12112	1.10661	0.846278	0.925997	0.987	0.755	0.826	Cytoplasmic	K00835	avtA; valine--pyruvate aminotransferase [EC:2.6.1.66]	map00290 Valine, leucine and isoleucine biosynthesis; map01100 Metabolic pathways; map01110 Biosynthesis of secondary metabolites; map01130 Biosynthesis of antibiotics	GO:0006082 organic acid metabolic process; GO:0006520 cellular amino acid metabolic process; GO:0006522 alanine metabolic process; GO:0006523 alanine biosynthetic process; GO:0006807 nitrogen compound metabolic process; GO:0008152 metabolic process; GO:0008652 cellular amino acid biosynthetic process; GO:0009058 biosynthetic process; GO:0009078 pyruvate family amino acid metabolic process; GO:000…	GO:0005622 intracellular; GO:0005623 cell; GO:0005737 cytoplasm; GO:0005829 cytosol;	GO:0003824 catalytic activity; GO:0008483 transaminase activity; GO:0009042 valine-pyruvate transaminase activity; GO:0016740 transferase activity; GO:0016769 transferase activity, transferring nitrogenous groups;	PF00155	Aminotransferase class I and II	E	COG3977	Alanine-alpha-ketoisovalerate (or valine-pyruvate) aminotransferase
P09099	Xylulose kinase OS=Escherichia coli (strain K12) OX=83333 GN=xylB PE=1 SV=1	xylB	52.618	39.7	27	12	12	12	4	2	11	10	7	5	11	11	7	5	11	11	7	5	11	11	52399	53689	93975	99349	0.700025	0.717259	1.25546	1.32726	1.025	1.793	1.896	Cytoplasmic	K00854	xylB, XYLB; xylulokinase [EC:2.7.1.17]	map00040 Pentose and glucuronate interconversions; map01100 Metabolic pathways	GO:0005975 carbohydrate metabolic process; GO:0005996 monosaccharide metabolic process; GO:0005997 xylulose metabolic process; GO:0005998 xylulose catabolic process; GO:0006004 fucose metabolic process; GO:0006793 phosphorus metabolic process; GO:0006796 phosphate-containing compound metabolic process; GO:0008152 metabolic process; GO:0009056 catabolic process; GO:0009372 quorum sensing; GO:00099…		GO:0000166 nucleotide binding; GO:0003824 catalytic activity; GO:0004856 xylulokinase activity; GO:0005488 binding; GO:0005524 ATP binding; GO:0008144 drug binding; GO:0008737 L-fuculokinase activity; GO:0008744 L-xylulokinase activity; GO:0008993 rhamnulokinase activity; GO:0016301 kinase activity; GO:0016740 transferase activity; GO:0016772 transferase activity, transferring phosphorus-containi…	PF00370; PF02782	FGGY family of carbohydrate kinases, N-terminal domain; FGGY family of carbohydrate kinases, C-terminal domain	F	COG1070	Sugar (pentulose and hexulose) kinases
P09126	Uroporphyrinogen-III synthase OS=Escherichia coli (strain K12) OX=83333 GN=hemD PE=3 SV=1	hemD	27.798	40.2	25	9	9	9	6	4	7	8	9	9	8	9	9	9	8	9	9	9	8	9	155610	137010	163390	185770	0.969865	0.853937	1.01835	1.15784	0.88	1.05	1.194	Unknown	K01719	hemD, UROS; uroporphyrinogen-III synthase [EC:4.2.1.75]	map00860 Porphyrin and chlorophyll metabolism; map01100 Metabolic pathways; map01110 Biosynthesis of secondary metabolites; map01120 Microbial metabolism in diverse environments	GO:0006725 cellular aromatic compound metabolic process; GO:0006778 porphyrin-containing compound metabolic process; GO:0006779 porphyrin-containing compound biosynthetic process; GO:0006782 protoporphyrinogen IX biosynthetic process; GO:0006783 heme biosynthetic process; GO:0006807 nitrogen compound metabolic process; GO:0008152 metabolic process; GO:0009058 biosynthetic process; GO:0009987 cell…		GO:0003824 catalytic activity; GO:0004852 uroporphyrinogen-III synthase activity; GO:0016829 lyase activity; GO:0016835 carbon-oxygen lyase activity; GO:0016836 hydro-lyase activity;			H	COG1587	Uroporphyrinogen-III synthase
P09127	Protein HemX OS=Escherichia coli (strain K12) OX=83333 GN=hemX PE=1 SV=1	hemX	42.962	74.6	80	21	21	21	18	21	22	19	18	19	20	18	18	19	20	18	18	19	20	18	747060	716610	860430	931100	0.91799	0.880573	1.0573	1.14414	0.959	1.152	1.246	CytoplasmicMembrane	K02496	hemX; uroporphyrin-III C-methyltransferase [EC:2.1.1.107]	map00860 Porphyrin and chlorophyll metabolism; map01100 Metabolic pathways; map01110 Biosynthesis of secondary metabolites; map01120 Microbial metabolism in diverse environments						H	COG2959	Uncharacterized enzyme of heme biosynthesis
P09147	UDP-glucose 4-epimerase OS=Escherichia coli (strain K12) OX=83333 GN=galE PE=1 SV=1	galE	37.265	61.5	80	16	16	16	23	22	17	18	15	13	13	14	15	13	13	14	15	13	13	14	645030	654520	334560	322430	1.31872	1.33812	0.683983	0.659184	1.015	0.519	0.5	Cytoplasmic	K01784	galE, GALE; UDP-glucose 4-epimerase [EC:5.1.3.2]	map00052 Galactose metabolism; map00520 Amino sugar and nucleotide sugar metabolism; map01100 Metabolic pathways	GO:0000271 polysaccharide biosynthetic process; GO:0005975 carbohydrate metabolic process; GO:0005976 polysaccharide metabolic process; GO:0005996 monosaccharide metabolic process; GO:0006012 galactose metabolic process; GO:0008152 metabolic process; GO:0009056 catabolic process; GO:0009058 biosynthetic process; GO:0009059 macromolecule biosynthetic process; GO:0009242 colanic acid biosynthetic p…	GO:0005622 intracellular; GO:0005623 cell; GO:0005737 cytoplasm; GO:0005829 cytosol;	GO:0000166 nucleotide binding; GO:0003824 catalytic activity; GO:0003978 UDP-glucose 4-epimerase activity; GO:0005488 binding; GO:0005515 protein binding; GO:0016853 isomerase activity; GO:0016854 racemase and epimerase activity; GO:0016857 racemase and epimerase activity, acting on carbohydrates and derivatives; GO:0036094 small molecule binding; GO:0042802 identical protein binding; GO:0043167 …			M	COG1087	UDP-glucose 4-epimerase
P09148	Galactose-1-phosphate uridylyltransferase OS=Escherichia coli (strain K12) OX=83333 GN=galT PE=1 SV=2	galT	39.645	44.8	51	13	13	13	14	14	10	13	13	13	11	11	13	13	11	11	13	13	11	11	328730	323640	142310	151740	1.38936	1.36785	0.601467	0.641322	0.985	0.433	0.462	Unknown	K00965	galT, GALT; UDPglucose--hexose-1-phosphate uridylyltransferase [EC:2.7.7.12]	map00052 Galactose metabolism; map00520 Amino sugar and nucleotide sugar metabolism; map01100 Metabolic pathways	GO:0005975 carbohydrate metabolic process; GO:0005996 monosaccharide metabolic process; GO:0006012 galactose metabolic process; GO:0006793 phosphorus metabolic process; GO:0006796 phosphate-containing compound metabolic process; GO:0008152 metabolic process; GO:0009056 catabolic process; GO:0009987 cellular process; GO:0016052 carbohydrate catabolic process; GO:0016310 phosphorylation; GO:0019318…	GO:0005622 intracellular; GO:0005623 cell; GO:0005737 cytoplasm; GO:0005829 cytosol;	GO:0003824 catalytic activity; GO:0004335 galactokinase activity; GO:0005488 binding; GO:0005506 iron ion binding; GO:0008108 UDP-glucose:hexose-1-phosphate uridylyltransferase activity; GO:0008198 ferrous iron binding; GO:0008270 zinc ion binding; GO:0016301 kinase activity; GO:0016740 transferase activity; GO:0016772 transferase activity, transferring phosphorus-containing groups; GO:0016773 ph…	PF01087; PF02744	Galactose-1-phosphate uridyl transferase, N-terminal domain; Galactose-1-phosphate uridyl transferase, C-terminal domain	C	COG1085	Galactose-1-phosphate uridylyltransferase
P09151	2-isopropylmalate synthase OS=Escherichia coli (strain K12) OX=83333 GN=leuA PE=1 SV=5	leuA	57.297	79.7	213	34	34	34	50	47	58	58	32	31	34	33	32	31	34	33	32	31	34	33	4168100	4168600	5087300	5467600	0.88253	0.882636	1.07716	1.15768	1	1.221	1.312	Cytoplasmic	K01649	leuA, IMS; 2-isopropylmalate synthase [EC:2.3.3.13]	map00290 Valine, leucine and isoleucine biosynthesis; map00620 Pyruvate metabolism; map01100 Metabolic pathways; map01110 Biosynthesis of secondary metabolites; map01210 2-Oxocarboxylic acid metabolism; map01230 Biosynthesis of amino acids	GO:0006082 organic acid metabolic process; GO:0006520 cellular amino acid metabolic process; GO:0006551 leucine metabolic process; GO:0006807 nitrogen compound metabolic process; GO:0008152 metabolic process; GO:0008652 cellular amino acid biosynthetic process; GO:0009058 biosynthetic process; GO:0009081 branched-chain amino acid metabolic process; GO:0009082 branched-chain amino acid biosyntheti…	GO:0005622 intracellular; GO:0005623 cell; GO:0005737 cytoplasm; GO:0005829 cytosol;	GO:0003824 catalytic activity; GO:0003852 2-isopropylmalate synthase activity; GO:0003985 acetyl-CoA C-acetyltransferase activity; GO:0003988 acetyl-CoA C-acyltransferase activity; GO:0016407 acetyltransferase activity; GO:0016408 C-acyltransferase activity; GO:0016453 C-acetyltransferase activity; GO:0016740 transferase activity; GO:0016746 transferase activity, transferring acyl groups; GO:0016…	PF00682; PF08502	HMGL-like; LeuA allosteric (dimerisation) domain	E	COG0119	Isopropylmalate/homocitrate/citramalate synthases
P09155	Ribonuclease D OS=Escherichia coli (strain K12) OX=83333 GN=rnd PE=1 SV=1	rnd	42.734	52.3	44	15	15	15	13	15	8	8	13	13	9	11	13	13	9	11	13	13	9	11	147260	163230	98607	99050	1.15919	1.2849	0.776208	0.779696	1.108	0.67	0.673	Cytoplasmic	K03684	rnd; ribonuclease D [EC:3.1.13.5]		GO:0006139 nucleobase-containing compound metabolic process; GO:0006725 cellular aromatic compound metabolic process; GO:0006807 nitrogen compound metabolic process; GO:0008152 metabolic process; GO:0009987 cellular process; GO:0016070 RNA metabolic process; GO:0034641 cellular nitrogen compound metabolic process; GO:0043170 macromolecule metabolic process; GO:0044237 cellular metabolic process; …	GO:0005622 intracellular; GO:0005623 cell; GO:0005737 cytoplasm;	GO:0000175 3'-5'-exoribonuclease activity; GO:0003824 catalytic activity; GO:0004518 nuclease activity; GO:0004527 exonuclease activity; GO:0004532 exoribonuclease activity; GO:0004540 ribonuclease activity; GO:0008408 3'-5' exonuclease activity; GO:0016787 hydrolase activity; GO:0016788 hydrolase activity, acting on ester bonds; GO:0016796 exonuclease activity, active with either ribo- or deoxyr…	PF01612; PF00570	3'-5' exonuclease; HRDC domain	J	COG0349	Ribonuclease D
P09158	Polyamine aminopropyltransferase OS=Escherichia coli (strain K12) OX=83333 GN=speE PE=1 SV=2	speE	32.321	64.2	59	11	11	11	14	16	13	16	10	11	10	10	10	11	10	10	10	11	10	10	1616500	1776700	974620	1029400	1.19802	1.31675	0.722313	0.762911	1.099	0.603	0.637	Cytoplasmic	K00797	speE, SRM; spermidine synthase [EC:2.5.1.16]	map00270 Cysteine and methionine metabolism; map00330 Arginine and proline metabolism; map00480 Glutathione metabolism; map01100 Metabolic pathways	GO:0006576 cellular biogenic amine metabolic process; GO:0006595 polyamine metabolic process; GO:0006596 polyamine biosynthetic process; GO:0006807 nitrogen compound metabolic process; GO:0008152 metabolic process; GO:0008216 spermidine metabolic process; GO:0008295 spermidine biosynthetic process; GO:0009058 biosynthetic process; GO:0009308 amine metabolic process; GO:0009309 amine biosynthetic …	GO:0005622 intracellular; GO:0005623 cell; GO:0005737 cytoplasm; GO:0005829 cytosol;	GO:0003824 catalytic activity; GO:0004766 spermidine synthase activity; GO:0010487 thermospermine synthase activity; GO:0016740 transferase activity; GO:0016765 transferase activity, transferring alkyl or aryl (other than methyl) groups; GO:0043918 cadaverine aminopropyltransferase activity;	PF01564	Spermine/spermidine synthase	E	COG0421	Spermidine synthase
P09163	Peptidyl-lysine N-acetyltransferase YjaB OS=Escherichia coli (strain K12) OX=83333 GN=yjaB PE=1 SV=1	yjaB	16.447	29.3	6	2	2	2	2	0	2	2	2	1	1	1	2	1	1	1	2	1	1	1	6297	0	19104	19905	0.416965		1.265	1.31804		3.034	3.161	Cytoplasmic	K03827	yjaB; putative acetyltransferase [EC:2.3.1.-]					PF13673	Acetyltransferase (GNAT) domain	K	COG0456	Acetyltransferases
P09169	Protease 7 OS=Escherichia coli (strain K12) OX=83333 GN=ompT PE=1 SV=1	ompT	35.562	77.6	205	25	25	25	52	56	48	49	25	25	25	25	25	25	25	25	25	25	25	25	8460100	8236200	6672900	6894300	1.11819	1.0886	0.881973	0.911236	0.974	0.789	0.815	OuterMembrane	K01355	ompT; omptin [EC:3.4.23.49]		GO:0006508 proteolysis; GO:0006807 nitrogen compound metabolic process; GO:0008152 metabolic process; GO:0019538 protein metabolic process; GO:0043170 macromolecule metabolic process; GO:0044238 primary metabolic process; GO:0071704 organic substance metabolic process; GO:1901564 organonitrogen compound metabolic process;	GO:0005623 cell; GO:0009279 cell outer membrane; GO:0016020 membrane; GO:0019867 outer membrane; GO:0030312 external encapsulating structure; GO:0030313 cell envelope; GO:0031224 intrinsic component of membrane; GO:0031230 intrinsic component of cell outer membrane; GO:0031975 envelope; GO:0071944 cell periphery;	GO:0003824 catalytic activity; GO:0004175 endopeptidase activity; GO:0004252 serine-type endopeptidase activity; GO:0008233 peptidase activity; GO:0008236 serine-type peptidase activity; GO:0016787 hydrolase activity; GO:0017171 serine hydrolase activity; GO:0070011 peptidase activity, acting on L-amino acid peptides; GO:0140096 catalytic activity, acting on a protein;			M	COG4571	Outer membrane protease
P09184	Very short patch repair protein OS=Escherichia coli (strain K12) OX=83333 GN=vsr PE=1 SV=3	vsr	18.015	12.8	10	2	2	2	2	2	3	3	2	2	2	2	2	2	2	2	2	2	2	2	2188100	2160100	1518200	1441100	1.19773	1.1824	0.831037	0.788833	0.987	0.694	0.659	Cytoplasmic	K07458	vsr; DNA mismatch endonuclease, patch repair protein [EC:3.1.-.-]		GO:0006139 nucleobase-containing compound metabolic process; GO:0006259 DNA metabolic process; GO:0006281 DNA repair; GO:0006298 mismatch repair; GO:0006725 cellular aromatic compound metabolic process; GO:0006807 nitrogen compound metabolic process; GO:0006950 response to stress; GO:0006974 cellular response to DNA damage stimulus; GO:0008152 metabolic process; GO:0009987 cellular process; GO:00…		GO:0003676 nucleic acid binding; GO:0003677 DNA binding; GO:0003824 catalytic activity; GO:0004518 nuclease activity; GO:0004519 endonuclease activity; GO:0004520 endodeoxyribonuclease activity; GO:0004536 deoxyribonuclease activity; GO:0005488 binding; GO:0016787 hydrolase activity; GO:0016788 hydrolase activity, acting on ester bonds; GO:0043765 T/G mismatch-specific endonuclease activity; GO:0…			L	COG3727	DNA G:T-mismatch repair endonuclease
P09323	PTS system N-acetylglucosamine-specific EIICBA component OS=Escherichia coli (strain K12) OX=83333 GN=nagE PE=1 SV=1	nagE	68.346	28.5	55	13	13	13	13	16	14	12	13	13	13	12	13	13	13	12	13	13	13	12	820890	831580	520970	550810	1.20531	1.221	0.764937	0.808751	1.013	0.635	0.671	CytoplasmicMembrane	K02804	PTS-Nag-EIIC, nagE; PTS system, N-acetylglucosamine-specific IIC component	map00520 Amino sugar and nucleotide sugar metabolism; map02060 Phosphotransferase system (PTS)	GO:0006810 transport; GO:0006950 response to stress; GO:0006974 cellular response to DNA damage stimulus; GO:0008643 carbohydrate transport; GO:0008645 hexose transmembrane transport; GO:0009401 phosphoenolpyruvate-dependent sugar phosphotransferase system; GO:0009758 carbohydrate utilization; GO:0009987 cellular process; GO:0015749 monosaccharide transmembrane transport; GO:0015764 N-acetylgluco…	GO:0005622 intracellular; GO:0005623 cell; GO:0005737 cytoplasm; GO:0005829 cytosol; GO:0005886 plasma membrane; GO:0005887 integral component of plasma membrane; GO:0016020 membrane; GO:0016021 integral component of membrane; GO:0031224 intrinsic component of membrane; GO:0031226 intrinsic component of plasma membrane; GO:0071944 cell periphery;	GO:0003824 catalytic activity; GO:0005215 transporter activity; GO:0015144 carbohydrate transmembrane transporter activity; GO:0016740 transferase activity; GO:0016772 transferase activity, transferring phosphorus-containing groups; GO:0016773 phosphotransferase activity, alcohol group as acceptor; GO:0022804 active transmembrane transporter activity; GO:0022857 transmembrane transporter activity…	PF00367; PF00358	phosphotransferase system, EIIB; phosphoenolpyruvate-dependent sugar phosphotransferase system, EIIA 1	G	COG2190	Phosphotransferase system IIA components
P09348	Motility protein A OS=Escherichia coli (strain K12) OX=83333 GN=motA PE=1 SV=1	motA	32.011	29.5	15	8	7	8	7	8	0	0	7	7	3	2	7	7	2	1	7	7	3	2	578150	618300	6738.8	0	1.44154	1.54165	0.016802		1.069	0.012		CytoplasmicMembrane	K02556	motA; chemotaxis protein MotA	map02020 Two-component system; map02030 Bacterial chemotaxis; map02040 Flagellar assembly	GO:0001539 cilium or flagellum-dependent cell motility; GO:0006928 movement of cell or subcellular component; GO:0009987 cellular process; GO:0040011 locomotion; GO:0048870 cell motility; GO:0051179 localization; GO:0051674 localization of cell; GO:0071973 bacterial-type flagellum-dependent cell motility; GO:0071978 bacterial-type flagellum-dependent swarming motility; GO:0097588 archaeal or bact…	GO:0005623 cell; GO:0005886 plasma membrane; GO:0005887 integral component of plasma membrane; GO:0009288 bacterial-type flagellum; GO:0009425 bacterial-type flagellum basal body; GO:0016020 membrane; GO:0016021 integral component of membrane; GO:0031224 intrinsic component of membrane; GO:0031226 intrinsic component of plasma membrane; GO:0042995 cell projection; GO:0043226 organelle; GO:0043228…				N	COG1291	Flagellar motor component
P09372	Protein GrpE OS=Escherichia coli (strain K12) OX=83333 GN=grpE PE=1 SV=1	grpE	21.798	56.9	34	11	11	11	8	9	10	7	7	8	11	7	7	8	11	7	7	8	11	7	3410700	3279900	2669300	2741600	1.12736	1.08413	0.882304	0.906202	0.962	0.783	0.804	Cytoplasmic	K03687	GRPE; molecular chaperone GrpE		GO:0006457 protein folding; GO:0006950 response to stress; GO:0007154 cell communication; GO:0009266 response to temperature stimulus; GO:0009267 cellular response to starvation; GO:0009408 response to heat; GO:0009605 response to external stimulus; GO:0009628 response to abiotic stimulus; GO:0009987 cellular process; GO:0009991 response to extracellular stimulus; GO:0016043 cellular component or…	GO:0005618 cell wall; GO:0005622 intracellular; GO:0005623 cell; GO:0005737 cytoplasm; GO:0005829 cytosol; GO:0009986 cell surface; GO:0030312 external encapsulating structure; GO:0032991 protein-containing complex; GO:0071944 cell periphery;	GO:0000166 nucleotide binding; GO:0000774 adenyl-nucleotide exchange factor activity; GO:0005488 binding; GO:0005515 protein binding; GO:0017076 purine nucleotide binding; GO:0019904 protein domain specific binding; GO:0030234 enzyme regulator activity; GO:0030246 carbohydrate binding; GO:0030247 polysaccharide binding; GO:0030554 adenyl nucleotide binding; GO:0036094 small molecule binding; GO:0…			O	COG0576	Molecular chaperone GrpE (heat shock protein)
P09373	Formate acetyltransferase 1 OS=Escherichia coli (strain K12) OX=83333 GN=pflB PE=1 SV=2	pflB	85.356	79.5	296	54	47	54	71	68	80	77	45	46	54	50	39	40	47	44	45	46	54	50	5938300	5876800	6098200	6308400	0.980658	0.970502	1.00706	1.04178	0.99	1.027	1.062	Cytoplasmic	K00656	E2.3.1.54, pflD; formate C-acetyltransferase [EC:2.3.1.54]	map00620 Pyruvate metabolism; map00640 Propanoate metabolism; map00650 Butanoate metabolism; map01100 Metabolic pathways; map01120 Microbial metabolism in diverse environments	GO:0006082 organic acid metabolic process; GO:0006520 cellular amino acid metabolic process; GO:0006566 threonine metabolic process; GO:0006567 threonine catabolic process; GO:0006629 lipid metabolic process; GO:0006631 fatty acid metabolic process; GO:0006807 nitrogen compound metabolic process; GO:0008152 metabolic process; GO:0009056 catabolic process; GO:0009063 cellular amino acid catabolic …	GO:0005622 intracellular; GO:0005623 cell; GO:0005737 cytoplasm; GO:0005829 cytosol; GO:0016020 membrane;	GO:0003824 catalytic activity; GO:0008861 formate C-acetyltransferase activity; GO:0016407 acetyltransferase activity; GO:0016408 C-acyltransferase activity; GO:0016453 C-acetyltransferase activity; GO:0016740 transferase activity; GO:0016746 transferase activity, transferring acyl groups; GO:0016747 transferase activity, transferring acyl groups other than amino-acyl groups; GO:0043875 2-ketobut…	PF01228	Glycine radical	C	COG1882	Pyruvate-formate lyase
P09391	Rhomboid protease GlpG OS=Escherichia coli (strain K12) OX=83333 GN=glpG PE=1 SV=5	glpG	31.306	20.3	12	5	5	5	2	3	5	2	3	4	5	4	3	4	5	4	3	4	5	4	142830	159360	141740	147170	0.966537	1.0784	0.959161	0.995906	1.116	0.992	1.03	CytoplasmicMembrane	K02441	glpG; GlpG protein		GO:0006355 regulation of transcription, DNA-templated; GO:0006508 proteolysis; GO:0006807 nitrogen compound metabolic process; GO:0008152 metabolic process; GO:0009889 regulation of biosynthetic process; GO:0009890 negative regulation of biosynthetic process; GO:0009892 negative regulation of metabolic process; GO:0010468 regulation of gene expression; GO:0010556 regulation of macromolecule biosy…	GO:0005623 cell; GO:0005886 plasma membrane; GO:0005887 integral component of plasma membrane; GO:0016020 membrane; GO:0016021 integral component of membrane; GO:0031224 intrinsic component of membrane; GO:0031226 intrinsic component of plasma membrane; GO:0071944 cell periphery;	GO:0000976 transcription regulatory region sequence-specific DNA binding; GO:0000984 bacterial-type RNA polymerase transcription regulatory region sequence-specific DNA binding; GO:0000986 bacterial-type cis-regulatory region sequence-specific DNA binding; GO:0000987 cis-regulatory region sequence-specific DNA binding; GO:0001067 regulatory region nucleic acid binding; GO:0003676 nucleic acid bin…	PF12122	Protein of unknown function (DUF3582)	S	COG0705	Uncharacterized membrane protein (homolog of Drosophila rhomboid)
P09394	Glycerophosphodiester phosphodiesterase, periplasmic OS=Escherichia coli (strain K12) OX=83333 GN=glpQ PE=1 SV=2	glpQ	40.843	31	23	10	10	10	6	4	6	7	8	7	9	9	8	7	9	9	8	7	9	9	904130	846370	1229600	1275500	0.849826	0.795535	1.15575	1.19889	0.936	1.36	1.411	Periplasmic	K01126	E3.1.4.46, glpQ, ugpQ; glycerophosphoryl diester phosphodiesterase [EC:3.1.4.46]	map00564 Glycerophospholipid metabolism		GO:0005623 cell; GO:0009279 cell outer membrane; GO:0016020 membrane; GO:0019867 outer membrane; GO:0030312 external encapsulating structure; GO:0030313 cell envelope; GO:0031975 envelope; GO:0042597 periplasmic space; GO:0071944 cell periphery;	GO:0003824 catalytic activity; GO:0005488 binding; GO:0005509 calcium ion binding; GO:0008081 phosphoric diester hydrolase activity; GO:0008889 glycerophosphodiester phosphodiesterase activity; GO:0016787 hydrolase activity; GO:0016788 hydrolase activity, acting on ester bonds; GO:0042578 phosphoric ester hydrolase activity; GO:0043167 ion binding; GO:0043169 cation binding; GO:0046872 metal ion …			C	COG0584	Glycerophosphoryl diester phosphodiesterase
P09424	Mannitol-1-phosphate 5-dehydrogenase OS=Escherichia coli (strain K12) OX=83333 GN=mtlD PE=1 SV=3	mtlD	41.139	37.4	56	12	12	12	12	12	15	17	10	10	12	12	10	10	12	12	10	10	12	12	305320	311970	532480	576180	0.707599	0.723011	1.23406	1.33533	1.022	1.744	1.887	Cytoplasmic	K00009	mtlD; mannitol-1-phosphate 5-dehydrogenase [EC:1.1.1.17]	map00051 Fructose and mannose metabolism; map01100 Metabolic pathways	GO:0005975 carbohydrate metabolic process; GO:0006059 hexitol metabolic process; GO:0006066 alcohol metabolic process; GO:0008152 metabolic process; GO:0009056 catabolic process; GO:0009987 cellular process; GO:0016052 carbohydrate catabolic process; GO:0019400 alditol metabolic process; GO:0019405 alditol catabolic process; GO:0019407 hexitol catabolic process; GO:0019592 mannitol catabolic proc…	GO:0005622 intracellular; GO:0005623 cell; GO:0005737 cytoplasm; GO:0005829 cytosol;	GO:0003824 catalytic activity; GO:0008926 mannitol-1-phosphate 5-dehydrogenase activity; GO:0016491 oxidoreductase activity; GO:0016614 oxidoreductase activity, acting on CH-OH group of donors; GO:0016616 oxidoreductase activity, acting on the CH-OH group of donors, NAD or NADP as acceptor;	PF01232; PF08125	Mannitol dehydrogenase Rossmann domain; Mannitol dehydrogenase C-terminal domain	G	COG0246	Mannitol-1-phosphate/altronate dehydrogenases
P09546	Bifunctional protein PutA OS=Escherichia coli (strain K12) OX=83333 GN=putA PE=1 SV=3	putA	143.81	29.4	84	28	28	28	21	23	18	22	24	24	24	25	24	24	24	25	24	24	24	25	296810	301170	258230	247890	1.0753	1.0911	0.935531	0.898071	1.015	0.87	0.835	Cytoplasmic	K13821	putA; RHH-type transcriptional regulator, proline utilization regulon repressor / proline dehydrogenase / delta 1-pyrroline-5-carboxylate dehydrogenase [EC:1.5.5.2 1.2.1.88]	map00250 Alanine, aspartate and glutamate metabolism; map00330 Arginine and proline metabolism; map01100 Metabolic pathways; map01110 Biosynthesis of secondary metabolites; map01130 Biosynthesis of antibiotics	GO:0006082 organic acid metabolic process; GO:0006355 regulation of transcription, DNA-templated; GO:0006520 cellular amino acid metabolic process; GO:0006536 glutamate metabolic process; GO:0006560 proline metabolic process; GO:0006562 proline catabolic process; GO:0006807 nitrogen compound metabolic process; GO:0008152 metabolic process; GO:0009056 catabolic process; GO:0009063 cellular amino a…	GO:0005623 cell; GO:0005886 plasma membrane; GO:0009898 cytoplasmic side of plasma membrane; GO:0016020 membrane; GO:0071944 cell periphery; GO:0098552 side of membrane; GO:0098562 cytoplasmic side of membrane;	GO:0000166 nucleotide binding; GO:0000976 transcription regulatory region sequence-specific DNA binding; GO:0000984 bacterial-type RNA polymerase transcription regulatory region sequence-specific DNA binding; GO:0000986 bacterial-type cis-regulatory region sequence-specific DNA binding; GO:0000987 cis-regulatory region sequence-specific DNA binding; GO:0001067 regulatory region nucleic acid bindi…			K	COG4230	Delta 1-pyrroline-5-carboxylate dehydrogenase
P09549	Cell division protein DedD OS=Escherichia coli (strain K12) OX=83333 GN=dedD PE=3 SV=2	dedD	22.938	60	27	8	8	8	6	7	7	7	8	8	8	8	8	8	8	8	8	8	8	8	361120	329900	361900	372510	1.01336	0.925756	1.01555	1.04533	0.914	1.002	1.032	Unknown	K03749	dedD; DedD protein		GO:0000910 cytokinesis; GO:0007049 cell cycle; GO:0009987 cellular process; GO:0022402 cell cycle process; GO:0032506 cytokinetic process; GO:0051301 cell division;	GO:0005623 cell; GO:0030428 cell septum; GO:0032153 cell division site;	GO:0005488 binding; GO:0005539 glycosaminoglycan binding; GO:0042834 peptidoglycan binding; GO:0097367 carbohydrate derivative binding;	PF05036	Sporulation related domain	D	COG3147	Uncharacterized protein conserved in bacteria
P09551	Lysine/arginine/ornithine-binding periplasmic protein OS=Escherichia coli (strain K12) OX=83333 GN=argT PE=1 SV=3	argT	27.991	70.8	90	23	22	22	19	20	26	25	21	21	23	23	20	20	22	22	20	20	22	22	1178000	1167700	2020600	2084700	0.730429	0.724043	1.25289	1.29264	0.991	1.715	1.77	Periplasmic	K10013	argT; lysine/arginine/ornithine transport system substrate-binding protein	map02010 ABC transporters	GO:0006810 transport; GO:0006811 ion transport; GO:0006812 cation transport; GO:0006820 anion transport; GO:0006865 amino acid transport; GO:0006950 response to stress; GO:0006995 cellular response to nitrogen starvation; GO:0007154 cell communication; GO:0009267 cellular response to starvation; GO:0009605 response to external stimulus; GO:0009987 cellular process; GO:0009991 response to extracel…	GO:0005623 cell; GO:0030288 outer membrane-bounded periplasmic space; GO:0030313 cell envelope; GO:0031975 envelope; GO:0042597 periplasmic space;	GO:0005488 binding; GO:0016597 amino acid binding; GO:0031406 carboxylic acid binding; GO:0036094 small molecule binding; GO:0043167 ion binding; GO:0043168 anion binding; GO:0043177 organic acid binding;	PF00497	Bacterial extracellular solute-binding proteins, family 3	ET	COG0834	ABC-type amino acid transport/signal transduction systems, periplasmic component/domain
P09831	Glutamate synthase [NADPH] large chain OS=Escherichia coli (strain K12) OX=83333 GN=gltB PE=1 SV=3	gltB	163.3	71.4	504	83	83	83	123	126	127	128	82	82	82	81	82	82	82	81	82	82	82	81	7740300	7626100	5629500	5634200	1.16264	1.14549	0.845585	0.84629	0.985	0.727	0.728	Cytoplasmic	K00265	gltB; glutamate synthase (NADPH) large chain [EC:1.4.1.13]	map00250 Alanine, aspartate and glutamate metabolism; map00910 Nitrogen metabolism; map01100 Metabolic pathways; map01110 Biosynthesis of secondary metabolites; map01120 Microbial metabolism in diverse environments; map01130 Biosynthesis of antibiotics; map01230 Biosynthesis of amino acids	GO:0006082 organic acid metabolic process; GO:0006520 cellular amino acid metabolic process; GO:0006536 glutamate metabolic process; GO:0006537 glutamate biosynthetic process; GO:0006541 glutamine metabolic process; GO:0006807 nitrogen compound metabolic process; GO:0008152 metabolic process; GO:0008652 cellular amino acid biosynthetic process; GO:0009058 biosynthetic process; GO:0009064 glutamin…	GO:0005622 intracellular; GO:0005623 cell; GO:0005737 cytoplasm; GO:0005829 cytosol;	GO:0003824 catalytic activity; GO:0004355 glutamate synthase (NADPH) activity; GO:0015930 glutamate synthase activity; GO:0016491 oxidoreductase activity; GO:0016638 oxidoreductase activity, acting on the CH-NH2 group of donors; GO:0016639 oxidoreductase activity, acting on the CH-NH2 group of donors, NAD or NADP as acceptor; GO:0045181 glutamate synthase activity, NAD(P)H as acceptor;	PF00310; PF04898; PF01645	Glutamine amidotransferases class-II; Glutamate synthase central domain; Conserved region in glutamate synthase	E	COG0070	Glutamate synthase domain 3
P09832	Glutamate synthase [NADPH] small chain OS=Escherichia coli (strain K12) OX=83333 GN=gltD PE=1 SV=3	gltD	52.015	74.4	175	32	30	32	43	42	45	45	27	29	31	32	26	27	30	30	27	29	31	32	5104500	5179900	4010600	3900200	1.12216	1.13874	0.881683	0.857413	1.015	0.786	0.764	Cytoplasmic	K00266	gltD; glutamate synthase (NADPH) small chain [EC:1.4.1.13]	map00250 Alanine, aspartate and glutamate metabolism; map00910 Nitrogen metabolism; map01100 Metabolic pathways; map01110 Biosynthesis of secondary metabolites; map01120 Microbial metabolism in diverse environments; map01130 Biosynthesis of antibiotics; map01230 Biosynthesis of amino acids	GO:0006082 organic acid metabolic process; GO:0006520 cellular amino acid metabolic process; GO:0006536 glutamate metabolic process; GO:0006537 glutamate biosynthetic process; GO:0006807 nitrogen compound metabolic process; GO:0008152 metabolic process; GO:0008652 cellular amino acid biosynthetic process; GO:0009058 biosynthetic process; GO:0009064 glutamine family amino acid metabolic process; G…	GO:0005622 intracellular; GO:0005623 cell; GO:0005737 cytoplasm; GO:0005829 cytosol;	GO:0003824 catalytic activity; GO:0004355 glutamate synthase (NADPH) activity; GO:0015930 glutamate synthase activity; GO:0016491 oxidoreductase activity; GO:0016638 oxidoreductase activity, acting on the CH-NH2 group of donors; GO:0016639 oxidoreductase activity, acting on the CH-NH2 group of donors, NAD or NADP as acceptor; GO:0045181 glutamate synthase activity, NAD(P)H as acceptor;	PF07992	Pyridine nucleotide-disulphide oxidoreductase	C	COG0493	NADPH-dependent glutamate synthase beta chain and related oxidoreductases
P09833	Molybdenum import ATP-binding protein ModC OS=Escherichia coli (strain K12) OX=83333 GN=modC PE=3 SV=4	modC	39.102	36.4	25	10	10	10	10	9	3	3	10	10	6	8	10	10	6	8	10	10	6	8	243190	234740	62214	59890	1.62118	1.56485	0.414736	0.399244	0.965	0.256	0.246	CytoplasmicMembrane	K02017	modC; molybdate transport system ATP-binding protein [EC:7.3.2.5]	map02010 ABC transporters	GO:0006810 transport; GO:0006811 ion transport; GO:0006820 anion transport; GO:0015689 molybdate ion transport; GO:0015698 inorganic anion transport; GO:0034220 ion transmembrane transport; GO:0051179 localization; GO:0051234 establishment of localization; GO:0055085 transmembrane transport; GO:0098656 anion transmembrane transport;	GO:0005623 cell; GO:0005886 plasma membrane; GO:0016020 membrane; GO:0071944 cell periphery;	GO:0000166 nucleotide binding; GO:0003824 catalytic activity; GO:0005215 transporter activity; GO:0005488 binding; GO:0005524 ATP binding; GO:0008144 drug binding; GO:0008509 anion transmembrane transporter activity; GO:0015075 ion transmembrane transporter activity; GO:0015098 molybdate ion transmembrane transporter activity; GO:0015103 inorganic anion transmembrane transporter activity; GO:0015…	PF00005; PF03459	ABC transporter; TOBE domain	P	COG4148	ABC-type molybdate transport system, ATPase component
P09835	Signal transduction histidine-protein kinase/phosphatase UhpB OS=Escherichia coli (strain K12) OX=83333 GN=uhpB PE=1 SV=3	uhpB	56.305	12.4	10	5	5	5	1	4	2	3	2	4	2	3	2	4	2	3	2	4	2	3	45533	38317	42040	42885	1.07914	0.90812	0.996356	1.01638	0.842	0.923	0.942	CytoplasmicMembrane	K07675	uhpB; two-component system, NarL family, sensor histidine kinase UhpB [EC:2.7.13.3]	map02020 Two-component system	GO:0000160 phosphorelay signal transduction system; GO:0006464 cellular protein modification process; GO:0006468 protein phosphorylation; GO:0006470 protein dephosphorylation; GO:0006793 phosphorus metabolic process; GO:0006796 phosphate-containing compound metabolic process; GO:0006807 nitrogen compound metabolic process; GO:0007154 cell communication; GO:0007165 signal transduction; GO:0008152 …	GO:0005623 cell; GO:0005886 plasma membrane; GO:0016020 membrane; GO:0071944 cell periphery;	GO:0000155 phosphorelay sensor kinase activity; GO:0003824 catalytic activity; GO:0004672 protein kinase activity; GO:0004673 protein histidine kinase activity; GO:0004721 phosphoprotein phosphatase activity; GO:0016301 kinase activity; GO:0016740 transferase activity; GO:0016772 transferase activity, transferring phosphorus-containing groups; GO:0016773 phosphotransferase activity, alcohol group…	PF05231; PF07730; PF02518	MASE1; Histidine kinase; Histidine kinase-, DNA gyrase B-, and HSP90-like ATPase	T	COG3851	Signal transduction histidine kinase, glucose-6-phosphate specific
P09836	Membrane sensor protein UhpC OS=Escherichia coli (strain K12) OX=83333 GN=uhpC PE=1 SV=3	uhpC	48.256	8.4	6	3	3	3	2	1	1	2	3	3	2	3	3	3	2	3	3	3	2	3	96473	79781	63104	72996	1.23543	1.02167	0.808109	0.934786	0.827	0.654	0.757	CytoplasmicMembrane	K07783	uhpC; MFS transporter, OPA family, sugar phosphate sensor protein UhpC	map02020 Two-component system	GO:0000160 phosphorelay signal transduction system; GO:0007154 cell communication; GO:0007165 signal transduction; GO:0009987 cellular process; GO:0023052 signaling; GO:0035556 intracellular signal transduction; GO:0050789 regulation of biological process; GO:0050794 regulation of cellular process; GO:0050896 response to stimulus; GO:0051716 cellular response to stimulus; GO:0065007 biological re…	GO:0005623 cell; GO:0005886 plasma membrane; GO:0005887 integral component of plasma membrane; GO:0016020 membrane; GO:0016021 integral component of membrane; GO:0031224 intrinsic component of membrane; GO:0031226 intrinsic component of plasma membrane; GO:0071944 cell periphery;				G	COG2271	Sugar phosphate permease
P09980	ATP-dependent DNA helicase Rep OS=Escherichia coli (strain K12) OX=83333 GN=rep PE=1 SV=3	rep	77.023	36	69	16	16	16	18	18	17	16	15	16	16	16	15	16	16	16	15	16	16	16	377690	363470	227810	236100	1.25367	1.20647	0.756172	0.783689	0.962	0.603	0.625	Cytoplasmic	K03656	rep; ATP-dependent DNA helicase Rep [EC:3.6.4.12]		GO:0006139 nucleobase-containing compound metabolic process; GO:0006259 DNA metabolic process; GO:0006260 DNA replication; GO:0006261 DNA-dependent DNA replication; GO:0006268 DNA unwinding involved in DNA replication; GO:0006281 DNA repair; GO:0006289 nucleotide-excision repair; GO:0006298 mismatch repair; GO:0006725 cellular aromatic compound metabolic process; GO:0006807 nitrogen compound meta…	GO:0005622 intracellular; GO:0005623 cell; GO:0005737 cytoplasm; GO:0005829 cytosol;	GO:0003678 DNA helicase activity; GO:0003824 catalytic activity; GO:0004386 helicase activity; GO:0008094 DNA-dependent ATPase activity; GO:0015616 DNA translocase activity; GO:0016462 pyrophosphatase activity; GO:0016787 hydrolase activity; GO:0016817 hydrolase activity, acting on acid anhydrides; GO:0016818 hydrolase activity, acting on acid anhydrides, in phosphorus-containing anhydrides; GO:0…	PF00580; PF13361	UvrD/REP helicase N-terminal domain; UvrD-like helicase C-terminal domain	L	COG0210	Superfamily I DNA and RNA helicases
P09996	Uncharacterized protein YidB OS=Escherichia coli (strain K12) OX=83333 GN=yidB PE=4 SV=1	yidB	13.786	34.8	7	2	2	2	1	2	2	2	1	2	2	2	1	2	2	2	1	2	2	2	0	138770	95233	156970		1.06481	0.730738	1.20446				Unknown									S	COG3753	Uncharacterized protein conserved in bacteria
P0A698	UvrABC system protein A OS=Escherichia coli (strain K12) OX=83333 GN=uvrA PE=1 SV=1	uvrA	103.87	42.4	116	33	33	33	28	23	32	33	29	28	31	32	29	28	31	32	29	28	31	32	438820	430300	595490	631310	0.837475	0.821215	1.13647	1.20484	0.981	1.357	1.439	Cytoplasmic	K03701	uvrA; excinuclease ABC subunit A	map03420 Nucleotide excision repair	GO:0006139 nucleobase-containing compound metabolic process; GO:0006259 DNA metabolic process; GO:0006281 DNA repair; GO:0006725 cellular aromatic compound metabolic process; GO:0006807 nitrogen compound metabolic process; GO:0006950 response to stress; GO:0006974 cellular response to DNA damage stimulus; GO:0008152 metabolic process; GO:0009314 response to radiation; GO:0009628 response to abiot…	GO:0005622 intracellular; GO:0005623 cell; GO:0005737 cytoplasm; GO:0005829 cytosol; GO:0009380 excinuclease repair complex; GO:0032991 protein-containing complex; GO:1902494 catalytic complex; GO:1905347 endodeoxyribonuclease complex; GO:1905348 endonuclease complex; GO:1990391 DNA repair complex;	GO:0003676 nucleic acid binding; GO:0003677 DNA binding; GO:0003824 catalytic activity; GO:0004518 nuclease activity; GO:0004519 endonuclease activity; GO:0004520 endodeoxyribonuclease activity; GO:0004536 deoxyribonuclease activity; GO:0005488 binding; GO:0005515 protein binding; GO:0009381 excinuclease ABC activity; GO:0016462 pyrophosphatase activity; GO:0016787 hydrolase activity; GO:0016788 …	PF00005	ABC transporter	L	COG0178	Excinuclease ATPase subunit
P0A6A0	Probable protein kinase UbiB OS=Escherichia coli (strain K12) OX=83333 GN=ubiB PE=1 SV=1	ubiB	63.202	31	49	16	16	16	12	10	13	14	16	16	16	16	16	16	16	16	16	16	16	16	180400	187310	179840	171670	1.00331	1.04174	1.00019	0.954757	1.038	0.997	0.952	CytoplasmicMembrane	K03688	ubiB, aarF; ubiquinone biosynthesis protein		GO:0006732 coenzyme metabolic process; GO:0006733 oxidoreduction coenzyme metabolic process; GO:0006743 ubiquinone metabolic process; GO:0006744 ubiquinone biosynthetic process; GO:0008152 metabolic process; GO:0009058 biosynthetic process; GO:0009108 coenzyme biosynthetic process; GO:0009987 cellular process; GO:0042180 cellular ketone metabolic process; GO:0042181 ketone biosynthetic process; G…	GO:0005623 cell; GO:0005886 plasma membrane; GO:0016020 membrane; GO:0071944 cell periphery;	GO:0003824 catalytic activity;			H	COG0661	Predicted unusual protein kinase
P0A6A3	Acetate kinase OS=Escherichia coli (strain K12) OX=83333 GN=ackA PE=1 SV=1	ackA	43.29	75	103	17	17	17	27	26	24	26	17	17	17	17	17	17	17	17	17	17	17	17	2634000	2524000	1806600	1835100	1.19731	1.14731	0.82121	0.834165	0.958	0.686	0.697	Cytoplasmic	K00925	ackA; acetate kinase [EC:2.7.2.1]	map00430 Taurine and hypotaurine metabolism; map00620 Pyruvate metabolism; map00640 Propanoate metabolism; map00680 Methane metabolism; map00720 Carbon fixation pathways in prokaryotes; map01100 Metabolic pathways; map01120 Microbial metabolism in diverse environments; map01200 Carbon metabolism	GO:0006082 organic acid metabolic process; GO:0006083 acetate metabolic process; GO:0006091 generation of precursor metabolites and energy; GO:0006113 fermentation; GO:0006629 lipid metabolic process; GO:0006631 fatty acid metabolic process; GO:0006633 fatty acid biosynthetic process; GO:0006793 phosphorus metabolic process; GO:0006796 phosphate-containing compound metabolic process; GO:0008152 m…	GO:0005622 intracellular; GO:0005623 cell; GO:0005737 cytoplasm; GO:0005829 cytosol;	GO:0003824 catalytic activity; GO:0005488 binding; GO:0008270 zinc ion binding; GO:0008776 acetate kinase activity; GO:0016301 kinase activity; GO:0016740 transferase activity; GO:0016772 transferase activity, transferring phosphorus-containing groups; GO:0016774 phosphotransferase activity, carboxyl group as acceptor; GO:0043167 ion binding; GO:0043169 cation binding; GO:0046872 metal ion bindin…			F	COG0282	Acetate kinase
P0A6A6	3-isopropylmalate dehydratase large subunit OS=Escherichia coli (strain K12) OX=83333 GN=leuC PE=1 SV=2	leuC	49.881	59.9	188	28	28	28	41	42	53	52	21	22	28	24	21	22	28	24	21	22	28	24	4909700	4785200	6419300	6935100	0.852035	0.830429	1.11401	1.20352	0.975	1.307	1.413	Unknown	K01703	leuC, IPMI-L; 3-isopropylmalate/(R)-2-methylmalate dehydratase large subunit [EC:4.2.1.33 4.2.1.35]	map00290 Valine, leucine and isoleucine biosynthesis; map00660 C5-Branched dibasic acid metabolism; map01100 Metabolic pathways; map01110 Biosynthesis of secondary metabolites; map01210 2-Oxocarboxylic acid metabolism; map01230 Biosynthesis of amino acids	GO:0006082 organic acid metabolic process; GO:0006520 cellular amino acid metabolic process; GO:0006551 leucine metabolic process; GO:0006807 nitrogen compound metabolic process; GO:0008152 metabolic process; GO:0008652 cellular amino acid biosynthetic process; GO:0009058 biosynthetic process; GO:0009081 branched-chain amino acid metabolic process; GO:0009082 branched-chain amino acid biosyntheti…	GO:0005618 cell wall; GO:0005622 intracellular; GO:0005623 cell; GO:0005737 cytoplasm; GO:0005829 cytosol; GO:0030312 external encapsulating structure; GO:0071944 cell periphery;	GO:0003824 catalytic activity; GO:0016853 isomerase activity; GO:0016866 intramolecular transferase activity;			E	COG0065	3-isopropylmalate dehydratase large subunit
P0A6A8	Acyl carrier protein OS=Escherichia coli (strain K12) OX=83333 GN=acpP PE=1 SV=2	acpP	8.6394	33.3	20	3	3	3	6	5	4	5	3	3	3	3	3	3	3	3	3	3	3	3	18501000	18874000	11897000	12492000	1.19817	1.22233	0.770481	0.809015	1.02	0.643	0.675	Cytoplasmic	K02078	acpP; acyl carrier protein	map00998 Biosynthesis of various secondary metabolites - part 2; map01100 Metabolic pathways; map01130 Biosynthesis of antibiotics	GO:0005975 carbohydrate metabolic process; GO:0006082 organic acid metabolic process; GO:0006629 lipid metabolic process; GO:0006631 fatty acid metabolic process; GO:0006633 fatty acid biosynthetic process; GO:0006643 membrane lipid metabolic process; GO:0006644 phospholipid metabolic process; GO:0006664 glycolipid metabolic process; GO:0006793 phosphorus metabolic process; GO:0006796 phosphate-c…	GO:0005622 intracellular; GO:0005623 cell; GO:0005737 cytoplasm; GO:0005829 cytosol;	GO:0000035 acyl binding; GO:0000036 acyl carrier activity; GO:0005488 binding; GO:0008289 lipid binding; GO:0019842 vitamin binding; GO:0031177 phosphopantetheine binding; GO:0033218 amide binding; GO:0036094 small molecule binding; GO:0043167 ion binding; GO:0043168 anion binding; GO:0044620 ACP phosphopantetheine attachment site binding; GO:0048037 cofactor binding; GO:0051192 prosthetic group …	PF00550	Phosphopantetheine attachment site	IQ	COG0236	Acyl carrier protein
P0A6B4	Alanine racemase, biosynthetic OS=Escherichia coli (strain K12) OX=83333 GN=alr PE=1 SV=1	alr	39.152	51.5	51	14	14	14	12	11	15	13	11	12	13	12	11	12	13	12	11	12	13	12	296170	274190	239200	227880	1.14193	1.05718	0.92227	0.878624	0.926	0.808	0.769	Cytoplasmic	K01775	alr; alanine racemase [EC:5.1.1.1]	map00473 D-Alanine metabolism; map01100 Metabolic pathways; map01502 Vancomycin resistance	GO:0000270 peptidoglycan metabolic process; GO:0006022 aminoglycan metabolic process; GO:0006023 aminoglycan biosynthetic process; GO:0006024 glycosaminoglycan biosynthetic process; GO:0006082 organic acid metabolic process; GO:0006520 cellular amino acid metabolic process; GO:0006522 alanine metabolic process; GO:0006523 alanine biosynthetic process; GO:0006807 nitrogen compound metabolic proces…		GO:0003824 catalytic activity; GO:0005488 binding; GO:0008144 drug binding; GO:0008784 alanine racemase activity; GO:0016853 isomerase activity; GO:0016854 racemase and epimerase activity; GO:0016855 racemase and epimerase activity, acting on amino acids and derivatives; GO:0019842 vitamin binding; GO:0030170 pyridoxal phosphate binding; GO:0036094 small molecule binding; GO:0036361 racemase acti…	PF01168; PF00842	Alanine racemase, N-terminal domain; Alanine racemase, C-terminal domain	E	COG0787	Alanine racemase
P0A6B7	Cysteine desulfurase IscS OS=Escherichia coli (strain K12) OX=83333 GN=iscS PE=1 SV=1	iscS	45.089	66.3	152	24	24	24	38	35	37	42	23	23	24	24	23	23	24	24	23	23	24	24	5079700	4821400	4497500	4746600	1.0613	1.00733	0.939661	0.991705	0.949	0.885	0.934	Cytoplasmic	K04487	iscS, NFS1; cysteine desulfurase [EC:2.8.1.7]	map00730 Thiamine metabolism; map01100 Metabolic pathways; map04122 Sulfur relay system	GO:0001522 pseudouridine synthesis; GO:0006139 nucleobase-containing compound metabolic process; GO:0006396 RNA processing; GO:0006399 tRNA metabolic process; GO:0006400 tRNA modification; GO:0006725 cellular aromatic compound metabolic process; GO:0006790 sulfur compound metabolic process; GO:0006807 nitrogen compound metabolic process; GO:0008033 tRNA processing; GO:0008152 metabolic process; G…	GO:0005622 intracellular; GO:0005623 cell; GO:0005737 cytoplasm; GO:0005829 cytosol;	GO:0003824 catalytic activity; GO:0004123 cystathionine gamma-lyase activity; GO:0005488 binding; GO:0008144 drug binding; GO:0008483 transaminase activity; GO:0009000 selenocysteine lyase activity; GO:0016740 transferase activity; GO:0016769 transferase activity, transferring nitrogenous groups; GO:0016782 transferase activity, transferring sulfur-containing groups; GO:0016783 sulfurtransferase …	PF00266	Aminotransferase class-V	E	COG1104	Cysteine sulfinate desulfinase/cysteine desulfurase and related enzymes
P0A6C1	Endonuclease 4 OS=Escherichia coli (strain K12) OX=83333 GN=nfo PE=1 SV=1	nfo	31.479	60.4	47	12	12	12	12	11	12	12	11	10	11	10	11	10	11	10	11	10	11	10	475760	481230	518520	535130	0.946485	0.957367	1.03155	1.0646	1.011	1.09	1.125	Cytoplasmic	K01151	nfo; deoxyribonuclease IV [EC:3.1.21.2]	map03410 Base excision repair	GO:0000726 non-recombinational repair; GO:0006139 nucleobase-containing compound metabolic process; GO:0006259 DNA metabolic process; GO:0006281 DNA repair; GO:0006284 base-excision repair; GO:0006725 cellular aromatic compound metabolic process; GO:0006807 nitrogen compound metabolic process; GO:0006950 response to stress; GO:0006974 cellular response to DNA damage stimulus; GO:0008152 metabolic…		GO:0003824 catalytic activity; GO:0003906 DNA-(apurinic or apyrimidinic site) endonuclease activity; GO:0004518 nuclease activity; GO:0004519 endonuclease activity; GO:0004520 endodeoxyribonuclease activity; GO:0004536 deoxyribonuclease activity; GO:0008081 phosphoric diester hydrolase activity; GO:0008833 deoxyribonuclease IV (phage-T4-induced) activity; GO:0016787 hydrolase activity; GO:0016788…	PF01261	Xylose isomerase-like TIM barrel	L	COG0648	Endonuclease IV
P0A6C5	Amino-acid acetyltransferase OS=Escherichia coli (strain K12) OX=83333 GN=argA PE=1 SV=1	argA	49.195	52.8	96	22	22	22	27	25	23	21	21	21	20	20	21	21	20	20	21	21	20	20	1362900	1260700	520700	486980	1.50129	1.38871	0.573572	0.536428	0.925	0.382	0.357	Unknown	K14682	argAB; amino-acid N-acetyltransferase [EC:2.3.1.1]	map00220 Arginine biosynthesis; map01100 Metabolic pathways; map01110 Biosynthesis of secondary metabolites; map01130 Biosynthesis of antibiotics; map01210 2-Oxocarboxylic acid metabolism; map01230 Biosynthesis of amino acids	GO:0006082 organic acid metabolic process; GO:0006520 cellular amino acid metabolic process; GO:0006525 arginine metabolic process; GO:0006526 arginine biosynthetic process; GO:0006793 phosphorus metabolic process; GO:0006796 phosphate-containing compound metabolic process; GO:0006807 nitrogen compound metabolic process; GO:0008152 metabolic process; GO:0008652 cellular amino acid biosynthetic pr…		GO:0003824 catalytic activity; GO:0003991 acetylglutamate kinase activity; GO:0004042 acetyl-CoA:L-glutamate N-acetyltransferase activity; GO:0004358 glutamate N-acetyltransferase activity; GO:0005488 binding; GO:0008080 N-acetyltransferase activity; GO:0016301 kinase activity; GO:0016407 acetyltransferase activity; GO:0016410 N-acyltransferase activity; GO:0016597 amino acid binding; GO:0016740 …			E	COG1246	N-acetylglutamate synthase and related acetyltransferases
P0A6C8	Acetylglutamate kinase OS=Escherichia coli (strain K12) OX=83333 GN=argB PE=1 SV=1	argB	27.159	72.9	111	17	17	17	33	31	22	25	17	17	17	16	17	17	17	16	17	17	17	16	3958100	3785700	1593800	1455700	1.46687	1.40298	0.590663	0.539483	0.956	0.403	0.368	Cytoplasmic	K00930	argB; acetylglutamate kinase [EC:2.7.2.8]	map00220 Arginine biosynthesis; map01100 Metabolic pathways; map01110 Biosynthesis of secondary metabolites; map01130 Biosynthesis of antibiotics; map01210 2-Oxocarboxylic acid metabolism; map01230 Biosynthesis of amino acids	GO:0006082 organic acid metabolic process; GO:0006520 cellular amino acid metabolic process; GO:0006525 arginine metabolic process; GO:0006526 arginine biosynthetic process; GO:0006793 phosphorus metabolic process; GO:0006796 phosphate-containing compound metabolic process; GO:0006807 nitrogen compound metabolic process; GO:0006950 response to stress; GO:0006974 cellular response to DNA damage st…		GO:0003824 catalytic activity; GO:0003991 acetylglutamate kinase activity; GO:0004358 glutamate N-acetyltransferase activity; GO:0005488 binding; GO:0008080 N-acetyltransferase activity; GO:0016301 kinase activity; GO:0016407 acetyltransferase activity; GO:0016410 N-acyltransferase activity; GO:0016597 amino acid binding; GO:0016740 transferase activity; GO:0016746 transferase activity, transferr…			F	COG0548	Acetylglutamate kinase
P0A6D0	Arginine repressor OS=Escherichia coli (strain K12) OX=83333 GN=argR PE=1 SV=1	argR	16.994	48.7	21	4	4	4	5	6	4	6	4	4	4	4	4	4	4	4	4	4	4	4	1237500	1212200	903500	995700	1.13822	1.11495	0.831015	0.915818	0.98	0.73	0.805	Cytoplasmic	K03402	argR, ahrC; transcriptional regulator of arginine metabolism		GO:0000820 regulation of glutamine family amino acid metabolic process; GO:0000821 regulation of arginine metabolic process; GO:0006082 organic acid metabolic process; GO:0006139 nucleobase-containing compound metabolic process; GO:0006259 DNA metabolic process; GO:0006310 DNA recombination; GO:0006355 regulation of transcription, DNA-templated; GO:0006520 cellular amino acid metabolic process; G…	GO:0005622 intracellular; GO:0005623 cell; GO:0005737 cytoplasm; GO:0032991 protein-containing complex; GO:0032993 protein-DNA complex;	GO:0000976 transcription regulatory region sequence-specific DNA binding; GO:0000984 bacterial-type RNA polymerase transcription regulatory region sequence-specific DNA binding; GO:0000986 bacterial-type cis-regulatory region sequence-specific DNA binding; GO:0000987 cis-regulatory region sequence-specific DNA binding; GO:0001067 regulatory region nucleic acid binding; GO:0001216 DNA-binding tran…	PF01316; PF02863	Arginine repressor, DNA binding domain; Arginine repressor, C-terminal domain	K	COG1438	Arginine repressor
P0A6D3	3-phosphoshikimate 1-carboxyvinyltransferase OS=Escherichia coli (strain K12) OX=83333 GN=aroA PE=1 SV=1	aroA	46.095	74.9	112	23	23	23	27	29	28	28	20	21	22	22	20	21	22	22	20	21	22	22	2446700	2429600	2003200	1973300	1.1055	1.09778	0.905115	0.891605	0.993	0.819	0.807	Cytoplasmic	K00800	aroA; 3-phosphoshikimate 1-carboxyvinyltransferase [EC:2.5.1.19]	map00400 Phenylalanine, tyrosine and tryptophan biosynthesis; map01100 Metabolic pathways; map01110 Biosynthesis of secondary metabolites; map01130 Biosynthesis of antibiotics; map01230 Biosynthesis of amino acids	GO:0006082 organic acid metabolic process; GO:0008152 metabolic process; GO:0009058 biosynthetic process; GO:0009423 chorismate biosynthetic process; GO:0009987 cellular process; GO:0016053 organic acid biosynthetic process; GO:0019752 carboxylic acid metabolic process; GO:0043436 oxoacid metabolic process; GO:0043648 dicarboxylic acid metabolic process; GO:0043650 dicarboxylic acid biosynthetic …	GO:0005622 intracellular; GO:0005623 cell; GO:0005737 cytoplasm; GO:0005829 cytosol;	GO:0003824 catalytic activity; GO:0003866 3-phosphoshikimate 1-carboxyvinyltransferase activity; GO:0016740 transferase activity; GO:0016765 transferase activity, transferring alkyl or aryl (other than methyl) groups;			E	COG0128	5-enolpyruvylshikimate-3-phosphate synthase
P0A6D7	Shikimate kinase 1 OS=Escherichia coli (strain K12) OX=83333 GN=aroK PE=1 SV=2	aroK	19.538	71.1	51	12	12	12	14	15	12	10	12	12	12	11	12	12	12	11	12	12	12	11	2790200	2777600	1647100	1647300	1.25937	1.25368	0.743427	0.743517	0.995	0.59	0.59	Cytoplasmic	K00891	E2.7.1.71, aroK, aroL; shikimate kinase [EC:2.7.1.71]	map00400 Phenylalanine, tyrosine and tryptophan biosynthesis; map01100 Metabolic pathways; map01110 Biosynthesis of secondary metabolites; map01130 Biosynthesis of antibiotics; map01230 Biosynthesis of amino acids	GO:0006082 organic acid metabolic process; GO:0006520 cellular amino acid metabolic process; GO:0006725 cellular aromatic compound metabolic process; GO:0006793 phosphorus metabolic process; GO:0006796 phosphate-containing compound metabolic process; GO:0006807 nitrogen compound metabolic process; GO:0008152 metabolic process; GO:0008652 cellular amino acid biosynthetic process; GO:0009058 biosyn…	GO:0005622 intracellular; GO:0005623 cell; GO:0005737 cytoplasm; GO:0005829 cytosol;	GO:0000287 magnesium ion binding; GO:0003824 catalytic activity; GO:0004765 shikimate kinase activity; GO:0005488 binding; GO:0016301 kinase activity; GO:0016740 transferase activity; GO:0016772 transferase activity, transferring phosphorus-containing groups; GO:0016773 phosphotransferase activity, alcohol group as acceptor; GO:0043167 ion binding; GO:0043169 cation binding; GO:0046872 metal ion …	PF01202	Shikimate kinase	F	COG0703	Shikimate kinase
P0A6E1	Shikimate kinase 2 OS=Escherichia coli (strain K12) OX=83333 GN=aroL PE=1 SV=3	aroL	19.151	62.6	47	9	9	9	11	13	13	10	9	9	9	9	9	9	9	9	9	9	9	9	894610	915900	540090	553790	1.23208	1.2614	0.743826	0.762694	1.024	0.604	0.619	Cytoplasmic	K00891	E2.7.1.71, aroK, aroL; shikimate kinase [EC:2.7.1.71]	map00400 Phenylalanine, tyrosine and tryptophan biosynthesis; map01100 Metabolic pathways; map01110 Biosynthesis of secondary metabolites; map01130 Biosynthesis of antibiotics; map01230 Biosynthesis of amino acids	GO:0006082 organic acid metabolic process; GO:0006520 cellular amino acid metabolic process; GO:0006725 cellular aromatic compound metabolic process; GO:0006793 phosphorus metabolic process; GO:0006796 phosphate-containing compound metabolic process; GO:0006807 nitrogen compound metabolic process; GO:0008152 metabolic process; GO:0008652 cellular amino acid biosynthetic process; GO:0009058 biosyn…		GO:0000287 magnesium ion binding; GO:0003824 catalytic activity; GO:0004765 shikimate kinase activity; GO:0005488 binding; GO:0016301 kinase activity; GO:0016740 transferase activity; GO:0016772 transferase activity, transferring phosphorus-containing groups; GO:0016773 phosphotransferase activity, alcohol group as acceptor; GO:0043167 ion binding; GO:0043169 cation binding; GO:0046872 metal ion …	PF01202	Shikimate kinase	F	COG0703	Shikimate kinase
P0A6E4	Argininosuccinate synthase OS=Escherichia coli (strain K12) OX=83333 GN=argG PE=1 SV=2	argG	49.898	83.4	239	36	36	36	65	61	59	54	34	34	35	33	34	34	35	33	34	34	35	33	10540000	9983600	4562500	4227300	1.43825	1.36233	0.622582	0.576842	0.947	0.433	0.401	Cytoplasmic	K01940	argG, ASS1; argininosuccinate synthase [EC:6.3.4.5]	map00220 Arginine biosynthesis; map00250 Alanine, aspartate and glutamate metabolism; map01100 Metabolic pathways; map01110 Biosynthesis of secondary metabolites; map01130 Biosynthesis of antibiotics; map01230 Biosynthesis of amino acids	GO:0000050 urea cycle; GO:0000053 argininosuccinate metabolic process; GO:0006082 organic acid metabolic process; GO:0006520 cellular amino acid metabolic process; GO:0006525 arginine metabolic process; GO:0006526 arginine biosynthetic process; GO:0006575 cellular modified amino acid metabolic process; GO:0006807 nitrogen compound metabolic process; GO:0008152 metabolic process; GO:0008652 cellul…	GO:0005622 intracellular; GO:0005623 cell; GO:0005737 cytoplasm; GO:0005829 cytosol;	GO:0003824 catalytic activity; GO:0004055 argininosuccinate synthase activity; GO:0005488 binding; GO:0005515 protein binding; GO:0016874 ligase activity; GO:0016879 ligase activity, forming carbon-nitrogen bonds; GO:0042802 identical protein binding;			F	COG0137	Argininosuccinate synthase
P0A6E6	ATP synthase epsilon chain OS=Escherichia coli (strain K12) OX=83333 GN=atpC PE=1 SV=2	atpC	15.068	59.7	67	6	6	6	17	16	17	17	6	6	6	6	6	6	6	6	6	6	6	6	2092500	2067700	1564000	1646500	1.13558	1.12212	0.848766	0.893538	0.988	0.747	0.787	CytoplasmicMembrane	K02114	ATPF1E, atpC; F-type H+-transporting ATPase subunit epsilon	map00190 Oxidative phosphorylation; map00195 Photosynthesis; map01100 Metabolic pathways	GO:0006139 nucleobase-containing compound metabolic process; GO:0006163 purine nucleotide metabolic process; GO:0006164 purine nucleotide biosynthetic process; GO:0006725 cellular aromatic compound metabolic process; GO:0006753 nucleoside phosphate metabolic process; GO:0006754 ATP biosynthetic process; GO:0006793 phosphorus metabolic process; GO:0006796 phosphate-containing compound metabolic pr…	GO:0005622 intracellular; GO:0005623 cell; GO:0005886 plasma membrane; GO:0016020 membrane; GO:0016469 proton-transporting two-sector ATPase complex; GO:0032991 protein-containing complex; GO:0033178 proton-transporting two-sector ATPase complex, catalytic domain; GO:0045259 proton-transporting ATP synthase complex; GO:0045260 plasma membrane proton-transporting ATP synthase complex; GO:0045261 p…	GO:0003824 catalytic activity; GO:0005215 transporter activity; GO:0008324 cation transmembrane transporter activity; GO:0015075 ion transmembrane transporter activity; GO:0015077 monovalent inorganic cation transmembrane transporter activity; GO:0015078 proton transmembrane transporter activity; GO:0015318 inorganic molecular entity transmembrane transporter activity; GO:0015399 primary active t…	PF02823; PF00401	ATP synthase, Delta/Epsilon chain, beta-sandwich domain; ATP synthase, Delta/Epsilon chain, long alpha-helix domain	C	COG0355	F0F1-type ATP synthase, epsilon subunit (mitochondrial delta subunit)
P0A6E9	ATP-dependent dethiobiotin synthetase BioD 2 OS=Escherichia coli (strain K12) OX=83333 GN=bioD2 PE=3 SV=1	bioD2	24.981	24.2	19	4	4	4	1	4	6	8	4	4	4	4	4	4	4	4	4	4	4	4	24581	27427	39660	41735	0.737045	0.82238	1.18918	1.2514	1.116	1.613	1.698	Cytoplasmic	K01935	bioD; dethiobiotin synthetase [EC:6.3.3.3]	map00780 Biotin metabolism; map01100 Metabolic pathways	GO:0006082 organic acid metabolic process; GO:0006732 coenzyme metabolic process; GO:0006766 vitamin metabolic process; GO:0006767 water-soluble vitamin metabolic process; GO:0006768 biotin metabolic process; GO:0006790 sulfur compound metabolic process; GO:0006807 nitrogen compound metabolic process; GO:0008152 metabolic process; GO:0009058 biosynthetic process; GO:0009102 biotin biosynthetic pr…	GO:0005622 intracellular; GO:0005623 cell; GO:0005737 cytoplasm; GO:0005829 cytosol;	GO:0003824 catalytic activity; GO:0004141 dethiobiotin synthase activity; GO:0016874 ligase activity; GO:0016879 ligase activity, forming carbon-nitrogen bonds; GO:0016882 cyclo-ligase activity;	PF13500	AAA domain	H	COG0132	Dethiobiotin synthetase
P0A6F1	Carbamoyl-phosphate synthase small chain OS=Escherichia coli (strain K12) OX=83333 GN=carA PE=1 SV=1	carA	41.431	73.6	99	17	17	17	26	26	23	24	16	15	16	14	16	15	16	14	16	15	16	14	5146800	5211700	2563900	2345400	1.34841	1.36541	0.671714	0.61447	1.013	0.498	0.456	Cytoplasmic	K01956	carA, CPA1; carbamoyl-phosphate synthase small subunit [EC:6.3.5.5]	map00240 Pyrimidine metabolism; map00250 Alanine, aspartate and glutamate metabolism; map01100 Metabolic pathways	GO:0000050 urea cycle; GO:0006082 organic acid metabolic process; GO:0006139 nucleobase-containing compound metabolic process; GO:0006206 pyrimidine nucleobase metabolic process; GO:0006207 'de novo' pyrimidine nucleobase biosynthetic process; GO:0006220 pyrimidine nucleotide metabolic process; GO:0006221 pyrimidine nucleotide biosynthetic process; GO:0006520 cellular amino acid metabolic process…	GO:0005622 intracellular; GO:0005623 cell; GO:0005737 cytoplasm; GO:0005829 cytosol; GO:0005951 carbamoyl-phosphate synthase complex; GO:0032991 protein-containing complex; GO:1902494 catalytic complex;	GO:0003824 catalytic activity; GO:0004088 carbamoyl-phosphate synthase (glutamine-hydrolyzing) activity; GO:0016874 ligase activity; GO:0016879 ligase activity, forming carbon-nitrogen bonds; GO:0016884 carbon-nitrogen ligase activity, with glutamine as amido-N-donor;	PF00988; PF00117	Carbamoyl-phosphate synthase small chain, CPSase domain; Glutamine amidotransferase class-I	F	COG0505	Carbamoylphosphate synthase small subunit
P0A6F3	Glycerol kinase OS=Escherichia coli (strain K12) OX=83333 GN=glpK PE=1 SV=2	glpK	56.23	51.4	54	19	19	19	8	11	15	20	14	14	15	16	14	14	15	16	14	14	15	16	122450	127520	183380	193320	0.781592	0.813953	1.1705	1.23395	1.041	1.498	1.579	Cytoplasmic	K00864	glpK, GK; glycerol kinase [EC:2.7.1.30]	map00561 Glycerolipid metabolism; map01100 Metabolic pathways; map04626 Plant-pathogen interaction	GO:0005975 carbohydrate metabolic process; GO:0006066 alcohol metabolic process; GO:0006071 glycerol metabolic process; GO:0006793 phosphorus metabolic process; GO:0006796 phosphate-containing compound metabolic process; GO:0006950 response to stress; GO:0006974 cellular response to DNA damage stimulus; GO:0008152 metabolic process; GO:0009056 catabolic process; GO:0009987 cellular process; GO:00…	GO:0005622 intracellular; GO:0005623 cell; GO:0005737 cytoplasm; GO:0005829 cytosol;	GO:0003824 catalytic activity; GO:0004370 glycerol kinase activity; GO:0005488 binding; GO:0005515 protein binding; GO:0008270 zinc ion binding; GO:0016301 kinase activity; GO:0016740 transferase activity; GO:0016772 transferase activity, transferring phosphorus-containing groups; GO:0016773 phosphotransferase activity, alcohol group as acceptor; GO:0042802 identical protein binding; GO:0043167 i…	PF00370; PF02782	FGGY family of carbohydrate kinases, N-terminal domain; FGGY family of carbohydrate kinases, C-terminal domain	F	COG0554	Glycerol kinase
P0A6F5	60 kDa chaperonin OS=Escherichia coli (strain K12) OX=83333 GN=groL PE=1 SV=2	groL	57.328	89.1	367	49	49	49	99	78	95	95	42	44	48	45	42	44	48	45	42	44	48	45	15696000	15752000	13445000	12876000	1.08681	1.09069	0.930949	0.891551	1.004	0.857	0.82	Cytoplasmic	K04077	groEL, HSPD1; chaperonin GroEL	map03018 RNA degradation; map05134 Legionellosis; map05152 Tuberculosis	GO:0006457 protein folding; GO:0006458 'de novo' protein folding; GO:0006950 response to stress; GO:0009266 response to temperature stimulus; GO:0009314 response to radiation; GO:0009405 pathogenesis; GO:0009408 response to heat; GO:0009628 response to abiotic stimulus; GO:0009966 regulation of signal transduction; GO:0009967 positive regulation of signal transduction; GO:0009987 cellular process…	GO:0005576 extracellular region; GO:0005622 intracellular; GO:0005623 cell; GO:0005737 cytoplasm; GO:0005829 cytosol; GO:0009986 cell surface; GO:0016465 chaperonin ATPase complex; GO:0018995 host cellular component; GO:0020003 symbiont-containing vacuole; GO:0030430 host cell cytoplasm; GO:0032991 protein-containing complex; GO:0033643 host cell part; GO:0033646 host intracellular part; GO:00336…	GO:0000166 nucleotide binding; GO:0000287 magnesium ion binding; GO:0003824 catalytic activity; GO:0005488 binding; GO:0005515 protein binding; GO:0005524 ATP binding; GO:0008144 drug binding; GO:0016462 pyrophosphatase activity; GO:0016787 hydrolase activity; GO:0016817 hydrolase activity, acting on acid anhydrides; GO:0016818 hydrolase activity, acting on acid anhydrides, in phosphorus-containi…			O	COG0459	Chaperonin GroEL (HSP60 family)
P0A6F9	10 kDa chaperonin OS=Escherichia coli (strain K12) OX=83333 GN=groS PE=1 SV=1	groS	10.387	85.6	49	7	7	7	15	15	9	10	6	7	6	6	6	7	6	6	6	7	6	6	9276600	9168500	7206800	6870400	1.14095	1.12766	0.886383	0.845008	0.988	0.777	0.741	Cytoplasmic	K04078	groES, HSPE1; chaperonin GroES		GO:0006457 protein folding; GO:0006458 'de novo' protein folding; GO:0006950 response to stress; GO:0006986 response to unfolded protein; GO:0009266 response to temperature stimulus; GO:0009408 response to heat; GO:0009628 response to abiotic stimulus; GO:0009987 cellular process; GO:0010033 response to organic substance; GO:0016032 viral process; GO:0019058 viral life cycle; GO:0019068 virion as…	GO:0005622 intracellular; GO:0005623 cell; GO:0005737 cytoplasm; GO:0005829 cytosol; GO:0016465 chaperonin ATPase complex; GO:0032991 protein-containing complex; GO:0101031 chaperone complex; GO:1990220 GroEL-GroES complex;	GO:0005488 binding; GO:0005515 protein binding; GO:0042802 identical protein binding; GO:0043167 ion binding; GO:0043169 cation binding; GO:0046872 metal ion binding; GO:0051082 unfolded protein binding; GO:0051087 chaperone binding;	PF00166	Chaperonin 10 Kd subunit	O	COG0234	Co-chaperonin GroES (HSP10)
P0A6G3	Nicotinamide-nucleotide amidohydrolase PncC OS=Escherichia coli (strain K12) OX=83333 GN=pncC PE=1 SV=1	pncC	17.582	50.3	26	5	5	5	6	7	7	6	5	5	5	5	5	5	5	5	5	5	5	5	428420	449430	609390	591320	0.824455	0.864887	1.17272	1.13794	1.049	1.422	1.38	Unknown	K03743	pncC; nicotinamide-nucleotide amidase [EC:3.5.1.42]	map00760 Nicotinate and nicotinamide metabolism			GO:0003824 catalytic activity; GO:0016787 hydrolase activity; GO:0016810 hydrolase activity, acting on carbon-nitrogen (but not peptide) bonds; GO:0016811 hydrolase activity, acting on carbon-nitrogen (but not peptide) bonds, in linear amides; GO:0019159 nicotinamide-nucleotide amidase activity;			S	COG1546	Uncharacterized protein (competence- and mitomycin-induced)
P0A6G7	ATP-dependent Clp protease proteolytic subunit OS=Escherichia coli (strain K12) OX=83333 GN=clpP PE=1 SV=1	clpP	23.186	36.7	64	7	7	7	14	16	17	17	7	7	7	7	7	7	7	7	7	7	7	7	2475100	2470900	2854300	2893200	0.925833	0.924262	1.06768	1.08223	0.998	1.153	1.169	Cytoplasmic	K01358	clpP, CLPP; ATP-dependent Clp protease, protease subunit [EC:3.4.21.92]	map04112 Cell cycle - Caulobacter	GO:0006508 proteolysis; GO:0006515 protein quality control for misfolded or incompletely synthesized proteins; GO:0006807 nitrogen compound metabolic process; GO:0006950 response to stress; GO:0008152 metabolic process; GO:0009056 catabolic process; GO:0009057 macromolecule catabolic process; GO:0009266 response to temperature stimulus; GO:0009314 response to radiation; GO:0009408 response to hea…	GO:0000502 proteasome complex; GO:0005622 intracellular; GO:0005623 cell; GO:0005737 cytoplasm; GO:0005829 cytosol; GO:0009376 HslUV protease complex; GO:0031597 cytosolic proteasome complex; GO:0032991 protein-containing complex; GO:1902494 catalytic complex; GO:1904949 ATPase complex; GO:1905368 peptidase complex; GO:1905369 endopeptidase complex;	GO:0003824 catalytic activity; GO:0004176 ATP-dependent peptidase activity; GO:0005488 binding; GO:0005515 protein binding; GO:0008233 peptidase activity; GO:0008236 serine-type peptidase activity; GO:0016462 pyrophosphatase activity; GO:0016787 hydrolase activity; GO:0016817 hydrolase activity, acting on acid anhydrides; GO:0016818 hydrolase activity, acting on acid anhydrides, in phosphorus-con…	PF00574	Clp protease	O	COG0740	Protease subunit of ATP-dependent Clp proteases
P0A6H1	ATP-dependent Clp protease ATP-binding subunit ClpX OS=Escherichia coli (strain K12) OX=83333 GN=clpX PE=1 SV=2	clpX	46.355	70.3	114	27	27	27	28	29	30	27	27	27	26	25	27	27	26	25	27	27	26	25	2566200	2585600	2321500	2379000	1.04187	1.04974	0.942521	0.965866	1.008	0.905	0.927	Cytoplasmic	K03544	clpX, CLPX; ATP-dependent Clp protease ATP-binding subunit ClpX	map04112 Cell cycle - Caulobacter	GO:0006508 proteolysis; GO:0006807 nitrogen compound metabolic process; GO:0008152 metabolic process; GO:0009056 catabolic process; GO:0009057 macromolecule catabolic process; GO:0009987 cellular process; GO:0019538 protein metabolic process; GO:0030163 protein catabolic process; GO:0030164 protein denaturation; GO:0031333 negative regulation of protein-containing complex assembly; GO:0032271 reg…	GO:0000502 proteasome complex; GO:0005618 cell wall; GO:0005622 intracellular; GO:0005623 cell; GO:0005737 cytoplasm; GO:0005829 cytosol; GO:0009376 HslUV protease complex; GO:0030312 external encapsulating structure; GO:0031597 cytosolic proteasome complex; GO:0032991 protein-containing complex; GO:0071944 cell periphery; GO:1902494 catalytic complex; GO:1904949 ATPase complex; GO:1905368 peptid…	GO:0000166 nucleotide binding; GO:0002020 protease binding; GO:0003824 catalytic activity; GO:0004176 ATP-dependent peptidase activity; GO:0005488 binding; GO:0005515 protein binding; GO:0005524 ATP binding; GO:0008144 drug binding; GO:0008233 peptidase activity; GO:0016462 pyrophosphatase activity; GO:0016787 hydrolase activity; GO:0016817 hydrolase activity, acting on acid anhydrides; GO:001681…	PF06689; PF07724; PF10431	ClpX C4-type zinc finger; AAA domain (Cdc48 subfamily); C-terminal, D2-small domain, of ClpB protein	O	COG1219	ATP-dependent protease Clp, ATPase subunit
P0A6H5	ATP-dependent protease ATPase subunit HslU OS=Escherichia coli (strain K12) OX=83333 GN=hslU PE=1 SV=1	hslU	49.593	63.9	113	30	30	30	27	28	30	28	25	22	29	25	25	22	29	25	25	22	29	25	3259600	3202200	2429400	2416600	1.15305	1.13274	0.859371	0.854844	0.982	0.745	0.741	Unknown	K03667	hslU; ATP-dependent HslUV protease ATP-binding subunit HslU		GO:0006508 proteolysis; GO:0006807 nitrogen compound metabolic process; GO:0006950 response to stress; GO:0008152 metabolic process; GO:0009266 response to temperature stimulus; GO:0009408 response to heat; GO:0009628 response to abiotic stimulus; GO:0009987 cellular process; GO:0016043 cellular component organization; GO:0019538 protein metabolic process; GO:0022607 cellular component assembly; …	GO:0000502 proteasome complex; GO:0005622 intracellular; GO:0005623 cell; GO:0005737 cytoplasm; GO:0005829 cytosol; GO:0009376 HslUV protease complex; GO:0031597 cytosolic proteasome complex; GO:0032991 protein-containing complex; GO:1902494 catalytic complex; GO:1904949 ATPase complex; GO:1905368 peptidase complex; GO:1905369 endopeptidase complex;	GO:0000166 nucleotide binding; GO:0000287 magnesium ion binding; GO:0003824 catalytic activity; GO:0005488 binding; GO:0005515 protein binding; GO:0005524 ATP binding; GO:0008144 drug binding; GO:0008233 peptidase activity; GO:0016462 pyrophosphatase activity; GO:0016787 hydrolase activity; GO:0016817 hydrolase activity, acting on acid anhydrides; GO:0016818 hydrolase activity, acting on acid anh…	PF00004; PF07724; PF10431	ATPase family associated with various cellular activities (AAA); AAA domain (Cdc48 subfamily); C-terminal, D2-small domain, of ClpB protein	O	COG1220	ATP-dependent protease HslVU (ClpYQ), ATPase subunit
P0A6H8	Cardiolipin synthase A OS=Escherichia coli (strain K12) OX=83333 GN=clsA PE=1 SV=1	clsA	54.822	41.8	50	14	14	14	8	11	15	16	13	12	14	13	13	12	14	13	13	12	14	13	377030	400080	587290	626510	0.757503	0.803813	1.17994	1.25874	1.061	1.558	1.662	CytoplasmicMembrane	K06131	clsA_B; cardiolipin synthase A/B [EC:2.7.8.-]	map00564 Glycerophospholipid metabolism; map01100 Metabolic pathways	GO:0006629 lipid metabolic process; GO:0006644 phospholipid metabolic process; GO:0006650 glycerophospholipid metabolic process; GO:0006655 phosphatidylglycerol biosynthetic process; GO:0006793 phosphorus metabolic process; GO:0006796 phosphate-containing compound metabolic process; GO:0008152 metabolic process; GO:0008610 lipid biosynthetic process; GO:0008654 phospholipid biosynthetic process; …	GO:0016020 membrane;	GO:0003824 catalytic activity; GO:0008808 cardiolipin synthase activity; GO:0016740 transferase activity; GO:0016772 transferase activity, transferring phosphorus-containing groups; GO:0016780 phosphotransferase activity, for other substituted phosphate groups; GO:0030572 phosphatidyltransferase activity;	PF13396; PF13091	Phospholipase_D-nuclease N-terminal; PLD-like domain	I	COG1502	Phosphatidylserine/phosphatidylglycerophosphate/cardiolipin synthases and related enzymes
P0A6I0	Cytidylate kinase OS=Escherichia coli (strain K12) OX=83333 GN=cmk PE=1 SV=1	cmk	24.746	42.3	24	6	6	6	7	7	6	4	6	6	4	4	6	6	4	4	6	6	4	4	622050	665940	502770	506280	1.08322	1.15965	0.875509	0.881622	1.071	0.808	0.814	Unknown	K00945	cmk; CMP/dCMP kinase [EC:2.7.4.25]	map00240 Pyrimidine metabolism; map01100 Metabolic pathways	GO:0006082 organic acid metabolic process; GO:0006139 nucleobase-containing compound metabolic process; GO:0006520 cellular amino acid metabolic process; GO:0006573 valine metabolic process; GO:0006575 cellular modified amino acid metabolic process; GO:0006725 cellular aromatic compound metabolic process; GO:0006732 coenzyme metabolic process; GO:0006753 nucleoside phosphate metabolic process; GO…	GO:0005622 intracellular; GO:0005623 cell; GO:0005737 cytoplasm; GO:0005829 cytosol;	GO:0003824 catalytic activity; GO:0004127 cytidylate kinase activity; GO:0004592 pantoate-beta-alanine ligase activity; GO:0016301 kinase activity; GO:0016740 transferase activity; GO:0016772 transferase activity, transferring phosphorus-containing groups; GO:0016776 phosphotransferase activity, phosphate group as acceptor; GO:0016874 ligase activity; GO:0016879 ligase activity, forming carbon-ni…	PF02224	Cytidylate kinase	F	COG0283	Cytidylate kinase
P0A6I3	Pantothenate kinase OS=Escherichia coli (strain K12) OX=83333 GN=coaA PE=1 SV=1	coaA	36.359	38.9	36	11	11	11	9	10	8	9	11	10	11	10	11	10	11	10	11	10	11	10	312090	313920	274530	280460	1.05704	1.06323	0.929822	0.949907	1.006	0.88	0.899	Cytoplasmic	K00867	coaA; type I pantothenate kinase [EC:2.7.1.33]	map00770 Pantothenate and CoA biosynthesis; map01100 Metabolic pathways	GO:0006139 nucleobase-containing compound metabolic process; GO:0006163 purine nucleotide metabolic process; GO:0006164 purine nucleotide biosynthetic process; GO:0006725 cellular aromatic compound metabolic process; GO:0006732 coenzyme metabolic process; GO:0006753 nucleoside phosphate metabolic process; GO:0006793 phosphorus metabolic process; GO:0006796 phosphate-containing compound metabolic …	GO:0005622 intracellular; GO:0005623 cell; GO:0005737 cytoplasm; GO:0005829 cytosol;	GO:0003824 catalytic activity; GO:0004594 pantothenate kinase activity; GO:0016301 kinase activity; GO:0016740 transferase activity; GO:0016772 transferase activity, transferring phosphorus-containing groups; GO:0016773 phosphotransferase activity, alcohol group as acceptor;	PF00485	Phosphoribulokinase / Uridine kinase family	F	COG1072	Panthothenate kinase
P0A6I6	Phosphopantetheine adenylyltransferase OS=Escherichia coli (strain K12) OX=83333 GN=coaD PE=1 SV=1	coaD	17.836	56	36	6	6	6	10	9	9	8	6	5	6	6	6	5	6	6	6	5	6	6	580340	574970	531200	554170	1.03601	1.02642	0.948284	0.989289	0.991	0.915	0.955	Cytoplasmic	K00954	E2.7.7.3A, coaD, kdtB; pantetheine-phosphate adenylyltransferase [EC:2.7.7.3]	map00770 Pantothenate and CoA biosynthesis; map01100 Metabolic pathways	GO:0006082 organic acid metabolic process; GO:0006139 nucleobase-containing compound metabolic process; GO:0006163 purine nucleotide metabolic process; GO:0006164 purine nucleotide biosynthetic process; GO:0006575 cellular modified amino acid metabolic process; GO:0006725 cellular aromatic compound metabolic process; GO:0006732 coenzyme metabolic process; GO:0006753 nucleoside phosphate metabolic…		GO:0003824 catalytic activity; GO:0004595 pantetheine-phosphate adenylyltransferase activity; GO:0005488 binding; GO:0005515 protein binding; GO:0016740 transferase activity; GO:0016772 transferase activity, transferring phosphorus-containing groups; GO:0016779 nucleotidyltransferase activity; GO:0042802 identical protein binding; GO:0070566 adenylyltransferase activity;	PF01467	Cytidylyltransferase	F	COG0669	Phosphopantetheine adenylyltransferase
P0A6I9	Dephospho-CoA kinase OS=Escherichia coli (strain K12) OX=83333 GN=coaE PE=1 SV=1	coaE	22.621	38.8	28	5	5	5	7	8	7	6	5	5	5	5	5	5	5	5	5	5	5	5	127290	135570	114600	124340	1.01467	1.08067	0.913511	0.991152	1.065	0.9	0.977	Unknown	K00859	coaE; dephospho-CoA kinase [EC:2.7.1.24]	map00770 Pantothenate and CoA biosynthesis; map01100 Metabolic pathways	GO:0006139 nucleobase-containing compound metabolic process; GO:0006163 purine nucleotide metabolic process; GO:0006164 purine nucleotide biosynthetic process; GO:0006725 cellular aromatic compound metabolic process; GO:0006732 coenzyme metabolic process; GO:0006753 nucleoside phosphate metabolic process; GO:0006793 phosphorus metabolic process; GO:0006796 phosphate-containing compound metabolic …		GO:0003824 catalytic activity; GO:0004140 dephospho-CoA kinase activity; GO:0016301 kinase activity; GO:0016740 transferase activity; GO:0016772 transferase activity, transferring phosphorus-containing groups; GO:0016773 phosphotransferase activity, alcohol group as acceptor;	PF01121	Dephospho-CoA kinase	F	COG0237	Dephospho-CoA kinase
P0A6J1	Adenylyl-sulfate kinase OS=Escherichia coli (strain K12) OX=83333 GN=cysC PE=1 SV=2	cysC	22.321	45.3	41	7	7	7	11	11	9	10	7	7	7	7	7	7	7	7	7	7	7	7	1615400	1536900	773420	715420	1.39224	1.32459	0.666578	0.61659	0.951	0.479	0.443	Cytoplasmic	K00860	cysC; adenylylsulfate kinase [EC:2.7.1.25]	map00230 Purine metabolism; map00920 Sulfur metabolism; map01100 Metabolic pathways; map01120 Microbial metabolism in diverse environments	GO:0006790 sulfur compound metabolic process; GO:0006793 phosphorus metabolic process; GO:0006796 phosphate-containing compound metabolic process; GO:0008152 metabolic process; GO:0009987 cellular process; GO:0016310 phosphorylation; GO:0044237 cellular metabolic process;		GO:0003824 catalytic activity; GO:0004020 adenylylsulfate kinase activity; GO:0005488 binding; GO:0005515 protein binding; GO:0016301 kinase activity; GO:0016740 transferase activity; GO:0016772 transferase activity, transferring phosphorus-containing groups; GO:0016773 phosphotransferase activity, alcohol group as acceptor; GO:0042802 identical protein binding;	PF01583	Adenylylsulphate kinase	F	COG0529	Adenylylsulfate kinase and related kinases
P0A6J3	Sulfate transporter CysZ OS=Escherichia coli (strain K12) OX=83333 GN=cysZ PE=1 SV=1	cysZ	29.305	12.3	10	3	3	3	2	2	3	3	3	3	3	3	3	3	3	3	3	3	3	3	113440	122840	132070	143240	0.88696	0.960457	1.03262	1.11996	1.083	1.164	1.263	CytoplasmicMembrane	K06203	cysZ; CysZ protein		GO:0000096 sulfur amino acid metabolic process; GO:0000097 sulfur amino acid biosynthetic process; GO:0000103 sulfate assimilation; GO:0006082 organic acid metabolic process; GO:0006520 cellular amino acid metabolic process; GO:0006534 cysteine metabolic process; GO:0006790 sulfur compound metabolic process; GO:0006807 nitrogen compound metabolic process; GO:0006810 transport; GO:0006811 ion tran…	GO:0005623 cell; GO:0005886 plasma membrane; GO:0005887 integral component of plasma membrane; GO:0016020 membrane; GO:0016021 integral component of membrane; GO:0031224 intrinsic component of membrane; GO:0031226 intrinsic component of plasma membrane; GO:0071944 cell periphery;	GO:0005215 transporter activity; GO:0008271 secondary active sulfate transmembrane transporter activity; GO:0008324 cation transmembrane transporter activity; GO:0008509 anion transmembrane transporter activity; GO:0008512 sulfate:proton symporter activity; GO:0009675 high-affinity sulfate:proton symporter activity; GO:0015075 ion transmembrane transporter activity; GO:0015077 monovalent inorgani…			E	COG2981	Uncharacterized protein involved in cysteine biosynthesis
P0A6J5	D-amino acid dehydrogenase OS=Escherichia coli (strain K12) OX=83333 GN=dadA PE=1 SV=1	dadA	47.607	73.6	84	22	22	22	14	16	25	29	18	16	22	21	18	16	22	21	18	16	22	21	183080	165800	876420	960100	0.335097	0.303468	1.60414	1.7573	0.906	4.787	5.244	CytoplasmicMembrane	K00285	dadA; D-amino-acid dehydrogenase [EC:1.4.5.1]	map00360 Phenylalanine metabolism; map01100 Metabolic pathways	GO:0006082 organic acid metabolic process; GO:0006520 cellular amino acid metabolic process; GO:0006522 alanine metabolic process; GO:0006524 alanine catabolic process; GO:0006807 nitrogen compound metabolic process; GO:0008152 metabolic process; GO:0009056 catabolic process; GO:0009063 cellular amino acid catabolic process; GO:0009078 pyruvate family amino acid metabolic process; GO:0009080 pyru…	GO:0005622 intracellular; GO:0005623 cell; GO:0005737 cytoplasm; GO:0005886 plasma membrane; GO:0009324 D-amino-acid dehydrogenase complex; GO:0016020 membrane; GO:0032991 protein-containing complex; GO:0071944 cell periphery; GO:0098796 membrane protein complex; GO:0098797 plasma membrane protein complex; GO:1902494 catalytic complex; GO:1990204 oxidoreductase complex;	GO:0003824 catalytic activity; GO:0008718 D-amino-acid dehydrogenase activity; GO:0016491 oxidoreductase activity; GO:0016638 oxidoreductase activity, acting on the CH-NH2 group of donors;	PF01266	FAD dependent oxidoreductase	E	COG0665	Glycine/D-amino acid oxidases (deaminating)
P0A6J8	D-alanine--D-alanine ligase A OS=Escherichia coli (strain K12) OX=83333 GN=ddlA PE=3 SV=1	ddlA	39.315	58.2	60	18	18	18	12	13	17	18	17	15	18	18	17	15	18	18	17	15	18	18	393270	396170	864720	971240	0.599177	0.603596	1.31747	1.47976	1.007	2.199	2.47	Cytoplasmic	K01921	ddl; D-alanine-D-alanine ligase [EC:6.3.2.4]	map00473 D-Alanine metabolism; map00550 Peptidoglycan biosynthesis; map01100 Metabolic pathways; map01502 Vancomycin resistance	GO:0000270 peptidoglycan metabolic process; GO:0006022 aminoglycan metabolic process; GO:0006023 aminoglycan biosynthetic process; GO:0006024 glycosaminoglycan biosynthetic process; GO:0006807 nitrogen compound metabolic process; GO:0008152 metabolic process; GO:0009058 biosynthetic process; GO:0009059 macromolecule biosynthetic process; GO:0009252 peptidoglycan biosynthetic process; GO:0009273 p…	GO:0005622 intracellular; GO:0005623 cell; GO:0005737 cytoplasm; GO:0005829 cytosol; GO:0005886 plasma membrane; GO:0016020 membrane; GO:0071944 cell periphery;	GO:0003824 catalytic activity; GO:0008716 D-alanine-D-alanine ligase activity; GO:0016874 ligase activity; GO:0016879 ligase activity, forming carbon-nitrogen bonds; GO:0016881 acid-amino acid ligase activity;			F	COG1181	D-alanine-D-alanine ligase and related ATP-grasp enzymes
P0A6K1	Diaminopimelate epimerase OS=Escherichia coli (strain K12) OX=83333 GN=dapF PE=1 SV=1	dapF	30.208	48.5	23	7	7	7	4	5	7	7	4	6	7	7	4	6	7	7	4	6	7	7	431110	380020	446850	463660	1.00163	0.882926	1.0382	1.07725	0.881	1.037	1.076	Cytoplasmic	K01778	dapF; diaminopimelate epimerase [EC:5.1.1.7]	map00300 Lysine biosynthesis; map01100 Metabolic pathways; map01110 Biosynthesis of secondary metabolites; map01120 Microbial metabolism in diverse environments; map01130 Biosynthesis of antibiotics; map01230 Biosynthesis of amino acids	GO:0006082 organic acid metabolic process; GO:0006520 cellular amino acid metabolic process; GO:0006553 lysine metabolic process; GO:0006807 nitrogen compound metabolic process; GO:0008152 metabolic process; GO:0008652 cellular amino acid biosynthetic process; GO:0009058 biosynthetic process; GO:0009066 aspartate family amino acid metabolic process; GO:0009067 aspartate family amino acid biosynth…	GO:0005622 intracellular; GO:0005623 cell; GO:0005737 cytoplasm; GO:0005829 cytosol;	GO:0003824 catalytic activity; GO:0008837 diaminopimelate epimerase activity; GO:0016853 isomerase activity; GO:0016854 racemase and epimerase activity; GO:0016855 racemase and epimerase activity, acting on amino acids and derivatives; GO:0036361 racemase activity, acting on amino acids and derivatives; GO:0047661 amino-acid racemase activity;	PF01678	Diaminopimelate epimerase	E	COG0253	Diaminopimelate epimerase
P0A6K3	Peptide deformylase OS=Escherichia coli (strain K12) OX=83333 GN=def PE=1 SV=2	def	19.328	79.3	57	11	11	11	14	13	16	14	10	10	11	10	10	10	11	10	10	10	11	10	939340	924510	916440	885030	1.02511	1.00893	1.00012	0.965842	0.984	0.976	0.942	Cytoplasmic	K01462	PDF, def; peptide deformylase [EC:3.5.1.88]		GO:0006464 cellular protein modification process; GO:0006807 nitrogen compound metabolic process; GO:0008152 metabolic process; GO:0009987 cellular process; GO:0018193 peptidyl-amino acid modification; GO:0018206 peptidyl-methionine modification; GO:0019538 protein metabolic process; GO:0031365 N-terminal protein amino acid modification; GO:0036211 protein modification process; GO:0043170 macromo…	GO:0005622 intracellular; GO:0005623 cell; GO:0005737 cytoplasm; GO:0005829 cytosol;	GO:0003824 catalytic activity; GO:0005488 binding; GO:0005506 iron ion binding; GO:0008198 ferrous iron binding; GO:0008270 zinc ion binding; GO:0008463 formylmethionine deformylase activity; GO:0016787 hydrolase activity; GO:0016810 hydrolase activity, acting on carbon-nitrogen (but not peptide) bonds; GO:0016811 hydrolase activity, acting on carbon-nitrogen (but not peptide) bonds, in linear am…	PF01327	Polypeptide deformylase	J	COG0242	N-formylmethionyl-tRNA deformylase
P0A6K6	Phosphopentomutase OS=Escherichia coli (strain K12) OX=83333 GN=deoB PE=1 SV=1	deoB	44.369	73	95	21	21	21	20	22	26	27	19	20	19	20	19	20	19	20	19	20	19	20	789110	783870	1110400	1191200	0.814653	0.809244	1.14634	1.22976	0.993	1.407	1.51	Cytoplasmic	K01839	deoB; phosphopentomutase [EC:5.4.2.7]	map00030 Pentose phosphate pathway; map00230 Purine metabolism; map01100 Metabolic pathways	GO:0006139 nucleobase-containing compound metabolic process; GO:0006725 cellular aromatic compound metabolic process; GO:0006753 nucleoside phosphate metabolic process; GO:0006793 phosphorus metabolic process; GO:0006796 phosphate-containing compound metabolic process; GO:0006807 nitrogen compound metabolic process; GO:0006950 response to stress; GO:0006974 cellular response to DNA damage stimulu…	GO:0005622 intracellular; GO:0005623 cell; GO:0005737 cytoplasm; GO:0005829 cytosol;	GO:0003824 catalytic activity; GO:0008973 phosphopentomutase activity; GO:0016853 isomerase activity; GO:0016866 intramolecular transferase activity; GO:0016868 intramolecular transferase activity, phosphotransferases;			F	COG1015	Phosphopentomutase
P0A6L0	Deoxyribose-phosphate aldolase OS=Escherichia coli (strain K12) OX=83333 GN=deoC PE=1 SV=1	deoC	27.733	72.2	64	17	17	17	14	11	17	22	13	11	17	17	13	11	17	17	13	11	17	17	396540	417250	829080	889190	0.626431	0.659147	1.30973	1.40469	1.052	2.091	2.242	Cytoplasmic	K01619	deoC, DERA; deoxyribose-phosphate aldolase [EC:4.1.2.4]	map00030 Pentose phosphate pathway; map01100 Metabolic pathways	GO:0005975 carbohydrate metabolic process; GO:0006139 nucleobase-containing compound metabolic process; GO:0006725 cellular aromatic compound metabolic process; GO:0006753 nucleoside phosphate metabolic process; GO:0006793 phosphorus metabolic process; GO:0006796 phosphate-containing compound metabolic process; GO:0006807 nitrogen compound metabolic process; GO:0006950 response to stress; GO:0006…	GO:0005622 intracellular; GO:0005623 cell; GO:0005737 cytoplasm; GO:0005829 cytosol;	GO:0003824 catalytic activity; GO:0004139 deoxyribose-phosphate aldolase activity; GO:0016829 lyase activity; GO:0016830 carbon-carbon lyase activity; GO:0016832 aldehyde-lyase activity;	PF01791	DeoC/LacD family aldolase	F	COG0274	Deoxyribose-phosphate aldolase
P0A6L2	4-hydroxy-tetrahydrodipicolinate synthase OS=Escherichia coli (strain K12) OX=83333 GN=dapA PE=1 SV=1	dapA	31.27	52.7	75	13	13	13	19	17	19	20	12	12	13	13	12	12	13	13	12	12	13	13	4023200	4133500	4053600	4197900	0.980778	1.00767	0.988189	1.02337	1.027	1.008	1.043	Cytoplasmic	K01714	dapA; 4-hydroxy-tetrahydrodipicolinate synthase [EC:4.3.3.7]	map00261 Monobactam biosynthesis; map00300 Lysine biosynthesis; map01100 Metabolic pathways; map01110 Biosynthesis of secondary metabolites; map01120 Microbial metabolism in diverse environments; map01130 Biosynthesis of antibiotics; map01230 Biosynthesis of amino acids	GO:0006082 organic acid metabolic process; GO:0006520 cellular amino acid metabolic process; GO:0006553 lysine metabolic process; GO:0006807 nitrogen compound metabolic process; GO:0008152 metabolic process; GO:0008652 cellular amino acid biosynthetic process; GO:0009058 biosynthetic process; GO:0009066 aspartate family amino acid metabolic process; GO:0009067 aspartate family amino acid biosynth…	GO:0005622 intracellular; GO:0005623 cell; GO:0005737 cytoplasm; GO:0005829 cytosol;	GO:0003824 catalytic activity; GO:0005488 binding; GO:0005515 protein binding; GO:0008840 4-hydroxy-tetrahydrodipicolinate synthase activity; GO:0016829 lyase activity; GO:0016835 carbon-oxygen lyase activity; GO:0016836 hydro-lyase activity; GO:0042802 identical protein binding;	PF00701	Dihydrodipicolinate synthetase family	E	COG0329	Dihydrodipicolinate synthase/N-acetylneuraminate lyase
P0A6L4	N-acetylneuraminate lyase OS=Escherichia coli (strain K12) OX=83333 GN=nanA PE=1 SV=2	nanA	32.593	39.7	20	7	7	7	10	8	1	1	7	6	2	3	7	6	2	3	7	6	2	3	207580	129860	30956	39109	2.03757	1.27468	0.303859	0.383887	0.626	0.149	0.188	Cytoplasmic	K01639	E4.1.3.3, nanA, NPL; N-acetylneuraminate lyase [EC:4.1.3.3]	map00520 Amino sugar and nucleotide sugar metabolism; map01100 Metabolic pathways	GO:0006040 amino sugar metabolic process; GO:0006054 N-acetylneuraminate metabolic process; GO:0006082 organic acid metabolic process; GO:0008152 metabolic process; GO:0009056 catabolic process; GO:0009987 cellular process; GO:0016054 organic acid catabolic process; GO:0016999 antibiotic metabolic process; GO:0017001 antibiotic catabolic process; GO:0017144 drug metabolic process; GO:0019262 N-ac…	GO:0005622 intracellular; GO:0005623 cell; GO:0005737 cytoplasm; GO:0005829 cytosol;	GO:0003824 catalytic activity; GO:0005488 binding; GO:0005515 protein binding; GO:0008747 N-acetylneuraminate lyase activity; GO:0016829 lyase activity; GO:0016830 carbon-carbon lyase activity; GO:0016833 oxo-acid-lyase activity; GO:0042802 identical protein binding;	PF00701	Dihydrodipicolinate synthetase family	H	COG0329	Dihydrodipicolinate synthase/N-acetylneuraminate lyase
P0A6L7	Altronate oxidoreductase OS=Escherichia coli (strain K12) OX=83333 GN=uxaB PE=1 SV=1	uxaB	54.808	12	9	4	4	4	2	4	2	1	4	4	3	3	4	4	3	3	4	4	3	3	45931	142180	101260	71356	0.509316	1.57659	1.12284	0.791247	3.096	2.205	1.554	Cytoplasmic	K00041	uxaB; tagaturonate reductase [EC:1.1.1.58]	map00040 Pentose and glucuronate interconversions; map01100 Metabolic pathways	GO:0005975 carbohydrate metabolic process; GO:0005996 monosaccharide metabolic process; GO:0006063 uronic acid metabolic process; GO:0006064 glucuronate catabolic process; GO:0006082 organic acid metabolic process; GO:0008152 metabolic process; GO:0009056 catabolic process; GO:0009987 cellular process; GO:0016052 carbohydrate catabolic process; GO:0016054 organic acid catabolic process; GO:001958…	GO:0005622 intracellular; GO:0005623 cell; GO:0005737 cytoplasm; GO:0005829 cytosol;	GO:0000166 nucleotide binding; GO:0003824 catalytic activity; GO:0005488 binding; GO:0008866 fructuronate reductase activity; GO:0009026 tagaturonate reductase activity; GO:0016491 oxidoreductase activity; GO:0016614 oxidoreductase activity, acting on CH-OH group of donors; GO:0016616 oxidoreductase activity, acting on the CH-OH group of donors, NAD or NADP as acceptor; GO:0036094 small molecule …	PF01232; PF08125	Mannitol dehydrogenase Rossmann domain; Mannitol dehydrogenase C-terminal domain	G	COG0246	Mannitol-1-phosphate/altronate dehydrogenases
P0A6L9	Co-chaperone protein HscB OS=Escherichia coli (strain K12) OX=83333 GN=hscB PE=1 SV=1	hscB	20.137	73.7	40	8	8	8	8	10	11	11	8	8	8	8	8	8	8	8	8	8	8	8	366210	400070	452970	459970	0.872334	0.95299	1.079	1.09567	1.092	1.237	1.256	Unknown	K04082	hscB, HSCB, HSC20; molecular chaperone HscB		GO:0006457 protein folding; GO:0006807 nitrogen compound metabolic process; GO:0008152 metabolic process; GO:0009987 cellular process; GO:0010467 gene expression; GO:0019538 protein metabolic process; GO:0043170 macromolecule metabolic process; GO:0044238 primary metabolic process; GO:0051604 protein maturation; GO:0071704 organic substance metabolic process; GO:0097428 protein maturation by iron…	GO:0005622 intracellular; GO:0005623 cell; GO:0005737 cytoplasm; GO:0005829 cytosol; GO:0032991 protein-containing complex; GO:1902494 catalytic complex; GO:1990230 iron-sulfur cluster transfer complex; GO:1990234 transferase complex;		PF07743	HSCB C-terminal oligomerisation domain	O	COG1076	DnaJ-domain-containing proteins 1
P0A6M2	Disulfide bond formation protein B OS=Escherichia coli (strain K12) OX=83333 GN=dsbB PE=1 SV=1	dsbB	20.142	13.6	5	2	2	2	1	1	2	1	1	1	2	1	1	1	2	1	1	1	2	1	0	0	0	0								CytoplasmicMembrane	K03611	dsbB; disulfide bond formation protein DsbB		GO:0006091 generation of precursor metabolites and energy; GO:0006457 protein folding; GO:0006950 response to stress; GO:0008152 metabolic process; GO:0009266 response to temperature stimulus; GO:0009408 response to heat; GO:0009628 response to abiotic stimulus; GO:0009987 cellular process; GO:0022900 electron transport chain; GO:0044237 cellular metabolic process; GO:0050896 response to stimulus…		GO:0003824 catalytic activity; GO:0015035 protein disulfide oxidoreductase activity; GO:0015036 disulfide oxidoreductase activity; GO:0016491 oxidoreductase activity; GO:0016667 oxidoreductase activity, acting on a sulfur group of donors;			O	COG1495	Disulfide bond formation protein DsbB
P0A6M4	D-aminoacyl-tRNA deacylase OS=Escherichia coli (strain K12) OX=83333 GN=dtd PE=1 SV=1	dtd	15.95	24.8	9	4	4	4	2	4	1	2	3	4	3	3	3	4	3	3	3	4	3	3	496300	560520	586150	588080	0.889805	1.00494	1.05089	1.05436	1.129	1.181	1.185	Unknown	K07560	dtd, DTD; D-aminoacyl-tRNA deacylase [EC:3.1.1.96]		GO:0006139 nucleobase-containing compound metabolic process; GO:0006399 tRNA metabolic process; GO:0006450 regulation of translational fidelity; GO:0006725 cellular aromatic compound metabolic process; GO:0006807 nitrogen compound metabolic process; GO:0006950 response to stress; GO:0008152 metabolic process; GO:0009266 response to temperature stimulus; GO:0009408 response to heat; GO:0009628 res…	GO:0005622 intracellular; GO:0005623 cell; GO:0005737 cytoplasm;	GO:0002161 aminoacyl-tRNA editing activity; GO:0003824 catalytic activity; GO:0016787 hydrolase activity; GO:0016788 hydrolase activity, acting on ester bonds; GO:0051499 D-aminoacyl-tRNA deacylase activity; GO:0051500 D-tyrosyl-tRNA(Tyr) deacylase activity; GO:0052689 carboxylic ester hydrolase activity; GO:0106026 Gly-tRNA(Ala) hydrolase activity; GO:0140098 catalytic activity, acting on RNA; G…			J	COG1490	D-Tyr-tRNAtyr deacylase
P0A6M8	Elongation factor G OS=Escherichia coli (strain K12) OX=83333 GN=fusA PE=1 SV=2	fusA	77.58	73	474	48	48	48	131	123	112	108	41	42	47	41	41	42	47	41	41	42	47	41	19607000	19081000	13385000	13369000	1.19843	1.16629	0.818129	0.817151	0.973	0.683	0.682	Cytoplasmic	K02355	fusA, GFM, EFG; elongation factor G		GO:0006412 translation; GO:0006414 translational elongation; GO:0006518 peptide metabolic process; GO:0006807 nitrogen compound metabolic process; GO:0008152 metabolic process; GO:0009058 biosynthetic process; GO:0009059 macromolecule biosynthetic process; GO:0009987 cellular process; GO:0010467 gene expression; GO:0019538 protein metabolic process; GO:0034641 cellular nitrogen compound metabolic…	GO:0005622 intracellular; GO:0005623 cell; GO:0005737 cytoplasm; GO:0005829 cytosol;	GO:0003676 nucleic acid binding; GO:0003723 RNA binding; GO:0003746 translation elongation factor activity; GO:0005488 binding; GO:0008135 translation factor activity, RNA binding; GO:0097159 organic cyclic compound binding; GO:1901363 heterocyclic compound binding;	PF00009; PF03144; PF03764; PF00679	Elongation factor Tu GTP binding domain; Elongation factor Tu domain 2; Elongation factor G, domain IV; Elongation factor G C-terminus	J	COG0480	Translation elongation factors (GTPases)
P0A6N4	Elongation factor P OS=Escherichia coli (strain K12) OX=83333 GN=efp PE=1 SV=2	efp	20.591	30.9	28	5	5	5	8	7	7	6	5	5	5	5	5	5	5	5	5	5	5	5	8413700	8098600	4794400	4530600	1.30257	1.25378	0.742245	0.701405	0.963	0.57	0.538	Cytoplasmic	K02356	efp; elongation factor P		GO:0006412 translation; GO:0006414 translational elongation; GO:0006417 regulation of translation; GO:0006448 regulation of translational elongation; GO:0006518 peptide metabolic process; GO:0006807 nitrogen compound metabolic process; GO:0008152 metabolic process; GO:0009058 biosynthetic process; GO:0009059 macromolecule biosynthetic process; GO:0009889 regulation of biosynthetic process; GO:000…	GO:0005622 intracellular; GO:0005623 cell; GO:0005737 cytoplasm; GO:0005829 cytosol;	GO:0003676 nucleic acid binding; GO:0003723 RNA binding; GO:0003746 translation elongation factor activity; GO:0005488 binding; GO:0008135 translation factor activity, RNA binding; GO:0043021 ribonucleoprotein complex binding; GO:0043022 ribosome binding; GO:0044877 protein-containing complex binding; GO:0097159 organic cyclic compound binding; GO:1901363 heterocyclic compound binding;	PF08207; PF01132; PF09285	Elongation factor P (EF-P) KOW-like domain; Elongation factor P (EF-P) OB domain; Elongation factor P, C-terminal	J	COG0231	Translation elongation factor P (EF-P)/translation initiation factor 5A (eIF-5A)
P0A6N8	Elongation factor P-like protein OS=Escherichia coli (strain K12) OX=83333 GN=yeiP PE=1 SV=1	yeiP	21.532	33.7	26	5	5	5	6	7	5	8	4	4	4	5	4	4	4	5	4	4	4	5	2338900	2278500	1209300	1210600	1.32943	1.2951	0.687366	0.688105	0.974	0.517	0.518	Cytoplasmic	K02356	efp; elongation factor P		GO:0006412 translation; GO:0006414 translational elongation; GO:0006518 peptide metabolic process; GO:0006807 nitrogen compound metabolic process; GO:0008152 metabolic process; GO:0009058 biosynthetic process; GO:0009059 macromolecule biosynthetic process; GO:0009987 cellular process; GO:0010467 gene expression; GO:0019538 protein metabolic process; GO:0034641 cellular nitrogen compound metabolic…	GO:0005622 intracellular; GO:0005623 cell; GO:0005737 cytoplasm; GO:0005829 cytosol;	GO:0003676 nucleic acid binding; GO:0003723 RNA binding; GO:0003746 translation elongation factor activity; GO:0005488 binding; GO:0008135 translation factor activity, RNA binding; GO:0097159 organic cyclic compound binding; GO:1901363 heterocyclic compound binding;	PF08207; PF01132; PF09285	Elongation factor P (EF-P) KOW-like domain; Elongation factor P (EF-P) OB domain; Elongation factor P, C-terminal	J	COG0231	Translation elongation factor P (EF-P)/translation initiation factor 5A (eIF-5A)
P0A6P1	Elongation factor Ts OS=Escherichia coli (strain K12) OX=83333 GN=tsf PE=1 SV=2	tsf	30.423	88.3	236	35	35	35	60	57	63	56	33	32	34	34	33	32	34	34	33	32	34	34	15832000	15345000	10767000	10424000	1.20929	1.17209	0.822411	0.796211	0.969	0.68	0.658	Cytoplasmic	K02357	tsf, TSFM; elongation factor Ts		GO:0006412 translation; GO:0006414 translational elongation; GO:0006518 peptide metabolic process; GO:0006807 nitrogen compound metabolic process; GO:0008152 metabolic process; GO:0009058 biosynthetic process; GO:0009059 macromolecule biosynthetic process; GO:0009987 cellular process; GO:0010467 gene expression; GO:0019538 protein metabolic process; GO:0034641 cellular nitrogen compound metabolic…	GO:0005622 intracellular; GO:0005623 cell; GO:0005737 cytoplasm; GO:0005829 cytosol; GO:0009986 cell surface;	GO:0003676 nucleic acid binding; GO:0003723 RNA binding; GO:0003746 translation elongation factor activity; GO:0005085 guanyl-nucleotide exchange factor activity; GO:0005488 binding; GO:0005515 protein binding; GO:0008135 translation factor activity, RNA binding; GO:0008270 zinc ion binding; GO:0019899 enzyme binding; GO:0030246 carbohydrate binding; GO:0030247 polysaccharide binding; GO:0043167 …			J	COG0264	Translation elongation factor Ts
P0A6P5	GTPase Der OS=Escherichia coli (strain K12) OX=83333 GN=der PE=1 SV=1	der	55.035	59.2	106	24	24	24	26	27	27	26	23	23	22	23	23	23	22	23	23	23	22	23	806640	777260	772660	801440	1.02171	0.984497	0.97867	1.01512	0.964	0.958	0.994	Cytoplasmic	K03977	engA, der; GTPase		GO:0000027 ribosomal large subunit assembly; GO:0006996 organelle organization; GO:0009987 cellular process; GO:0016043 cellular component organization; GO:0022607 cellular component assembly; GO:0022613 ribonucleoprotein complex biogenesis; GO:0022618 ribonucleoprotein complex assembly; GO:0034622 cellular protein-containing complex assembly; GO:0042254 ribosome biogenesis; GO:0042255 ribosome a…	GO:0005622 intracellular; GO:0005623 cell; GO:0005737 cytoplasm; GO:0005829 cytosol;	GO:0000166 nucleotide binding; GO:0001882 nucleoside binding; GO:0001883 purine nucleoside binding; GO:0003824 catalytic activity; GO:0003924 GTPase activity; GO:0005488 binding; GO:0005515 protein binding; GO:0005525 GTP binding; GO:0016462 pyrophosphatase activity; GO:0016787 hydrolase activity; GO:0016817 hydrolase activity, acting on acid anhydrides; GO:0016818 hydrolase activity, acting on a…			J	COG1160	Predicted GTPases
P0A6P7	Probable GTP-binding protein EngB OS=Escherichia coli (strain K12) OX=83333 GN=engB PE=1 SV=1	engB	23.561	54.8	48	11	11	11	11	10	13	14	10	10	11	11	10	10	11	11	10	10	11	11	873140	824850	818700	805670	1.05123	0.993089	0.985685	0.969997	0.945	0.938	0.923	Unknown	K03978	engB; GTP-binding protein			GO:0005622 intracellular; GO:0005623 cell; GO:0005737 cytoplasm; GO:0005829 cytosol;	GO:0000166 nucleotide binding; GO:0001882 nucleoside binding; GO:0001883 purine nucleoside binding; GO:0005488 binding; GO:0005525 GTP binding; GO:0017076 purine nucleotide binding; GO:0019001 guanyl nucleotide binding; GO:0032549 ribonucleoside binding; GO:0032550 purine ribonucleoside binding; GO:0032553 ribonucleotide binding; GO:0032555 purine ribonucleotide binding; GO:0032561 guanyl ribonuc…			D	COG0218	Predicted GTPase
P0A6P9	Enolase OS=Escherichia coli (strain K12) OX=83333 GN=eno PE=1 SV=2	eno	45.654	89.8	256	33	33	33	58	55	74	69	27	25	33	30	27	25	33	30	27	25	33	30	20167000	19792000	20520000	20345000	0.99807	0.979511	1.01554	1.00688	0.981	1.018	1.009	Cytoplasmic	K01689	ENO, eno; enolase [EC:4.2.1.11]	map00010 Glycolysis / Gluconeogenesis; map00680 Methane metabolism; map01100 Metabolic pathways; map01110 Biosynthesis of secondary metabolites; map01120 Microbial metabolism in diverse environments; map01130 Biosynthesis of antibiotics; map01200 Carbon metabolism; map01230 Biosynthesis of amino acids; map03018 RNA degradation	GO:0005975 carbohydrate metabolic process; GO:0006082 organic acid metabolic process; GO:0006090 pyruvate metabolic process; GO:0006091 generation of precursor metabolites and energy; GO:0006096 glycolytic process; GO:0006139 nucleobase-containing compound metabolic process; GO:0006163 purine nucleotide metabolic process; GO:0006164 purine nucleotide biosynthetic process; GO:0006165 nucleoside di…	GO:0000015 phosphopyruvate hydratase complex; GO:0005576 extracellular region; GO:0005622 intracellular; GO:0005623 cell; GO:0005737 cytoplasm; GO:0005829 cytosol; GO:0005856 cytoskeleton; GO:0009986 cell surface; GO:0032991 protein-containing complex; GO:0043226 organelle; GO:0043228 non-membrane-bounded organelle; GO:0043229 intracellular organelle; GO:0043232 intracellular non-membrane-bounded…	GO:0000287 magnesium ion binding; GO:0003824 catalytic activity; GO:0004634 phosphopyruvate hydratase activity; GO:0005488 binding; GO:0005515 protein binding; GO:0016829 lyase activity; GO:0016835 carbon-oxygen lyase activity; GO:0016836 hydro-lyase activity; GO:0042802 identical protein binding; GO:0043167 ion binding; GO:0043169 cation binding; GO:0046872 metal ion binding;	PF03952; PF00113	Enolase, N-terminal domain; Enolase, C-terminal TIM barrel domain	F	COG0148	Enolase
P0A6Q3	3-hydroxydecanoyl-[acyl-carrier-protein] dehydratase OS=Escherichia coli (strain K12) OX=83333 GN=fabA PE=1 SV=2	fabA	18.969	41.3	34	7	7	7	10	9	7	8	7	7	7	7	7	7	7	7	7	7	7	7	2572400	2697900	1755300	1881800	1.15517	1.21153	0.788243	0.84505	1.049	0.682	0.732	Cytoplasmic	K01716	fabA; 3-hydroxyacyl-[acyl-carrier protein] dehydratase / trans-2-decenoyl-[acyl-carrier protein] isomerase [EC:4.2.1.59 5.3.3.14]	map00061 Fatty acid biosynthesis; map01100 Metabolic pathways; map01212 Fatty acid metabolism	GO:0006082 organic acid metabolic process; GO:0006629 lipid metabolic process; GO:0006631 fatty acid metabolic process; GO:0006633 fatty acid biosynthetic process; GO:0008152 metabolic process; GO:0008610 lipid biosynthetic process; GO:0009058 biosynthetic process; GO:0009987 cellular process; GO:0016053 organic acid biosynthetic process; GO:0019752 carboxylic acid metabolic process; GO:0032787 m…	GO:0005622 intracellular; GO:0005623 cell; GO:0005737 cytoplasm; GO:0005829 cytosol;	GO:0003824 catalytic activity; GO:0008693 3-hydroxydecanoyl-[acyl-carrier-protein] dehydratase activity; GO:0016829 lyase activity; GO:0016835 carbon-oxygen lyase activity; GO:0016836 hydro-lyase activity; GO:0016853 isomerase activity; GO:0016860 intramolecular oxidoreductase activity; GO:0016863 intramolecular oxidoreductase activity, transposing C=C bonds; GO:0019171 3-hydroxyacyl-[acyl-carrie…	PF07977	FabA-like domain	I	COG0764	3-hydroxymyristoyl/3-hydroxydecanoyl-(acyl carrier protein) dehydratases
P0A6Q6	3-hydroxyacyl-[acyl-carrier-protein] dehydratase FabZ OS=Escherichia coli (strain K12) OX=83333 GN=fabZ PE=1 SV=1	fabZ	17.033	64.2	60	9	9	9	14	13	13	20	8	8	8	9	8	8	8	9	8	8	8	9	2781100	2793700	2477700	2426100	1.06163	1.06644	0.945813	0.926116	1.005	0.891	0.872	Cytoplasmic	K02372	fabZ; 3-hydroxyacyl-[acyl-carrier-protein] dehydratase [EC:4.2.1.59]	map00061 Fatty acid biosynthesis; map00780 Biotin metabolism; map01100 Metabolic pathways; map01212 Fatty acid metabolism	GO:0006082 organic acid metabolic process; GO:0006629 lipid metabolic process; GO:0006631 fatty acid metabolic process; GO:0006633 fatty acid biosynthetic process; GO:0008152 metabolic process; GO:0008610 lipid biosynthetic process; GO:0009058 biosynthetic process; GO:0009987 cellular process; GO:0016053 organic acid biosynthetic process; GO:0019752 carboxylic acid metabolic process; GO:0032787 m…	GO:0005622 intracellular; GO:0005623 cell; GO:0005737 cytoplasm;	GO:0003824 catalytic activity; GO:0005488 binding; GO:0005515 protein binding; GO:0008693 3-hydroxydecanoyl-[acyl-carrier-protein] dehydratase activity; GO:0016829 lyase activity; GO:0016835 carbon-oxygen lyase activity; GO:0016836 hydro-lyase activity; GO:0019171 3-hydroxyacyl-[acyl-carrier-protein] dehydratase activity; GO:0042802 identical protein binding; GO:0047451 3-hydroxyoctanoyl-[acyl-ca…	PF07977	FabA-like domain	I	COG0764	3-hydroxymyristoyl/3-hydroxydecanoyl-(acyl carrier protein) dehydratases
P0A6R0	3-oxoacyl-[acyl-carrier-protein] synthase 3 OS=Escherichia coli (strain K12) OX=83333 GN=fabH PE=1 SV=1	fabH	33.515	55.2	77	12	12	12	19	21	18	19	12	12	12	11	12	12	12	11	12	12	12	11	1696100	1688500	1454400	1417700	1.08434	1.07948	0.929819	0.906356	0.996	0.857	0.836	Cytoplasmic	K00648	fabH; 3-oxoacyl-[acyl-carrier-protein] synthase III [EC:2.3.1.180]	map00061 Fatty acid biosynthesis; map01100 Metabolic pathways; map01212 Fatty acid metabolism	GO:0006082 organic acid metabolic process; GO:0006629 lipid metabolic process; GO:0006631 fatty acid metabolic process; GO:0006633 fatty acid biosynthetic process; GO:0008152 metabolic process; GO:0008610 lipid biosynthetic process; GO:0009058 biosynthetic process; GO:0009987 cellular process; GO:0016053 organic acid biosynthetic process; GO:0019752 carboxylic acid metabolic process; GO:0032787 m…	GO:0005622 intracellular; GO:0005623 cell; GO:0005737 cytoplasm; GO:0005829 cytosol;	GO:0003824 catalytic activity; GO:0004312 fatty acid synthase activity; GO:0004315 3-oxoacyl-[acyl-carrier-protein] synthase activity; GO:0016740 transferase activity; GO:0016746 transferase activity, transferring acyl groups; GO:0016747 transferase activity, transferring acyl groups other than amino-acyl groups; GO:0033818 beta-ketoacyl-acyl-carrier-protein synthase III activity;	PF08545; PF08541	3-Oxoacyl-[acyl-carrier-protein (ACP)] synthase III; 3-Oxoacyl-[acyl-carrier-protein (ACP)] synthase III C terminal	I	COG0332	3-oxoacyl-[acyl-carrier-protein] synthase III
P0A6R3	DNA-binding protein Fis OS=Escherichia coli (strain K12) OX=83333 GN=fis PE=1 SV=1	fis	11.24	32.7	21	3	3	3	6	6	4	5	3	3	3	3	3	3	3	3	3	3	3	3	2302500	2268500	717310	657430	1.54901	1.52614	0.482571	0.442286	0.985	0.312	0.286	Cytoplasmic	K03557	fis; Fis family transcriptional regulator, factor for inversion stimulation protein	map05111 Biofilm formation - Vibrio cholerae	GO:0000018 regulation of DNA recombination; GO:0001121 bacterial transcription; GO:0006139 nucleobase-containing compound metabolic process; GO:0006351 transcription, DNA-templated; GO:0006355 regulation of transcription, DNA-templated; GO:0006725 cellular aromatic compound metabolic process; GO:0006807 nitrogen compound metabolic process; GO:0008152 metabolic process; GO:0009058 biosynthetic pro…	GO:0000229 cytoplasmic chromosome; GO:0000785 chromatin; GO:0000786 nucleosome; GO:0000787 cytoplasmic nucleosome; GO:0000789 cytoplasmic chromatin; GO:0005622 intracellular; GO:0005623 cell; GO:0005694 chromosome; GO:0005737 cytoplasm; GO:0005829 cytosol; GO:0031421 invertasome; GO:0032991 protein-containing complex; GO:0032993 protein-DNA complex; GO:0043226 organelle; GO:0043228 non-membrane-b…	GO:0000976 transcription regulatory region sequence-specific DNA binding; GO:0000984 bacterial-type RNA polymerase transcription regulatory region sequence-specific DNA binding; GO:0000985 bacterial-type RNA polymerase core promoter sequence-specific DNA binding; GO:0001046 core promoter sequence-specific DNA binding; GO:0001067 regulatory region nucleic acid binding; GO:0001216 DNA-binding trans…	PF02954	Bacterial regulatory protein, Fis family	K	COG2901	Factor for inversion stimulation Fis, transcriptional activator
P0A6S0	Flagellar L-ring protein OS=Escherichia coli (strain K12) OX=83333 GN=flgH PE=3 SV=1	flgH	24.615	38.4	16	7	7	7	6	7	2	1	7	7	3	2	7	7	3	2	7	7	3	2	1079700	974040	25123	15691	2.06192	1.86014	0.047978	0.029965	0.902	0.023	0.015	Unknown	K02393	flgH; flagellar L-ring protein precursor FlgH	map02040 Flagellar assembly	GO:0006950 response to stress; GO:0006970 response to osmotic stress; GO:0009628 response to abiotic stimulus; GO:0050896 response to stimulus;					N	COG2063	Flagellar basal body L-ring protein
P0A6S3	Flagellar P-ring protein OS=Escherichia coli (strain K12) OX=83333 GN=flgI PE=3 SV=1	flgI	38.169	45.5	21	11	11	11	9	11	1	0	10	11	3	4	10	11	3	4	10	11	3	4	662390	602000	9555.4	33966	2.0258	1.8411	0.029223	0.103879	0.909	0.014	0.051	Periplasmic	K02394	flgI; flagellar P-ring protein precursor FlgI	map02040 Flagellar assembly	GO:0001539 cilium or flagellum-dependent cell motility; GO:0006928 movement of cell or subcellular component; GO:0006950 response to stress; GO:0006974 cellular response to DNA damage stimulus; GO:0009987 cellular process; GO:0033554 cellular response to stress; GO:0040011 locomotion; GO:0048870 cell motility; GO:0050896 response to stimulus; GO:0051179 localization; GO:0051674 localization of ce…	GO:0005623 cell; GO:0009288 bacterial-type flagellum; GO:0009425 bacterial-type flagellum basal body; GO:0042597 periplasmic space; GO:0042995 cell projection; GO:0043226 organelle; GO:0043228 non-membrane-bounded organelle;				N	COG1706	Flagellar basal-body P-ring protein
P0A6S5	Cell division protein FtsB OS=Escherichia coli (strain K12) OX=83333 GN=ftsB PE=1 SV=1	ftsB	11.622	40.8	8	3	3	3	3	3	1	1	3	3	3	3	3	3	3	3	3	3	3	3	189630	172380	136530	155970	1.15891	1.05349	0.834395	0.953202	0.909	0.72	0.822	Unknown	K05589	ftsB; cell division protein FtsB		GO:0000003 reproduction; GO:0000910 cytokinesis; GO:0007049 cell cycle; GO:0009987 cellular process; GO:0019954 asexual reproduction; GO:0022402 cell cycle process; GO:0022414 reproductive process; GO:0032505 reproduction of a single-celled organism; GO:0043093 FtsZ-dependent cytokinesis; GO:0051301 cell division;	GO:0005623 cell; GO:0005886 plasma membrane; GO:0016020 membrane; GO:0030428 cell septum; GO:0032153 cell division site; GO:0071944 cell periphery;	GO:0005488 binding; GO:0005515 protein binding; GO:0042802 identical protein binding;			D	COG2919	Septum formation initiator
P0A6S7	Glycerol-3-phosphate dehydrogenase [NAD(P)+] OS=Escherichia coli (strain K12) OX=83333 GN=gpsA PE=3 SV=1	gpsA	36.361	53.1	39	10	9	10	11	11	8	9	9	8	8	9	9	8	8	9	9	8	8	9	494030	497390	445290	442640	1.05149	1.05864	0.947753	0.942113	1.007	0.901	0.896	Cytoplasmic	K00057	gpsA; glycerol-3-phosphate dehydrogenase (NAD(P)+) [EC:1.1.1.94]	map00564 Glycerophospholipid metabolism; map01110 Biosynthesis of secondary metabolites	GO:0006072 glycerol-3-phosphate metabolic process; GO:0006629 lipid metabolic process; GO:0006644 phospholipid metabolic process; GO:0006650 glycerophospholipid metabolic process; GO:0006793 phosphorus metabolic process; GO:0006796 phosphate-containing compound metabolic process; GO:0008152 metabolic process; GO:0008610 lipid biosynthetic process; GO:0008654 phospholipid biosynthetic process; GO:…	GO:0005622 intracellular; GO:0005623 cell; GO:0005737 cytoplasm; GO:0005829 cytosol;	GO:0003824 catalytic activity; GO:0004367 glycerol-3-phosphate dehydrogenase [NAD+] activity; GO:0016491 oxidoreductase activity; GO:0016614 oxidoreductase activity, acting on CH-OH group of donors; GO:0016616 oxidoreductase activity, acting on the CH-OH group of donors, NAD or NADP as acceptor; GO:0047952 glycerol-3-phosphate dehydrogenase [NAD(P)+] activity;	PF07479	NAD-dependent glycerol-3-phosphate dehydrogenase C-terminus	I	COG0240	Glycerol-3-phosphate dehydrogenase
P0A6T1	Glucose-6-phosphate isomerase OS=Escherichia coli (strain K12) OX=83333 GN=pgi PE=1 SV=1	pgi	61.529	57.7	145	26	25	26	40	39	33	33	25	26	25	25	24	25	24	24	25	26	25	25	3165500	3065600	1758300	1731700	1.30253	1.26142	0.723498	0.712553	0.968	0.555	0.547	Cytoplasmic	K01810	GPI, pgi; glucose-6-phosphate isomerase [EC:5.3.1.9]	map00010 Glycolysis / Gluconeogenesis; map00030 Pentose phosphate pathway; map00500 Starch and sucrose metabolism; map00520 Amino sugar and nucleotide sugar metabolism; map01100 Metabolic pathways; map01110 Biosynthesis of secondary metabolites; map01120 Microbial metabolism in diverse environments; map01130 Biosynthesis of antibiotics; map01200 Carbon metabolism	GO:0005975 carbohydrate metabolic process; GO:0006082 organic acid metabolic process; GO:0006090 pyruvate metabolic process; GO:0006091 generation of precursor metabolites and energy; GO:0006096 glycolytic process; GO:0006139 nucleobase-containing compound metabolic process; GO:0006163 purine nucleotide metabolic process; GO:0006164 purine nucleotide biosynthetic process; GO:0006165 nucleoside di…	GO:0005622 intracellular; GO:0005623 cell; GO:0005737 cytoplasm; GO:0005829 cytosol;	GO:0003824 catalytic activity; GO:0004347 glucose-6-phosphate isomerase activity; GO:0005488 binding; GO:0005515 protein binding; GO:0016853 isomerase activity; GO:0016860 intramolecular oxidoreductase activity; GO:0016861 intramolecular oxidoreductase activity, interconverting aldoses and ketoses; GO:0042802 identical protein binding;	PF00342	Phosphoglucose isomerase	F	COG0166	Glucose-6-phosphate isomerase
[truncated: 2,261 more rows]
