# Supplementary material for: Integrated control of bacterial growth and stress response by (p)ppGpp in Escherichia coli: A seesaw fashion
Source: iScience. 2024 Jan 9;27(2):108818. doi: 10.1016/j.isci.2024.108818 (PMC10828813; doi:10.1016/j.isci.2024.108818)
Supplement: Table S2. Absolute abundance of each individual protein in REL198LQ project with the information of iBAQ intensity, related to Figures 1, 2, and 4 — Maxquant raw data gives the information of iBAQ intensity, which is a proxy of the copy number of each protein. We then use the iBAQ intensity of each protein to multiply its molecular weight (MW) to obtain the iBAQ mass. The proteome fraction of each protein (or a protein function sector) is obtained by normalizing its value by the sum of the whole proteome. [file mmc3.xlsx]

## Sheet: Table S2
Majority protein IDs	Protein names	Gene names	Mol. weight [kDa]	iBAQ W_glu_1	iBAQ W_glu_2	iBAQ PLAS30_1	iBAQ PLAS30_2	iBAQ mass W_glu_1	iBAQ mass W_glu_2	iBAQ mass PLAS30_1	iBAQ mass PLAS30_2
A0A385XJ53;P0CF12;P0CF11;P0CF07;P0CF10;P0CF09;P0CF08	Insertion element IS1 6 protein InsA;Insertion element IS1 5 protein InsA;Insertion element IS1 1 protein InsA;Insertion element IS1 4 protein InsA;Insertion element IS1 3 protein InsA;Insertion element IS1 2 protein InsA	insA6;insA5;insA1;insA4;insA3;insA2	9.8683	16716	16231	25818	28633	164959	160172	254780	282559
A0A385XJE6;P0CE58;P0CE57;P0CE56;P0CE55;P0CE54;P0CE53;P0CE52;P0CE51;P0CE50;P0CE49;P76071	Transposase InsH for insertion sequence element IS5T;Transposase InsH for insertion sequence element IS5R;Transposase InsH for insertion sequence element IS5LO;Transposase InsH for insertion sequence element IS5K;Transposase InsH for insertion sequence element IS5I;Transposase InsH for insertion sequence element IS5H;Transposase InsH for insertion sequence element IS5F;Transposase InsH for insert…	insH11;insH10;insH9;insH8;insH7;insH6;insH4;insH3;insH2;insH1;insH5	37.851	39269	26947	7947.4	7164	1.48637e+06	1.01997e+06	300817	271165
A0A7H2C765;P02919	Penicillin-binding protein 1B;Penicillin-insensitive transglycosylase;Penicillin-sensitive transpeptidase	mrcB	88.889	79619	87188	118470	118900	7.07725e+06	7.75005e+06	1.05307e+07	1.05689e+07
A0A7H2C767			79.869	0	0	105.89	97.953	0	0	8457.33	7823.41
P0DSF6;A0A7H2C784			1.6299	747720	728990	469960	457490	1.21871e+06	1.18818e+06	765988	745663
A5A614	UPF0509 protein YciZ	yciZ	6.4413	42420	38942	71696	87485	273240	250837	461815	563517
O32583	Sulfur carrier protein ThiS	thiS	7.3112	118430	105220	80606	84908	865865	769284	589327	620779
O52982	Uncharacterized lipoprotein YfjS	yfjS	16.735	1049.7	0	0	883.92	17566.7	0	0	14792.4
P00350	6-phosphogluconate dehydrogenase, decarboxylating	gnd	51.481	1790500	1631200	2875700	3085100	9.21767e+07	8.39758e+07	1.48044e+08	1.58824e+08
P00363	Fumarate reductase flavoprotein subunit	frdA	65.971	19672	35119	50264	75153	1.29778e+06	2.31684e+06	3.31597e+06	4.95792e+06
P00370	NADP-specific glutamate dehydrogenase	gdhA	48.581	4243200	3962400	2654400	2617700	2.06139e+08	1.92497e+08	1.28953e+08	1.2717e+08
P00393	NADH dehydrogenase	ndh	47.358	297280	278420	238150	254220	1.40786e+07	1.31854e+07	1.12783e+07	1.20394e+07
P00448	Superoxide dismutase [Mn]	sodA	23.097	4407700	4460500	3875800	3404200	1.01805e+08	1.03024e+08	8.95194e+07	7.86268e+07
P00452	Ribonucleoside-diphosphate reductase 1 subunit alpha	nrdA	85.774	534160	525060	554940	554270	4.5817e+07	4.50365e+07	4.75994e+07	4.7542e+07
P00490	Maltodextrin phosphorylase	malP	90.521	10658	11368	26656	30620	964773	1.02904e+06	2.41293e+06	2.77175e+06
P00509	Aspartate aminotransferase	aspC	43.573	2601200	2445800	2643000	2526700	1.13342e+08	1.06571e+08	115163439	1.10096e+08
P00547	Homoserine kinase	thrB	33.623	666710	693400	1302300	1345900	2.24168e+07	2.33142e+07	4.37872e+07	4.52532e+07
P00550	PTS system mannitol-specific EIICBA component;Mannitol permease IIC component;Mannitol-specific phosphotransferase enzyme IIB component;Mannitol-specific phosphotransferase enzyme IIA component	mtlA	67.971	106550	108110	245310	252960	7.24231e+06	7.34834e+06	1.6674e+07	1.71939e+07
P00561	Bifunctional aspartokinase/homoserine dehydrogenase 1;Aspartokinase;Homoserine dehydrogenase	thrA	89.119	2223300	2202100	3869600	4104400	1.98138e+08	1.96249e+08	3.44855e+08	3.6578e+08
P00562	Bifunctional aspartokinase/homoserine dehydrogenase 2;Aspartokinase;Homoserine dehydrogenase	metL	88.887	319510	313520	255010	259210	2.84003e+07	2.78679e+07	2.26671e+07	2.30404e+07
P00579	RNA polymerase sigma factor RpoD	rpoD	70.263	605420	614200	606230	689690	4.25386e+07	4.31555e+07	4.25955e+07	4.84597e+07
P00582	DNA polymerase I	polA	103.12	182210	196200	216600	203670	1.87895e+07	20232144	22335792	2.10025e+07
P00634	Alkaline phosphatase	phoA	49.438	2429.3	2572	7089.4	8925.6	120100	127155	350486	441264
P00722	Beta-galactosidase	lacZ	116.48	39831	37604	151780	23219	4.63951e+06	4.38011e+06	1.76793e+07	2.70455e+06
P00803	Signal peptidase I	lepB	35.96	212420	206370	210380	231160	7.63862e+06	7.42107e+06	7.56526e+06	8.31251e+06
P00805	L-asparaginase 2	ansB	36.85	586.99	618.44	3220	3969.1	21630.6	22789.5	118657	146261
P00811	Beta-lactamase	ampC	41.555	8377	9198.3	5778.8	8934.1	348106	382235	240138	371257
P00861	Diaminopimelate decarboxylase	lysA	46.177	370750	373360	278980	264720	1.71201e+07	1.72406e+07	1.28825e+07	1.2224e+07
P00864	Phosphoenolpyruvate carboxylase	ppc	99.061	1527400	1487700	2012400	2078800	1.51306e+08	1.47373e+08	1.9935e+08	2.05928e+08
P00887	Phospho-2-dehydro-3-deoxyheptonate aldolase, Trp-sensitive	aroH	38.735	201540	198620	153510	162240	7.80665e+06	7.69355e+06	5.94621e+06	6.28437e+06
P00888	Phospho-2-dehydro-3-deoxyheptonate aldolase, Tyr-sensitive	aroF	38.804	1014300	1005300	311190	283020	3.93589e+07	3.90097e+07	1.20754e+07	1.09823e+07
P00893	Acetolactate synthase isozyme 3 large subunit	ilvI	62.984	447100	459500	502490	536100	2.81601e+07	28941148	3.16488e+07	3.37657e+07
P00894	Acetolactate synthase isozyme 3 small subunit	ilvH	17.977	535270	557430	612640	618900	9.62255e+06	1.00209e+07	1.10134e+07	1.1126e+07
P00895	Anthranilate synthase component 1	trpE	57.494	730900	664880	310830	278830	4.20224e+07	3.82266e+07	1.78709e+07	1.60311e+07
P00903	Aminodeoxychorismate synthase component 2	pabA	20.772	11149	47164	14259	16730	231587	979691	296188	347516
P00904	Bifunctional protein TrpGD;Anthranilate synthase component 2;Anthranilate phosphoribosyltransferase	trpGD	56.869	610720	594760	262850	257630	3.4731e+07	3.38234e+07	1.4948e+07	1.46512e+07
P00909	Tryptophan biosynthesis protein TrpCF;Indole-3-glycerol phosphate synthase;N-(5-phospho-ribosyl)anthranilate isomerase	trpC	49.492	405820	444530	216420	203570	2.00848e+07	2.20007e+07	1.07111e+07	1.00751e+07
P00926	D-serine dehydratase	dsdA	47.9	25165	22084	36379	39303	1.2054e+06	1.05782e+06	1.74255e+06	1.88261e+06
P00934	Threonine synthase	thrC	47.113	2798200	2816400	4061800	4171600	1.31832e+08	1.32689e+08	1.91364e+08	1.96537e+08
P00935	Cystathionine gamma-synthase	metB	41.55	344980	309030	238090	243280	1.43339e+07	1.28402e+07	9.89264e+06	10108284
P00936	Adenylate cyclase	cyaA	97.585	57052	56091	69935	73311	5.56742e+06	5.47364e+06	6.82461e+06	7.15405e+06
P00946	Mannose-6-phosphate isomerase	manA	42.849	179850	182410	261940	283610	7.70639e+06	7.81609e+06	1.12239e+07	1.21524e+07
P00954	Tryptophan--tRNA ligase	trpS	37.437	1060900	976600	1411100	1192900	3.97169e+07	3.6561e+07	5.28274e+07	4.46586e+07
P00956	Isoleucine--tRNA ligase	ileS	104.3	771400	754860	818440	841780	80457020	78731898	85363292	87797654
P00957	Alanine--tRNA ligase	alaS	96.031	1153900	1074500	1126000	1186700	1.1081e+08	1.03185e+08	108130906	1.1396e+08
P00959	Methionine--tRNA ligase	metG	76.254	774300	787570	863220	804280	5.90435e+07	6.00554e+07	6.5824e+07	6.13296e+07
P00960	Glycine--tRNA ligase alpha subunit	glyQ	34.774	546690	541740	543820	589400	1.90106e+07	1.88385e+07	1.89108e+07	2.04958e+07
P00961	Glycine--tRNA ligase beta subunit	glyS	76.812	894200	909570	1034500	1049600	6.86853e+07	6.98659e+07	79462014	8.06219e+07
P00962	Glutamine--tRNA ligase	glnS	63.477	560350	567710	532060	520310	3.55693e+07	3.60365e+07	3.37736e+07	3.30277e+07
P00963	Aspartate--ammonia ligase	asnA	36.65	707750	697670	498440	516270	2.5939e+07	2.55696e+07	18267826	1.89213e+07
P00968	Carbamoyl-phosphate synthase large chain	carB	117.84	1208500	1210900	699270	682000	142409640	142692456	8.2402e+07	80366880
P02358	30S ribosomal protein S6;30S ribosomal protein S6, fully modified isoform;30S ribosomal protein S6, non-modified isoform	rpsF	15.703	6094500	6314100	4801900	4772900	9.57019e+07	9.91503e+07	7.54042e+07	7.49488e+07
P02359	30S ribosomal protein S7	rpsG	20.019	10547000	10263000	7103900	7320000	2.1114e+08	2.05455e+08	1.42213e+08	146539080
P02413	50S ribosomal protein L15	rplO	14.98	5073800	4025700	4086900	3913700	76005524	60304986	61221762	58627226
P02918	Penicillin-binding protein 1A;Penicillin-insensitive transglycosylase;Penicillin-sensitive transpeptidase	mrcA	93.635	100410	105510	122080	69160	9.40189e+06	9.87943e+06	1.1431e+07	6.4758e+06
P02924	L-arabinose-binding periplasmic protein	araF	35.54	9005.1	6831.1	3912.6	3101.5	320041	242777	139054	110227
P02925	D-ribose-binding periplasmic protein	rbsB	30.95	3402000	3198800	1620400	1628200	105291900	99002860	50151380	50392790
P02929	Protein TonB	tonB	26.094	107030	96059	69324	72995	2.79284e+06	2.50656e+06	1.80894e+06	1.90473e+06
P02930	Outer membrane protein TolC	tolC	53.74	745420	742970	758990	762440	4.00589e+07	3.99272e+07	4.07881e+07	4.09735e+07
P02931	Outer membrane protein F	ompF	39.333	3196500	3069700	6009600	5590200	1.25728e+08	1.20741e+08	2.36376e+08	2.19879e+08
P02942	Methyl-accepting chemotaxis protein I	tsr	59.442	2771100	2571600	85140	29462	1.6472e+08	1.52861e+08	5.06089e+06	1.75128e+06
P02943	Maltoporin	lamB	49.912	1199.7	474.58	8212	2939	59879.4	23687.2	409877	146691
P03004	Chromosomal replication initiator protein DnaA	dnaA	52.55	104340	96830	108270	104540	5483067	5.08842e+06	5.68959e+06	5493577
P03007	DNA polymerase III subunit epsilon	dnaQ	27.099	54907	51732	9705.9	9445.3	1.48792e+06	1.40189e+06	263020	255958
P03018	DNA helicase II	uvrD	81.989	26551	21098	30781	31782	2.17689e+06	1.7298e+06	2.5237e+06	2.60577e+06
P03023	Lactose operon repressor	lacI	38.59	73206	73512	22488000	24249000	2.82502e+06	2.83683e+06	8.67812e+08	9.35769e+08
P03024	HTH-type transcriptional regulator GalR	galR	37.094	27598	28267	44744	44646	1.02372e+06	1.04854e+06	1.65973e+06	1.6561e+06
P03030	Transcriptional activator protein LysR	lysR	34.364	5564	4990.7	3968.2	5469.4	191201	171500	136363	187950
P03813	Uncharacterized protein YgeA	ygeA	25.248	51977	52831	85683	104340	1.31232e+06	1.33388e+06	2.16332e+06	2.63438e+06
P03817	Protein MioC	mioC	15.807	256490	252560	276940	252540	4.05434e+06	3.99222e+06	4.37759e+06	3.9919e+06
P03819	Glutathione-regulated potassium-efflux system protein KefC	kefC	67.795	3935.8	3450.5	7533.9	8830.1	266828	233927	510761	598637
P03841	Maltose operon periplasmic protein	malM	31.943	619.35	1333.2	1381.1	0	19783.9	42586.4	44116.5	0
P03960	Potassium-transporting ATPase B chain	kdpB	72.198	101.64	0	4896.3	12019	7338.2	0	353503	867748
P03961	Potassium-transporting ATPase C chain	kdpC	20.267	1133.3	1190.5	9287.2	9121.1	22968.6	24127.9	188224	184857
P04036	4-hydroxy-tetrahydrodipicolinate reductase	dapB	28.756	1062800	1041800	447510	426240	3.05619e+07	2.9958e+07	1.28686e+07	1.2257e+07
P04079	GMP synthase [glutamine-hydrolyzing]	guaA	58.679	1009000	1028800	917920	929780	59207111	6.0369e+07	5.38626e+07	5.45586e+07
P04335	Esterase FrsA	frsA	47.008	71276	71231	141790	139530	3.35054e+06	3.34843e+06	6.66526e+06	6.55903e+06
P04391;P06960	Ornithine carbamoyltransferase chain I;Ornithine carbamoyltransferase chain F	argI;argF	36.907	649630	630390	213740	214120	2.39759e+07	2.32658e+07	7.8885e+06	7.90253e+06
P04425	Glutathione synthetase	gshB	35.56	274080	260490	340750	314320	9.74628e+06	9.26302e+06	12117070	1.11772e+07
P04693	Aromatic-amino-acid aminotransferase	tyrB	43.537	552690	684840	1152600	1235800	2.40625e+07	2.98159e+07	5.01807e+07	5.3803e+07
P04805	Glutamate--tRNA ligase	gltX	53.815	689580	704350	651570	672510	3.71097e+07	3.79046e+07	3.50642e+07	3.61911e+07
P04816	Leucine-specific-binding protein	livK	39.378	1374200	1611000	493920	557290	5.41132e+07	63437958	1.94496e+07	2.1945e+07
P04825	Aminopeptidase N	pepN	98.918	335140	334980	542680	619750	3.31514e+07	3.31356e+07	5.36808e+07	6.13044e+07
P04846	Lipoprotein 28	nlpA	29.423	685160	688880	465680	455440	2.01595e+07	2.02689e+07	1.37017e+07	1.34004e+07
P04949	Flagellin	fliC	51.294	5505100	5084700	171520	36245	2.82379e+08	2.60815e+08	8.79795e+06	1.85915e+06
P04951	3-deoxy-manno-octulosonate cytidylyltransferase	kdsB	27.614	277160	296610	238050	236540	7.6535e+06	8.19059e+06	6.57351e+06	6.53182e+06
P04968	L-threonine dehydratase biosynthetic IlvA	ilvA	56.195	1012100	1011500	1663500	1745400	5.6875e+07	5.68412e+07	9.34804e+07	98082753
P04982	D-ribose pyranase	rbsD	15.292	788840	688330	469820	454080	1.20629e+07	1.05259e+07	7.18449e+06	6.94379e+06
P04983	Ribose import ATP-binding protein RbsA	rbsA	55.041	300440	290860	143120	137890	1.65365e+07	1.60092e+07	7.87747e+06	7.5896e+06
P04993	RecBCD enzyme subunit RecD	recD	66.902	39140	29712	32818	29390	2.61854e+06	1.98779e+06	2.19559e+06	1.96625e+06
P04994	Exodeoxyribonuclease 7 large subunit	xseA	51.832	31543	31285	38381	38095	1.63494e+06	1.62156e+06	1.98936e+06	1.97454e+06
P04995	Exodeoxyribonuclease I	sbcB	54.5	39709	28464	35718	54797	2.16414e+06	1551288	1946631	2.98644e+06
P05020	Dihydroorotase	pyrC	38.827	411340	395580	386650	391430	1.59711e+07	1.53592e+07	1.50125e+07	1.51981e+07
P05041	Aminodeoxychorismate synthase component 1	pabB	50.969	52985	41915	24364	22863	2.70059e+06	2.13637e+06	1.24181e+06	1.1653e+06
P05042	Fumarate hydratase class II	fumC	50.488	165610	185970	328520	336770	8.36132e+06	9.38925e+06	1.65863e+07	1.70028e+07
P05050	Alpha-ketoglutarate-dependent dioxygenase AlkB	alkB	24.075	4895.2	0	4585.4	702.95	117852	0	110394	16923.5
P05052	HTH-type transcriptional regulator AppY	appY	28.763	194430	222180	221540	224620	5.59239e+06	6.39056e+06	6.37216e+06	6.46075e+06
P05055	Polyribonucleotide nucleotidyltransferase	pnp	77.1	1698500	1651200	1561900	1518200	1.30954e+08	1.27308e+08	1.20422e+08	1.17053e+08
P05100	DNA-3-methyladenine glycosylase 1	tag	21.1	12132	7246.1	28366	29639	255985	152893	598523	625383
P05194	3-dehydroquinate dehydratase	aroD	27.466	386940	379730	709290	744150	1.06277e+07	1.04297e+07	1.94814e+07	2.04388e+07
P05458	Protease 3	ptrA	107.71	45118	42167	55470	61514	4.85966e+06	4.54181e+06	5.97467e+06	6.62567e+06
P05459	Erythronate-4-phosphate dehydrogenase	pdxB	41.367	402360	444690	447140	460160	1.66444e+07	1.83955e+07	1.84968e+07	1.90354e+07
P05523	Formamidopyrimidine-DNA glycosylase	mutM	30.29	13209	9934.7	8074.1	10464	400101	300922	244564	316955
P05637	Bis(5-nucleosyl)-tetraphosphatase [symmetrical]	apaH	31.296	51868	50528	53070	43860	1.62326e+06	1.58132e+06	1.66088e+06	1.37264e+06
P05704	Methyl-accepting chemotaxis protein III	trg	58.898	216870	223490	80960	89353	1.27732e+07	1.31631e+07	4.76838e+06	5.26271e+06
P05706	Glucitol/sorbitol-specific phosphotransferase enzyme IIA component	srlB	13.304	21465	19539	20462	22140	285570	259947	272226	294551
P05719	Type-1 restriction enzyme EcoKI specificity protein	hsdS	51.395	81488	79026	41720	43011	4.18808e+06	4.06154e+06	2.1442e+06	2.21055e+06
P05791	Dihydroxy-acid dehydratase	ilvD	65.531	1997700	1969000	2860700	3029500	1.30911e+08	1.29031e+08	1.87465e+08	1.98526e+08
P05793	Ketol-acid reductoisomerase	ilvC	54.068	4017500	4128000	3972400	4159000	217218190	223192704	2.1478e+08	224868812
P05804	Beta-glucuronidase	uidA	68.446	451.4	0	76319	71570	30896.5	0	5.22373e+06	4.89868e+06
P05824	DNA repair protein RecN	recN	61.396	319.13	150.8	0	35.674	19593.3	9258.52	0	2190.24
P05825	Ferrienterobactin receptor	fepA	82.106	228470	282710	159490	155160	1.87588e+07	2.32122e+07	1.30951e+07	1.27396e+07
P05827	HTH-type transcriptional regulator IlvY	ilvY	33.204	8918.6	7994.3	4996.5	10024	296133	265443	165904	332837
P05852	tRNA N6-adenosine threonylcarbamoyltransferase	tsaD	36.008	133330	145350	113480	99048	4.80095e+06	5.23376e+06	4.08619e+06	3.56652e+06
P06129	Vitamin B12 transporter BtuB	btuB	68.406	560720	539750	383940	358750	3.83566e+07	3.69221e+07	2.62638e+07	2.45407e+07
P06136	Cell division protein FtsQ	ftsQ	31.433	63191	66743	37972	70617	1.98628e+06	2.09793e+06	1.19357e+06	2.2197e+06
P06149	D-lactate dehydrogenase	dld	64.612	162820	169570	244230	249110	1.05201e+07	1.09563e+07	1.57802e+07	1.60955e+07
P06282	CDP-diacylglycerol pyrophosphatase	cdh	28.45	67756	71617	46589	57069	1.92766e+06	2.0375e+06	1.32546e+06	1.62361e+06
P06610	Vitamin B12 transport periplasmic protein BtuE	btuE	20.469	179970	165880	489360	551910	3.68381e+06	3.3954e+06	1.00167e+07	1.1297e+07
P06611	Vitamin B12 import ATP-binding protein BtuD	btuD	27.081	12200	10932	11684	10980	330388	296049	316414	297349
P06612	DNA topoisomerase 1	topA	97.349	173890	184630	209560	213680	1.6928e+07	1.79735e+07	2.04005e+07	2.08015e+07
P06616	GTPase Era	era	33.81	235700	240120	159570	106890	7.96902e+06	8.11846e+06	5.39506e+06	3.61395e+06
P06709	Bifunctional ligase/repressor BirA	birA	35.312	20478	19307	19151	30086	723119	681769	676260	1.0624e+06
P06710	DNA polymerase III subunit tau	dnaX	71.137	45026	39827	67720	54286	3.20301e+06	2.83317e+06	4.8174e+06	3.86174e+06
P06715	Glutathione reductase	gor	48.772	347900	353550	435700	428670	1.69678e+07	1.72433e+07	2.125e+07	2.09071e+07
P06721	Cystathionine beta-lyase MetC	metC	43.212	409120	382700	314540	320360	1.76789e+07	1.65372e+07	1.35919e+07	1.38434e+07
P06846	HTH-type transcriptional regulator EbgR	ebgR	36.21	31636	34263	34513	33427	1.14554e+06	1.24066e+06	1.24972e+06	1.21039e+06
P06959	Dihydrolipoyllysine-residue acetyltransferase component of pyruvate dehydrogenase complex	aceF	66.095	1671300	1667600	1465500	1543800	1.10465e+08	110220022	9.68622e+07	102037461
P06961	Multifunctional CCA protein;CCA-adding enzyme;2-nucleotidase;2,3-cyclic phosphodiesterase;Phosphatase	cca	46.467	59509	35709	80714	88917	2.7652e+06	1.65929e+06	3.75054e+06	4.13171e+06
P06966	HTH-type transcriptional regulator DicA	dicA	15.656	19367	14167	18915	19923	303210	221799	296133	311914
P06968	Deoxyuridine 5-triphosphate nucleotidohydrolase	dut	16.286	330300	323710	314650	304540	5.37927e+06	5.27194e+06	5.12439e+06	4.95974e+06
P06971	Ferrichrome-iron receptor	fhuA	82.181	521810	551230	589970	634720	4.28829e+07	4.53006e+07	4.84843e+07	5.21619e+07
P06972	Iron(3+)-hydroxamate import system permease protein FhuB	fhuB	70.422	3283.4	4456.8	3027.8	2846.3	231224	313857	213224	200442
P06974	Flagellar motor switch protein FliM	fliM	37.849	263770	244410	9895.8	8698.7	9.98343e+06	9.25067e+06	374546	329237
P06983	Porphobilinogen deaminase	hemC	33.851	160620	157580	202370	236270	5.43715e+06	5.33424e+06	6.85043e+06	7.99798e+06
P06986	Histidinol-phosphate aminotransferase	hisC	39.36	753730	667670	1355900	1596500	2.96668e+07	2.62795e+07	53368224	62838240
P06987	Histidine biosynthesis bifunctional protein HisB;Histidinol-phosphatase;Imidazoleglycerol-phosphate dehydratase	hisB	40.278	1175100	1142600	2016700	2140900	4.73307e+07	4.60216e+07	8.12286e+07	8.62312e+07
P06988	Histidinol dehydrogenase	hisD	46.11	1204400	1113900	1855800	1995500	55534884	51361929	85570938	92012505
P06989	Histidine biosynthesis bifunctional protein HisIE;Phosphoribosyl-AMP cyclohydrolase;Phosphoribosyl-ATP pyrophosphatase	hisI	22.756	1475200	1367900	2056300	2202400	3.35697e+07	3.11279e+07	4.67932e+07	5.01178e+07
P06992	Ribosomal RNA small subunit methyltransferase A	rsmA	30.42	138150	130500	101410	101130	4202523	3969810	3.08489e+06	3.07637e+06
P06993	HTH-type transcriptional regulator MalT	malT	103.12	38798	144350	108810	114660	4.00085e+06	14885372	1.12205e+07	1.18237e+07
P06996	Outer membrane protein C	ompC	40.368	208230	140270	1814200	1971100	8.40583e+06	5.66242e+06	7.32356e+07	7.95694e+07
P06999	ATP-dependent 6-phosphofructokinase isozyme 2	pfkB	32.456	66931	51666	371240	379120	2.17231e+06	1.67687e+06	1.2049e+07	1.23047e+07
P07000	Lysophospholipase L2	pldB	38.978	10872	9142.4	14402	15590	423769	356352	561361	607667
P07001	NAD(P) transhydrogenase subunit alpha	pntA	54.623	2324600	2319900	1430400	1447200	1.26977e+08	1.2672e+08	7.81327e+07	7.90504e+07
P07003	Pyruvate dehydrogenase [ubiquinone];Alpha-peptide	poxB	62.011	11489	11187	96569	110260	712444	693717	5.98834e+06	6.83733e+06
P07004	Gamma-glutamyl phosphate reductase	proA	44.63	315470	318210	521480	549310	1.40794e+07	1.42017e+07	2.32737e+07	2.45157e+07
P07012	Peptide chain release factor 2	prfB	41.25	458840	510760	482520	449380	18927150	21068850	19903950	18536925
P07013	Primosomal replication protein n	priB	11.442	54444	53551	38249	30060	622948	612731	437645	343947
P07014	Succinate dehydrogenase iron-sulfur subunit	sdhB	26.77	2773800	2679200	2347600	2329200	74254626	71722184	62845252	62352684
P07017	Methyl-accepting chemotaxis protein II	tar	59.943	2193200	1845800	66951	24732	1.31467e+08	1.10643e+08	4.01324e+06	1.48251e+06
P07018	Methyl-accepting chemotaxis protein IV	tap	57.511	621020	614940	14758	1830.7	3.57155e+07	3.53658e+07	848747	105285
P07021	Putative lipoprotein YfiB	yfiB	17.244	17418	17626	22799	23760	300356	303943	393146	409717
P07023	T-protein;Chorismate mutase;Prephenate dehydrogenase	tyrA	42.042	474560	498020	182200	157830	1.99515e+07	2.09378e+07	7.66005e+06	6.63549e+06
P07024	Protein UshA;UDP-sugar hydrolase;5-nucleotidase	ushA	60.823	87542	92364	152110	166340	5.32457e+06	5.61786e+06	9.25179e+06	1.01173e+07
P07026	Regulatory protein SdiA	sdiA	28.117	1294.2	1535.7	4549.2	4648	36389	43179.3	127910	130688
P07102	Periplasmic AppA protein;Phosphoanhydride phosphohydrolase;4-phytase	appA	47.056	9395.4	11947	25532	22382	442110	562178	1.20143e+06	1.05321e+06
P07109	Histidine transport ATP-binding protein HisP	hisP	28.653	463860	429510	322700	291600	1.3291e+07	1.23068e+07	9.24632e+06	8.35521e+06
P07117	Sodium/proline symporter	putP	54.344	309440	293270	147670	167890	1.68162e+07	1.59375e+07	8.02498e+06	9.12381e+06
P07118	Valine--tRNA ligase	valS	108.19	751380	773750	751900	766640	8.12918e+07	8.3712e+07	81348061	8.29428e+07
P07330	Chemotaxis response regulator protein-glutamate methylesterase	cheB	37.467	257500	234780	2895.8	1104.2	9.64775e+06	8.7965e+06	108497	41371.1
P07363	Chemotaxis protein CheA	cheA	71.382	859190	821430	19899	5717.7	6.13307e+07	5.86353e+07	1.42043e+06	408141
P07364	Chemotaxis protein methyltransferase	cheR	32.849	184510	153620	40187	35739	6.06097e+06	5.04626e+06	1.3201e+06	1.17399e+06
P07395	Phenylalanine--tRNA ligase beta subunit	pheT	87.377	1009100	1025500	897510	921060	8.81721e+07	8.96051e+07	7.84217e+07	8.04795e+07
P07464	Galactoside O-acetyltransferase	lacA	22.799	0	0	16778	0	0	0	382522	0
P07604	Transcriptional regulatory protein TyrR	tyrR	57.655	84014	75207	100480	87221	4.84383e+06	4.33606e+06	5.79317e+06	5.02873e+06
P07623	Homoserine O-succinyltransferase	metA	35.727	547290	480800	546900	557680	1.9553e+07	1.71775e+07	1.95391e+07	1.99242e+07
P07639	3-dehydroquinate synthase	aroB	38.881	255190	263580	291770	317460	9.92204e+06	1.02483e+07	1.13443e+07	1.23432e+07
P07648	RecBCD enzyme subunit RecC	recC	128.85	14138	12768	19279	18082	1.82168e+06	1.64516e+06	2.4841e+06	2.32987e+06
P07649	tRNA pseudouridine synthase A	truA	30.399	53601	40093	41031	35140	1.62942e+06	1.21879e+06	1.2473e+06	1.06822e+06
P07650	Thymidine phosphorylase	deoA	47.207	38310	38018	99233	108840	1.8085e+06	1.79472e+06	4.68449e+06	5.13801e+06
P07654	Phosphate transport system permease protein PstA	pstA	32.321	6196	5086	14115	16183	200261	164385	456211	523051
P07762	1,4-alpha-glucan branching enzyme GlgB	glgB	84.336	107180	99978	134180	142970	9.03913e+06	8.43174e+06	1.13162e+07	1.20575e+07
P07813	Leucine--tRNA ligase	leuS	97.233	724890	701410	451840	474170	7.04832e+07	6.82002e+07	4.39338e+07	4.6105e+07
P07821	Iron(3+)-hydroxamate import ATP-binding protein FhuC	fhuC	28.886	73866	75539	58135	59821	2.13369e+06	2.18202e+06	1.67929e+06	1.72799e+06
P07822	Iron(3+)-hydroxamate-binding protein FhuD	fhuD	32.998	11976	18315	15223	13833	395184	604358	502329	456461
P07862	D-alanine--D-alanine ligase B	ddlB	32.839	175830	184160	274550	266280	5.77408e+06	6.04763e+06	9.01595e+06	8.74437e+06
P07913	L-threonine 3-dehydrogenase	tdh	37.239	47950	56026	178620	200370	1.78561e+06	2.08635e+06	6.65163e+06	7.46158e+06
P08142	Acetolactate synthase isozyme 1 large subunit	ilvB	60.44	732120	790940	1374200	1445400	4.42493e+07	4.78044e+07	83056648	87359976
P08178	Phosphoribosylformylglycinamidine cyclo-ligase	purM	36.854	1753900	1738400	870260	845150	6.46382e+07	6.4067e+07	3.20726e+07	3.11472e+07
P08179	Phosphoribosylglycinamide formyltransferase	purN	23.238	314370	288620	182890	204160	7.30533e+06	6.70695e+06	4.25e+06	4.74427e+06
P08192	Bifunctional protein FolC;Folylpolyglutamate synthase;Dihydrofolate synthase	folC	45.405	131660	138990	123940	120420	5.97802e+06	6.31084e+06	5.6275e+06	5.46767e+06
P08200	Isocitrate dehydrogenase [NADP]	icd	45.756	8176200	7689900	8897100	9363300	3.7411e+08	3.51859e+08	4.07096e+08	4.28427e+08
P08244	Orotidine 5-phosphate decarboxylase	pyrF	26.35	363680	350100	239210	229700	9582968	9225135	6.30318e+06	6052595
P08245	Uncharacterized protein YciH	yciH	11.396	138690	136790	79902	86493	1.58051e+06	1.55886e+06	910563	985674
P08312	Phenylalanine--tRNA ligase alpha subunit	pheS	36.831	1231300	1250000	1085600	1074600	4.535e+07	4.60388e+07	3.99837e+07	3.95786e+07
P08331	2,3-cyclic-nucleotide 2-phosphodiesterase/3-nucleotidase	cpdB	70.831	90976	88676	91835	103380	6.44392e+06	6.28101e+06	6.50476e+06	7.32251e+06
P08337	8-oxo-dGTP diphosphatase	mutT	14.927	13462	13050	15797	16077	200947	194797	235802	239981
P08368	Transcriptional regulatory protein CreB	creB	26.125	16577	16537	24777	25308	433074	432029	647299	661172
P08373	UDP-N-acetylenolpyruvoylglucosamine reductase	murB	37.851	150660	235620	150480	248730	5.70263e+06	8.91845e+06	5.69582e+06	9.41468e+06
P08390	USG-1 protein	usg	36.364	155700	153620	411670	431720	5.66187e+06	5.58624e+06	1.497e+07	1.56991e+07
P08394	RecBCD enzyme subunit RecB	recB	133.96	9936.4	9724.2	6414.5	7237.5	1.33108e+06	1.30265e+06	859286	969536
P08395	Protease 4	sppA	67.219	59000	51011	77836	84981	3.96592e+06	3.42891e+06	5.23206e+06	5.71234e+06
P08400	Phosphate regulon sensor protein PhoR	phoR	49.629	1397.6	1924.3	2147.3	1196.4	69361.5	95501.1	106568	59376.1
P08401	Sensor protein CreC	creC	52.176	304.69	359.12	976.19	265.15	15897.5	18737.4	50933.7	13834.5
P08506	D-alanyl-D-alanine carboxypeptidase DacC	dacC	43.608	289110	300650	501170	539000	1.26075e+07	1.31107e+07	2.1855e+07	23504712
P08550	Colicin V production protein	cvpA	17.907	12315	10873	9094.5	8737.6	220525	194703	162855	156464
P08622	Chaperone protein DnaJ	dnaJ	41.1	491000	490960	334110	343440	20180100	20178456	13731921	14115384
P08660	Lysine-sensitive aspartokinase 3	lysC	48.531	1661100	1625600	1110800	964830	8.06148e+07	7.8892e+07	5.39082e+07	4.68242e+07
P08839	Phosphoenolpyruvate-protein phosphotransferase	ptsI	63.561	2652100	2581000	3006100	3039800	1.6857e+08	164050941	1.91071e+08	1.93213e+08
P08956	Type I restriction enzyme EcoKI R protein	hsdR	134.09	137620	135980	154080	181350	1.84535e+07	1.82336e+07	2.06606e+07	2.43172e+07
P08957	Type I restriction enzyme EcoKI M protein	hsdM	59.306	343490	322050	193410	191690	2.0371e+07	1.90995e+07	1.14704e+07	1.13684e+07
P08997	Malate synthase A	aceB	60.273	34945	35640	340710	175350	2.10624e+06	2.14813e+06	2.05356e+07	1.05689e+07
P09029	N5-carboxyaminoimidazole ribonucleotide synthase	purK	39.461	407190	388100	221720	232340	1.60681e+07	1.53148e+07	8.74929e+06	9.16837e+06
P09030	Exodeoxyribonuclease III	xthA	30.969	364930	349220	291630	317340	1.13015e+07	1.0815e+07	9.03149e+06	9.8277e+06
P09053	Valine--pyruvate aminotransferase	avtA	46.711	157700	157010	112870	144920	7.36632e+06	7.33409e+06	5.27227e+06	6.76936e+06
P09099	Xylulose kinase	xylB	52.618	6465.9	4376.3	16870	20499	340223	230272	887666	1.07862e+06
P09126	Uroporphyrinogen-III synthase	hemD	27.798	40099	33056	41022	53418	1.11467e+06	918891	1.14033e+06	1.48491e+06
P09127	Putative uroporphyrinogen-III C-methyltransferase	hemX	42.962	268240	253410	346290	389440	1.15241e+07	1.0887e+07	1.48773e+07	1.67311e+07
P09147	UDP-glucose 4-epimerase	galE	37.265	283690	274220	176340	168520	1.05717e+07	1.02188e+07	6.57131e+06	6.2799e+06
P09148	Galactose-1-phosphate uridylyltransferase	galT	39.645	107110	108220	51422	53398	4.24638e+06	4.29038e+06	2.03863e+06	2.11696e+06
P09151	2-isopropylmalate synthase	leuA	57.297	1263900	1109700	1706700	1843900	7.24177e+07	6.35825e+07	9.77888e+07	1.0565e+08
P09155	Ribonuclease D	rnd	42.734	41084	53766	30908	30744	1.75568e+06	2.29764e+06	1.32082e+06	1.31381e+06
P09158	Polyamine aminopropyltransferase	speE	32.321	501680	501170	358290	369880	1.62148e+07	1.61983e+07	1.15803e+07	1.19549e+07
P09163	Uncharacterized N-acetyltransferase YjaB	yjaB	16.447	2773.8	1139	3664.5	3841.2	45620.7	18733.1	60270	63176.2
P09169	Protease 7	ompT	35.562	4037700	3944600	3664800	3727200	1.43589e+08	1.40278e+08	1.30328e+08	1.32547e+08
P09184	Very short patch repair protein	vsr	18.015	239190	222770	116430	108210	4.30901e+06	4.0132e+06	2.09749e+06	1.9494e+06
P09323	PTS system N-acetylglucosamine-specific EIICBA component;N-acetylglucosamine permease IIC component;N-acetylglucosamine-specific phosphotransferase enzyme IIB component;N-acetylglucosamine-specific phosphotransferase enzyme IIA component	nagE	68.346	194180	230110	170870	172170	1.32714e+07	1.57271e+07	1.16783e+07	1.17671e+07
P09348	Motility protein A	motA	32.011	238370	233300	3314	1862.5	7.63046e+06	7.46817e+06	106084	59620.5
P09372	Protein GrpE	grpE	21.798	998540	1014100	969190	554850	2.17662e+07	2.21054e+07	2.11264e+07	1.20946e+07
P09373	Formate acetyltransferase 1	pflB	85.356	1788400	1714900	1945100	2024100	1.52651e+08	1.46377e+08	1.66026e+08	1.72769e+08
P09391	Rhomboid protease GlpG	glpG	31.306	36477	41710	54868	43946	1.14195e+06	1.30577e+06	1.7177e+06	1.37577e+06
P09394	Glycerophosphoryl diester phosphodiesterase	glpQ	40.843	63860	61390	64721	67346	2.60823e+06	2.50735e+06	2.6434e+06	2.75061e+06
P09424	Mannitol-1-phosphate 5-dehydrogenase	mtlD	41.139	71492	74217	136100	141200	2.94111e+06	3.05321e+06	5.59902e+06	5.80883e+06
P09546	Bifunctional protein PutA;Proline dehydrogenase;Delta-1-pyrroline-5-carboxylate dehydrogenase	putA	143.81	30096	32407	26684	31965	4.32811e+06	4.66045e+06	3.83743e+06	4.59689e+06
P09549	Cell division protein DedD	dedD	22.938	125790	111010	125380	126530	2.88537e+06	2.54635e+06	2.87597e+06	2.90235e+06
P09551	Lysine/arginine/ornithine-binding periplasmic protein	argT	27.991	440060	440700	823350	863160	1.23177e+07	1.23356e+07	2.30464e+07	2.41607e+07
P09831	Glutamate synthase [NADPH] large chain	gltB	163.3	1807700	1762500	1447100	1457700	295197410	287816250	2.36311e+08	2.38042e+08
P09832	Glutamate synthase [NADPH] small chain	gltD	52.015	1373600	1376400	1266500	1230300	71447804	71593446	6.5877e+07	6.39941e+07
P09833	Molybdenum import ATP-binding protein ModC	modC	39.102	60913	63231	15453	17819	2.38182e+06	2.47246e+06	604243	696759
P09835	Sensor protein UhpB	uhpB	56.305	2475.2	6111	2215.2	2949.5	139366	344080	124727	166072
P09836	Regulatory protein UhpC	uhpC	48.256	12382	10880	6609.7	9818.2	597506	525025	318958	473787
P09980	ATP-dependent DNA helicase Rep	rep	77.023	33084	33353	23012	26675	2.54823e+06	2.56895e+06	1.77245e+06	2.05459e+06
P09996	Uncharacterized protein YidB	yidB	13.786	26196	33989	34811	40748	361138	468572	479904	561752
P0A698	UvrABC system protein A	uvrA	103.87	80105	63549	106160	110380	8.32051e+06	6.60083e+06	1.10268e+07	1.14652e+07
P0A6A0	Probable protein kinase UbiB	ubiB	63.202	27641	27363	33675	37364	1.74697e+06	1.7294e+06	2.12833e+06	2.36148e+06
P0A6A3	Acetate kinase	ackA	43.29	1069800	1045000	860170	901330	46311642	45238050	3.72368e+07	3.90186e+07
P0A6A6	3-isopropylmalate dehydratase large subunit	leuC	49.881	2527500	2458600	3832000	3971200	1.26074e+08	1.22637e+08	191143992	1.98087e+08
P0A6A8	Acyl carrier protein	acpP	8.6394	6461700	6313500	4467900	4569900	5.58252e+07	5.45449e+07	3.86e+07	3.94812e+07
P0A6B4	Alanine racemase, biosynthetic	alr	39.152	54335	50036	50141	45414	2.12732e+06	1.95901e+06	1.96312e+06	1.77805e+06
P0A6B7	Cysteine desulfurase IscS	iscS	45.089	1695700	1592900	1689000	1793900	7.64574e+07	7.18223e+07	76155321	8.08852e+07
P0A6C1	Endonuclease 4	nfo	31.479	93675	95222	120520	120410	2.9488e+06	2.99749e+06	3.79385e+06	3.79039e+06
P0A6C5	Amino-acid acetyltransferase	argA	49.195	493260	452050	221570	205370	2.42659e+07	2.22386e+07	1.09001e+07	1.01032e+07
P0A6C8	Acetylglutamate kinase	argB	27.159	1577500	1478900	715660	660590	4.28433e+07	4.01654e+07	1.94366e+07	1.7941e+07
P0A6D0	Arginine repressor	argR	16.994	330290	331420	271800	358040	5.61295e+06	5.63215e+06	4.61897e+06	6.08453e+06
P0A6D3	3-phosphoshikimate 1-carboxyvinyltransferase	aroA	46.095	927800	907760	854030	845460	42766941	4.18432e+07	3.93665e+07	3.89715e+07
P0A6D7	Shikimate kinase 1	aroK	19.538	1062400	1060900	714630	710690	2.07572e+07	2.07279e+07	1.39624e+07	1.38855e+07
P0A6E1	Shikimate kinase 2	aroL	19.151	251420	251730	178190	176040	4.81494e+06	4.82088e+06	3.41252e+06	3.37134e+06
P0A6E4	Argininosuccinate synthase	argG	49.898	3722400	3466800	1670500	1581300	1.8574e+08	1.72986e+08	83354609	7.89037e+07
P0A6E6	ATP synthase epsilon chain	atpC	15.068	2592500	2503800	2165500	2246800	39063790	3.77273e+07	32629754	3.38548e+07
P0A6E9	ATP-dependent dethiobiotin synthetase BioD 2	bioD2	24.981	10377	10703	17973	21105	259228	267372	448984	527224
P0A6F1	Carbamoyl-phosphate synthase small chain	carA	41.431	2003800	1982900	1158700	1058000	8.30194e+07	8.21535e+07	4.80061e+07	43833998
P0A6F3	Glycerol kinase	glpK	56.23	25032	25963	39430	36076	1.40755e+06	1.4599e+06	2.21715e+06	2.02855e+06
P0A6F5	60 kDa chaperonin	groL	57.328	4898800	4812100	4266700	4083900	2.80838e+08	2.75868e+08	2.44601e+08	2.34122e+08
P0A6F9	10 kDa chaperonin	groS	10.387	4628200	4513100	3430500	3851100	4.80731e+07	4.68776e+07	3.56326e+07	4.00014e+07
P0A6G3	Nicotinamide-nucleotide amidohydrolase PncC	pncC	17.582	153110	152360	198000	197370	2.69198e+06	2.67879e+06	3481236	3.47016e+06
P0A6G7	ATP-dependent Clp protease proteolytic subunit	clpP	23.186	1023600	1049700	1298800	1285900	2.37332e+07	2.43383e+07	3.0114e+07	2.98149e+07
P0A6H1	ATP-dependent Clp protease ATP-binding subunit ClpX	clpX	46.355	696850	744960	676730	667420	3.23025e+07	3.45326e+07	3.13698e+07	3.09383e+07
P0A6H5	ATP-dependent protease ATPase subunit HslU	hslU	49.593	824670	798510	656360	655850	4.08979e+07	3.96005e+07	3.25509e+07	3.25256e+07
P0A6H8	Cardiolipin synthase A	clsA	54.822	80252	97079	170710	162910	4.39958e+06	5.32206e+06	9.35866e+06	8.93105e+06
P0A6I0	Cytidylate kinase	cmk	24.746	231660	251890	114310	111110	5.73266e+06	6.23327e+06	2.82872e+06	2.74953e+06
P0A6I3	Pantothenate kinase	coaA	36.359	72139	68029	68916	71991	2.6229e+06	2.47347e+06	2.50572e+06	2.61752e+06
P0A6I6	Phosphopantetheine adenylyltransferase	coaD	17.836	201970	164390	200430	213500	3.60234e+06	2.93206e+06	3.57487e+06	3.80799e+06
P0A6I9	Dephospho-CoA kinase	coaE	22.621	44527	44761	41347	47258	1.00725e+06	1.01254e+06	935310	1.06902e+06
P0A6J1	Adenylyl-sulfate kinase	cysC	22.321	557200	531850	356000	191610	1.24373e+07	1.18714e+07	7.94628e+06	4.27693e+06
P0A6J3	Sulfate transporter CysZ	cysZ	29.305	40850	41433	52011	56533	1.19711e+06	1.21419e+06	1.52418e+06	1.6567e+06
P0A6J5	D-amino acid dehydrogenase	dadA	47.607	58468	55273	369080	391860	2.78349e+06	2.63138e+06	1.75708e+07	1.86553e+07
P0A6J8	D-alanine--D-alanine ligase A	ddlA	39.315	120680	105560	306760	330490	4.74453e+06	4.15009e+06	1.20603e+07	1.29932e+07
P0A6K1	Diaminopimelate epimerase	dapF	30.208	55830	67832	147250	156040	1.68651e+06	2.04907e+06	4448128	4.71366e+06
P0A6K3	Peptide deformylase	def	19.328	532350	513660	498580	467900	1.02893e+07	9.92802e+06	9.63655e+06	9.04357e+06
P0A6K6	Phosphopentomutase	deoB	44.369	284790	298200	456560	500430	1.26358e+07	1.32308e+07	2.02571e+07	2.22036e+07
P0A6L0	Deoxyribose-phosphate aldolase	deoC	27.733	139910	137890	394800	433000	3.88012e+06	3.8241e+06	1.0949e+07	12008389
P0A6L2	4-hydroxy-tetrahydrodipicolinate synthase	dapA	31.27	1953600	1717400	1994500	2221600	61089072	53703098	62368015	69469432
P0A6L4	N-acetylneuraminate lyase	nanA	32.593	47213	32483	6100.3	7335.3	1.53881e+06	1.05872e+06	198827	239079
P0A6L7	Altronate oxidoreductase	uxaB	54.808	2658.8	8558.6	5117.1	5143.8	145724	469080	280458	281921
P0A6L9	Co-chaperone protein HscB	hscB	20.137	171380	192390	240630	245050	3.45108e+06	3.87416e+06	4.84557e+06	4.93457e+06
P0A6M2	Disulfide bond formation protein B	dsbB	20.142	29863	31037	52058	21030	601501	625147	1.04855e+06	423586
P0A6M4	D-aminoacyl-tRNA deacylase	dtd	15.95	85319	92185	104190	104020	1.36084e+06	1.47035e+06	1.66183e+06	1659119
P0A6M8	Elongation factor G	fusA	77.58	8181900	7635700	6489400	6403600	634751802	592377606	503447652	496791288
P0A6N4	Elongation factor P	efp	20.591	2060000	2152100	1421600	1288500	42417460	4.43139e+07	2.92722e+07	2.65315e+07
P0A6N8	Elongation factor P-like protein	yeiP	21.532	514290	501000	306710	329340	1.10737e+07	10787532	6.60408e+06	7.09135e+06
P0A6P1	Elongation factor Ts	tsf	30.423	4582400	4428300	3339100	3558900	1.3941e+08	1.34722e+08	1.01585e+08	1.08272e+08
P0A6P5	GTPase Der	der	55.035	295720	288360	321100	329760	1.6275e+07	1.58699e+07	1.76717e+07	1.81483e+07
P0A6P7	Probable GTP-binding protein EngB	engB	23.561	299520	289900	305620	312020	7.05699e+06	6.83033e+06	7.20071e+06	7.3515e+06
P0A6P9	Enolase	eno	45.654	6182700	5950700	6364500	6562700	2.82265e+08	2.71673e+08	290564883	2.99614e+08
P0A6Q3	3-hydroxydecanoyl-[acyl-carrier-protein] dehydratase	fabA	18.969	576800	567760	413140	413400	1.09413e+07	1.07698e+07	7.83685e+06	7.84178e+06
P0A6Q6	3-hydroxyacyl-[acyl-carrier-protein] dehydratase FabZ	fabZ	17.033	1285600	1036100	1214600	1320300	2.18976e+07	1.76479e+07	2.06883e+07	2.24887e+07
P0A6R0	3-oxoacyl-[acyl-carrier-protein] synthase 3	fabH	33.515	681050	697260	643680	524170	2.28254e+07	2.33687e+07	2.15729e+07	1.75676e+07
P0A6R3	DNA-binding protein Fis	fis	11.24	2705300	2683700	948660	844240	30407572	30164788	1.06629e+07	9.48926e+06
P0A6S0	Flagellar L-ring protein	flgH	24.615	246660	214300	8892.9	4039.7	6.07154e+06	5.27499e+06	218899	99437.2
P0A6S3	Flagellar P-ring protein	flgI	38.169	163970	175130	4289.3	18884	6.25857e+06	6.68454e+06	163718	720783
P0A6S5	Cell division protein FtsB	ftsB	11.622	33165	30400	27890	33546	385444	353309	324138	389872
P0A6S7	Glycerol-3-phosphate dehydrogenase [NAD(P)+]	gpsA	36.361	126150	125490	120980	126780	4.58694e+06	4.56294e+06	4.39895e+06	4.60985e+06
P0A6T1	Glucose-6-phosphate isomerase	pgi	61.529	971080	1006600	613780	616050	5.97496e+07	6.19351e+07	3.77653e+07	3.79049e+07
P0A6T3	Galactokinase	galK	41.442	227040	215010	102950	119260	9.40899e+06	8.91044e+06	4.26645e+06	4.94237e+06
P0A6T5	GTP cyclohydrolase 1	folE	24.83	1863700	1901900	1901100	1977900	46275671	47224177	47204313	49111257
P0A6T9	Glycine cleavage system H protein	gcvH	13.811	132380	285140	0	117440	1.8283e+06	3.93807e+06	0	1.62196e+06
P0A6U3	tRNA uridine 5-carboxymethylaminomethyl modification enzyme MnmG	mnmG	69.52	176770	193810	91763	77299	1.22891e+07	1.34737e+07	6.37936e+06	5.37383e+06
P0A6U5	Ribosomal RNA small subunit methyltransferase G	rsmG	23.431	99157	94009	64923	61014	2.32335e+06	2.20272e+06	1.52121e+06	1.42962e+06
P0A6U8	Glycogen synthase	glgA	52.822	159900	170360	283960	288050	8.44624e+06	8.99876e+06	1.49993e+07	1.52154e+07
P0A6V1	Glucose-1-phosphate adenylyltransferase	glgC	48.697	170140	170100	276480	285580	8.28531e+06	8.28336e+06	1.34637e+07	1.39069e+07
P0A6V5	Thiosulfate sulfurtransferase GlpE	glpE	12.082	79047	77222	101380	110510	955046	932996	1.22487e+06	1.33518e+06
P0A6V8	Glucokinase	glk	34.723	409630	428620	347370	346390	1.42236e+07	1.4883e+07	1.20617e+07	1.20277e+07
P0A6W0	Glutaminase 2	glsA2	33.515	27085	26556	20887	33901	907754	890024	700028	1.13619e+06
P0A6W3	Phospho-N-acetylmuramoyl-pentapeptide-transferase	mraY	39.874	46696	39152	58989	57495	1.86196e+06	1.56115e+06	2.35213e+06	2.29256e+06
P0A6W5	Transcription elongation factor GreA	greA	17.641	934640	784950	702030	722820	1.6488e+07	1.38473e+07	1.23845e+07	1.27513e+07
P0A6W9	Glutamate--cysteine ligase	gshA	58.269	165050	174910	202570	206080	9.6173e+06	1.01918e+07	1.18036e+07	1.20081e+07
P0A6X1	Glutamyl-tRNA reductase	hemA	46.306	11199	12317	13884	15051	518581	570351	642913	696952
P0A6X3	RNA-binding protein Hfq	hfq	11.166	1531800	1357700	2429100	2456100	1.71041e+07	1.51601e+07	2.71233e+07	2.74248e+07
P0A6X7	Integration host factor subunit alpha	ihfA	11.354	698260	692910	1055800	1223700	7.92804e+06	7.8673e+06	1.19876e+07	1.38939e+07
P0A6Y1	Integration host factor subunit beta	ihfB	10.651	2152800	1991600	2713600	4144200	2.29295e+07	2.12125e+07	2.89026e+07	4.41399e+07
P0A6Y5	33 kDa chaperonin	hslO	32.534	367220	463690	364480	365700	1.19471e+07	1.50857e+07	1.1858e+07	1.18977e+07
P0A6Y8	Chaperone protein DnaK	dnaK	69.114	3997500	3882400	3272300	3260800	276283215	2.68328e+08	2.26162e+08	2.25367e+08
P0A6Z1	Chaperone protein HscA	hscA	65.652	159690	170010	166390	177450	1.0484e+07	1.11615e+07	1.09238e+07	1.16499e+07
P0A6Z3	Chaperone protein HtpG	htpG	71.422	847200	832790	788600	775370	6.05087e+07	5.94795e+07	5.63234e+07	5.53785e+07
P0A6Z6	Nickel-responsive regulator	nikR	15.094	175650	214410	302680	265180	2.65126e+06	3.2363e+06	4.56865e+06	4.00263e+06
P0A705	Translation initiation factor IF-2	infB	97.349	1063900	1073100	946590	944160	1.0357e+08	1.04465e+08	9.21496e+07	9.1913e+07
P0A707	Translation initiation factor IF-3;Translation initiation factor IF-3, N-terminally processed;Translation initiation factor IF-3S	infC	20.564	3236100	3295700	3958500	3963100	6.65472e+07	6.77728e+07	81402594	8.14972e+07
P0A715	2-dehydro-3-deoxyphosphooctonate aldolase	kdsA	30.832	925110	722940	843280	814190	2.8523e+07	2.22897e+07	2.6e+07	2.51031e+07
P0A717	Ribose-phosphate pyrophosphokinase	prs	34.218	2149600	1967900	1741100	1924700	7.3555e+07	6.73376e+07	5.9577e+07	6.58594e+07
P0A720	Thymidylate kinase	tmk	23.783	96120	103150	97084	108490	2.28602e+06	2.45322e+06	2.30895e+06	2.58022e+06
P0A722	Acyl-[acyl-carrier-protein]--UDP-N-acetylglucosamine O-acyltransferase	lpxA	28.08	349530	415150	532060	548640	9.8148e+06	11657412	1.49402e+07	1.54058e+07
P0A725	UDP-3-O-[3-hydroxymyristoyl] N-acetylglucosamine deacetylase	lpxC	33.956	60707	56216	84077	91912	2.06137e+06	1.90887e+06	2.85492e+06	3.12096e+06
P0A729	Maf-like protein YceF	yceF	21.691	284070	292430	407460	398220	6.16176e+06	6.3431e+06	8.83821e+06	8.63779e+06
P0A731	Methylglyoxal synthase	mgsA	16.918	355190	350510	428930	444220	6.0091e+06	5.92993e+06	7.25664e+06	7.51531e+06
P0A734	Cell division topological specificity factor	minE	10.235	489550	570230	731730	721000	5.01054e+06	5.8363e+06	7.48926e+06	7379435
P0A738	Cyclic pyranopterin monophosphate synthase accessory protein	moaC	17.467	69054	79879	121120	141830	1.20617e+06	1.39525e+06	2.1156e+06	2.47734e+06
P0A742	Large-conductance mechanosensitive channel	mscL	14.957	83318	92513	173820	177540	1.24619e+06	1.38372e+06	2.59983e+06	2.65547e+06
P0A744	Peptide methionine sulfoxide reductase MsrA	msrA	23.315	99002	159730	366870	412970	2.30823e+06	3.7241e+06	8.55357e+06	9.6284e+06
P0A746	Peptide methionine sulfoxide reductase MsrB	msrB	15.451	757890	714350	936680	970820	1.17102e+07	1.10374e+07	1.44726e+07	1.50001e+07
P0A749	UDP-N-acetylglucosamine 1-carboxyvinyltransferase	murA	44.817	448040	542100	513210	440050	2.00798e+07	2.42953e+07	2.30005e+07	1.97217e+07
P0A752	Nicotinate-nucleotide adenylyltransferase	nadD	24.528	7269.3	6988.3	6564.5	5073.3	178301	171409	161014	124438
P0A756	Glutathione-regulated potassium-efflux system ancillary protein KefG	kefG	20.958	8780.2	9473.5	17529	17611	184015	198546	367373	369091
P0A759	Glucosamine-6-phosphate deaminase	nagB	29.774	168110	157340	270710	279810	5.00531e+06	4.68464e+06	8.06012e+06	8.33106e+06
P0A761	Putative N-acetylmannosamine-6-phosphate 2-epimerase	nanE	24.073	7429	3681.4	9383.8	9400.7	178838	88622.3	225896	226303
P0A763	Nucleoside diphosphate kinase	ndk	15.463	4656600	4568200	2011000	1830600	7.2005e+07	7.06381e+07	31096093	2.83066e+07
P0A766	Electron transport complex subunit RsxA	rsxA	20.897	21465	84861	22969	20507	448554	1.77334e+06	479983	428535
P0A769	Divalent metal cation transporter MntH	mntH	44.193	2905.9	3352.7	5154.1	5256	128420	148166	227775	232278
P0A776	RNA pyrophosphohydrolase	rppH	20.795	12131	12692	9712.7	11661	252264	263930	201976	242490
P0A780	N utilization substance protein B	nusB	15.689	401010	390020	347440	348620	6.29145e+06	6.11902e+06	5.45099e+06	5.4695e+06
P0A784	Oligoribonuclease	orn	20.815	144380	135890	131850	133460	3.00527e+06	2.82855e+06	2.74446e+06	2.77797e+06
P0A786	Aspartate carbamoyltransferase catalytic chain	pyrB	34.427	302000	338120	97905	90462	10396954	1.16405e+07	3.37058e+06	3.11434e+06
P0A790	Aspartate 1-decarboxylase;Aspartate 1-decarboxylase beta chain;Aspartate 1-decarboxylase alpha chain	panD	13.834	245080	918990	140350	574780	3.39044e+06	1.27133e+07	1.9416e+06	7.95151e+06
P0A794	Pyridoxine 5-phosphate synthase	pdxJ	26.384	732630	709920	820460	917270	1.93297e+07	1.87305e+07	2.1647e+07	2.42013e+07
P0A796	ATP-dependent 6-phosphofructokinase isozyme 1	pfkA	34.842	739660	797910	1023100	1066800	2.57712e+07	2.78008e+07	3.56469e+07	3.71694e+07
P0A799	Phosphoglycerate kinase	pgk	41.118	3852500	4062100	4015900	4220700	158407095	1.67025e+08	1.65126e+08	1.73547e+08
P0A7A2	Probable phosphoglycerate mutase GpmB	gpmB	24.065	275610	236900	188250	209570	6.63255e+06	5.701e+06	4.53024e+06	5.0433e+06
P0A7A5	Protein-L-isoaspartate O-methyltransferase	pcm	23.257	54075	66978	83845	54684	1.25762e+06	1.55771e+06	1.94998e+06	1.27179e+06
P0A7A7	Glycerol-3-phosphate acyltransferase	plsB	91.38	138460	145590	124970	125990	1.26525e+07	1.3304e+07	1.14198e+07	1.1513e+07
P0A7A9	Inorganic pyrophosphatase	ppa	19.703	4229500	4152500	3546800	3684100	8.33338e+07	8.18167e+07	6.98826e+07	7.25878e+07
P0A7B1	Polyphosphate kinase	ppk	80.431	45273	47205	67968	80176	3.64135e+06	3.79675e+06	5.46673e+06	6.44864e+06
P0A7B3	NAD kinase	nadK	32.566	52511	50472	76291	108890	1.71007e+06	1.64367e+06	2.48449e+06	3.54611e+06
P0A7B5	Glutamate 5-kinase	proB	39.056	260680	277880	329030	336440	1.01811e+07	1.08529e+07	1.28506e+07	1.314e+07
P0A7B8	ATP-dependent protease subunit HslV	hslV	19.093	231560	227060	181550	173700	4.42118e+06	4.33526e+06	3.46633e+06	3.31645e+06
P0A7C2	LexA repressor	lexA	22.357	262990	142610	165660	176670	5.87967e+06	3.18833e+06	3.70366e+06	3.94981e+06
P0A7C6	Peptidase E	pepE	24.57	59011	59095	39335	37485	1.4499e+06	1.45196e+06	966461	921006
P0A7D1	Peptidyl-tRNA hydrolase	pth	21.082	207080	207250	150560	120660	4.36566e+06	4.36924e+06	3.17411e+06	2.54375e+06
P0A7D4	Adenylosuccinate synthetase	purA	47.344	1871000	1949800	1621300	1642300	88580624	9.23113e+07	7.67588e+07	7.77531e+07
P0A7D7	Phosphoribosylaminoimidazole-succinocarboxamide synthase	purC	26.995	2284800	2245700	1511000	1491200	61678176	6.06227e+07	40789445	40254944
P0A7E1	Dihydroorotate dehydrogenase (quinone)	pyrD	36.774	289420	308890	167050	168480	1.06431e+07	1.13591e+07	6.1431e+06	6.19568e+06
P0A7E3	Orotate phosphoribosyltransferase	pyrE	23.567	787610	358350	553760	555540	1.85616e+07	8.44523e+06	1.30505e+07	1.30924e+07
P0A7E5	CTP synthase	pyrG	60.373	686950	696170	535160	528180	4.14732e+07	4.20299e+07	3.23092e+07	3.18878e+07
P0A7E9	Uridylate kinase	pyrH	25.97	447700	434040	368560	287420	11626769	1.1272e+07	9.5715e+06	7.4643e+06
P0A7F3	Aspartate carbamoyltransferase regulatory chain	pyrI	17.12	281760	261060	76288	69384	4.82373e+06	4.46935e+06	1.30605e+06	1.18785e+06
P0A7F6	S-adenosylmethionine decarboxylase proenzyme;S-adenosylmethionine decarboxylase beta chain;S-adenosylmethionine decarboxylase alpha chain	speD	30.384	631720	634110	406360	410160	1.91942e+07	1.92668e+07	1.23468e+07	1.24623e+07
P0A7F9	S-adenosylmethionine:tRNA ribosyltransferase-isomerase	queA	39.43	42528	50283	24662	31611	1.67688e+06	1.98266e+06	972423	1.24642e+06
P0A7G2	Ribosome-binding factor A	rbfA	15.154	430750	453640	360570	453420	6.52759e+06	6.87446e+06	5.46408e+06	6.87113e+06
P0A7G6	Protein RecA	recA	37.973	776690	766520	778460	782670	2.94932e+07	2.91071e+07	2.95605e+07	2.97203e+07
P0A7H0	DNA replication and repair protein RecF	recF	40.514	1850.6	1985.6	3070.1	3306.4	74975.2	80444.6	124382	133955
P0A7H6	Recombination protein RecR	recR	21.963	113660	107600	93498	92847	2.49631e+06	2.36322e+06	2.0535e+06	2.0392e+06
P0A7I0	Peptide chain release factor 1	prfA	40.517	99795	96281	96500	95228	4.04339e+06	3.90102e+06	3.90989e+06	3.85835e+06
P0A7I4	Peptide chain release factor 3	prfC	59.573	296830	292400	174080	167080	1.76831e+07	1.74191e+07	1.03705e+07	9.95346e+06
P0A7I7	GTP cyclohydrolase-2	ribA	21.836	202340	199470	227930	240480	4.4183e+06	4.35563e+06	4.97708e+06	5.25112e+06
P0A7J0	3,4-dihydroxy-2-butanone 4-phosphate synthase	ribB	23.353	217000	232670	242320	249600	5067601	5.43354e+06	5.6589e+06	5.82891e+06
P0A7J3	50S ribosomal protein L10	rplJ	17.711	6284100	6356700	4933700	4616700	1.11298e+08	1.12584e+08	8.73808e+07	8.17664e+07
P0A7J7	50S ribosomal protein L11	rplK	14.875	5199600	5378600	3744600	3486800	77344050	80006675	55700925	51866150
P0A7K2	50S ribosomal protein L7/L12	rplL	12.295	10361000	10496000	8376300	8167900	127388495	129048320	1.02987e+08	1.00424e+08
P0A7K6	50S ribosomal protein L19	rplS	13.133	6022000	5513700	5232400	4630200	79086926	7.24114e+07	6.87171e+07	6.08084e+07
P0A7L0	50S ribosomal protein L1	rplA	24.729	6648000	6645300	4784600	4654300	164398392	1.64332e+08	1.18318e+08	1.15096e+08
P0A7L3	50S ribosomal protein L20	rplT	13.497	2802900	2808100	1888500	1936300	3.78307e+07	3.79009e+07	2.54891e+07	2.61342e+07
P0A7L8	50S ribosomal protein L27	rpmA	9.1244	7072400	6702800	3963400	3877100	6.45314e+07	6.1159e+07	3.61636e+07	3.53762e+07
P0A7M2	50S ribosomal protein L28	rpmB	9.0064	4556500	4355900	3106800	3150300	4.10377e+07	3.9231e+07	2.79811e+07	2.83729e+07
P0A7M6	50S ribosomal protein L29	rpmC	7.2734	13801000	12372000	8015500	9519100	1.0038e+08	8.99865e+07	5.82999e+07	6.92362e+07
P0A7M9	50S ribosomal protein L31	rpmE	7.871	8663500	7929400	5090800	4965700	6.81904e+07	6.24123e+07	4.00697e+07	3.9085e+07
P0A7N1	50S ribosomal protein L31 type B	ykgM	9.9201	24268	33548	83210	173970	240741	332800	825452	1.7258e+06
P0A7N4	50S ribosomal protein L32	rpmF	6.4463	7800900	7652200	6283200	5870700	5.02869e+07	4.93284e+07	4.05034e+07	3.78443e+07
P0A7N9	50S ribosomal protein L33	rpmG	6.3715	15651000	20610000	13782000	15323000	9.97203e+07	131316615	87812013	9.76305e+07
P0A7P5	50S ribosomal protein L34	rpmH	5.3803	9095800	8827600	4592400	4282800	4.89381e+07	4.74951e+07	2.47085e+07	2.30427e+07
P0A7Q1	50S ribosomal protein L35	rpmI	7.2888	1854400	1984400	990820	1097700	1.35164e+07	1.44639e+07	7.22189e+06	8.00092e+06
P0A7Q6	50S ribosomal protein L36	rpmJ	4.3643	329780	290160	147670	158660	1.43926e+06	1.26635e+06	644476	692440
P0A7R1	50S ribosomal protein L9	rplI	15.769	7979200	8109200	5941700	5733700	1.25824e+08	1.27874e+08	9.36947e+07	9.04147e+07
P0A7R5	30S ribosomal protein S10	rpsJ	11.735	4928100	5187100	4808100	4587800	5.78313e+07	6.08706e+07	5.64231e+07	53837833
P0A7R9	30S ribosomal protein S11	rpsK	13.845	3038800	3091600	2418700	2211000	42072186	42803202	3.34869e+07	30611295
P0A7S3	30S ribosomal protein S12	rpsL	13.737	3940300	4128400	2283600	2135200	5.41279e+07	5.67118e+07	3.13698e+07	2.93312e+07
P0A7S9	30S ribosomal protein S13	rpsM	13.099	12935000	12822000	9111700	8955600	169435565	167955378	1.19354e+08	1.17309e+08
P0A7T3	30S ribosomal protein S16	rpsP	9.1904	21494000	20987000	14008000	14186000	1.97538e+08	1.92879e+08	1.28739e+08	1.30375e+08
P0A7T7	30S ribosomal protein S18	rpsR	8.9863	7206000	7251000	4647000	4055900	6.47553e+07	6.51597e+07	4.17593e+07	3.64475e+07
P0A7U3	30S ribosomal protein S19	rpsS	10.43	8565100	8400700	5250200	5340300	89333993	87619301	54759586	55699329
P0A7U7	30S ribosomal protein S20	rpsT	9.6843	5588700	5495000	2870700	2989900	5.41226e+07	5.32152e+07	2.78007e+07	2.89551e+07
P0A7V0	30S ribosomal protein S2	rpsB	26.743	6026200	5891000	4307500	4081200	1.61159e+08	157543013	1.15195e+08	1.09144e+08
P0A7V3	30S ribosomal protein S3	rpsC	25.983	9096700	8891500	6470900	6553100	2.3636e+08	2.31028e+08	1.68133e+08	1.70269e+08
P0A7V8	30S ribosomal protein S4	rpsD	23.469	5628300	5390800	4260000	3930300	1.32091e+08	1.26517e+08	99977940	9.22402e+07
P0A7W1	30S ribosomal protein S5	rpsE	17.603	6120400	6011000	4777400	4493200	1.07737e+08	1.05812e+08	8.40966e+07	7.90938e+07
P0A7W7	30S ribosomal protein S8	rpsH	14.126	5603600	5649500	3784700	3490400	7.91565e+07	79804837	5.34627e+07	4.93054e+07
P0A7X3	30S ribosomal protein S9	rpsI	14.856	8268000	7732800	5388300	5191500	122829408	1.14878e+08	8.00486e+07	77124924
P0A7X6	Ribosome maturation factor RimM	rimM	20.605	383830	459260	332310	263980	7.90882e+06	9.46305e+06	6.84725e+06	5.43931e+06
P0A7Y0	Ribonuclease 3	rnc	25.55	376820	311780	308030	308330	9627751	7965979	7.87017e+06	7.87783e+06
P0A7Y4	Ribonuclease HI	rnhA	17.597	45864	43918	41390	40665	807069	772825	728340	715582
P0A7Y8	Ribonuclease P protein component	rnpA	13.789	71201	75046	45243	49331	981791	1.03481e+06	623856	680225
P0A7Z0	Ribose-5-phosphate isomerase A	rpiA	22.86	870460	795750	971920	989930	1.98987e+07	18190845	2.22181e+07	2.26298e+07
P0A7Z4	DNA-directed RNA polymerase subunit alpha	rpoA	36.511	3304100	3190400	3335600	3382800	1.20636e+08	1.16485e+08	1.21786e+08	1.23509e+08
P0A800	DNA-directed RNA polymerase subunit omega	rpoZ	10.236	1907300	1808600	1475000	1572400	1.95231e+07	1.85128e+07	1.50981e+07	1.60951e+07
P0A805	Ribosome-recycling factor	frr	20.638	1631200	1602000	1581800	1532100	3.36647e+07	3.30621e+07	3.26452e+07	3.16195e+07
P0A809	Holliday junction ATP-dependent DNA helicase RuvA	ruvA	22.085	68972	70592	107880	96151	1.52325e+06	1.55902e+06	2.38253e+06	2.12349e+06
P0A812	Holliday junction ATP-dependent DNA helicase RuvB	ruvB	37.173	75061	74808	114190	113270	2.79024e+06	2.78084e+06	4.24478e+06	4.21059e+06
P0A817	S-adenosylmethionine synthase	metK	41.951	3473900	3326100	2015200	2321400	1.45734e+08	1.39533e+08	8.45397e+07	9.73851e+07
P0A821	L-seryl-tRNA(Sec) selenium transferase	selA	50.607	95162	93849	93304	96788	4.81586e+06	4.74942e+06	4.72184e+06	4.89815e+06
P0A823	Sugar fermentation stimulation protein A	sfsA	26.228	170350	79805	99829	123060	4.46794e+06	2.09313e+06	2.61832e+06	3.22762e+06
P0A825	Serine hydroxymethyltransferase	glyA	45.316	3270300	3182100	2996100	2647400	1.48197e+08	1.442e+08	1.35771e+08	1.1997e+08
P0A828	Protein Smg	smg	18.51	1147.2	2538.7	13881	18437	21234.7	46991.3	256937	341269
P0A830	Aerobic C4-dicarboxylate transport protein	dctA	45.436	43918	38977	46430	49158	1.99546e+06	1.77096e+06	2.10959e+06	2.23354e+06
P0A832	SsrA-binding protein	smpB	18.269	169260	159000	216280	224530	3.09221e+06	2.90477e+06	3.95122e+06	4.10194e+06
P0A836	Succinyl-CoA ligase [ADP-forming] subunit beta	sucC	41.392	4831800	4520400	3994300	4027800	1.99998e+08	1.87108e+08	1.65332e+08	1.66719e+08
P0A840	5/3-nucleotidase SurE	surE	26.9	38951	49175	36782	39354	1.04778e+06	1.32281e+06	989436	1.05862e+06
P0A843	Sec-independent protein translocase protein TatE	tatE	7.0242	252880	242030	133210	146080	1.77628e+06	1.70007e+06	935694	1.0261e+06
P0A847	Queuine tRNA-ribosyltransferase	tgt	42.593	305960	279990	137500	130330	1.30318e+07	1.19256e+07	5.85654e+06	5.55115e+06
P0A850	Trigger factor	tig	48.192	4092500	4206500	3657200	3659600	197225760	202719648	1.76248e+08	1.76363e+08
P0A855	Protein TolB	tolB	45.955	631420	599700	918510	974330	2.90169e+07	2.75592e+07	4.22101e+07	4.47753e+07
P0A858	Triosephosphate isomerase	tpiA	26.972	3573000	3497400	3225900	3329600	96370956	9.43319e+07	8.7009e+07	8.9806e+07
P0A862	Thiol peroxidase	tpx	17.835	6922300	7127900	7735900	7599600	1.23459e+08	1.27126e+08	1.3797e+08	135538866
P0A867	Transaldolase A	talA	35.658	56245	61554	275990	282030	2.00558e+06	2.19489e+06	9.84125e+06	1.00566e+07
P0A870	Transaldolase B	talB	35.219	2897600	2595700	2502400	2400200	1.02051e+08	9.1418e+07	8.8132e+07	8.45326e+07
P0A873	tRNA (guanine-N(1)-)-methyltransferase	trmD	28.422	74143	70730	59002	60683	2.10729e+06	2.01029e+06	1.67695e+06	1.72473e+06
P0A877	Tryptophan synthase alpha chain	trpA	28.724	1846400	1833500	1217000	1160500	5.3036e+07	52665454	34957108	33334202
P0A879	Tryptophan synthase beta chain	trpB	42.983	1448800	1499000	937710	920830	6.22738e+07	6.44315e+07	4.03056e+07	3.958e+07
P0A881	Trp operon repressor	trpR	12.355	68837	73660	73368	77675	850481	910069	906462	959675
P0A884	Thymidylate synthase	thyA	30.479	403580	414250	337860	313680	1.23007e+07	1.26259e+07	1.02976e+07	9.56065e+06
P0A887	Ubiquinone/menaquinone biosynthesis C-methyltransferase UbiE	ubiE	28.073	483620	477330	441220	465990	1.35767e+07	1.34001e+07	1.23864e+07	1.30817e+07
P0A890	Sulfurtransferase TusA	tusA	9.0945	67162	85618	81439	87034	610805	778653	740647	791531
P0A894	RNase adapter protein RapZ	rapZ	32.492	207270	210520	282630	346180	6.73462e+06	6.84022e+06	9.18321e+06	1.12481e+07
P0A898	Endoribonuclease YbeY	ybeY	17.525	269350	275310	326470	322160	4.72036e+06	4.82481e+06	5.72139e+06	5645854
P0A8A0	Probable transcriptional regulatory protein YebC	yebC	26.422	434680	443260	301960	378980	1.14851e+07	1.17118e+07	7.97839e+06	1.00134e+07
P0A8A2	Probable transcriptional regulatory protein YeeN	yeeN	25.867	742130	717320	599000	640480	1.91967e+07	1.85549e+07	15494333	1.65673e+07
P0A8A4	Phosphoenolpyruvate synthase regulatory protein	ppsR	31.211	116980	166370	219650	236470	3.65106e+06	5.19257e+06	6.8555e+06	7.38047e+06
P0A8A8	Ribosome maturation factor RimP	rimP	16.651	437340	474770	494920	499990	7.28215e+06	7.9054e+06	8.24091e+06	8.32533e+06
P0A8B2	UPF0115 protein YfcN	yfcN	21.013	40551	39025	43717	48004	852098	820032	918625	1.00871e+06
P0A8B5	Nucleoid-associated protein YbaB	ybaB	12.015	1053100	720950	773030	770490	1.2653e+07	8.66221e+06	9.28796e+06	9.25744e+06
P0A8C1	UPF0145 protein YbjQ	ybjQ	11.437	237530	229710	465390	476480	2.71663e+06	2.62719e+06	5.32267e+06	5.4495e+06
P0A8C4	UPF0149 protein YgfB	ygfB	21.229	493560	531730	492560	512230	1.04778e+07	1.12881e+07	1.04566e+07	1.08741e+07
P0A8C8	Putative membrane protein insertion efficiency factor	yidD	9.381	2732.5	2371.6	0	0	25633.6	22248	0	0
P0A8D0	Transcriptional repressor NrdR	nrdR	17.229	236790	239670	342170	354350	4.07965e+06	4.12927e+06	5.89525e+06	6.1051e+06
P0A8D3	UPF0178 protein YaiI	yaiI	16.969	23533	24901	37496	34914	399331	422545	636270	592456
P0A8D6	O-acetyl-ADP-ribose deacetylase	ymdB	18.88	26740	28976	65038	71709	504851	547067	1.22792e+06	1.35387e+06
P0A8E1	UPF0227 protein YcfP	ycfP	21.226	272840	265390	423650	447270	5.7913e+06	5.63317e+06	8.99239e+06	9.49375e+06
P0A8E5	UPF0231 protein YacL	yacL	13.941	53240	63913	103790	101170	742219	891011	1.44694e+06	1.41041e+06
P0A8E7	UPF0234 protein YajQ	yajQ	18.344	1313300	1281100	1126400	1214600	2.40912e+07	2.35005e+07	2.06627e+07	2.22806e+07
P0A8F0	Uracil phosphoribosyltransferase	upp	22.533	1491900	1207500	886950	823080	3.3617e+07	2.72086e+07	1.99856e+07	1.85465e+07
P0A8F4	Uridine kinase	udk	24.353	158270	137070	127130	144420	3.85435e+06	3.33807e+06	3.096e+06	3.51706e+06
P0A8F8	UvrABC system protein B	uvrB	76.225	21386	24117	59266	76361	1.63015e+06	1.83832e+06	4.51755e+06	5.82062e+06
P0A8G0	UvrABC system protein C	uvrC	68.187	14263	14472	28166	29927	972551	986802	1.92056e+06	2.04063e+06
P0A8G3	Uronate isomerase	uxaC	53.987	109930	106580	189760	161800	5.93479e+06	5.75393e+06	1.02446e+07	8.7351e+06
P0A8G6	NAD(P)H dehydrogenase (quinone)	wrbA	20.845	117180	149710	861980	813910	2.44262e+06	3.1207e+06	1.7968e+07	1.6966e+07
P0A8G9	Exodeoxyribonuclease 7 small subunit	xseB	8.9518	197430	200560	207220	240790	1.76735e+06	1.79537e+06	1.85499e+06	2.1555e+06
P0A8H3	Zinc transporter ZupT	zupT	26.484	208800	226760	230270	221800	5.52986e+06	6.00551e+06	6.09847e+06	5.87415e+06
P0A8H6	Der GTPase-activating protein YihI	yihI	19.059	171660	199610	99304	137390	3.27167e+06	3.80437e+06	1.89263e+06	2.61852e+06
P0A8H8	DNA gyrase inhibitor YacG	yacG	7.3061	119870	102190	115410	132840	875782	746610	843197	970542
P0A8I1	Putative Holliday junction resolvase	yqgF	15.186	46153	46046	58242	63718	700879	699255	884463	967622
P0A8I3	UPF0246 protein YaaA	yaaA	29.585	214760	202820	171460	169140	6.35367e+06	6.00043e+06	5.07264e+06	5.00401e+06
P0A8I5	tRNA (guanine-N(7)-)-methyltransferase	trmB	27.307	494490	469080	254950	247300	1.3503e+07	1.28092e+07	6.96192e+06	6.75302e+06
P0A8I8	Ribosomal RNA large subunit methyltransferase H	rlmH	17.341	80198	78814	62583	67911	1.39071e+06	1.36671e+06	1.08525e+06	1.17764e+06
P0A8J2	Primosomal protein 1	dnaT	19.455	55574	53127	54689	55431	1.08119e+06	1.03359e+06	1.06397e+06	1.07841e+06
P0A8J4	UPF0250 protein YbeD	ybeD	9.8272	1072500	983560	1628200	1946400	10539672	9.66564e+06	1.60006e+07	1.91277e+07
P0A8J8	ATP-dependent RNA helicase RhlB	rhlB	47.125	395810	405480	374910	418160	1.86525e+07	19108245	1.76676e+07	19705790
P0A8K1	Phosphatidylserine decarboxylase proenzyme;Phosphatidylserine decarboxylase alpha chain;Phosphatidylserine decarboxylase beta chain	psd	35.934	156140	153560	192930	203100	5.61073e+06	5.51803e+06	6.93275e+06	7.2982e+06
P0A8K5	UPF0253 protein YaeP	yaeP	7.2141	141730	274400	326510	330090	1.02245e+06	1.97955e+06	2.35548e+06	2.3813e+06
P0A8L1	Serine--tRNA ligase	serS	48.413	795770	786580	1577100	1664500	3.85256e+07	3.80807e+07	7.63521e+07	8.05834e+07
P0A8L5	UPF0260 protein YcgN	ycgN	17.91	73367	71671	95726	97977	1.314e+06	1.28363e+06	1.71445e+06	1.75477e+06
P0A8L7	UPF0263 protein YciU	yciU	12.687	237540	237190	291830	290770	3.01367e+06	3.00923e+06	3.70245e+06	3.689e+06
P0A8M0	Asparagine--tRNA ligase	asnS	52.57	1826700	1836200	1735600	1720400	96029619	96529034	91240492	90441428
P0A8M3	Threonine--tRNA ligase	thrS	74.013	783280	757920	523760	518760	5.79729e+07	5.60959e+07	3.8765e+07	3.8395e+07
P0A8M6	UPF0265 protein YeeX	yeeX	12.778	3153700	3445100	4278300	4161100	4.0298e+07	4.40215e+07	5.46681e+07	5.31705e+07
P0A8N0	Macrodomain Ter protein	matP	17.693	47459	76087	91037	63797	839692	1.34621e+06	1.61072e+06	1.12876e+06
P0A8N3	Lysine--tRNA ligase	lysS	57.603	1046500	1035900	883980	974500	6.02815e+07	5.96709e+07	5.09199e+07	5.61341e+07
P0A8N5	Lysine--tRNA ligase, heat inducible	lysU	57.826	115030	112890	131880	128960	6.65172e+06	6.52798e+06	7.62609e+06	7.45724e+06
P0A8N7	Elongation factor P--(R)-beta-lysine ligase	epmA	36.976	27205	26171	11089	11232	1.00593e+06	967699	410027	415314
P0A8P1	Leucyl/phenylalanyl-tRNA--protein transferase	aat	26.618	4918.9	5163.4	1680.1	1733.2	130931	137439	44720.9	46134.3
P0A8P3	Probable Fe(2+)-trafficking protein	yggX	10.952	1460300	1425900	1517800	1593700	1.59932e+07	1.56165e+07	1.66229e+07	1.74542e+07
P0A8P6	Tyrosine recombinase XerC	xerC	33.867	22779	18870	16497	20151	771456	639070	558704	682454
P0A8P8	Tyrosine recombinase XerD	xerD	34.246	16045	18598	19021	22427	549477	636907	651393	768035
P0A8Q3	Fumarate reductase subunit D	frdD	13.107	0	1855.9	9532.9	10902	0	24325.3	124948	142893
P0A8Q6	ATP-dependent Clp protease adapter protein ClpS	clpS	12.179	29052	44968	50742	54886	353824	547665	617987	668457
P0A8R0	Regulator of ribonuclease activity A	rraA	17.36	510910	299240	951770	988020	8.8694e+06	5.19481e+06	1.65227e+07	1.7152e+07
P0A8R4	Protein SlyX	slyX	8.2142	182270	193260	87735	98496	1.4972e+06	1.58748e+06	720673	809066
P0A8R7	UPF0283 membrane protein YcjF	ycjF	39.392	81181	62730	80085	82902	3.19788e+06	2.47106e+06	3.15471e+06	3.26568e+06
P0A8R9	HTH-type transcriptional regulator HdfR	hdfR	31.746	100730	100460	104030	110990	3.19777e+06	3.1892e+06	3.30254e+06	3.52349e+06
P0A8S1	HTH-type transcriptional regulator ArgP	argP	33.471	258040	278950	329230	334350	8.63686e+06	9.33674e+06	1.10197e+07	1.1191e+07
P0A8S9	Flagellar transcriptional regulator FlhD	flhD	13.316	102720	98283	1576	0	1.36782e+06	1.30874e+06	20986	0
P0A8T1	Ribosomal protein L11 methyltransferase	prmA	31.877	220790	222310	146940	146790	7.03812e+06	7.08658e+06	4.68401e+06	4.67922e+06
P0A8T5	Flagellar hook-basal body complex protein FliE	fliE	11.127	81926	76572	1327.2	1643.2	911591	852017	14767.8	18283.9
P0A8T7	DNA-directed RNA polymerase subunit beta	rpoC	155.16	1961600	1910200	1878900	1907700	304361856	296386632	291530124	295998732
P0A8U0	Protein Syd	syd	20.708	53820	54951	50990	55721	1.1145e+06	1.13793e+06	1.0559e+06	1.15387e+06
P0A8U2	UPF0294 protein YafD	yafD	29.991	21572	23366	48344	53668	646966	700770	1.44988e+06	1.60956e+06
P0A8U6	Met repressor	metJ	12.141	482910	526490	412550	432750	5.86301e+06	6.39212e+06	5.00877e+06	5.25402e+06
P0A8V0	Ribonuclease BN	rbn	32.929	17664	13331	13644	18263	581658	438976	449283	601382
P0A8V2	DNA-directed RNA polymerase subunit beta	rpoB	150.63	1783600	1761200	1738200	1691200	268663668	265289556	261825066	254745456
P0A8V6	Fatty acid metabolism regulator protein	fadR	26.968	146250	135750	108550	127220	3944070	3660906	2.92738e+06	3.43087e+06
P0A8W0	Transcriptional regulator NanR	nanR	29.524	96418	92298	112980	130850	2.84665e+06	2.72501e+06	3.33562e+06	3.86322e+06
P0A8W2	Transcriptional regulator SlyA	slyA	16.353	334300	333790	375680	386700	5.46681e+06	5.45847e+06	6.1435e+06	6.32371e+06
P0A8W5	UPF0301 protein YqgE	yqgE	20.686	191650	220790	248160	261490	3.96447e+06	4.56726e+06	5.13344e+06	5.40918e+06
P0A8W8	UPF0304 protein YfbU	yfbU	19.536	1475100	1451200	2170400	2491300	2.88176e+07	2.83506e+07	4.24009e+07	4.867e+07
P0A8X0	UPF0307 protein YjgA	yjgA	21.359	138340	135340	145260	145460	2.9548e+06	2.89073e+06	3.10261e+06	3.10688e+06
P0A8X2	Protein YceI	yceI	20.912	941770	580240	616550	628240	1.96943e+07	1.2134e+07	1.28933e+07	1.31378e+07
P0A8Y1	Pyrimidine 5-nucleotidase YjjG	yjjG	25.3	30682	37243	33735	17493	776255	942248	853496	442573
P0A8Y3	Alpha-D-glucose-1-phosphate phosphatase YihX	yihX	22.732	83722	106510	175330	182570	1.90317e+06	2.42119e+06	3.9856e+06	4.15018e+06
P0A8Y5	Sugar phosphatase YidA	yidA	29.721	236530	212150	268790	284140	7.02991e+06	6.30531e+06	7.98871e+06	8.44492e+06
P0A8Y8	Proofreading thioesterase EntH	entH	14.97	21516	27651	15334	13099	322095	413935	229550	196092
P0A8Z0	Acyl-CoA thioester hydrolase YciA	yciA	14.23	154990	140850	125720	120760	2.20551e+06	2.0043e+06	1.789e+06	1.71841e+06
P0A8Z3	Acyl-CoA thioester hydrolase YbgC	ybgC	15.562	9149	10123	26555	29619	142377	157534	413249	460931
P0A8Z7	Esterase YqiA	yqiA	21.641	14356	16086	14866	13874	310678	348117	321715	300247
P0A901	Outer membrane lipoprotein Blc	blc	19.851	2922.4	3764.1	16656	19408	58012.6	74721.1	330638	385268
P0A903	Outer membrane protein assembly factor BamC	bamC	36.842	720710	704220	838000	902180	2.65524e+07	2.59449e+07	30873596	3.32381e+07
P0A905	Outer membrane lipoprotein SlyB	slyB	15.601	4354600	4492700	4467700	4869500	6.79361e+07	7.00906e+07	6.97006e+07	7.59691e+07
P0A908	MltA-interacting protein	mipA	27.831	1217700	1380600	594600	575010	3.38898e+07	3.84235e+07	1.65483e+07	1.60031e+07
P0A910	Outer membrane protein A	ompA	37.2	15188000	13749000	19303000	18384000	564993600	5.11463e+08	718071600	683884800
P0A912	Peptidoglycan-associated lipoprotein	pal	18.824	7163800	7823000	8457500	8449500	1.34851e+08	147260152	159203980	159053388
P0A915	Outer membrane protein W	ompW	22.928	11394	18376	9225.9	7775.3	261242	421325	211531	178272
P0A917	Outer membrane protein X	ompX	18.602	2093200	2102400	3783600	3408700	3.89377e+07	3.91088e+07	7.03825e+07	6.34086e+07
P0A921	Phospholipase A1	pldA	33.163	41584	44906	38343	35713	1.37905e+06	1.48922e+06	1.27157e+06	1.18435e+06
P0A924	Phosphatidylglycerophosphatase B	pgpB	29.021	96862	94415	97848	98793	2.81103e+06	2.74002e+06	2.83965e+06	2.86707e+06
P0A927	Nucleoside-specific channel-forming protein tsx	tsx	33.589	731790	738160	422710	394250	2.45801e+07	2.47941e+07	1.41984e+07	1.32425e+07
P0A932	Putative polysaccharide export protein GfcE	gfcE	41.74	211.03	497.35	0	0	8808.39	20759.4	0	0
P0A935	Membrane-bound lytic murein transglycosylase A	mltA	40.41	96825	92675	128850	132390	3.9127e+06	3.745e+06	5.20683e+06	5.34988e+06
P0A937	Outer membrane protein assembly factor BamE	bamE	12.302	625360	639440	782640	857200	7.69318e+06	7.86639e+06	9.62804e+06	1.05453e+07
P0A940	Outer membrane protein assembly factor BamA	bamA	90.552	735940	735590	781790	818100	6.66408e+07	6.66091e+07	7.07926e+07	7.40806e+07
P0A944	Ribosomal-protein-alanine acetyltransferase	rimI	16.61	22175	21742	18169	10673	368327	361135	301787	177279
P0A948	Ribosomal-protein-alanine acetyltransferase	rimJ	22.688	71643	80328	103010	99453	1.62544e+06	1.82248e+06	2.33709e+06	2.25639e+06
P0A951	Spermidine N(1)-acetyltransferase	speG	21.887	367920	365860	393160	423310	8.05267e+06	8.00758e+06	8.60509e+06	9.26499e+06
P0A953	3-oxoacyl-[acyl-carrier-protein] synthase 1	fabB	42.613	1507300	1470700	1538000	1587500	6.42306e+07	6.26709e+07	65538794	6.76481e+07
P0A955	KHG/KDPG aldolase;4-hydroxy-2-oxoglutarate aldolase;2-dehydro-3-deoxy-phosphogluconate aldolase	eda	22.284	883510	937550	1089200	1125200	1.96881e+07	2.08924e+07	2.42717e+07	2.5074e+07
P0A959	Glutamate-pyruvate aminotransferase AlaA	alaA	45.517	134510	140960	111510	108090	6.12249e+06	6.41608e+06	5.0756e+06	4.91993e+06
P0A962	L-asparaginase 1	ansA	37.127	155310	151830	126620	116580	5.76619e+06	5.63699e+06	4.70102e+06	4.32827e+06
P0A964	Chemotaxis protein CheW	cheW	18.084	1659100	1881500	60229	12858	3.00032e+07	34025046	1.08918e+06	232524
P0A968	Cold shock-like protein CspD	cspD	7.9689	157060	199560	214810	239680	1.2516e+06	1.59027e+06	1.7118e+06	1.90999e+06
P0A972	Cold shock-like protein CspE	cspE	7.4634	4861600	5226100	3885400	3587400	3.62841e+07	3.90045e+07	2.89983e+07	2.67742e+07
P0A978	Cold shock-like protein CspG	cspG	7.7806	45163	33672	20518	67289	351395	261988	159642	523549
P0A988	DNA polymerase III subunit beta	dnaN	40.586	198530	207450	211310	226140	8.05754e+06	8.41957e+06	8.57623e+06	9.17812e+06
P0A991	Fructose-bisphosphate aldolase class 1	fbaB	38.109	112740	138740	686810	816800	4.29641e+06	5.28724e+06	2.61736e+07	3.11274e+07
P0A993	Fructose-1,6-bisphosphatase class 1	fbp	36.833	826930	814290	662440	670380	3.04583e+07	2.99927e+07	2.43997e+07	2.46921e+07
P0A998	Bacterial non-heme ferritin	ftnA	19.424	1054300	856490	1031200	1045400	2.04787e+07	1.66365e+07	2.003e+07	2.03058e+07
P0A9A2	Bacterial non-heme ferritin-like protein	ftnB	18.894	2235.3	3131.9	27258	34813	42233.8	59174.1	515013	657757
P0A9A6	Cell division protein FtsZ	ftsZ	40.323	1669700	1635500	2185900	2250200	6.73273e+07	6.59483e+07	8.8142e+07	9.07348e+07
P0A9A9	Ferric uptake regulation protein	fur	16.795	615120	605980	1009500	1127000	1.03309e+07	1.01774e+07	1.69546e+07	1.8928e+07
P0A9B2	Glyceraldehyde-3-phosphate dehydrogenase A	gapA	35.532	9469400	9490500	7255400	9272900	3.36467e+08	3.37216e+08	2.57799e+08	3.29485e+08
P0A9B6	D-erythrose-4-phosphate dehydrogenase	epd	37.299	76383	80350	64989	68572	2.84901e+06	2.99697e+06	2.42402e+06	2.55767e+06
P0A9C3	Aldose 1-epimerase	galM	38.19	460220	480840	546100	547090	1.75758e+07	1.83633e+07	20855559	2.08934e+07
P0A9C5	Glutamine synthetase	glnA	51.903	4011100	3798300	1690400	1645500	2.08188e+08	1.97143e+08	8.77368e+07	8.54064e+07
P0A9C9	Fructose-1,6-bisphosphatase 1 class 2	glpX	35.852	56644	51799	51725	52280	2.0308e+06	1.8571e+06	1.85444e+06	1.87434e+06
P0A9D2	Glutathione S-transferase GstA	gstA	22.868	636520	599040	1072900	1401000	1.45559e+07	1.36988e+07	2.45351e+07	3.20381e+07
P0A9D4	Serine acetyltransferase	cysE	29.316	210850	191790	331430	359540	6.18128e+06	5.62252e+06	9.7162e+06	1.05403e+07
P0A9D8	2,3,4,5-tetrahydropyridine-2,6-dicarboxylate N-succinyltransferase	dapD	29.892	4745100	4526300	3569000	3473900	1.41841e+08	1.353e+08	106684548	1.03842e+08
P0A9E5	Fumarate and nitrate reduction regulatory protein	fnr	27.967	804440	779730	541710	583390	2.24978e+07	2.18067e+07	1.515e+07	1.63157e+07
P0A9F1	Transcriptional regulator MntR	mntR	17.64	165990	70928	135860	80830	2.92806e+06	1.25117e+06	2.39657e+06	1.42584e+06
P0A9F3	HTH-type transcriptional regulator CysB	cysB	36.15	443290	400300	438500	470740	1.60249e+07	14470845	15851775	17017251
P0A9F6	Glycine cleavage system transcriptional activator	gcvA	34.401	116500	112630	219970	40553	4.00772e+06	3.87458e+06	7.56719e+06	1.39506e+06
P0A9F9	HTH-type transcriptional regulator MetR	metR	35.629	123040	109390	99046	92348	4.38379e+06	3.89746e+06	3.52891e+06	3.29027e+06
P0A9G2	Transcriptional activator protein NhaR	nhaR	34.284	8140.2	9307.8	14214	13694	279079	319109	487313	469485
P0A9G4	HTH-type transcriptional regulator CueR	cueR	15.235	23355	19528	43345	48497	355813	297509	660361	738852
P0A9G6	Isocitrate lyase	aceA	47.521	198370	195410	721730	747490	9.42674e+06	9.28608e+06	3.42973e+07	3.55215e+07
P0A9G8	Transcriptional regulator ModE	modE	28.281	50692	44416	59812	56120	1.43362e+06	1.25613e+06	1.69154e+06	1.58713e+06
P0A9H1	G/U mismatch-specific DNA glycosylase	mug	18.673	169440	153190	586150	329680	3.16395e+06	2.86052e+06	1.09452e+07	6.15611e+06
P0A9H3	Lysine decarboxylase, inducible	cadA	81.259	20960	21299	24620	25049	1.70319e+06	1.73074e+06	2.0006e+06	2.03546e+06
P0A9H5	Cob(I)yrinic acid a,c-diamide adenosyltransferase	btuR	21.999	61937	54912	80935	62374	1.36255e+06	1.20801e+06	1.78049e+06	1.37217e+06
P0A9H7	Cyclopropane-fatty-acyl-phospholipid synthase	cfa	43.909	84761	82104	201150	228310	3.72177e+06	3.6051e+06	8.8323e+06	1.00249e+07
P0A9H9	Protein phosphatase CheZ	cheZ	23.976	1174400	1093400	79395	38838	2.81574e+07	2.62154e+07	1.90357e+06	931180
P0A9I3	Glycine cleavage system transcriptional repressor	gcvR	20.768	145840	152790	301870	332180	3.02881e+06	3.17314e+06	6.26924e+06	6.89871e+06
P0A9J0	Ribonuclease G	rng	55.364	141670	149320	209080	216490	7.84342e+06	8.26695e+06	1.15755e+07	1.19858e+07
P0A9J4	2-dehydropantoate 2-reductase	panE	33.87	12939	14205	20913	22859	438244	481123	708323	774234
P0A9J6	Ribokinase	rbsK	32.29	237810	239200	138570	139280	7.67888e+06	7723768	4.47443e+06	4.49735e+06
P0A9J8	P-protein;Chorismate mutase;Prephenate dehydratase	pheA	43.111	461770	449820	468630	477380	1.99074e+07	1.93922e+07	2.02031e+07	2.05803e+07
P0A9K1	Protein PhoH	phoH	39.264	2445.3	1633.5	6199.1	7522	96012.3	64137.7	243401	295344
P0A9K3	PhoH-like protein	ybeZ	39.038	320640	283970	434610	463030	1.25171e+07	1.10856e+07	1.69663e+07	1.80758e+07
P0A9K7	Phosphate-specific transport system accessory protein PhoU	phoU	27.417	126960	127080	259580	278670	3.48086e+06	3.48415e+06	7.1169e+06	7.6403e+06
P0A9K9	FKBP-type peptidyl-prolyl cis-trans isomerase SlyD	slyD	20.853	1154700	1478300	1763900	1590900	2.4079e+07	3.0827e+07	3.67826e+07	3.3175e+07
P0A9L3	FKBP-type 22 kDa peptidyl-prolyl cis-trans isomerase	fklB	22.216	1577300	1481900	1331400	1304400	3.50413e+07	3.29219e+07	2.95784e+07	2.89786e+07
P0A9L5	Peptidyl-prolyl cis-trans isomerase C	ppiC	10.232	509830	530890	505200	568300	5.21658e+06	5.43207e+06	5.16921e+06	5.81485e+06
P0A9L8	Pyrroline-5-carboxylate reductase	proC	28.145	463460	442230	586050	647850	1.30441e+07	1.24466e+07	1.64944e+07	1.82337e+07
P0A9M0	Lon protease	lon	87.437	733280	729750	751350	868730	6.41158e+07	6.38072e+07	6.56958e+07	7.59591e+07
P0A9M2	Hypoxanthine phosphoribosyltransferase	hpt	20.115	594180	628220	546170	521330	1.19519e+07	1.26366e+07	1.09862e+07	1.04866e+07
P0A9M5	Xanthine phosphoribosyltransferase	gpt	16.97	970350	934030	893600	963570	1.64668e+07	1.58505e+07	1.51644e+07	1.63518e+07
P0A9M8	Phosphate acetyltransferase	pta	77.171	628660	590630	516410	515310	4.85143e+07	4.55795e+07	3.98519e+07	3.9767e+07
P0A9N0	Phosphocarrier protein NPr	ptsO	9.81	43858	43209	34055	47730	430247	423880	334080	468231
P0A9N4	Pyruvate formate-lyase 1-activating enzyme	pflA	28.204	271330	252750	292420	281410	7.65259e+06	7128561	8.24741e+06	7.93689e+06
P0A9P0	Dihydrolipoyl dehydrogenase	lpdA	50.688	5126600	5107400	4915200	5072100	2.59857e+08	2.58884e+08	2.49142e+08	2.57095e+08
P0A9P4	Thioredoxin reductase	trxB	34.623	1523000	1762300	1954700	2079100	52730829	6.10161e+07	6.76776e+07	7.19847e+07
P0A9P6	ATP-dependent RNA helicase DeaD	deaD	70.545	314190	262970	216280	227760	2.21645e+07	1.85512e+07	1.52575e+07	1.60673e+07
P0A9P9	Gluconate 5-dehydrogenase	idnO	27.562	3875.6	4752.8	8444.1	8490.1	106819	130997	232736	234004
P0A9Q1	Aerobic respiration control protein ArcA	arcA	27.292	921180	930200	1116900	1172100	2.51408e+07	2.5387e+07	3.04824e+07	3.1989e+07
P0A9Q5	Acetyl-coenzyme A carboxylase carboxyl transferase subunit beta	accD	33.322	530070	541500	543010	554950	1.7663e+07	18043863	1.80942e+07	1.8492e+07
P0A9Q7	Aldehyde-alcohol dehydrogenase;Alcohol dehydrogenase;Acetaldehyde dehydrogenase [acetylating];Pyruvate-formate-lyase deactivase	adhE	96.126	1811500	1741100	1840000	1948000	174132249	1.67365e+08	176871840	187253448
P0A9Q9	Aspartate-semialdehyde dehydrogenase	asd	40.017	2516000	2650400	2497300	2629100	1.00683e+08	1.06061e+08	9.99345e+07	1.05209e+08
P0A9R4	2Fe-2S ferredoxin	fdx	12.331	505070	501670	587740	613340	6.22802e+06	6.18609e+06	7.24742e+06	7.5631e+06
P0A9R7	Cell division ATP-binding protein FtsE	ftsE	24.439	155500	169950	217030	204750	3.80026e+06	4.15341e+06	5.304e+06	5.00389e+06
P0A9S1	Lactaldehyde reductase	fucO	40.513	3730.5	4202.7	5617.5	5667.9	151134	170264	227582	229624
P0A9S5	Glycerol dehydrogenase	gldA	38.712	13563	26063	39947	54504	525051	1.00895e+06	1.54643e+06	2.10996e+06
P0A9S7	High-affinity branched-chain amino acid transport ATP-binding protein LivG	livG	28.427	369550	392180	136400	137480	1.05052e+07	1.11485e+07	3.87744e+06	3.90814e+06
P0A9T0	D-3-phosphoglycerate dehydrogenase	serA	44.175	3889400	4174000	6017100	6448500	171814245	184386450	2.65805e+08	2.84862e+08
P0A9T4	Protein tas	tas	38.499	140270	131310	281050	295490	5.40025e+06	5.0553e+06	1.08201e+07	1.13761e+07
P0A9T6	Uncharacterized HTH-type transcriptional regulator YbaQ	ybaQ	13.171	77150	78480	218270	238870	1.01614e+06	1.03366e+06	2.87483e+06	3.14616e+06
P0A9T8	Uncharacterized ABC transporter ATP-binding protein YbbA	ybbA	24.533	51493	39393	52997	83820	1.26328e+06	966428	1.30018e+06	2.05636e+06
P0A9U1	Uncharacterized ABC transporter ATP-binding protein YbhF	ybhF	63.132	4919.3	2849	8778	9341	310565	179863	554173	589716
P0A9U3	Uncharacterized ABC transporter ATP-binding protein YbiT	ybiT	59.857	322250	289120	376620	357730	1.92889e+07	1.73059e+07	2.25433e+07	2.14126e+07
P0A9U6	HTH-type transcriptional regulator PuuR	puuR	20.091	33076	66219	162500	169690	664530	1.33041e+06	3.26479e+06	3.40924e+06
P0A9U8	Probable acyl-CoA dehydrogenase YdiO	ydiO	43.002	1134.9	1196.8	3189.3	3027.5	48803	51464.8	137146	130189
P0A9V1	Lipopolysaccharide export system ATP-binding protein LptB	lptB	26.8	311910	302270	253430	255700	8359188	8100836	6791924	6852760
P0A9W0	HTH-type transcriptional regulator UlaR	ulaR	27.602	26084	28162	43418	47837	719971	777328	1.19842e+06	1.3204e+06
P0A9W3	Energy-dependent translational throttle protein EttA	ettA	62.442	822250	795730	653050	642210	5.13429e+07	4.9687e+07	4.07777e+07	4.01009e+07
P0A9W6	Acid stress protein IbaG	ibaG	9.4516	165890	179930	234460	198540	1.56793e+06	1.70063e+06	2.21602e+06	1.87652e+06
P0A9W9	Protein YrdA	yrdA	20.245	603640	549940	573930	625630	1.22207e+07	1.11335e+07	1.16192e+07	1.26659e+07
P0A9X1	Zinc import ATP-binding protein ZnuC	znuC	27.867	54690	71784	36955	37912	1.52405e+06	2.0004e+06	1.02982e+06	1.05649e+06
P0A9X4	Rod shape-determining protein MreB	mreB	36.952	1114800	1114500	1112600	1093600	4.11941e+07	41183004	4.11128e+07	4.04107e+07
P0A9X9	Cold shock protein CspA	cspA	7.4032	459160	532580	276620	235070	3.39925e+06	3.9428e+06	2.04787e+06	1.74027e+06
P0A9Y6	Cold shock-like protein CspC	cspC	7.4023	9038900	9094400	9128200	8885100	6.69086e+07	6.73195e+07	6.75697e+07	6.57702e+07
P0A9Z1	Nitrogen regulatory protein P-II 1	glnB	12.425	564410	585580	664840	708490	7.01279e+06	7.27583e+06	8.26064e+06	8.80299e+06
P0AA04	Phosphocarrier protein HPr	ptsH	9.1193	3151300	3250500	3426600	3641700	2.87377e+07	2.96423e+07	3.12482e+07	3.32098e+07
P0AA10	50S ribosomal protein L13	rplM	16.018	4661200	5332000	3827400	3726100	7.46631e+07	85407976	6.13073e+07	5.96847e+07
P0AA16	Transcriptional regulatory protein OmpR	ompR	27.353	321100	323350	457550	426370	8.78305e+06	8.84459e+06	1.25154e+07	1.16625e+07
P0AA25	Thioredoxin-1	trxA	11.806	2867800	2749700	3791900	3928900	3.38572e+07	3.2463e+07	4.47672e+07	4.63846e+07
P0AA31	UPF0033 protein YedF	yedF	8.6389	281050	271080	158870	169060	2.42796e+06	2.34183e+06	1.37246e+06	1.46049e+06
P0AA37	Ribosomal large subunit pseudouridine synthase A	rluA	24.86	11237	9003.5	7334.5	7519.8	279352	223827	182336	186942
P0AA39	Ribosomal large subunit pseudouridine synthase C	rluC	36.026	107840	84271	45874	44226	3.88504e+06	3.03595e+06	1.65266e+06	1.59329e+06
P0AA41	tRNA pseudouridine synthase C	truC	29.665	12593	13830	6363.3	6521	373571	410267	188767	193445
P0AA43	Ribosomal small subunit pseudouridine synthase A	rsuA	25.865	166530	153750	223030	244510	4.3073e+06	3.97674e+06	5.76867e+06	6.32425e+06
P0AA47	Low-affinity putrescine importer PlaP	plaP	49.537	379180	440990	119560	94443	1.87834e+07	2.18453e+07	5.92264e+06	4.67842e+06
P0AA53	Protein QmcA	qmcA	33.743	41079	39237	93166	105250	1.38613e+06	1.32397e+06	3.1437e+06	3.55145e+06
P0AA57	Protein YobA	yobA	13.41	189630	65104	90063	80757	2.54294e+06	873045	1.20774e+06	1.08295e+06
P0AA60	Inner membrane protein YghB	yghB	24.134	6884.3	9341.2	3426.9	4890.4	166146	225441	82704.8	118025
P0AA63	Inner membrane protein YqjA	yqjA	24.585	7648.9	4151.2	13242	14910	188048	102057	325555	366562
P0AA67	Threonine/homoserine exporter RhtA	rhtA	31.168	13595	16390	12746	11567	423729	510844	397267	360520
P0AA78	Hexuronate transporter	exuT	46.892	6114.9	6363	15197	16673	286740	298374	712618	781830
P0AA82	Cytosine permease	codB	43.649	191300	166630	30401	28177	8.35005e+06	7.27323e+06	1.32697e+06	1.2299e+06
P0AA84	Cardiolipin synthase B	clsB	47.633	0	0	7851.6	9160.6	0	0	373995	436347
P0AA86	Thiol:disulfide interchange protein DsbE	dsbE	20.809	22583	25052	32344	31315	469930	521307	673046	651634
P0AA89	Diguanylate cyclase DosC	dosC	53.177	4009.4	3864.1	10104	10954	213208	205481	537300	582501
P0AA91	Uncharacterized lipoprotein YeaY	yeaY	20.921	24711	34848	31716	35666	516979	729055	663530	746168
P0AA93	Sensor histidine kinase YpdA	ypdA	62.657	14258	13904	12257	13077	893364	871183	767987	819366
P0AA95	Uncharacterized protein YacC	yacC	12.854	23293	27638	39445	41246	299408	355259	507026	530176
P0AA97	Uncharacterized protein YaeQ	yaeQ	20.876	29643	31668	38495	42514	618827	661101	803622	887522
P0AA99	Putative L,D-transpeptidase YafK	yafK	28.021	18619	17795	29779	29978	521723	498634	834437	840014
P0AAA1	Inner membrane protein YagU	yagU	22.967	469430	563220	1374500	1495200	1.07814e+07	1.29355e+07	3.15681e+07	3.43403e+07
P0AAA7	Protein WzxE	wzxE	44.959	0	2292.3	884.29	0	0	103060	39756.8	0
P0AAB4	3-octaprenyl-4-hydroxybenzoate carboxy-lyase	ubiD	55.603	112610	116920	125370	148320	6.26145e+06	6.5011e+06	6.97095e+06	8.24704e+06
P0AAB8	Universal stress protein D	uspD	16.293	217000	254790	892930	983530	3535581	4.15129e+06	1.45485e+07	1.60247e+07
P0AAC0	Universal stress protein E	uspE	35.706	125860	128520	313570	342130	4.49396e+06	4.58894e+06	1.11963e+07	1.22161e+07
P0AAC4	Inner membrane protein YbhL	ybhL	25.902	31541	40892	83595	58397	816975	1.05918e+06	2.16528e+06	1.5126e+06
P0AAC6	Modulator of FtsH protease YccA	yccA	23.363	245600	235880	220710	214030	5.73795e+06	5.51086e+06	5.15645e+06	5.00038e+06
P0AAC8	Iron-binding protein IscA	iscA	11.556	345800	321270	322720	339360	3.99606e+06	3.7126e+06	3.72935e+06	3.92164e+06
P0AAD2	Tryptophan-specific transport protein	mtr	44.332	5530.5	5941.8	8842.9	10300	245178	263412	392023	456620
P0AAD6	Serine transporter	sdaC	46.906	139930	139690	47720	49655	6.56356e+06	6.5523e+06	2.23835e+06	2.32912e+06
P0AAD8	Threonine/serine transporter TdcC	tdcC	48.878	481.84	0	3865.4	1720.8	23551.4	0	188933	84109.3
P0AAE0	D-serine/D-alanine/glycine transporter	cycA	51.659	187680	171830	259400	281680	9.69536e+06	8.87657e+06	1.34003e+07	1.45513e+07
P0AAE2	Proline-specific permease ProY	proY	50.215	33421	32015	31217	27988	1.67824e+06	1.60763e+06	1.56756e+06	1.40542e+06
P0AAF6	Arginine transport ATP-binding protein ArtP	artP	27.022	359100	369770	560440	571780	9.7036e+06	9.99192e+06	1.51442e+07	1.54506e+07
P0AAG0	Dipeptide transport ATP-binding protein DppD	dppD	35.844	329730	334710	697710	772430	1.18188e+07	1.19973e+07	2.50087e+07	2.7687e+07
P0AAG3	Glutamate/aspartate transport ATP-binding protein GltL	gltL	26.661	217850	190780	92200	94593	5.8081e+06	5.08639e+06	2.45814e+06	2.52194e+06
P0AAG5	Multidrug resistance-like ATP-binding protein MdlB	mdlB	65.222	3379.2	3583.6	3823.6	4059.8	220398	233730	249383	264788
P0AAG8	Galactose/methyl galactoside import ATP-binding protein MglA	mglA	56.415	53953	50847	17536	16860	3.04376e+06	2.86853e+06	989293	951157
P0AAH0	Phosphate import ATP-binding protein PstB	pstB	29.027	59263	56641	78415	81126	1.72023e+06	1.64412e+06	2.27615e+06	2.35484e+06
P0AAH4	Peptide transport system ATP-binding protein SapD	sapD	37.66	38647	41701	38981	40163	1.45545e+06	1.57046e+06	1.46802e+06	1.51254e+06
P0AAH8	Peptide transport system ATP-binding protein SapF	sapF	30.57	43979	50404	49543	50719	1.34444e+06	1.54085e+06	1.51453e+06	1.55048e+06
P0AAI3	ATP-dependent zinc metalloprotease FtsH	ftsH	70.707	679370	620820	916510	966010	4.80362e+07	4.38963e+07	6.48037e+07	6.83037e+07
P0AAI5	3-oxoacyl-[acyl-carrier-protein] synthase 2	fabF	43.045	1140800	1065500	974240	1025500	49105736	4.58644e+07	4.19362e+07	4.41426e+07
P0AAI9	Malonyl CoA-acyl carrier protein transacylase	fabD	32.417	1596200	1624500	1517400	1558000	5.1744e+07	5.26614e+07	4.91896e+07	50505686
P0AAJ5	Formate dehydrogenase-O iron-sulfur subunit	fdoH	33.1	26940	26630	23219	23869	891714	881453	768549	790064
P0AAN1	Hydrogenase-2 operon protein HybE	hybE	17.963	5875.5	12000	6231.3	7785	105542	215556	111933	139842
P0AAN3	Hydrogenase isoenzymes nickel incorporation protein HypB	hypB	31.565	14301	14948	20865	22717	451411	471834	658604	717062
P0AAN9	Anti-adapter protein IraP	iraP	9.9374	71032	76979	228740	209520	705873	764971	2.27308e+06	2.08208e+06
P0AAP3	Transcriptional repressor FrmR	frmR	10.318	131480	136910	139820	151650	1.35661e+06	1.41264e+06	1.44266e+06	1.56472e+06
P0AAQ2	Uncharacterized protein YajD	yajD	13.364	267020	247470	289260	297130	3.56846e+06	3.30719e+06	3.86567e+06	3.97085e+06
P0AAR3	Cys-tRNA(Pro)/Cys-tRNA(Cys) deacylase YbaK	ybaK	17.093	328340	313270	374140	360400	5.61232e+06	5.35472e+06	6.39518e+06	6.16032e+06
P0AAS0	Inner membrane protein YlaC	ylaC	18.267	47498	48865	32762	33162	867646	892617	598463	605770
P0AAS3	Inner membrane protein YbbJ	ybbJ	16.939	5688.6	0	13193	15813	96359.2	0	223476	267856
P0AAS7	Uncharacterized protein YbcJ	ybcJ	7.3895	370560	355150	542550	552340	2.73825e+06	2.62438e+06	4.00917e+06	4.08152e+06
P0AAT2	Uncharacterized protein YbdF	ybdF	14.05	6076	5586.5	18636	21613	85367.8	78490.3	261836	303663
P0AAT4	Miniconductance mechanosensitive channel YbdG	ybdG	46.602	323010	319600	356640	299740	1.50529e+07	1.4894e+07	1.66201e+07	1.39685e+07
P0AAT6	Ribosomal silencing factor RsfS	rsfS	11.582	588360	475260	495440	460990	6.81439e+06	5.50446e+06	5.73819e+06	5.33919e+06
P0AAT9	Uncharacterized protein YbeL	ybeL	18.797	49389	53590	149190	160340	928365	1.00733e+06	2.80432e+06	3.01391e+06
P0AAU2	Uncharacterized protein YbfA	ybfA	8.2745	58137	55182	97655	109670	481055	456603	808046	907464
P0AAU7	Uncharacterized protein YbfE	ybfE	11.28	60427	55197	48073	41105	681617	622622	542263	463664
P0AAV0	Uncharacterized protein YbgE	ybgE	10.932	7365.3	6954	11322	11382	80517.5	76021.1	123772	124428
P0AAV4	Uncharacterized protein YbgJ	ybgJ	23.946	119330	129620	268150	272930	2.85748e+06	3.10388e+06	6.42112e+06	6.53558e+06
P0AAW1	Uncharacterized protein YbhP	ybhP	28.789	397.58	689.6	10455	8614.7	11445.9	19852.9	300989	248009
P0AAW5	Inner membrane protein YbhQ	ybhQ	15.465	3680.1	3399	0	0	56912.7	52565.5	0	0
P0AAX3	Uncharacterized protein YbiJ	ybiJ	8.5676	9048.8	7321.3	8790.1	12450	77526.5	62726	75310.1	106667
P0AAX8	Probable L,D-transpeptidase YbiS	ybiS	33.325	561980	482040	620830	640200	1.8728e+07	1.6064e+07	2.06892e+07	21334665
P0AAY6	Uncharacterized protein YbjN	ybjN	17.666	58610	146930	62795	61096	1.0354e+06	2.59567e+06	1.10934e+06	1.07932e+06
P0AAZ4	Replication-associated recombination protein A	rarA	49.626	39530	42924	62906	69199	1.96172e+06	2.13015e+06	3.12177e+06	3.43407e+06
P0AAZ7	UPF0434 protein YcaR	ycaR	6.8549	549690	427490	502910	505950	3.76807e+06	2.9304e+06	3.4474e+06	3.46824e+06
P0AB01	Envelope biogenesis factor ElyC	elyC	28.666	4891.3	5781.1	4032.7	829.71	140214	165721	115601	23784.5
P0AB06	Uncharacterized protein YcbK	ycbK	20.354	0	125730	198890	206640	0	2.55911e+06	4.04821e+06	4.20595e+06
P0AB10	Uncharacterized lipoprotein YmbA	ymbA	20.634	200050	199490	297020	285560	4.12783e+06	4.11628e+06	6.12871e+06	5.89225e+06
P0AB12	Inner membrane protein YccF	yccF	16.275	118740	230240	221830	334530	1.93249e+06	3.74716e+06	3.61028e+06	5.44448e+06
P0AB14	Uncharacterized protein YccJ	yccJ	8.5244	192960	77643	771390	804790	1.64487e+06	661860	6.57564e+06	6.86035e+06
P0AB18	Sulfurtransferase TusE	tusE	12.41	45704	44035	44321	43010	567187	546474	550024	533754
P0AB20	Heat shock protein HspQ	hspQ	11.779	106300	101780	105890	103720	1.25211e+06	1.19887e+06	1.24728e+06	1.22172e+06
P0AB24	Iron uptake system component EfeO	efeO	41.137	434910	458240	329460	394420	1.78909e+07	1.88506e+07	1.3553e+07	1.62253e+07
P0AB26	Uncharacterized lipoprotein YceB	yceB	20.5	54640	104880	221260	243830	1120120	2150040	4535830	4998515
P0AB28	Uncharacterized protein YceD	yceD	19.315	413670	460430	317900	326930	7.99004e+06	8.89321e+06	6.14024e+06	6.31465e+06
P0AB35	Uncharacterized protein YcfJ	ycfJ	18.92	0	0	0	9679.4	0	0	0	183134
P0AB38	Penicillin-binding protein activator LpoB	lpoB	22.515	194530	190470	403770	396070	4.37984e+06	4.28843e+06	9.09088e+06	8.91752e+06
P0AB43	Protein YcgL	ycgL	12.414	152790	158960	215530	218530	1.89674e+06	1.97333e+06	2.67559e+06	2.71283e+06
P0AB46	Uncharacterized protein YmgD	ymgD	11.852	26256	24646	31548	26469	311186	292104	373907	313711
P0AB52	Protein YchN	ychN	12.693	412750	480240	555370	588640	5.23904e+06	6.09569e+06	7.04931e+06	7.47161e+06
P0AB55	Protein YciI	yciI	10.602	931100	984100	1675400	2192500	9.87152e+06	1.04334e+07	1.77626e+07	23244885
P0AB58	Lipopolysaccharide assembly protein B	lapB	44.531	21617	25658	36919	48421	962627	1.14258e+06	1.64404e+06	2.15624e+06
P0AB61	Protein YciN	yciN	9.3855	177910	173500	303970	331570	1.66977e+06	1.62838e+06	2.85291e+06	3.11195e+06
P0AB65	Acylphosphatase	yccX	10.3	43526	47075	153510	165500	448318	484873	1581153	1.70465e+06
P0AB67	NAD(P) transhydrogenase subunit beta	pntB	48.722	2603800	2538400	1789200	1740200	1.26862e+08	1.23676e+08	8.71734e+07	8.4786e+07
P0AB71	Fructose-bisphosphate aldolase class 2	fbaA	39.147	3783000	3711300	3453700	3484800	148093101	1.45286e+08	1.35202e+08	1.36419e+08
P0AB77	2-amino-3-ketobutyrate coenzyme A ligase	kbl	43.117	58473	51264	161920	169570	2.52118e+06	2.21035e+06	6.9815e+06	7.31135e+06
P0AB80	Branched-chain-amino-acid aminotransferase	ilvE	34.093	3580500	3581300	4812400	4979000	1.2207e+08	1.22097e+08	1.64069e+08	1.69749e+08
P0AB83	Endonuclease III	nth	23.562	69947	75678	62652	73979	1.64809e+06	1.78313e+06	1.47621e+06	1.74309e+06
P0AB85	FAD:protein FMN transferase	apbE	38.548	4171.8	5581.6	4902.4	4627	160815	215160	188978	178362
P0AB89	Adenylosuccinate lyase	purB	51.542	981140	903480	687960	739230	5.05699e+07	4.65672e+07	3.54588e+07	3.81014e+07
P0AB91	Phospho-2-dehydro-3-deoxyheptonate aldolase, Phe-sensitive	aroG	38.009	3374600	3249400	3501200	3853600	1.28265e+08	1.23506e+08	1.33077e+08	1.46471e+08
P0AB93	Arsenical pump membrane protein	arsB	45.497	7335.5	8181.9	7450.9	7596.1	333743	372252	338994	345600
P0AB96	Arsenate reductase	arsC	15.853	513110	565920	425390	460570	8.13433e+06	8.97153e+06	6.74371e+06	7.30142e+06
P0AB98	ATP synthase subunit a	atpB	30.303	166390	202100	157130	160290	5.04212e+06	6.12424e+06	4.76151e+06	4.85727e+06
P0ABA0	ATP synthase subunit b	atpF	17.264	2560300	2671300	1879100	1789900	4.4201e+07	4.61173e+07	3.24408e+07	3.09008e+07
P0ABA4	ATP synthase subunit delta	atpH	19.332	1524400	1328000	1255300	1264400	2.94697e+07	25672896	2.42675e+07	2.44434e+07
P0ABA6	ATP synthase gamma chain	atpG	31.577	1210400	1276100	1219700	1210700	3.82208e+07	4.02954e+07	3.85145e+07	3.82303e+07
P0ABB0	ATP synthase subunit alpha	atpA	55.221	4627900	4690900	3985600	4052900	2.55557e+08	2.59036e+08	2.20089e+08	2.23805e+08
P0ABB4	ATP synthase subunit beta	atpD	50.325	5140700	5350100	4708400	4604300	2.58706e+08	2.69244e+08	236950230	2.31711e+08
P0ABB8	Magnesium-transporting ATPase, P-type 1	mgtA	99.465	52322	54187	23681	23890	5.20421e+06	5.38971e+06	2.35543e+06	2.37622e+06
P0ABC3	Modulator of FtsH protease HflC	hflC	37.649	413850	413260	538490	583300	1.5581e+07	1.55588e+07	2.02736e+07	2.19607e+07
P0ABC7	Modulator of FtsH protease HflK	hflK	45.544	524610	517260	682420	697330	2.38928e+07	2.35581e+07	3.10801e+07	3.17592e+07
P0ABC9	High-affinity choline transport protein	betT	75.841	7799	8504.8	16199	16824	591484	645013	1.22855e+06	1.27595e+06
P0ABD3	Bacterioferritin	bfr	18.495	21732	23527	251400	286170	401933	435132	4649643	5.29271e+06
P0ABD5	Acetyl-coenzyme A carboxylase carboxyl transferase subunit alpha	accA	35.241	1035700	894300	971340	1002300	3.64991e+07	3.1516e+07	3.4231e+07	3.53221e+07
P0ABD8	Biotin carboxyl carrier protein of acetyl-CoA carboxylase	accB	16.687	467360	538430	493700	482450	7.79884e+06	8.98478e+06	8.23837e+06	8.05064e+06
P0ABE2	Protein BolA	bolA	11.994	150980	145700	137760	281100	1.81085e+06	1.74753e+06	1.65229e+06	3.37151e+06
P0ABE5	Cytochrome b561	cybB	20.286	20523	13015	51793	47180	416330	264022	1.05067e+06	957093
P0ABF1	Poly(A) polymerase I	pcnB	53.87	213110	221320	187970	176900	1.14802e+07	1.19225e+07	1.01259e+07	9529603
P0ABF4	Ethanolamine utilization protein EutM	eutM	9.8654	14321	15581	26026	28989	141282	153713	256757	285988
P0ABF6	Cytidine deaminase	cdd	31.54	61267	58320	185860	210150	1.93236e+06	1.83941e+06	5.86202e+06	6628131
P0ABG1	Phosphatidate cytidylyltransferase	cdsA	31.453	91035	89037	69694	70765	2.86332e+06	2.80048e+06	2.19209e+06	2.22577e+06
P0ABG4	Lipid II flippase FtsW	ftsW	45.987	9253.6	12110	12147	12792	425545	556903	558604	588266
P0ABG7	Rod shape-determining protein RodA	mrdB	40.476	26685	36280	28452	29550	1.0801e+06	1.46847e+06	1.15162e+06	1.19607e+06
P0ABH0	Cell division protein FtsA	ftsA	45.329	267040	234820	346180	402700	1.21047e+07	1.06442e+07	1.5692e+07	1.8254e+07
P0ABH7	Citrate synthase	gltA	48.014	6070100	5708700	5515800	5804400	2.9145e+08	2.74098e+08	2.64836e+08	2.78692e+08
P0ABH9	ATP-dependent Clp protease ATP-binding subunit ClpA	clpA	84.206	146520	142450	315070	361260	1.23379e+07	1.19951e+07	2.65308e+07	3.04203e+07
P0ABI4	Magnesium transport protein CorA	corA	36.589	86142	68194	84812	70770	3.15185e+06	2.49515e+06	3.10319e+06	2.5894e+06
P0ABI8	Cytochrome bo(3) ubiquinol oxidase subunit 1	cyoB	74.367	629750	585790	622350	633040	4.68326e+07	4.35634e+07	4.62823e+07	4.70773e+07
P0ABJ1	Cytochrome bo(3) ubiquinol oxidase subunit 2	cyoA	34.911	669540	632300	622450	623890	2.33743e+07	2.20742e+07	2.17304e+07	2.17806e+07
P0ABJ3	Cytochrome bo(3) ubiquinol oxidase subunit 3	cyoC	22.622	11310	11120	57717	44689	255855	251557	1.30567e+06	1.01095e+06
P0ABJ6	Cytochrome bo(3) ubiquinol oxidase subunit 4	cyoD	12.029	267770	248670	430690	464650	3.22101e+06	2.99125e+06	5.18077e+06	5.58927e+06
P0ABJ9	Cytochrome bd-I ubiquinol oxidase subunit 1	cydA	58.204	217620	213080	386100	444950	1.26664e+07	1.24021e+07	2.24726e+07	2.58979e+07
P0ABK2	Cytochrome bd-I ubiquinol oxidase subunit 2	cydB	42.453	184920	159630	365880	447810	7.85041e+06	6.77677e+06	1.55327e+07	1.90109e+07
P0ABK5	Cysteine synthase A	cysK	34.489	7690500	8503200	9089500	9287900	2.65238e+08	2.93267e+08	3.13488e+08	3.2033e+08
P0ABL3	Periplasmic nitrate reductase, electron transfer subunit	napB	16.296	0	24768	0	0	0	403619	0	0
P0ABM1	Heme exporter protein C	ccmC	27.885	4341	5018.4	3359	3490.2	121049	139938	93665.7	97324.2
P0ABM9	Cytochrome c-type biogenesis protein CcmH	ccmH	39.089	14049	30273	25751	16189	549161	1.18334e+06	1.00658e+06	632812
P0ABN1	Diacylglycerol kinase	dgkA	13.245	68402	68412	56020	62657	905984	906117	741985	829892
P0ABN5	Anaerobic C4-dicarboxylate transporter DcuA	dcuA	45.75	103840	106280	129740	155120	4750680	4862310	5935605	7096740
P0ABP8	Purine nucleoside phosphorylase DeoD-type	deoD	25.95	1052700	1030700	1059900	1092600	27317565	26746665	27504405	28352970
P0ABQ0	Coenzyme A biosynthesis bifunctional protein CoaBC;Phosphopantothenoylcysteine decarboxylase;Phosphopantothenate--cysteine ligase	coaBC	43.438	127410	135680	137130	141780	5.53444e+06	5.89367e+06	5.95665e+06	6.15864e+06
P0ABQ2	2-hydroxy-3-oxopropionate reductase	garR	30.427	14096	14762	42442	48645	428899	449163	1.29138e+06	1.48012e+06
P0ABQ4	Dihydrofolate reductase	folA	17.999	237150	263240	166350	139870	4.26846e+06	4.73806e+06	2.99413e+06	2.51752e+06
P0ABR1	DNA-damage-inducible protein I	dinI	8.9489	33854	33447	14984	25528	302956	299314	134090	228448
P0ABS1	RNA polymerase-binding transcription factor DksA	dksA	17.528	2654400	2617800	2588600	2719300	4.65263e+07	4.58848e+07	4.5373e+07	4.76639e+07
P0ABS5	DNA primase	dnaG	65.564	29150	31792	30460	34767	1.91119e+06	2.08441e+06	1.99708e+06	2.27946e+06
P0ABS8	DNA polymerase III subunit theta	holE	8.8462	97625	117500	91699	61543	863610	1.03943e+06	811188	544422
P0ABT2	DNA protection during starvation protein	dps	18.695	151730	145230	687470	766140	2.83659e+06	2.71507e+06	1.28523e+07	1.4323e+07
P0ABT5	tRNA-dihydrouridine synthase B	dusB	35.866	19014	17018	9777.1	7650.9	681956	610368	350665	274407
P0ABU0	1,4-dihydroxy-2-naphthoyl-CoA synthase	menB	31.633	266950	268120	315140	333430	8.44443e+06	8.48144e+06	9.96882e+06	1.05474e+07
P0ABU2	Ribosome-binding ATPase YchF	ychF	39.667	774940	768080	607030	610600	3.07395e+07	3.04674e+07	2.40791e+07	2.42207e+07
P0ABU5	Enhancing lycopene biosynthesis protein 2	elbB	22.981	449570	464990	591370	594030	1.03316e+07	1.06859e+07	1.35903e+07	1.36514e+07
P0ABU7	Biopolymer transport protein ExbB	exbB	26.287	407910	445470	236580	245230	1.07227e+07	1.17101e+07	6.21898e+06	6.44636e+06
P0ABU9	Protein TolQ	tolQ	25.597	278670	241160	256390	216430	7.13312e+06	6.17297e+06	6.56281e+06	5.53996e+06
P0ABV2	Biopolymer transport protein ExbD	exbD	15.527	170680	163860	84217	88752	2.65015e+06	2.54425e+06	1.30764e+06	1.37805e+06
P0ABV6	Protein TolR	tolR	15.383	180130	156720	162250	172860	2.77094e+06	2.41082e+06	2.49589e+06	2.65911e+06
P0ABW0	3-phenylpropionate/cinnamic acid dioxygenase ferredoxin subunit	hcaC	11.329	5770.8	8124	1417.4	12163	65377.4	92036.8	16057.7	137795
P0ABW9	Flagellar basal body rod protein FlgB	flgB	15.24	138660	151980	155.91	0	2.11318e+06	2.31618e+06	2376.07	0
P0ABX2	Flagellar basal-body rod protein FlgC	flgC	13.968	67739	56649	800.75	1043.4	946178	791273	11184.9	14574.2
P0ABX5	Flagellar basal-body rod protein FlgG	flgG	27.744	176800	160250	2247.6	726.41	4.90514e+06	4445976	62357.4	20153.5
P0ABX8	Flagellar protein FliL	fliL	17.221	244510	244890	7887.9	1529.5	4.21071e+06	4.21725e+06	135838	26339.5
P0ABY2	Flagellar protein FliT	fliT	13.829	36937	34576	0	0	510802	478152	0	0
P0ABY4	Flavodoxin-2	fldB	19.7	191980	192680	137880	136530	3782006	3795796	2716236	2689641
P0ABZ1	Flagellar motor switch protein FliG	fliG	36.776	302020	298330	11655	2855.6	1.11071e+07	1.09714e+07	428624	105018
P0ABZ4	3-deoxy-D-manno-octulosonate 8-phosphate phosphatase KdsC	kdsC	19.997	363130	362640	313320	350280	7.26151e+06	7.25171e+06	6.26546e+06	7.00455e+06
P0ABZ6	Chaperone SurA	surA	47.283	524600	514100	697570	611810	2.48047e+07	2.43082e+07	3.29832e+07	2.89282e+07
P0AC02	Outer membrane protein assembly factor BamD	bamD	27.829	406940	494980	598360	537260	1.13247e+07	1.37748e+07	1.66518e+07	1.49514e+07
P0AC05	Flagellar biosynthetic protein FliP	fliP	26.928	44242	57414	0	0	1.19135e+06	1.54604e+06	0	0
P0AC13	Dihydropteroate synthase	folP	30.615	75969	77418	75287	76250	2.32579e+06	2.37015e+06	2.30491e+06	2.33439e+06
P0AC16	Dihydroneopterin aldolase	folB	13.619	72892	80667	96592	93624	992716	1.0986e+06	1.31549e+06	1.27507e+06
P0AC19	D-erythro-7,8-dihydroneopterin triphosphate epimerase	folX	14.082	440730	486270	611250	593880	6.20636e+06	6.84765e+06	8.60762e+06	8.36302e+06
P0AC23	Probable formate transporter 1	focA	30.99	76645	80774	69243	82309	2.37523e+06	2.50319e+06	2.14584e+06	2.55076e+06
P0AC28	5-formyltetrahydrofolate cyclo-ligase	ygfA	21.105	22620	18512	31957	35209	477395	390696	674452	743086
P0AC30	Cell division protein FtsX	ftsX	38.543	124780	109310	135850	143830	4.8094e+06	4.21314e+06	5.23607e+06	5.54364e+06
P0AC33	Fumarate hydratase class I, aerobic	fumA	60.298	1171500	1121900	625830	634140	70639107	6.76483e+07	3.77363e+07	3.82374e+07
P0AC38	Aspartate ammonia-lyase	aspA	52.356	81409	92463	61635	64286	4.26225e+06	4.84099e+06	3.22696e+06	3.36576e+06
P0AC41	Succinate dehydrogenase flavoprotein subunit	sdhA	64.421	2793700	2566500	2290500	2413600	1.79973e+08	1.65336e+08	1.47556e+08	1.55487e+08
P0AC44	Succinate dehydrogenase hydrophobic membrane anchor subunit	sdhD	12.867	330970	655550	364090	418840	4.25859e+06	8.43496e+06	4.68475e+06	5.38921e+06
P0AC47	Fumarate reductase iron-sulfur subunit	frdB	27.123	159140	181470	208050	229660	4.31635e+06	4.92201e+06	5.64294e+06	6.22907e+06
P0AC51	Zinc uptake regulation protein	zur	19.254	80600	76372	126590	152060	1.55187e+06	1.47047e+06	2.43736e+06	2.92776e+06
P0AC53	Glucose-6-phosphate 1-dehydrogenase;Extracellular death factor	zwf	55.704	583040	566110	800010	821340	3.24777e+07	3.15346e+07	4.45638e+07	4.57519e+07
P0AC55	Nitrogen regulatory protein P-II 2	glnK	12.259	9644.8	9086.8	1603.9	1384.3	118236	111395	19662.2	16970.1
P0AC59	Glutaredoxin-2	grxB	24.35	358160	352770	1030900	1122300	8721196	8.58995e+06	25102415	27328005
P0AC62	Glutaredoxin-3	grxC	9.1374	650480	698880	824240	854950	5.9437e+06	6.38595e+06	7.53141e+06	7.81202e+06
P0AC69	Glutaredoxin-4	grxD	12.879	953570	944990	988410	1161300	1.2281e+07	1.21705e+07	1.27297e+07	1.49564e+07
P0AC75	3-deoxy-D-manno-octulosonic acid transferase	waaA	47.29	67701	59353	54755	40677	3.20158e+06	2.8068e+06	2.58936e+06	1.92362e+06
P0AC78	Undecaprenyl-phosphate alpha-N-acetylglucosaminyl 1-phosphate transferase	wecA	40.957	40171	40377	35599	36839	1.64528e+06	1.65372e+06	1.45803e+06	1.50881e+06
P0AC81	Lactoylglutathione lyase	gloA	14.92	213450	246630	315290	455790	3184674	3.67972e+06	4.70413e+06	6.80039e+06
P0AC84	Hydroxyacylglutathione hydrolase	gloB	28.434	45779	42184	123120	131570	1.30168e+06	1.19946e+06	3.50079e+06	3.74106e+06
P0AC86	Glycogen phosphorylase	glgP	93.171	80773	97344	144200	153640	7.5257e+06	9.06964e+06	1.34353e+07	1.43148e+07
P0AC92	Protein GnsA	gnsA	6.5755	150710	149440	199930	404120	990994	982643	1.31464e+06	2.65729e+06
P0ACA1	Uncharacterized GST-like protein YibF	yibF	22.545	129690	127390	210730	214990	2.92386e+06	2.87201e+06	4.75091e+06	4.84695e+06
P0ACA3	Stringent starvation protein A	sspA	24.305	1184600	1200400	988300	1113800	28791703	29175722	2.40206e+07	27070909
P0ACA7	Glutathione S-transferase GstB	gstB	23.713	218750	219660	488950	527650	5.18722e+06	5.2088e+06	1.15945e+07	1.25122e+07
P0ACB0	Replicative DNA helicase	dnaB	52.389	86852	85876	70156	77501	4.55009e+06	4.49896e+06	3.6754e+06	4.0602e+06
P0ACB2	Delta-aminolevulinic acid dehydratase	hemB	35.624	270420	295570	330810	334750	9.63344e+06	1.05294e+07	1.17848e+07	11925134
P0ACB4	Protoporphyrinogen IX dehydrogenase [menaquinone]	hemG	21.226	91364	90133	152650	167700	1.93929e+06	1.91316e+06	3.24015e+06	3.5596e+06
P0ACB7	Protein HemY	hemY	45.244	247560	209200	334810	354860	1.12006e+07	9.46504e+06	1.51481e+07	1.60553e+07
P0ACC1	Release factor glutamine methyltransferase	prmC	30.975	14778	13394	15051	12481	457749	414879	466205	386599
P0ACC3	Iron-sulfur cluster insertion protein ErpA	erpA	12.1	770610	720960	890080	903690	9324381	8723616	10769968	10934649
P0ACC7	Bifunctional protein GlmU;UDP-N-acetylglucosamine pyrophosphorylase;Glucosamine-1-phosphate N-acetyltransferase	glmU	49.19	350700	334380	291450	291630	17250933	1.64482e+07	1.43364e+07	1.43453e+07
P0ACD4	Iron-sulfur cluster assembly scaffold protein IscU	iscU	13.848	1561800	1455500	1813400	1828700	2.16278e+07	20155764	2.5112e+07	2.53238e+07
P0ACE0	Hydrogenase-2 large chain	hybC	62.49	4373.2	3863.1	3357.8	2811.4	273281	241405	209829	175684
P0ACE3	Hemolysin expression-modulating protein Hha	hha	8.6279	318560	296150	434020	532340	2.7485e+06	2.55515e+06	3.74468e+06	4.59298e+06
P0ACE7	HIT-like protein HinT	hinT	13.241	562580	541210	797900	824260	7.44912e+06	7.16616e+06	1.0565e+07	1.0914e+07
P0ACF0	DNA-binding protein HU-alpha	hupA	9.5349	8058400	8371500	6002100	8934300	7.6836e+07	7.98214e+07	5.72294e+07	8.51877e+07
P0ACF4	DNA-binding protein HU-beta	hupB	9.2255	3828600	3906500	4573700	4001600	3.53207e+07	3.60394e+07	4.21947e+07	3.69168e+07
P0ACF8	DNA-binding protein H-NS	hns	15.539	6901500	6878000	7928700	7943900	1.07242e+08	106877242	1.23204e+08	1.2344e+08
P0ACG1	DNA-binding protein StpA	stpA	15.347	1724700	1724200	680970	691000	2.6469e+07	2.64613e+07	1.04508e+07	10604777
P0ACG8	Heat shock protein 15	hslR	15.496	72801	65621	68328	72492	1.12812e+06	1.01686e+06	1.05881e+06	1.12334e+06
P0ACI0	Right origin-binding protein	rob	33.144	104090	102530	160690	152450	3.44996e+06	3.39825e+06	5.32591e+06	5.0528e+06
P0ACI3	Xylose operon regulatory protein	xylR	44.869	11765	11213	30752	30173	527884	503116	1.37981e+06	1.35383e+06
P0ACI6	Regulatory protein AsnC	asnC	16.887	43363	47046	45057	34350	732271	794466	760878	580068
P0ACJ0	Leucine-responsive regulatory protein	lrp	18.887	2232400	2225600	2550700	2550000	4.21633e+07	4.20349e+07	4.81751e+07	48161850
P0ACJ5	Uncharacterized HTH-type transcriptional regulator YbaO	ybaO	17.437	9112.3	3170.9	0	0	158891	55291	0	0
P0ACJ8	cAMP-activated global transcriptional regulator CRP	crp	23.64	1069200	1053400	1477500	1468600	25275888	24902376	34928100	34717704
P0ACK2	Putative aga operon transcriptional repressor	agaR	29.572	46759	46657	50121	69738	1.38276e+06	1.37974e+06	1.48218e+06	2.06229e+06
P0ACK5	Deoxyribose operon repressor	deoR	28.548	86275	89750	123080	144770	2.46298e+06	2562183	3.51369e+06	4.13289e+06
P0ACK8	L-fucose operon activator	fucR	27.362	8672.2	10439	4915.4	4070.2	237289	285632	134495	111369
P0ACL0	Glycerol-3-phosphate regulon repressor	glpR	28.048	103350	97778	118230	118500	2.89876e+06	2.74248e+06	3.31612e+06	3323688
P0ACL2	Exu regulon transcriptional regulator	exuR	29.835	304540	242580	196380	218650	9.08595e+06	7.23737e+06	5.859e+06	6.52342e+06
P0ACL5	Glc operon transcriptional activator	glcC	28.826	26777	27013	21723	21670	771874	778677	626187	624659
P0ACL9	Pyruvate dehydrogenase complex repressor	pdhR	29.425	68577	72985	73739	73577	2.01788e+06	2.14758e+06	2.16977e+06	2.165e+06
P0ACM2	HTH-type transcriptional repressor RspR	rspR	26.565	67974	75001	55408	56347	1.80573e+06	1.9924e+06	1.47191e+06	1.49686e+06
P0ACM5	Uncharacterized HTH-type transcriptional regulator YegW	yegW	28.277	22731	25092	23960	35965	642764	709526	677517	1.01698e+06
P0ACM9	Uncharacterized HTH-type transcriptional regulator YihL	yihL	26.938	4150.1	4192.8	3038.3	2287.3	111795	112946	81845.7	61615.3
P0ACN4	HTH-type transcriptional repressor AllR	allR	29.269	145330	157790	218540	197440	4.25366e+06	4.61836e+06	6.39645e+06	5.77887e+06
P0ACN7	HTH-type transcriptional repressor CytR	cytR	37.819	35921	38565	22355	28952	1.3585e+06	1.45849e+06	845444	1.09494e+06
P0ACP1	Catabolite repressor/activator	cra	37.999	129470	128670	142180	145040	4.91973e+06	4.88933e+06	5.4027e+06	5.51137e+06
P0ACP5	HTH-type transcriptional regulator GntR	gntR	36.422	34480	33962	34802	28150	1.25583e+06	1.23696e+06	1.26756e+06	1.02528e+06
P0ACP7	HTH-type transcriptional repressor PurR	purR	38.174	672830	643730	639760	624200	2.56846e+07	2.45737e+07	2.44222e+07	2.38282e+07
P0ACQ0	Ribose operon repressor	rbsR	36.612	37030	34834	30039	31361	1.35574e+06	1.27534e+06	1.09979e+06	1.14819e+06
P0ACQ4	Hydrogen peroxide-inducible genes activator	oxyR	34.276	245820	260600	348690	395300	8.42573e+06	8.93233e+06	1.19517e+07	1.35493e+07
P0ACR2	Uncharacterized HTH-type transcriptional regulator YdhB	ydhB	35.25	2140.5	2096.3	2959.3	2472.7	75452.6	73894.6	104315	87162.7
P0ACR4	Uncharacterized HTH-type transcriptional regulator YeiE	yeiE	32.723	19823	21172	42270	45950	648668	692811	1.3832e+06	1.50362e+06
P0ACR9	Transcriptional repressor MprA	mprA	20.563	643240	480220	557570	576830	1.32269e+07	9.87476e+06	1.14653e+07	1.18614e+07
P0ACS5	HTH-type transcriptional regulator ZntR	zntR	16.179	24052	27815	43684	29696	389137	450019	706763	480452
P0ACS7	HTH-type transcriptional regulator RpiR	rpiR	32.362	96210	100270	38226	52842	3.11355e+06	3.24494e+06	1.23707e+06	1.71007e+06
P0ACS9	HTH-type transcriptional regulator AcrR	acrR	24.766	27230	28134	25034	22909	674378	696767	619992	567364
P0ACT6	HTH-type transcriptional regulator UidR	uidR	21.799	20308	17241	8793.7	3441.7	442694	375837	191694	75025.6
P0ACU0	Uncharacterized HTH-type transcriptional regulator YbiH	ybiH	25.016	9231.4	11106	21237	10777	230933	277828	531265	269597
P0ACU2	HTH-type transcriptional regulator RutR	rutR	23.687	13666	15522	21752	22492	323707	367670	515240	532768
P0ACU5	HTH-type transcriptional repressor FabR	fabR	26.553	30597	36186	39469	40512	812442	960847	1.04802e+06	1.07572e+06
P0ACU7	HTH-type transcriptional regulator YjdC	yjdC	21.931	66628	72559	191450	202100	1.46122e+06	1.59129e+06	4.19869e+06	4.43226e+06
P0ACV0	Lipid A biosynthesis lauroyltransferase	lpxL	35.406	48174	52632	59497	60957	1.70565e+06	1.86349e+06	2.10655e+06	2.15824e+06
P0ACV4	Lipopolysaccharide assembly protein A	lapA	11.351	249810	230660	301840	345410	2.83559e+06	2.61822e+06	3.42619e+06	3.92075e+06
P0ACV6	Protein MpaA	mpaA	26.558	20293	21986	36794	39624	538941	583904	977175	1.05233e+06
P0ACV8	Uncharacterized protein YmjA	ymjA	9.3212	148190	153610	208260	202340	1.38131e+06	1.43183e+06	1.94123e+06	1.88605e+06
P0ACW2	Uncharacterized protein YdbJ	ydbJ	8.6959	14055	12493	23888	25156	122221	108638	207728	218754
P0ACX3	Putative monooxygenase YdhR	ydhR	11.288	150540	152630	311410	421630	1.6993e+06	1.72289e+06	3.5152e+06	4.75936e+06
P0ACX5	Uncharacterized protein YdhZ	ydhZ	7.9073	62888	68459	81173	122920	497274	541326	641859	971965
P0ACY1	Putative NAD(P)H nitroreductase YdjA	ydjA	20.059	484800	473800	542380	471910	9.7246e+06	9.50395e+06	1.08796e+07	9.46604e+06
P0ACY3	Uncharacterized protein YeaG	yeaG	74.479	43237	57733	232800	271450	3.22025e+06	4.2999e+06	1.73387e+07	2.02173e+07
P0ACY9	Uncharacterized protein YebG	yebG	10.717	127110	72533	93301	90299	1.36224e+06	777336	999907	967734
P0ACZ8	Transcriptional regulatory protein CusR	cusR	25.394	40234	15349	20980	23214	1.0217e+06	389773	532766	589496
P0AD01	Transcriptional regulatory protein DcuR	dcuR	27.488	20473	19527	44633	38292	562762	536758	1.22687e+06	1.05257e+06
P0AD05	Uncharacterized protein YecA	yecA	25.039	110210	74703	153070	214840	2.75955e+06	1.87049e+06	3.83272e+06	5.37938e+06
P0AD07	Uncharacterized protein YecF	yecF	8.2385	414770	438430	584770	613430	3.41708e+06	3.61201e+06	4.81763e+06	5.05374e+06
P0AD10	Uncharacterized protein YecJ	yecJ	9.1225	517030	520560	317390	319170	4.71661e+06	4.74881e+06	2.89539e+06	2.91163e+06
P0AD12	Protein YeeZ	yeeZ	29.68	117770	108900	257170	244010	3.49541e+06	3232152	7.63281e+06	7.24222e+06
P0AD14	Sensor histidine kinase YehU	yehU	62.092	8570.6	7203.3	4204.4	4853.2	532166	447267	261060	301345
P0AD19	Inner membrane protein YohK	yohK	24.469	2297.7	0	10838	12168	56222.4	0	265195	297739
P0AD24	UPF0352 protein YejL	yejL	8.2884	22427	22210	25292	31173	185884	184085	209630	258374
P0AD27	Inner membrane protein YejM	yejM	67.295	50212	53017	62161	66115	3.37902e+06	3.56778e+06	4.18312e+06	4.44921e+06
P0AD33	UPF0381 protein YfcZ	yfcZ	10.318	279380	268290	264480	282170	2.88264e+06	2.76822e+06	2.7289e+06	2.91143e+06
P0AD37	Uncharacterized protein YfeC	yfeC	12.719	10614	10979	2826.8	2601.3	134999	139642	35954.1	33085.9
P0AD40	Uncharacterized protein YpeB	ypeB	8.4149	6964.3	7135	7257.2	8313.3	58603.9	60040.3	61068.6	69955.6
P0AD42	Phosphatidylglycerophosphatase C	pgpC	24.439	15494	19443	21164	28704	378658	475167	517227	701497
P0AD44	Uncharacterized protein YfhG	yfhG	27.348	17089	16703	21326	22407	467350	456794	583223	612787
P0AD49	Ribosome-associated inhibitor A	raiA	12.784	98042	104190	81925	99560	1.25337e+06	1.33196e+06	1.04733e+06	1.27278e+06
P0AD53	Uncharacterized protein YgaC	ygaC	13.066	2680.3	15578	7139.5	38864	35020.8	203542	93284.7	507797
P0AD57	Octaprenyl-diphosphate synthase	ispB	35.217	110740	119990	155290	152720	3.89993e+06	4.22569e+06	5.46885e+06	5.37834e+06
P0AD59	Inhibitor of vertebrate lysozyme	ivy	16.872	171860	177140	621440	681070	2.89962e+06	2.98871e+06	1.04849e+07	1.1491e+07
P0AD61	Pyruvate kinase I	pykF	50.729	2168700	2094900	1802500	1902900	1.10016e+08	1.06272e+08	9.1439e+07	9.65322e+07
P0AD65	Penicillin-binding protein 2	mrdA	70.856	21934	21709	16418	13733	1.55416e+06	1.53821e+06	1.16331e+06	973065
P0AD68	Peptidoglycan synthase FtsI	ftsI	63.877	37767	44069	59239	62155	2.41244e+06	2.815e+06	3.78401e+06	3.97027e+06
P0AD70	D-alanyl-D-alanine-carboxypeptidase/endopeptidase AmpH	ampH	41.849	56632	57513	44596	44289	2.36999e+06	2.40686e+06	1.8663e+06	1.85345e+06
P0AD96	Leu/Ile/Val-binding protein	livJ	39.076	3601800	3745100	3372900	3419200	1.40744e+08	1.46344e+08	1.31799e+08	1.33609e+08
P0AD99	Branched-chain amino acid transport system 2 carrier protein	brnQ	46.208	18085	19386	20001	37634	835672	895788	924206	1.73899e+06
P0ADA1	Acyl-CoA thioesterase I	tesA	23.622	76742	64708	186410	186910	1.8128e+06	1.52853e+06	4.40338e+06	4.41519e+06
P0ADA3	Murein hydrolase activator NlpD	nlpD	40.149	172230	186850	197420	233010	6.91486e+06	7.50184e+06	7.92622e+06	9.35512e+06
P0ADA5	Uncharacterized lipoprotein YajG	yajG	20.95	378690	357770	267000	295650	7.93356e+06	7.49528e+06	5593650	6.19387e+06
P0ADA7	Osmotically-inducible lipoprotein B	osmB	6.948	73426	57766	330150	357940	510164	401358	2.29388e+06	2.48697e+06
P0ADB1	Osmotically-inducible lipoprotein E	osmE	12.021	594280	653580	2396600	2551400	7.14384e+06	7.85669e+06	2.88095e+07	3.06704e+07
P0ADB7	Entericidin B	ecnB	4.8095	708530	768930	3252300	3731400	3.40768e+06	3.69817e+06	1.56419e+07	1.79462e+07
P0ADC1	LPS-assembly lipoprotein LptE	lptE	21.356	268260	248960	193520	191270	5.72896e+06	5.31679e+06	4.13281e+06	4.08476e+06
P0ADC3	Lipoprotein-releasing system transmembrane protein LolC	lolC	43.263	64992	34438	65911	65926	2.81175e+06	1.48989e+06	2.85151e+06	2.85216e+06
P0ADC6	Lipopolysaccharide export system permease protein LptG	lptG	39.618	50446	27145	58349	104630	1.99857e+06	1.07543e+06	2.31167e+06	4.14523e+06
P0ADD2	UPF0442 protein YjjB	yjjB	17.046	7415	7456.9	10218	10660	126396	127110	174176	181710
P0ADE4	Translocation and assembly module TamA	tamA	64.795	43464	43211	65483	68049	2.81625e+06	2.79986e+06	4.24297e+06	4.40923e+06
P0ADE6	Uncharacterized protein YgaU	ygaU	16.063	131770	131280	743510	875920	2.11662e+06	2.10875e+06	1.1943e+07	1.40699e+07
P0ADE8	tRNA-modifying protein YgfZ	ygfZ	36.094	489110	452100	456620	494300	1.76539e+07	1.63181e+07	1.64812e+07	1.78413e+07
P0ADF6	Phosphogluconate dehydratase	edd	64.638	38113	42624	17825	20498	2.46355e+06	2.75513e+06	1.15217e+06	1.32495e+06
P0ADF8	Acetolactate synthase isozyme 1 small subunit	ilvN	11.106	781730	773550	1628400	1823100	8.68189e+06	8.59105e+06	1.8085e+07	2.02473e+07
P0ADG1	Acetolactate synthase isozyme 2 small subunit	ilvM	9.7031	1041700	1044700	1231400	1330300	1.01077e+07	1.01368e+07	1.19484e+07	1.2908e+07
P0ADG4	Inositol-1-monophosphatase	suhB	29.172	390330	359120	202550	189580	1.13867e+07	1.04762e+07	5.90879e+06	5.53043e+06
P0ADG7	Inosine-5-monophosphate dehydrogenase	guaB	52.022	1962200	2054300	1933100	2037200	1.02078e+08	1.06869e+08	1.00564e+08	1.05979e+08
P0ADH5	Type 1 fimbriae regulatory protein FimB	fimB	22.993	11895	12934	29556	29228	273502	297391	679581	672039
P77170;P0ADI0	Putative DNA-invertase from lambdoid prophage Qin;Putative DNA-invertase from lambdoid prophage Rac	pinQ;pinR	21.852	418.3	422.62	4074.8	4127.9	9140.69	9235.09	89042.5	90202.9
P0ADI4	Enterobactin synthase component B;Isochorismatase;Aryl carrier protein	entB	32.554	152470	178800	99338	99919	4.96351e+06	5.82066e+06	3.23385e+06	3.25276e+06
P0ADI7	Isochorismatase family protein YecD	yecD	20.452	84281	82199	145430	160100	1.72372e+06	1.68113e+06	2.97433e+06	3.27437e+06
P0ADI9	Uncharacterized membrane protein YhhN	yhhN	23.79	31110	45772	86334	86219	740107	1.08892e+06	2.05389e+06	2.05115e+06
P0ADK0	Uncharacterized protein YiaF	yiaF	25.663	593920	645050	678780	724070	1.52418e+07	1.65539e+07	1.74195e+07	1.85818e+07
P0ADK6	Protein YibA	yibA	31.873	29787	94379	60926	54899	949401	3.00814e+06	1.94189e+06	1.7498e+06
P0ADK8	Uncharacterized protein YibL	yibL	13.696	260630	258500	348810	282450	3.56959e+06	3540416	4.7773e+06	3.86844e+06
P0ADL3	Uncharacterized protein YicN	yicN	17.219	3049.6	2452.4	5798.3	5928.3	52511.1	42227.9	99840.9	102079
P0ADM0	Inner membrane protein YidH	yidH	12.779	3044	3394.3	6494.8	7750.5	38899.3	43375.8	82997	99043.6
P0ADM4	Uncharacterized protein YidQ	yidQ	11.826	47344	50712	60639	62253	559890	599720	717117	736204
P0ADM8	Uncharacterized protein YieE	yieE	27.646	235.22	568.13	567.67	690.33	6502.89	15706.5	15693.8	19084.9
P0ADN2	UPF0438 protein YifE	yifE	13.133	1593300	1541900	1286800	1315700	2.09248e+07	2.02498e+07	1.68995e+07	1.72791e+07
P0ADN6	Uncharacterized lipoprotein YifL	yifL	7.1771	204800	145040	165920	211810	1.46987e+06	1.04097e+06	1.19082e+06	1.52018e+06
P0ADP0	Flavin mononucleotide phosphatase YigB	yigB	27.122	127350	117900	144380	155370	3.45399e+06	3.19768e+06	3.91587e+06	4.21395e+06
P0ADP2	Uncharacterized protein YigI	yigI	17.163	235170	220960	280910	300250	4.03622e+06	3.79234e+06	4.82126e+06	5.15319e+06
P0ADP7	Ubiquinone biosynthesis protein UbiJ	ubiJ	22.152	55644	62915	63239	64481	1.23263e+06	1.39369e+06	1.40087e+06	1.42838e+06
P0ADP9	Protein YihD	yihD	10.273	527100	624930	870200	824240	5.4149e+06	6.41991e+06	8.93956e+06	8.46742e+06
P0ADQ2	Uncharacterized protein YiiD	yiiD	37.094	66509	65611	111370	114250	2.46708e+06	2.43377e+06	4.13116e+06	4.23799e+06
P0ADQ7	Uncharacterized protein YgaM	ygaM	11.847	21254	14385	174510	195930	251796	170419	2.06742e+06	2.32118e+06
P0ADR6	Ribosomal RNA large subunit methyltransferase M	rlmM	41.905	118680	113100	126960	127520	4.97329e+06	4.73946e+06	5.32026e+06	5.34373e+06
P0ADR8	LOG family protein YgdH	ygdH	50.971	113550	122990	212250	225600	5.78776e+06	6.26892e+06	1.08186e+07	1.14991e+07
P0ADS2	Cell division protein ZapA	zapA	12.594	142740	127400	196560	176380	1.79767e+06	1.60448e+06	2.47548e+06	2.22133e+06
P0ADS6	Uncharacterized protein YggE	yggE	26.635	183010	172540	515540	542760	4.87447e+06	4.5956e+06	1.37314e+07	1.44564e+07
P0ADS9	Uncharacterized protein YggN	yggN	26.429	123360	124580	132510	126400	3.26028e+06	3.29252e+06	3.50211e+06	3.34063e+06
P0ADT2	UPF0441 protein YgiB	ygiB	23.479	288400	250760	234730	228810	6.77134e+06	5.88759e+06	5.51123e+06	5.37223e+06
P0ADT5	Putative acid--amine ligase YgiC	ygiC	45.025	312810	326500	292270	324710	1.40843e+07	1.47007e+07	1.31595e+07	1.46201e+07
P0ADT8	Uncharacterized protein YgiM	ygiM	23.076	106830	97798	81337	82175	2.46521e+06	2.25679e+06	1.87693e+06	1.89627e+06
P0ADU2	Probable quinol monooxygenase YgiN	ygiN	11.532	233430	246800	516410	529340	2.69191e+06	2.8461e+06	5.95524e+06	6.10435e+06
P0ADU5	Protein YgiW	ygiW	14.011	1320.1	3488.6	58163	65640	18495.9	48878.8	814922	919682
P0ADU7	Uncharacterized protein YqiB	yqiB	16.548	22179	23770	17792	12592	367018	393346	294422	208372
P0ADV1	Lipopolysaccharide export system protein LptA	lptA	20.127	145510	147140	152050	152810	2.92868e+06	2.96149e+06	3.06031e+06	3.07561e+06
P0ADV5	Uncharacterized protein YhbW	yhbW	37.129	11933	12719	30061	28350	443060	472244	1.11613e+06	1.05261e+06
P0ADV7	Probable phospholipid-binding protein MlaC	mlaC	23.962	512460	436110	897690	813380	1.22796e+07	1.04501e+07	2.15104e+07	1.94902e+07
P0ADV9	Lipopolysaccharide export system protein LptC	lptC	21.702	94008	91849	85351	79315	2.04016e+06	1.99331e+06	1.85229e+06	1.72129e+06
P0ADW3	Inner membrane protein YhcB	yhcB	14.961	1254600	1242100	1798700	1759800	1.87701e+07	1.85831e+07	2.69104e+07	2.63284e+07
P0ADW8	Uncharacterized protein YheV	yheV	7.5987	111830	110650	157370	166190	849763	840796	1.19581e+06	1.26283e+06
P0ADX1	Protein YhfA	yhfA	14.517	132610	201100	301110	318720	1.9251e+06	2.91937e+06	4.37121e+06	4.62686e+06
P0ADX5	Uncharacterized protein YhfG	yhfG	6.5985	0	0	0	33562	0	0	0	221459
P0ADX7	Uncharacterized protein YhhA	yhhA	16.624	0	0	769.57	1419.5	0	0	12793.3	23597.8
P0ADX9	Ribosomal RNA small subunit methyltransferase D	rsmD	21.677	77379	72672	82712	88286	1.67734e+06	1.57531e+06	1.79295e+06	1.91378e+06
P0ADY1	Peptidyl-prolyl cis-trans isomerase D	ppiD	68.149	479630	479150	595270	606040	3.26863e+07	3.26536e+07	4.05671e+07	4.1301e+07
P0ADY3	50S ribosomal protein L14	rplN	13.541	7247700	7189800	5404000	5507000	9.81411e+07	9.73571e+07	73175564	74570287
P0ADY7	50S ribosomal protein L16	rplP	15.281	12815000	12912000	8510500	7934100	195826015	197308272	1.30049e+08	1.21241e+08
P0ADZ0	50S ribosomal protein L23	rplW	11.199	161080	164820	96779	70576	1.80393e+06	1.84582e+06	1.08383e+06	790381
P0ADZ4	30S ribosomal protein S15	rpsO	10.269	3367700	3643200	2385800	2310000	3.45829e+07	3.7412e+07	2.44998e+07	23721390
P0ADZ7	UPF0092 membrane protein YajC	yajC	11.887	824150	808590	858520	863040	9.79667e+06	9.61171e+06	1.02052e+07	1.0259e+07
P0AE01	tRNA (cytidine/uridine-2-O-)-methyltransferase TrmJ	trmJ	27.048	419180	466670	405660	428200	1.1338e+07	1.26225e+07	1.09723e+07	1.1582e+07
P0AE06	Multidrug efflux pump subunit AcrA	acrA	42.196	733030	722230	941700	1028700	3.09309e+07	3.04752e+07	3.9736e+07	4.3407e+07
P0AE08	Alkyl hydroperoxide reductase subunit C	ahpC	20.761	7682000	7289300	8682700	9058500	159486002	1.51333e+08	1.80262e+08	1.88064e+08
P0AE12	AMP nucleosidase	amn	53.994	160290	160320	335730	365140	8.6547e+06	8.65632e+06	1.81274e+07	1.97154e+07
P0AE14	Protein AmpE	ampE	32.122	16805	13118	43641	53234	539810	421376	1.40184e+06	1.70998e+06
P0AE16	Protein AmpG	ampG	53.245	22718	6703.5	3741.9	3248.9	1.20962e+06	356928	199237	172988
P0AE18	Methionine aminopeptidase	map	29.33	498860	483780	472110	499220	1.46316e+07	1.41893e+07	1.3847e+07	1.46421e+07
P0AE22	Class B acid phosphatase	aphA	26.103	20961	21502	35534	39558	547145	561267	927544	1.03258e+06
P0AE28	Protein AroM	aroM	24.917	36038	32827	23094	22419	897959	817950	575433	558614
P0AE30	Arginine ABC transporter permease protein ArtM	artM	24.913	19303	16273	24768	25179	480896	405409	617045	627284
P0AE34	Arginine ABC transporter permease protein ArtQ	artQ	26.217	106740	109500	147800	144640	2.7984e+06	2.87076e+06	3.87487e+06	3.79203e+06
P0AE37	Arginine N-succinyltransferase	astA	38.455	8635.9	9677.9	14934	17494	332094	372164	574287	672732
P0AE39	Transcriptional regulatory protein YpdB	ypdB	28.721	50984	43906	72689	79251	1.46431e+06	1.26102e+06	2.0877e+06	2.27617e+06
P0AE45	UPF0053 inner membrane protein YtfL	ytfL	49.762	31010	31314	49494	60506	1.54312e+06	1.55825e+06	2.46292e+06	3.0109e+06
P0AE48	Gamma-glutamylcyclotransferase family protein YtfP	ytfP	12.866	227350	219940	392370	391060	2.92509e+06	2.82975e+06	5.04823e+06	5.03138e+06
P0AE52	Putative peroxiredoxin bcp	bcp	17.634	2075900	2032800	2718800	2827600	3.66064e+07	3.58464e+07	4.79433e+07	4.98619e+07
P0AE60	Cell division activator CedA	cedA	9.3767	24744	22476	30411	28547	232017	210751	285155	267677
P0AE67	Chemotaxis protein CheY	cheY	14.097	2027600	1991400	94176	44936	2.85831e+07	2.80728e+07	1.3276e+06	633463
P0AE70	mRNA interferase MazF	mazF	12.098	26499	28010	35103	36672	320585	338865	424676	443658
P0AE72	Antitoxin MazE	mazE	9.3556	24629	27698	35007	34818	230419	259131	327511	325743
P0AE76	Bifunctional adenosylcobalamin biosynthesis protein CobU	cobU	20.164	10316	10284	10953	13214	208012	207367	220856	266447
P0AE78	Magnesium and cobalt efflux protein CorC	corC	33.298	135360	94988	117110	99612	4.50722e+06	3.16291e+06	3.89953e+06	3.31688e+06
P0AE82	Sensor protein CpxA	cpxA	51.624	31487	29068	30012	31474	1.62548e+06	1.50061e+06	1.54934e+06	1.62481e+06
P0AE85	Periplasmic protein CpxP	cpxP	18.965	36160	33357	38101	38902	685774	632616	722585	737776
P0AE88	Transcriptional regulatory protein CpxR	cpxR	26.312	363360	339370	545970	595670	9.56073e+06	8.9295e+06	1.43656e+07	1.56733e+07
P0AE91	Protein CreA	creA	17.108	179800	181250	162690	167520	3.07602e+06	3100825	2.7833e+06	2.86593e+06
P0AEA5	Protoheme IX farnesyltransferase	cyoE	32.248	3973.9	4394.7	0	0	128150	141720	0	0
P0AEA8	Siroheme synthase;Uroporphyrinogen-III C-methyltransferase;Precorrin-2 dehydrogenase;Sirohydrochlorin ferrochelatase	cysG	49.951	93717	98050	92240	94306	4.68126e+06	4.8977e+06	4.60748e+06	4.71068e+06
P0AEB0	Sulfate transport system permease protein CysW	cysW	32.537	96880	98537	81761	75801	3.15218e+06	3.2061e+06	2.66026e+06	2.46634e+06
P0AEB2	D-alanyl-D-alanine carboxypeptidase DacA	dacA	44.443	542660	653340	516920	554830	2.41174e+07	2.90364e+07	2.29735e+07	2.46583e+07
P0AEB7	RutC family protein YoaB	yoaB	12.493	1027000	995930	1210200	1213700	12830311	1.24422e+07	1.5119e+07	1.51628e+07
P0AEC0	UPF0053 inner membrane protein YoaE	yoaE	56.527	14381	18127	19562	24465	812915	1.02466e+06	1.10578e+06	1.38293e+06
P0AEC3	Aerobic respiration control sensor protein ArcB	arcB	87.982	54071	153850	126390	125060	4.75727e+06	1.3536e+07	1.112e+07	1.1003e+07
P0AEC5	Signal transduction histidine-protein kinase BarA	barA	102.45	16121	16168	19602	23747	1.6516e+06	1.65641e+06	2.00822e+06	2.43288e+06
P0AEC8	Sensor histidine kinase DcuS	dcuS	60.55	1966.3	2098.1	2719.6	2603.2	119059	127040	164672	157624
P0AED0	Universal stress protein A	uspA	16.066	979110	1100900	2889400	3629100	1.57304e+07	1.76871e+07	4.64211e+07	5.83051e+07
P0AED5	Response regulator UvrY	uvrY	23.892	130040	110000	217680	224000	3.10692e+06	2628120	5.20081e+06	5351808
P0AED7	Succinyl-diaminopimelate desuccinylase	dapE	41.269	156650	178350	165480	150190	6.46479e+06	7.36033e+06	6.82919e+06	6.19819e+06
P0AED9	DNA-cytosine methyltransferase	dcm	53.464	32150	32188	46087	50653	1.71887e+06	1.7209e+06	2.464e+06	2.70811e+06
P0AEE1	Protein DcrB	dcrB	19.787	613670	568950	795350	866150	1.21427e+07	1.12578e+07	1.57376e+07	1.71385e+07
P0AEE3	Serine endoprotease DegS	degS	37.581	24194	33741	37722	35444	909235	1.26802e+06	1.41763e+06	1.33202e+06
P0AEE5	D-galactose-binding periplasmic protein	mglB	35.712	381990	351770	113800	147380	1.36416e+07	1.25624e+07	4.06403e+06	5.26323e+06
P0AEE8	DNA adenine methylase	dam	32.099	34221	30655	48191	51043	1.09846e+06	983995	1.54688e+06	1.63843e+06
P0AEF0	DNA replication protein DnaC	dnaC	27.935	47850	42376	55279	61948	1.33669e+06	1.18377e+06	1.54422e+06	1.73052e+06
P0AEF4	Transcriptional regulatory protein DpiA	dpiA	25.453	8301.4	9894.8	9390.1	9887.5	211296	251852	239006	251667
P0AEF8	Dipeptide transport system permease protein DppB	dppB	37.497	223040	227350	492350	372490	8.36333e+06	8.52494e+06	1.84616e+07	1.39673e+07
P0AEG1	Dipeptide transport system permease protein DppC	dppC	32.308	156340	124190	250340	260630	5.05103e+06	4.01233e+06	8.08798e+06	8.42043e+06
P0AEG4	Thiol:disulfide interchange protein DsbA	dsbA	23.104	612240	624870	336750	322200	1.41452e+07	1.4437e+07	7780272	7.44411e+06
P0AEG6	Thiol:disulfide interchange protein DsbC	dsbC	25.621	314210	291150	383430	406280	8.05037e+06	7.45955e+06	9.82386e+06	1.04093e+07
P0AEH1	Regulator of sigma-E protease RseP	rseP	49.071	48727	48794	53244	56069	2.39108e+06	2.39437e+06	2.61274e+06	2.75136e+06
P0AEH3	Protein ElaA	elaA	17.419	34121	36263	59708	61041	594354	631665	1.04005e+06	1.06327e+06
P0AEH5	Protein ElaB	elaB	11.306	12359	36225	503010	619810	139731	409560	5.68703e+06	7.00757e+06
P0AEI1	tRNA-2-methylthio-N(6)-dimethylallyladenosine synthase	miaB	53.662	454620	435900	324420	320810	2.43958e+07	2.33913e+07	1.7409e+07	1.72153e+07
P0AEI4	Ribosomal protein S12 methylthiotransferase RimO	rimO	49.581	305760	308070	264610	282190	1.51599e+07	1.52744e+07	1.31196e+07	1.39913e+07
P0AEI6	Phosphatase NudJ	nudJ	17.433	42868	44040	73466	78999	747318	767749	1.28073e+06	1.37719e+06
P0AEJ0	Multidrug export protein EmrB	emrB	55.624	14364	17552	15774	15969	798983	976312	877413	888260
P0AEJ2	Isochorismate synthase EntC	entC	42.931	125730	161460	38558	38917	5.39771e+06	6.93164e+06	1.65533e+06	1.67075e+06
P0AEJ4	Osmolarity sensor protein EnvZ	envZ	50.333	9006	7111	6671.3	5740.8	453299	357918	335787	288952
P0AEJ6	Ethanolamine ammonia-lyase heavy chain	eutB	49.403	39893	36619	62397	74233	1.97083e+06	1.80909e+06	3.0826e+06	3.66733e+06
P0AEK0	Exodeoxyribonuclease 10	exoX	25.133	13985	9113	26904	27184	351485	229037	676178	683215
P0AEK2	3-oxoacyl-[acyl-carrier-protein] reductase FabG	fabG	25.56	838060	904540	959000	941120	2.14208e+07	2.312e+07	24512040	2.4055e+07
P0AEK4	Enoyl-[acyl-carrier-protein] reductase [NADH] FabI	fabI	27.864	3104400	3152400	2618900	2668100	8.6501e+07	8.78385e+07	7.2973e+07	7.43439e+07
P0AEL0	Formate dehydrogenase, cytochrome b556(fdo) subunit	fdoI	24.606	1405.6	1687.5	1764.1	2399.6	34586.2	41522.6	43407.4	59044.6
P0AEL3	Ferrous iron transport protein A	feoA	8.3707	58921	72871	117520	121980	493210	609981	983725	1.02106e+06
P0AEL6	Ferrienterobactin-binding periplasmic protein	fepB	34.283	80432	102560	94630	63243	2.75745e+06	3.51606e+06	3.2442e+06	2.16816e+06
P0AEM0	FKBP-type 16 kDa peptidyl-prolyl cis-trans isomerase	fkpB	16.081	262880	252700	254240	262380	4.22737e+06	4.06367e+06	4.08843e+06	4.21933e+06
P0AEM4	Negative regulator of flagellin synthesis	flgM	10.34	175310	150560	27728	19342	1.81271e+06	1.55679e+06	286708	199996
P0AEM6	RNA polymerase sigma factor FliA	fliA	27.521	174100	240010	6276.6	1502.4	4.79141e+06	6.60532e+06	172738	41347.6
P0AEM9	Cystine-binding periplasmic protein	fliY	29.039	2613100	2450300	2164400	2220300	7.58818e+07	7.11543e+07	6.2852e+07	6.44753e+07
P0AEN1	NAD(P)H-flavin reductase	fre	26.242	294540	295070	315590	325260	7.72932e+06	7.74323e+06	8.28171e+06	8.53547e+06
P0AEN4	Cell division protein FtsL	ftsL	13.627	83152	70021	84802	73855	1.13311e+06	954176	1.1556e+06	1.00642e+06
P0AEN8	L-fucose mutarotase	fucU	15.473	201120	217610	448750	475520	3.11193e+06	3.36708e+06	6.94351e+06	7.35772e+06
P0AEP3	UTP--glucose-1-phosphate uridylyltransferase	galU	32.942	1144000	1165600	1071800	1216700	37685648	3.83972e+07	3.53072e+07	4.00805e+07
P0AEQ1	Protein GlcG	glcG	13.737	153030	146770	186000	204720	2.10217e+06	2.01618e+06	2555082	2.81224e+06
P0AEQ3	Glutamine-binding periplasmic protein	glnH	27.19	868270	888800	770390	728550	2.36083e+07	24166472	2.09469e+07	1.98093e+07
P0AEQ6	Glutamine transport system permease protein GlnP	glnP	24.364	128540	132010	109500	103670	3.13175e+06	3.21629e+06	2667858	2.52582e+06
P0AER3	Glutamate/aspartate transport system permease protein GltJ	gltJ	27.502	173420	181060	120030	110640	4.7694e+06	4.97951e+06	3.30107e+06	3.04282e+06
P0AER5	Glutamate/aspartate transport system permease protein GltK	gltK	24.914	156350	153160	79160	77411	3.8953e+06	3.81583e+06	1.97219e+06	1.92862e+06
P0AER8	Sodium/glutamate symport carrier protein	gltS	42.425	0	0	5360.9	1351.9	0	0	227436	57354.4
P0AES0	Bifunctional glutathionylspermidine synthetase/amidase;Glutathionylspermidine amidase;Glutathionylspermidine synthetase	gss	70.531	117740	110290	242360	272940	8.30432e+06	7.77886e+06	1.70939e+07	1.92507e+07
P0AES2	Glucarate dehydratase	gudD	49.14	8097.5	6615.2	8230.2	6902	397911	325071	404432	339164
P0AES4	DNA gyrase subunit A	gyrA	96.962	549290	563340	621520	574690	5.32603e+07	5.46226e+07	6.02638e+07	5.57231e+07
P0AES6	DNA gyrase subunit B	gyrB	89.949	413060	427720	466810	497610	3.71543e+07	3.8473e+07	4.19891e+07	4.47595e+07
P0AES9	Acid stress chaperone HdeA	hdeA	11.857	9172.5	23135	414000	567660	108758	274312	4908798	6.73074e+06
P0AET2	Acid stress chaperone HdeB	hdeB	12.043	1087.4	4718.8	75985	84350	13095.6	56828.5	915087	1.01583e+06
P0AET8	7-alpha-hydroxysteroid dehydrogenase	hdhA	26.778	57034	57164	513650	589940	1.52726e+06	1.53074e+06	1.37545e+07	1.57974e+07
P0AEU0	Histidine-binding periplasmic protein	hisJ	28.483	5268300	4083500	2969800	2899000	1.50057e+08	1.1631e+08	8.45888e+07	82572217
P0AEU3	Histidine transport system permease protein HisM	hisM	26.869	111250	111860	80106	80421	2.98918e+06	3.00557e+06	2.15237e+06	2.16083e+06
P0AEU7	Chaperone protein Skp	skp	17.688	2860600	3134000	4813100	4849500	5.05983e+07	55434192	8.51341e+07	85777956
P0AEV1	Regulator of RpoS	rssB	37.302	17608	18155	42174	53215	656814	677218	1.57317e+06	1.98503e+06
P0AEV9	Hydrogenase 3 maturation protease	hycI	17.056	11415	11910	19895	21298	194694	203137	339329	363259
P0AEW4	3,5-cyclic adenosine monophosphate phosphodiesterase CpdA	cpdA	30.938	56587	55424	50549	71171	1.75069e+06	1.71471e+06	1.56388e+06	2.20189e+06
P0AEW6	Inosine-guanosine kinase	gsk	48.448	108290	102000	80107	79893	5.24643e+06	4941696	3.88102e+06	3.87066e+06
P0AEW9	1-phosphofructokinase	fruK	33.755	35873	45425	43284	55906	1.21089e+06	1.53332e+06	1.46105e+06	1.88711e+06
P0AEX3	Alpha-ketoglutarate permease	kgtP	47.052	21891	22847	71396	101890	1.03002e+06	1.075e+06	3.35932e+06	4.79413e+06
P0AEX5	Probable phosphoribulokinase	prkB	32.344	39343	36843	68854	83481	1.27251e+06	1.19165e+06	2.22701e+06	2.70011e+06
P0AEX7	High-affinity branched-chain amino acid transport system permease protein LivH	livH	32.982	66905	75346	26795	23939	2.20666e+06	2.48506e+06	883753	789556
P0AEX9	Maltose-binding periplasmic protein	malE	43.387	24331	20928	24387	25359	1.05565e+06	908003	1.05808e+06	1.10025e+06
P0AEY3	Nucleoside triphosphate pyrophosphohydrolase	mazG	30.412	44589	42193	39459	41518	1.35604e+06	1.28317e+06	1.20003e+06	1.26265e+06
P0AEY5	Modulator of drug activity B	mdaB	21.891	245460	223610	269120	312410	5.37336e+06	4.89505e+06	5.89131e+06	6.83897e+06
P0AEZ1	5,10-methylenetetrahydrofolate reductase	metF	33.102	1657300	1478400	984930	974370	5.48599e+07	4.8938e+07	3.26032e+07	3.22536e+07
P0AEZ3	Septum site-determining protein MinD	minD	29.614	954900	986020	1377000	1449600	2.82784e+07	2.92e+07	40778478	4.29285e+07
P0AEZ9	Molybdenum cofactor biosynthesis protein B	moaB	18.665	387720	374510	859130	945280	7.23679e+06	6.99023e+06	1.60357e+07	1.76437e+07
P0AF01	Molybdenum transport system permease protein ModB	modB	24.939	39313	30322	1236.2	2312.4	980427	756200	30829.6	57668.9
P0AF03	Molybdopterin adenylyltransferase	mog	21.222	92543	93033	66407	67780	1.96395e+06	1.97435e+06	1.40929e+06	1.43843e+06
P0AF06	Motility protein B	motB	34.186	264510	301660	61032	62098	9.04254e+06	1.03125e+07	2.08644e+06	2.12288e+06
P0AF08	Protein mrp	mrp	39.938	472610	458240	513950	534250	1.88751e+07	1.83012e+07	2.05261e+07	2.13369e+07
P0AF10	Mannitol operon repressor	mtlR	21.99	12503	11545	7666.6	9346.5	274941	253875	168589	205530
P0AF12	5-methylthioadenosine/S-adenosylhomocysteine nucleosidase	mtnN	24.354	591770	642510	836860	1169300	1.4412e+07	1.56477e+07	2.03809e+07	2.84771e+07
P0AF16	Lipid II flippase MurJ	murJ	55.267	19558	16377	6065.5	11797	1.08091e+06	905108	335222	651985
P0AF18	N-acetylglucosamine-6-phosphate deacetylase	nagA	40.949	180040	204730	270430	279290	7.37246e+06	8.38349e+06	1.10738e+07	1.14366e+07
P0AF20	N-acetylglucosamine repressor	nagC	44.541	54962	53793	78005	66150	2.44806e+06	2.39599e+06	3.47442e+06	2.94639e+06
P0AF24	Ribonucleotide monophosphatase NagD	nagD	27.163	376160	371890	470100	547750	1.02176e+07	1.01016e+07	1.27693e+07	1.48785e+07
P0AF28	Nitrate/nitrite response regulator protein NarL	narL	23.927	313520	302810	597010	650000	7.50159e+06	7.24533e+06	1.42847e+07	15552550
P0AF32	Respiratory nitrate reductase 2 gamma chain	narV	26.018	0	0	760.4	1088.9	0	0	19784.1	28331
P0AF36	Cell division protein ZapB	zapB	9.6347	984270	887190	777490	858030	9.48315e+06	8.54781e+06	7.49088e+06	8.26686e+06
P0AF43	Uncharacterized protein YjbB	yjbB	59.466	9803.2	13120	18011	21923	582957	780194	1.07104e+06	1.30367e+06
P0AF48	UPF0047 protein YjbQ	yjbQ	15.656	21234	23206	74553	79616	332440	363313	1.1672e+06	1.24647e+06
P0AF50	Uncharacterized protein YjbR	yjbR	13.519	168630	158900	302590	373120	2.27971e+06	2.14817e+06	4.09071e+06	5.04421e+06
P0AF52	Guanine/hypoxanthine permease GhxP	ghxP	45.711	219640	196820	100930	124660	1.004e+07	8.99684e+06	4.61361e+06	5.69833e+06
P0AF54	Inner membrane protein YjcH	yjcH	11.671	26432	24272	12614	12726	308488	283279	147218	148525
P0AF56	Uncharacterized protein YjcO	yjcO	25.079	18419	27960	10706	12481	461930	701209	268496	313011
P0AF59	Uncharacterized protein YjdI	yjdI	8.5498	0	0	32931	36213	0	0	281553	309614
P0AF63	HTH-type transcriptional repressor NsrR	nsrR	15.593	54427	51744	83181	82320	848680	806844	1.29704e+06	1.28362e+06
P0AF67	tRNA threonylcarbamoyladenosine biosynthesis protein TsaE	tsaE	16.853	141570	137920	192760	164770	2.38588e+06	2.32437e+06	3.24858e+06	2.77687e+06
P0AF70	Uncharacterized protein YjeI	yjeI	11.958	1424700	1363100	2438500	2566100	1.70366e+07	1.62999e+07	29159583	3.06854e+07
P0AF90	Regulator of ribonuclease activity B	rraB	15.603	626760	566320	498330	524510	9.77934e+06	8.83629e+06	7.77544e+06	8.18393e+06
P0AF93	2-iminobutanoate/2-iminopropanoate deaminase	ridA	13.611	764460	712650	505190	1316300	1.04051e+07	9.69988e+06	6.87614e+06	1.79162e+07
P0AF96	Toxin-antitoxin biofilm protein TabA	tabA	16.865	72043	78920	112450	134240	1.21501e+06	1.33099e+06	1.89647e+06	2.26396e+06
P0AF98	Lipopolysaccharide export system permease protein LptF	lptF	40.357	87440	84359	100920	103080	3.52882e+06	3.40448e+06	4.07283e+06	4.16e+06
P0AFA2	Nitrate/nitrite sensor protein NarX	narX	67.083	5726.1	6494.1	11756	13520	384124	435644	788628	906962
P0AFA7	Na(+)/H(+) antiporter NhaB	nhaB	56.728	125730	121200	136320	150100	7.13241e+06	6.87543e+06	7.73316e+06	8.51487e+06
P0AFB1	Lipoprotein NlpI	nlpI	33.62	76292	77771	87666	93432	2.56494e+06	2.61466e+06	2.94733e+06	3.14118e+06
P0AFB5	Nitrogen regulation protein NR(II)	glnL	38.556	34648	26155	21014	22819	1.33589e+06	1.00843e+06	810216	879809
P0AFB8	Nitrogen regulation protein NR(I)	glnG	52.254	112190	110540	55603	59191	5.86238e+06	5.77616e+06	2.90548e+06	3.09297e+06
P0AFC0	Dihydroneopterin triphosphate diphosphatase	nudB	17.306	30486	30204	29368	29170	527591	522710	508243	504816
P0AFC3	NADH-quinone oxidoreductase subunit A	nuoA	16.457	658630	610400	608610	630690	1.08391e+07	1.00454e+07	1.00159e+07	1.03793e+07
P0AFC7	NADH-quinone oxidoreductase subunit B	nuoB	25.056	334910	316580	309650	333100	8.3915e+06	7.93223e+06	7.75859e+06	8.34615e+06
P0AFD1	NADH-quinone oxidoreductase subunit E	nuoE	18.59	927460	869230	894010	954690	1.72415e+07	1.6159e+07	1.66196e+07	1.77477e+07
P0AFD4	NADH-quinone oxidoreductase subunit H	nuoH	36.219	292020	320070	290940	292710	1.05767e+07	1.15926e+07	1.05376e+07	1.06017e+07
P0AFD6	NADH-quinone oxidoreductase subunit I	nuoI	20.538	473750	468980	506140	514940	9.72988e+06	9.63191e+06	1.03951e+07	1.05758e+07
P0AFE0	NADH-quinone oxidoreductase subunit J	nuoJ	19.874	117740	153430	0	0	2.33996e+06	3.04927e+06	0	0
P0AFE4	NADH-quinone oxidoreductase subunit K	nuoK	10.845	130230	137490	185000	160170	1.41234e+06	1.49108e+06	2.00633e+06	1.73704e+06
P0AFE8	NADH-quinone oxidoreductase subunit M	nuoM	56.524	185760	204340	187260	199650	1.04999e+07	1.15501e+07	1.05847e+07	1.1285e+07
P0AFF0	NADH-quinone oxidoreductase subunit N	nuoN	52.043	64943	66989	64651	71132	3.37983e+06	3.48631e+06	3.36463e+06	3.70192e+06
P0AFF2	Nucleoside permease NupC	nupC	43.475	202400	226350	131060	128840	8799340	9.84057e+06	5.69783e+06	5601319
P0AFF4	Nucleoside permease NupG	nupG	46.389	4073.2	0	4517.8	749.9	188952	0	209576	34787.1
P0AFF6	Transcription termination/antitermination protein NusA	nusA	54.87	1046800	1023000	995850	1005300	57437916	56132010	5.46423e+07	55160811
P0AFG0	Transcription termination/antitermination protein NusG	nusG	20.531	1159200	1237400	1176200	1126700	2.37995e+07	2.54051e+07	2.41486e+07	2.31323e+07
P0AFG3	2-oxoglutarate dehydrogenase E1 component	sucA	105.06	2009300	1956800	1688900	1791900	211097058	205581408	177435834	188257014
P0AFG6	Dihydrolipoyllysine-residue succinyltransferase component of 2-oxoglutarate dehydrogenase complex	sucB	44.011	2970200	3011300	2944300	2932000	1.30721e+08	1.3253e+08	1.29582e+08	1.2904e+08
P0AFG8	Pyruvate dehydrogenase E1 component	aceE	99.667	2089800	2110600	1700100	1696800	2.08284e+08	2.10357e+08	1.69444e+08	1.69115e+08
P0AFH0	Methylated-DNA--protein-cysteine methyltransferase	ogt	19.179	46094	37654	107150	114720	884037	722166	2.05503e+06	2.20021e+06
P0AFH2	Oligopeptide transport system permease protein OppB	oppB	33.443	180790	96793	129290	145010	6.04616e+06	3.23705e+06	4.32385e+06	4.84957e+06
P0AFH6	Oligopeptide transport system permease protein OppC	oppC	33.022	56989	58758	61284	70465	1.88189e+06	1.94031e+06	2.02372e+06	2.3269e+06
P0AFH8	Osmotically-inducible protein Y	osmY	21.073	281540	280210	1588600	1670100	5.93289e+06	5.90487e+06	3.34766e+07	3.5194e+07
P0AFI2	DNA topoisomerase 4 subunit A	parC	83.83	191020	187510	156100	153090	1.60132e+07	1.5719e+07	13085863	1.28335e+07
P0AFI5	D-alanyl-D-alanine endopeptidase	pbpG	33.887	85030	87982	109880	118670	2.88141e+06	2.98145e+06	3.7235e+06	4.02137e+06
P0AFI7	Pyridoxine/pyridoxamine 5-phosphate oxidase	pdxH	25.545	265620	248550	258570	311780	6.78526e+06	6.34921e+06	6.60517e+06	7.96442e+06
P0AFI9	Putative permease PerM	perM	39.194	9270.3	13154	15951	16346	363340	515558	625183	640665
P0AFJ1	Protein PhnA	phnA	12.345	518650	683570	549610	330920	6.40273e+06	8.43867e+06	6.78494e+06	4.08521e+06
P0AFJ5	Phosphate regulon transcriptional regulatory protein PhoB	phoB	26.433	50037	50987	85906	93334	1.32263e+06	1.34774e+06	2.27075e+06	2.4671e+06
P0AFJ7	Low-affinity inorganic phosphate transporter 1	pitA	53.388	364950	359850	216750	224170	1.9484e+07	1.92117e+07	11571849	1.1968e+07
P0AFK0	Metalloprotease PmbA	pmbA	48.369	211620	216380	240550	260780	1.02358e+07	1.04661e+07	1.16352e+07	1.26137e+07
P0AFK2	Nicotinamide riboside transporter PnuC	pnuC	26.996	22839	24222	37616	134640	616562	653897	1.01548e+06	3.63474e+06
P0AFK4	Spermidine/putrescine transport system permease protein PotB	potB	31.062	33195	32419	27011	28221	1.0311e+06	1.007e+06	839016	876601
P0AFK6	Spermidine/putrescine transport system permease protein PotC	potC	29.111	41702	43299	23055	21819	1.21399e+06	1.26048e+06	671154	635173
P0AFK9	Spermidine/putrescine-binding periplasmic protein	potD	38.867	1096100	1194100	959710	975080	4.26021e+07	4.64111e+07	3.7301e+07	3.78984e+07
P0AFL1	Putrescine transport system permease protein PotI	potI	30.54	8434.5	8983.7	10568	20280	257590	274362	322747	619351
P0AFL3	Peptidyl-prolyl cis-trans isomerase A	ppiA	20.431	375910	411430	405470	415020	7.68022e+06	8.40593e+06	8.28416e+06	8.47927e+06
P0AFL6	Exopolyphosphatase	ppx	58.135	145370	140530	144910	163230	8.45108e+06	8.16971e+06	8.42434e+06	9.48938e+06
P0AFL9	Paraquat-inducible protein A	pqiA	46.463	1402.4	1751.3	2377.1	2329.1	65159.7	81370.7	110447	108217
P0AFM2	Glycine betaine-binding periplasmic protein	proX	36.022	38269	59743	145970	143000	1.37853e+06	2.15206e+06	5.25813e+06	5151146
P0AFM4	Phosphate starvation-inducible protein PsiF	psiF	11.686	0	0	4104.4	4869	0	0	47964	56899.1
P0AFM6	Phage shock protein A	pspA	25.493	272430	311000	374250	379070	6.94506e+06	7928323	9.54076e+06	9.66363e+06
P0AFM9	Phage shock protein B	pspB	8.763	134710	162160	175540	168850	1.18046e+06	1.42101e+06	1.53826e+06	1.47963e+06
P0AFN2	Phage shock protein C	pspC	13.517	27127	29200	42582	44576	366676	394696	575581	602534
P0AFN6	Inner membrane transport permease YadH	yadH	28.516	0	0	2242.9	0	0	0	63958.5	0
P0AFP2	DNA base-flipping protein	atl	14.449	8024.4	12736	19061	20130	115945	184022	275412	290858
P0AFP4	Uncharacterized oxidoreductase YbbO	ybbO	29.41	67111	66529	104300	104320	1.97373e+06	1.95662e+06	3067463	3.06805e+06
P0AFP6	Putative GTP cyclohydrolase 1 type 2	ybgI	26.892	664500	707130	1562200	1671200	17869734	1.90161e+07	4.20107e+07	4.49419e+07
P0AFP9	Inner membrane transport permease YbhR	ybhR	41.565	2185.8	3042.8	4668.1	4637.8	90852.8	126474	194030	192770
P0AFQ2	Inner membrane transport permease YbhS	ybhS	42.059	481.22	3601.6	906.54	1058.2	20239.6	151480	38128.2	44506.8
P0AFQ7	Uncharacterized deoxyribonuclease YcfH	ycfH	29.808	134050	122220	125960	115880	3.99576e+06	3.64313e+06	3.75462e+06	3.45415e+06
P0AFR0	NTE family protein RssA	rssA	33.067	26889	28686	49771	46433	889139	948560	1.64578e+06	1.5354e+06
P0AFR2	C4-dicarboxylic acid transporter DauA	dauA	59.428	29825	35690	18702	20249	1.77244e+06	2.12099e+06	1.11142e+06	1.20336e+06
P0AFR4	Uncharacterized protein YciO	yciO	23.211	223050	229680	309400	315260	5.17721e+06	5.3311e+06	7.18148e+06	7.3175e+06
P0AFS3	Dihydrofolate reductase FolM	folM	26.348	22548	23004	48368	53852	594095	606109	1.2744e+06	1.41889e+06
P0AFS5	AI-2 transport protein TqsA	tqsA	37.542	0	0	2168.2	4331.2	0	0	81398.6	162602
P0AFS7	UPF0118 inner membrane protein YdiK	ydiK	39.841	45430	51026	93615	101820	1.80998e+06	2.03293e+06	3.72972e+06	4.05661e+06
P0AFS9	Murein DD-endopeptidase MepM	mepM	49.057	23797	25272	23591	23434	1.16741e+06	1.23977e+06	1.1573e+06	1.1496e+06
P0AFT2	Inner membrane amino-acid ABC transporter permease protein YecS	yecS	24.801	89474	110370	65529	54382	2.21904e+06	2.73729e+06	1.62518e+06	1.34873e+06
P0AFT5	Transcriptional regulatory protein YehT	yehT	27.399	27919	27564	9299	9167.1	764953	755226	254783	251169
P0AFU0	Inner membrane ABC transporter permease protein YejB	yejB	40.36	2384.2	2416.2	5106.4	5200.7	96226.3	97517.8	206094	209900
P0AFU4	Transcriptional regulatory protein GlrR	glrR	49.148	26000	25208	40868	37627	1277848	1.23892e+06	2.00858e+06	1.84929e+06
P0AFU8	Riboflavin synthase	ribC	23.445	537110	549400	801450	836070	1.25925e+07	12880683	1.879e+07	1.96017e+07
P0AFV4	Murein DD-endopeptidase MepS/Murein LD-carboxypeptidase	mepS	21.04	70872	66074	75876	73734	1.49115e+06	1.3902e+06	1.59643e+06	1.55136e+06
P0AFW0	Transcription antitermination protein RfaH	rfaH	18.34	42522	46287	44708	44182	779853	848904	819945	810298
P0AFW2	Ribosome modulation factor	rmf	6.5074	4806.2	0	33122	39108	31275.9	0	215538	254491
P0AFW4	Regulator of nucleoside diphosphate kinase	rnk	14.927	176500	216410	158820	164340	2.63462e+06	3.23035e+06	2.37071e+06	2.4531e+06
P0AFW8	Protein rof	rof	9.4795	307060	308820	656300	691980	2.91078e+06	2.92746e+06	6.2214e+06	6.55962e+06
P0AFX0	Ribosome hibernation promoting factor	hpf	10.75	58559	33498	142570	144810	629509	360104	1.53263e+06	1.55671e+06
P0AFX4	Regulator of sigma D	rsd	18.243	129180	132340	223680	235620	2.35663e+06	2.41428e+06	4.08059e+06	4.29842e+06
P0AFX7	Anti-sigma-E factor RseA	rseA	24.321	127600	105530	158430	143790	3.10336e+06	2.5666e+06	3.85318e+06	3.49712e+06
P0AFX9	Sigma-E factor regulatory protein RseB	rseB	35.749	58719	55262	57279	68624	2.09915e+06	1.97556e+06	2.04767e+06	2.45324e+06
P0AFY2	Protein SanA	sanA	27.287	16898	4588.4	28008	13658	461096	125204	764254	372686
P0AFY6	Peptide antibiotic transporter SbmA	sbmA	46.459	6356.3	9033.4	9140.8	8802.7	295307	419683	424672	408965
P0AFY8	Negative modulator of initiation of replication	seqA	20.315	625250	575990	681120	696030	1.2702e+07	1.17012e+07	1.3837e+07	1.41398e+07
P0AFZ1	Protein SseB	sseB	28.642	94942	88613	82613	65513	2.71933e+06	2.53805e+06	2.3662e+06	1.87642e+06
P0AFZ3	Stringent starvation protein B	sspB	18.262	95080	350300	64249	50081	1.73635e+06	6.39718e+06	1.17332e+06	914579
P0AG00	Lipopolysaccharide biosynthesis protein WzzE	wzzE	39.489	139210	118740	142230	152950	5.49726e+06	4.68892e+06	5.61652e+06	6.03984e+06
P0AG03	3-octaprenyl-4-hydroxybenzoate carboxy-lyase partner protein	ubiX	20.695	65878	74968	86563	83577	1.36335e+06	1.55146e+06	1.79142e+06	1.72963e+06
P0AG07	Ribulose-phosphate 3-epimerase	rpe	24.554	323030	331900	446460	437970	7.93168e+06	8.14947e+06	1.09624e+07	1.07539e+07
P0AG14	Probable protease SohB	sohB	39.366	304430	294600	380360	404930	1.19842e+07	1.15972e+07	1.49733e+07	1.59405e+07
P0AG16	Amidophosphoribosyltransferase	purF	56.487	757530	786990	395080	367220	4.27906e+07	4.44547e+07	2.23169e+07	2.07432e+07
P0AG18	N5-carboxyaminoimidazole ribonucleotide mutase	purE	17.78	705700	721160	493160	496790	12547346	1.28222e+07	8.76838e+06	8.83293e+06
P0AG20	GTP pyrophosphokinase	relA	83.875	79107	71939	1495300	1616500	6.6351e+06	6.03388e+06	1.25418e+08	1.35584e+08
P0AG24	Bifunctional (p)ppGpp synthase/hydrolase SpoT;GTP pyrophosphokinase;Guanosine-3,5-bis(diphosphate) 3-pyrophosphohydrolase	spoT	79.342	59687	59988	75601	83104	4.73569e+06	4.75957e+06	5.99833e+06	6.59364e+06
P0AG27	Uncharacterized protein YibN	yibN	15.596	847490	795530	634180	718940	1.32175e+07	1.24071e+07	9.89067e+06	1.12126e+07
P0AG30	Transcription termination factor Rho	rho	47.004	1409600	1305200	1267800	1303500	6.62568e+07	6.13496e+07	5.95917e+07	61269714
P0AG34	Homoserine/homoserine lactone efflux protein	rhtB	22.426	10068	9924.3	17365	15587	225785	222562	389427	349554
P0AG40	Riboflavin biosynthesis protein RibF;Riboflavin kinase;FMN adenylyltransferase	ribF	34.734	123000	127600	125750	121560	4272282	4.43206e+06	4.3678e+06	4.22227e+06
P0AG44	50S ribosomal protein L17	rplQ	14.364	6528000	6610900	5093100	4953900	93768192	9.4959e+07	7.31573e+07	7.11578e+07
P0AG48	50S ribosomal protein L21	rplU	11.564	2675200	2383600	1885400	1772300	3.0936e+07	2.7564e+07	2.18028e+07	2.04949e+07
P0AG51	50S ribosomal protein L30	rpmD	6.5417	3031900	3997700	2298100	2214900	1.98338e+07	2.61518e+07	1.50335e+07	1.44892e+07
P0AG55	50S ribosomal protein L6	rplF	18.904	8388400	8393000	5966800	5897900	1.58574e+08	158661272	1.12796e+08	1.11494e+08
P0AG59	30S ribosomal protein S14	rpsN	11.58	9500100	9175300	7069700	6988800	110011158	106249974	81867126	80930304
P0AG63	30S ribosomal protein S17	rpsQ	9.7043	11735000	13273000	8708600	8717600	1.1388e+08	1.28805e+08	8.45109e+07	8.45982e+07
P0AG67	30S ribosomal protein S1	rpsA	61.157	7197400	7168700	5234400	5028200	4.40171e+08	4.38416e+08	3.2012e+08	3.0751e+08
P0AG71	DNA recombination protein RmuC	rmuC	54.764	11214	6876.4	11306	8497.6	614123	376579	619162	465363
P0AG76	Nuclease SbcCD subunit D	sbcD	44.713	15753	15668	11551	14211	704364	700563	516480	635416
P0AG78	Sulfate-binding protein	sbp	36.659	163400	161680	128450	104310	5.99008e+06	5.92703e+06	4.70885e+06	3.8239e+06
P0AG80	sn-glycerol-3-phosphate-binding periplasmic protein UgpB	ugpB	48.448	26707	25082	58627	67097	1.2939e+06	1.21517e+06	2.84036e+06	3.25072e+06
P0AG82	Phosphate-binding protein PstS	pstS	37.023	136620	124670	254150	275820	5.05808e+06	4.61566e+06	9.4094e+06	1.02117e+07
P0AG84	Uncharacterized oxidoreductase YghA	yghA	31.488	1098.7	215.58	23456	23206	34595.9	6788.18	738583	730711
P0AG86	Protein-export protein SecB	secB	17.277	2550100	2578600	2477200	2574800	4.40581e+07	4.45505e+07	4.27986e+07	4.44848e+07
P0AG90	Protein translocase subunit SecD	secD	66.631	581640	508640	514440	523020	3.87553e+07	3.38912e+07	3.42777e+07	3.48493e+07
P0AG93	Protein translocase subunit SecF	secF	35.382	737040	706550	611530	657730	2.60779e+07	2.49992e+07	2.16372e+07	2.32718e+07
P0AG96	Protein translocase subunit SecE	secE	13.643	177650	165610	117230	121240	2.42368e+06	2.25942e+06	1.59937e+06	1.65408e+06
P0AG99	Protein-export membrane protein SecG	secG	11.365	942090	824230	658010	736480	1.07069e+07	9.36737e+06	7.47828e+06	8.3701e+06
P0AGA2	Protein translocase subunit SecY	secY	48.511	548800	556730	368990	352540	2.66228e+07	2.70075e+07	1.79001e+07	1.71021e+07
P0AGA6	Transcriptional regulatory protein UhpA	uhpA	20.889	54308	46351	92822	68358	1.13444e+06	968226	1.93896e+06	1.42793e+06
P0AGB0	Phosphoserine phosphatase	serB	35.042	178920	179220	340390	495400	6.26971e+06	6.28023e+06	1.19279e+07	1.73598e+07
P0AGB3	RNA polymerase sigma factor RpoH	rpoH	32.468	10558	12066	9593.3	7891.8	342797	391759	311475	256231
P0AGB6	ECF RNA polymerase sigma-E factor	rpoE	21.695	52323	85207	84238	65717	1.13515e+06	1.84857e+06	1.82754e+06	1.42573e+06
P0AGC3	Soluble lytic murein transglycosylase	slt	73.352	51629	51486	81747	79836	3.78709e+06	3.7766e+06	5.99631e+06	5.85613e+06
P0AGC7	Protein Smp	smp	24.082	4755.6	251.96	15330	859.68	114524	6067.7	369177	20702.8
P0AGD1	Superoxide dismutase [Cu-Zn]	sodC	17.681	2822	8329.4	50250	61453	49895.8	147272	888470	1.08655e+06
P0AGD3	Superoxide dismutase [Fe]	sodB	21.265	3544900	3322500	3356300	3368800	7.53823e+07	7.0653e+07	7.13717e+07	71637532
P0AGD7	Signal recognition particle protein	ffh	49.787	270370	249450	206380	194380	1.34609e+07	1.24194e+07	1.0275e+07	9.6776e+06
P0AGE0	Single-stranded DNA-binding protein	ssb	18.975	635440	666260	724340	728860	12057474	1.26423e+07	1.37444e+07	1.38301e+07
P0AGE4	Serine/threonine transporter SstT	sstT	43.477	82773	61206	189980	300370	3.59872e+06	2.66105e+06	8.25976e+06	1.30592e+07
P0AGE6	Chromate reductase	chrR	20.375	139010	147260	310820	341150	2.83233e+06	3.00042e+06	6.33296e+06	6.95093e+06
P0AGE9	Succinyl-CoA ligase [ADP-forming] subunit alpha	sucD	29.777	4757600	4646900	3985700	4210800	1.41667e+08	1.38371e+08	1.18682e+08	1.25385e+08
P0AGF2	Sulfur acceptor protein CsdE	csdE	15.94	43999	45080	63094	56596	701344	718575	1.00572e+06	902140
P0AGG0	Thiamine-monophosphate kinase	thiL	35.07	242380	221840	276530	305510	8.50027e+06	7.77993e+06	9.69791e+06	1.07142e+07
P0AGG2	Acyl-CoA thioesterase 2	tesB	31.966	40562	42980	130610	143770	1.2966e+06	1.3739e+06	4.17508e+06	4.59575e+06
P0AGG4	Thioredoxin-2	trxC	15.555	90030	85159	91578	95324	1.40042e+06	1.32465e+06	1.4245e+06	1.48276e+06
P0AGG8	Metalloprotease TldD	tldD	51.363	91058	83065	133860	136720	4.67701e+06	4.26647e+06	6.87545e+06	7.02235e+06
P0AGH3	Peptide transport system permease protein SapB	sapB	36.038	15608	15174	14821	14134	562481	546841	534119	509361
P0AGI1	Ribose transport system permease protein RbsC	rbsC	33.451	111560	111410	57133	74925	3.73179e+06	3.72678e+06	1.91116e+06	2.50632e+06
P0AGI8	Trk system potassium uptake protein TrkA	trkA	50.367	47651	45652	54023	55900	2.40004e+06	2.29935e+06	2.72098e+06	2.81552e+06
P0AGJ2	tRNA (guanosine(18)-2-O)-methyltransferase	trmH	25.343	117740	110340	117410	119670	2.98388e+06	2.79635e+06	2.97552e+06	3.0328e+06
P0AGJ5	Uncharacterized tRNA/rRNA methyltransferase YfiF	yfiF	37.784	369400	351890	370980	405730	1.39574e+07	1.32958e+07	1.40171e+07	1.53301e+07
P0AGJ7	tRNA (cytidine(34)-2-O)-methyltransferase	trmL	17.726	55878	52078	52592	49117	990493	923135	932246	870648
P0AGJ9	Tyrosine--tRNA ligase	tyrS	47.526	1026600	974810	1117700	1155000	4.87902e+07	4.63288e+07	5.31198e+07	5.48925e+07
P0AGK1	4-hydroxybenzoate octaprenyltransferase	ubiA	32.511	36372	34196	34985	38627	1.18249e+06	1.11175e+06	1.1374e+06	1.2558e+06
P0AGK4	RNA-binding protein YhbY	yhbY	10.784	890170	846240	704500	739250	9.59959e+06	9.12585e+06	7.59733e+06	7.97207e+06
P0AGK8	HTH-type transcriptional regulator IscR	iscR	17.336	278030	264360	238740	290480	4.81993e+06	4.58294e+06	4.1388e+06	5.03576e+06
P0AGL2	Putative reactive intermediate deaminase TdcF	tdcF	14.007	245700	235840	379920	395380	3.44152e+06	3.30341e+06	5.32154e+06	5.53809e+06
P0AGL5	Ribosome association toxin RatA	ratA	17.726	74398	77283	39712	37332	1.31878e+06	1.36992e+06	703935	661747
P0AGL7	Ribosomal RNA small subunit methyltransferase E	rsmE	26.978	150870	143480	166700	170950	4.07017e+06	3.8708e+06	4.49723e+06	4.61189e+06
P0AGM5	Protein sirB1	sirB1	30.841	1776.9	1639.1	906.02	796.63	54801.4	50551.5	27942.6	24568.9
P0AGM7	Uracil permease	uraA	45.06	26223	29441	5263.1	10416	1.18161e+06	1.32661e+06	237155	469345
P0AGM9	Xanthine permease XanP	xanP	48.867	40801	40433	37644	13815	1.99382e+06	1.97584e+06	1.83955e+06	675098
P0C018	50S ribosomal protein L18	rplR	12.769	3836500	3770100	2687100	2487400	4.89883e+07	4.81404e+07	3.43116e+07	3.17616e+07
P0C037	UPF0345 protein YaiE	yaiE	10.234	685060	668540	1713800	1890600	7.0109e+06	6.84184e+06	1.7539e+07	1.93484e+07
P0C054	Small heat shock protein IbpA	ibpA	15.774	130580	129850	99253	94479	2.05977e+06	2.04825e+06	1.56562e+06	1.49031e+06
P0C066	Membrane-bound lytic murein transglycosylase C	mltC	40.112	74384	74522	56229	60487	2.98369e+06	2.98923e+06	2.25546e+06	2.42625e+06
P0C077	mRNA interferase RelE	relE	11.225	8977	8293.3	15337	16779	100767	93092.3	172158	188344
P0C079	Antitoxin RelB	relB	9.0714	58935	64373	67624	71054	534623	583953	613444	644559
P0C093	Nucleoid occlusion factor SlmA	slmA	22.836	156880	165320	173890	161530	3.58251e+06	3.77525e+06	3.97095e+06	3.6887e+06
P0C0K3	Protein RdoA	rdoA	38.12	50883	31687	51150	41528	1.93966e+06	1.20791e+06	1.94984e+06	1.58305e+06
P0C0L2	Peroxiredoxin OsmC	osmC	15.088	307970	307410	1522800	1663800	4.64665e+06	4.6382e+06	2.2976e+07	2.51034e+07
P0C0L7	Proline/betaine transporter	proP	54.845	195850	168700	623650	667950	1.07414e+07	9.25235e+06	3.42041e+07	3.66337e+07
P0C0L9	Protein IscX	iscX	7.7315	196070	248850	317850	315860	1.51592e+06	1.92398e+06	2.45746e+06	2.44207e+06
P0C0R7	Ribosomal RNA large subunit methyltransferase E	rlmE	23.335	161140	194500	228910	238150	3.7602e+06	4.53866e+06	5.34161e+06	5.55723e+06
P0C0S1	Small-conductance mechanosensitive channel	mscS	30.896	415410	455770	1162800	1387000	1.28345e+07	1.40815e+07	3.59259e+07	42852752
P0C0T5	Penicillin-insensitive murein endopeptidase	mepA	30.136	99463	62665	93636	74404	2.99742e+06	1.88847e+06	2.82181e+06	2.24224e+06
P0C0U4	Ribosomal protein S6--L-glutamate ligase	rimK	32.436	1109.4	759.52	3723.5	3671.4	35984.5	24635.8	120775	119086
P0C0V0	Periplasmic serine endoprotease DegP	degP	49.354	429310	412000	487450	494510	2.11882e+07	20333848	2.40576e+07	2.4406e+07
P0C960	Endo-type membrane-bound lytic murein transglycosylase A	emtA	22.226	39545	37109	52713	55486	878927	824785	1.1716e+06	1.23323e+06
P0CB39	Phosphoethanolamine transferase EptC	eptC	66.609	225190	170910	141120	144140	1.49997e+07	1.13841e+07	9.39986e+06	9.60102e+06
P0CE48;P0CE47	Elongation factor Tu 2;Elongation factor Tu 1	tufB;tufA	43.313	21725000	21603000	18794000	18596000	940974925	935690739	814024522	805448548
P0CF45;P0CF44;P0CF43;P0CF42;P0CF41;P0CF40	Transposase InsC for insertion element IS2K;Transposase InsC for insertion element IS2I;Transposase InsC for insertion element IS2H;Transposase InsC for insertion element IS2F;Transposase InsC for insertion element IS2D;Transposase InsC for insertion element IS2A	insC6;insC5;insC4;insC3;insC2;insC1	13.451	12377	12229	12378	12539	166483	164492	166496	168662
P0CF70;P0CF69;P0CF68;P0CF67;P0CF66	Transposase InsE for insertion sequence IS3E;Transposase InsE for insertion sequence IS3D;Transposase InsE for insertion sequence IS3C;Transposase InsE for insertion sequence IS3B;Transposase InsE for insertion sequence IS3A	insE5;insE4;insE3;insE2;insE1	11.543	6897.7	4784.7	18529	6732.2	79620.2	55229.8	213880	77709.8
P0CF93;P0CF92;P0CF91	Putative transposase InsL for insertion sequence element IS186C;Putative transposase InsL for insertion sequence element IS186B;Putative transposase InsL for insertion sequence element IS186A	insL3;insL2;insL1	40.908	5926.6	6558.1	3128.7	2864.6	242445	268279	127989	117185
P0CG19	Inactive ribonuclease PH	rph	24.425	462190	365000	264820	234650	1.1289e+07	8915125	6.46823e+06	5.73133e+06
P0CK95	Putative lipoprotein AcfD homolog	yghJ	167.24	3986.2	3783	10291	9611.8	666652	632669	1.72107e+06	1.60748e+06
P0DM85	Clamp-binding protein CrfC	crfC	84.37	18637	19099	10928	11996	1.5724e+06	1.61138e+06	921995	1.0121e+06
P0DMC5	Sensor histidine kinase RcsC	rcsC	106.51	46338	23364	32922	63906	4.93546e+06	2.4885e+06	3.50652e+06	6.80663e+06
P0DMC7	Transcriptional regulatory protein RcsB	rcsB	23.67	909760	1001600	599360	943660	2.1534e+07	23707872	1.41869e+07	2.23364e+07
P0DP89	Putative acetolactate synthase isozyme 2 large subunit (AHAS-II) (ALS-II) (Acetohydroxy-acid synthase II large subunit)	ilvG	34.506	733180	627090	1115100	1162900	2.52991e+07	2.16384e+07	3.84776e+07	4.0127e+07
P0DTT0			67.355	1434600	1336400	964250	975890	96627483	90013222	6.49471e+07	6.57311e+07
P10100	Rare lipoprotein A	rlpA	37.528	239780	269860	334130	378810	8.99846e+06	1.01273e+07	1.25392e+07	1.4216e+07
P10121	Signal recognition particle receptor FtsY	ftsY	54.513	311080	343090	384590	398350	1.69579e+07	1.87029e+07	2.09652e+07	2.17153e+07
P10151	HTH-type transcriptional regulator LeuO	leuO	35.694	0	0	0	524.87	0	0	0	18734.7
P10346	Glutamine transport ATP-binding protein GlnQ	glnQ	26.731	393630	382320	412750	392910	1.05221e+07	1.02198e+07	1.10332e+07	1.05029e+07
P10371	1-(5-phosphoribosyl)-5-[(5-phosphoribosylamino)methylideneamino] imidazole-4-carboxamide isomerase	hisA	26.032	710200	678190	1100300	1155800	1.84879e+07	1.76546e+07	2.8643e+07	3.00878e+07
P10378	Enterobactin synthase component E	entE	59.111	117200	141660	56135	53547	6.92781e+06	8.37366e+06	3.3182e+06	3.16522e+06
P10384	Long-chain fatty acid transport protein	fadL	48.541	289980	253410	144000	149320	1.40759e+07	1.23008e+07	6989904	7.24814e+06
P10408	Protein translocase subunit SecA	secA	102.02	401740	422160	397110	377400	4.09855e+07	4.30688e+07	4.05132e+07	38502348
P10423	Alkaline phosphatase isozyme conversion protein	iap	37.92	10496	8636.3	12858	11774	398008	327488	487575	446470
P10441	Lipid-A-disaccharide synthase	lpxB	42.382	21508	25762	31673	34158	911552	1.09185e+06	1.34237e+06	1.44768e+06
P10442	Ribonuclease HII	rnhB	21.526	47160	58577	58762	44260	1.01517e+06	1.26093e+06	1.26491e+06	952741
P10443	DNA polymerase III subunit alpha	dnaE	129.9	23272	21725	21128	21763	3.02303e+06	2.82208e+06	2.74453e+06	2.82701e+06
P10902	L-aspartate oxidase	nadB	60.337	89570	94664	63388	60900	5.40439e+06	5.71174e+06	3.82464e+06	3.67452e+06
P10907	sn-glycerol-3-phosphate import ATP-binding protein UgpC	ugpC	39.523	9237.5	2349.3	16286	20456	365094	92851.4	643672	808482
P10908	Glycerophosphoryl diester phosphodiesterase	ugpQ	27.409	51429	40070	84093	93022	1.40962e+06	1.09828e+06	2.30491e+06	2.54964e+06
P11072	Bacteriophage T4 late gene expression-blocking protein	lit	33.762	0	0	14324	13919	0	0	483607	469933
P11349;P19318	Respiratory nitrate reductase 1 beta chain;Respiratory nitrate reductase 2 beta chain	narH;narY	58.066	0	0	1056.1	320.18	0	0	61323.5	18591.6
P11446	N-acetyl-gamma-glutamyl-phosphate reductase	argC	35.952	655720	617610	248820	231000	2.35744e+07	2.22043e+07	8.94558e+06	8304912
P11447	Argininosuccinate lyase	argH	50.318	1160800	1124400	519590	487770	5.84091e+07	5.65776e+07	2.61447e+07	2.45436e+07
P11454	Enterobactin synthase component F	entF	141.99	89566	99313	65494	62562	1.27175e+07	1.41015e+07	9.29949e+06	8.88318e+06
P11458	Quinolinate synthase A	nadA	38.24	160080	135890	78981	79568	6.12146e+06	5.19643e+06	3.02023e+06	3.04268e+06
P11557	Cell division protein DamX	damX	46.161	614580	645980	805650	882900	2.83696e+07	2.98191e+07	3.71896e+07	4.07555e+07
P11875	Arginine--tRNA ligase	argS	64.682	405790	434070	360400	367750	2.62473e+07	2.80765e+07	2.33114e+07	2.37868e+07
P11880	UDP-N-acetylmuramoyl-tripeptide--D-alanyl-D-alanine ligase	murF	47.447	222420	227000	379550	298270	1.05532e+07	10770469	1.80085e+07	1.4152e+07
P12008	Chorismate synthase	aroC	39.137	281910	273040	268080	277300	1.10331e+07	1.0686e+07	1.04918e+07	1.08527e+07
P12281	Molybdopterin molybdenumtransferase	moeA	44.067	105660	103080	159270	168730	4.65612e+06	4.54243e+06	7.01855e+06	7.43542e+06
P12282	Molybdopterin-synthase adenylyltransferase	moeB	26.719	20728	23037	35588	37236	553831	615526	950876	994909
P12295	Uracil-DNA glycosylase	ung	25.693	96895	93628	134780	146730	2.48952e+06	2.40558e+06	3.4629e+06	3.76993e+06
P12758	Uridine phosphorylase	udp	27.159	326310	312330	898720	1000800	8.86225e+06	8.48257e+06	2.44083e+07	2.71807e+07
P12994	UPF0098 protein YbhB	ybhB	17.085	327930	366160	317450	263600	5.60268e+06	6.25584e+06	5.42363e+06	4503606
P12995	Adenosylmethionine-8-amino-7-oxononanoate aminotransferase	bioA	47.335	51750	49066	44987	49259	2.44959e+06	2.32254e+06	2.12946e+06	2.33167e+06
P12996	Biotin synthase	bioB	38.648	300720	264060	164090	167720	1.16222e+07	1.02054e+07	6.34175e+06	6.48204e+06
P12998	8-amino-7-oxononanoate synthase	bioF	41.594	26597	23024	27965	30739	1.10628e+06	957660	1.16318e+06	1.27856e+06
P12999	Malonyl-[acyl-carrier protein] O-methyltransferase	bioC	28.276	89161	126230	77302	74424	2.52112e+06	3.56928e+06	2.18579e+06	2.10441e+06
P13000	ATP-dependent dethiobiotin synthetase BioD 1	bioD1	24.139	126780	129430	208500	256630	3.06034e+06	3.12431e+06	5.03298e+06	6.19479e+06
P13001	Pimeloyl-[acyl-carrier protein] methyl ester esterase	bioH	28.505	60802	56299	93930	103250	1.73316e+06	1.6048e+06	2.67747e+06	2.94314e+06
P13009	Methionine synthase	metH	136	315190	281200	372830	348940	42865840	38243200	50704880	47455840
P13016	1,6-anhydro-N-acetylmuramyl-L-alanine amidase AmpD	ampD	20.536	48679	67920	189580	176640	999672	1.39481e+06	3.89321e+06	3.62748e+06
P13024	Protein FdhE	fdhE	34.746	107370	113960	138190	136290	3.73068e+06	3.95965e+06	4.80155e+06	4.73553e+06
P13029	Catalase-peroxidase	katG	80.023	509930	512580	732730	760910	4.08061e+07	4.10182e+07	5.86353e+07	6.08903e+07
P13035	Aerobic glycerol-3-phosphate dehydrogenase	glpD	56.75	5061.1	5561.1	6340.4	7156.6	287217	315592	359818	406137
P13036	Fe(3+) dicitrate transport protein FecA	fecA	85.321	6262.7	6658.1	4602.4	5376.4	534340	568076	392681	458720
P13039	Enterochelin esterase	fes	45.651	7030.3	8618.8	4336.7	5687.9	320940	393457	197975	259658
P13445	RNA polymerase sigma factor RpoS	rpoS	37.971	1834.7	2012	16188	16622	69665.4	76397.7	614675	631154
P13458	Nuclease SbcCD subunit C	sbcC	118.72	15191	14122	14343	12155	1.80348e+06	1.67656e+06	1.7028e+06	1.44304e+06
P13482	Periplasmic trehalase	treA	63.636	5600.5	6426.6	44925	47941	356393	408963	2.85885e+06	3.05077e+06
P13518	RNase E specificity factor CsrD	csrD	73.338	5704.6	4649.6	8982.7	9141	418364	340992	658773	670383
P13656	Probable bifunctional chitinase/lysozyme;Chitinase;Lysozyme	chiA	97.057	10342	10920	32126	33760	1.00376e+06	1.05986e+06	3.11805e+06	3.27664e+06
P13669	Mannosyl-D-glycerate transport/metabolism system repressor MngR	mngR	28.273	27366	24427	30229	31703	773719	690625	854665	896339
P13857	Ribosomal-protein-serine acetyltransferase	rimL	20.68	10522	7190.4	35391	47232	217595	148697	731886	976758
P14081	Selenocysteine-specific elongation factor	selB	68.867	95179	110210	98069	88154	6.55469e+06	7.58983e+06	6.75372e+06	6.0709e+06
P14175	Glycine betaine/L-proline transport ATP-binding protein ProV	proV	44.162	192.44	0	6639.9	7992.7	8498.54	0	293231	352974
P14294	DNA topoisomerase 3	topB	73.216	9867.5	8181	8866.8	5747.4	722459	598980	649192	420802
P14375	Transcriptional regulatory protein ZraR	zraR	48.394	3296.6	3471.9	3065	3713.1	159536	168019	148328	179692
P14407	Fumarate hydratase class I, anaerobic	fumB	60.105	2583.6	2028.1	1797.4	2954.8	155287	121899	108033	177598
P14900	UDP-N-acetylmuramoylalanine--D-glutamate ligase	murD	46.973	128960	142140	246580	262310	6.05764e+06	6.67674e+06	1.15826e+07	1.23215e+07
P15005;A0A7H2C770	5-methylcytosine-specific restriction enzyme B	mcrB	53.157	41343	47416	42664	36350	2.19767e+06	2.52049e+06	2.26789e+06	1.93226e+06
P15028	Fe(3+) dicitrate-binding periplasmic protein	fecB	33.146	1467.5	1722.7	577.14	952.07	48641.8	57100.6	19129.9	31557.3
P15031	Fe(3+) dicitrate transport ATP-binding protein FecE	fecE	28.19	243.73	455.18	338.32	279.12	6870.75	12831.5	9537.24	7868.39
P15034	Xaa-Pro aminopeptidase	pepP	49.815	123540	143220	186540	202210	6.15415e+06	7.1345e+06	9.29249e+06	1.00731e+07
P15038	Helicase IV	helD	77.975	41949	46745	84514	64803	3.27097e+06	3.64494e+06	6.58998e+06	5.05301e+06
P15042	DNA ligase	ligA	73.605	107590	92029	105580	112320	7.91916e+06	6.77379e+06	7.77122e+06	8.26731e+06
P15043	ATP-dependent DNA helicase RecQ	recQ	68.363	6786.6	9075.9	844.79	3646.6	463952	620456	57752.4	249293
P15047	2,3-dihydro-2,3-dihydroxybenzoate dehydrogenase	entA	26.249	109590	139530	63859	78211	2.87663e+06	3.66252e+06	1.67623e+06	2.05296e+06
P15067	Glycogen debranching enzyme	glgX	73.576	41360	43113	61194	66683	3.0431e+06	3.17208e+06	4.50241e+06	4.90627e+06
P15070	Flagellar motor switch protein FliN	fliN	14.855	375240	377500	0	0	5.57419e+06	5.60776e+06	0	0
P15078	Carbon starvation protein A	cstA	75.104	396170	63357	20110	14242	2.9754e+07	4.75836e+06	1.51034e+06	1.06963e+06
P15082	Glucitol operon repressor	srlR	28.236	32605	26638	25674	31405	920635	752151	724931	886752
P15254	Phosphoribosylformylglycinamidine synthase	purL	141.4	946600	915720	631230	586890	133849240	129482808	89255922	82986246
P15286	Flagellar regulator flk	flk	36.668	16359	13914	13961	15028	599852	510199	511922	551047
P15288	Cytosol non-specific dipeptidase	pepD	52.915	795530	780270	1046100	1386000	4.20955e+07	4.1288e+07	5.53544e+07	73340190
P15373	Antitoxin PrlF	prlF	12.359	55751	46134	68115	79090	689027	570170	841833	977473
P15639	Bifunctional purine biosynthesis protein PurH;Phosphoribosylaminoimidazolecarboxamide formyltransferase;IMP cyclohydrolase	purH	57.329	1117800	1091500	652600	582160	6.40824e+07	6.25746e+07	3.74129e+07	3.33747e+07
P15640	Phosphoribosylamine--glycine ligase	purD	45.94	756520	717180	416830	432670	3.47545e+07	3.29472e+07	1.91492e+07	1.98769e+07
P15723	Deoxyguanosinetriphosphate triphosphohydrolase	dgt	59.382	16952	11732	33682	42115	1.00664e+06	696670	2.0001e+06	2.50087e+06
P15770	Shikimate dehydrogenase (NADP(+))	aroE	29.413	105780	111300	153240	163860	3.11131e+06	3.27367e+06	4.50725e+06	4.81961e+06
P15877	Quinoprotein glucose dehydrogenase	gcd	86.746	105100	79418	249190	280860	9.117e+06	6.88919e+06	2.16162e+07	2.43635e+07
P15977	4-alpha-glucanotransferase	malQ	78.503	2822.5	4223.8	11577	9827.4	221575	331581	908829	771480
P15993	Aromatic amino acid transport protein AroP	aroP	49.69	333060	344200	334750	300610	1.65498e+07	17103298	1.66337e+07	1.49373e+07
P16095	L-serine dehydratase 1	sdaA	48.906	25065	22426	25361	27483	1.22583e+06	1.09677e+06	1.24031e+06	1.34408e+06
P16256	Sodium/pantothenate symporter	panF	51.716	9049.4	8353.7	11941	12428	467999	432020	617541	642726
P16384	tRNA dimethylallyltransferase	miaA	35.065	52179	48615	44376	50543	1.82966e+06	1.70468e+06	1.55604e+06	1.77229e+06
P16456	Selenide, water dikinase	selD	36.687	323350	281510	267320	347650	1.18627e+07	1.03278e+07	9.80717e+06	1.27542e+07
P16525	DNA replication terminus site-binding protein	tus	35.783	27160	35665	42642	40945	971866	1.2762e+06	1.52586e+06	1.46513e+06
P16528	Acetate operon repressor	iclR	29.739	59645	58948	65313	68092	1.77378e+06	1.75305e+06	1.94234e+06	2.02499e+06
P16659	Proline--tRNA ligase	proS	63.692	1047000	1015700	820400	836290	66685524	6.4692e+07	5.22529e+07	5.3265e+07
P16676	Sulfate/thiosulfate import ATP-binding protein CysA	cysA	41.058	602920	567100	434940	407220	2.47547e+07	2.3284e+07	1.78578e+07	1.67196e+07
P16681	Protein PhnB	phnB	16.171	1172.2	0	25230	27385	18955.6	0	407994	442843
P16691	Protein PhnO	phnO	16.57	16032	24378	29987	35063	265650	403943	496885	580994
P16692	Phosphoribosyl 1,2-cyclic phosphodiesterase	phnP	27.847	0	1480.5	2064.7	1616.5	0	41227.5	57495.7	45014.7
P16700	Thiosulfate-binding protein	cysP	37.614	1641300	1562600	1595300	1590800	6.17359e+07	5.87756e+07	6.00056e+07	5.98364e+07
P16701	Sulfate transport system permease protein CysT	cysU	30.291	127620	148950	95206	98024	3.86574e+06	4.51184e+06	2.88388e+06	2.96924e+06
P16703	Cysteine synthase B	cysM	32.664	738650	713440	510780	515000	2.41273e+07	2.33038e+07	1.66841e+07	16821960
P16869	FhuE receptor	fhuE	81.232	28341	38402	36942	33458	2.3022e+06	3.11947e+06	3.00087e+06	2.71786e+06
P16926	Cell shape-determining protein MreC	mreC	39.53	68756	73373	56267	64200	2.71792e+06	2.90043e+06	2.22423e+06	2537826
P17109	2-succinyl-5-enolpyruvyl-6-hydroxy-3-cyclohexene-1-carboxylate synthase	menD	61.366	4470.4	8147	6249.5	10904	274331	499949	383507	669135
P17115	Arabinose 5-phosphate isomerase GutQ	gutQ	34.031	45030	40762	57017	61636	1.53242e+06	1.38717e+06	1.94035e+06	2.09753e+06
P17117	Oxygen-insensitive NADPH nitroreductase	nfsA	26.8	327240	308280	335160	319440	8770032	8261904	8982288	8560992
P17169	Glutamine--fructose-6-phosphate aminotransferase [isomerizing]	glmS	66.894	1247900	1141400	748720	758480	8.3477e+07	7.63528e+07	5.00849e+07	5.07378e+07
P17315	Colicin I receptor	cirA	73.895	219340	270580	107500	111720	1.62081e+07	1.99945e+07	7.94371e+06	8.25555e+06
P17443	UDP-N-acetylglucosamine--N-acetylmuramyl-(pentapeptide) pyrophosphoryl-undecaprenol N-acetylglucosamine transferase	murG	37.814	135940	127860	154610	173140	5.14044e+06	4.8349e+06	5.84642e+06	6.54712e+06
P17444	Oxygen-dependent choline dehydrogenase	betA	61.877	2924.2	2819.5	8020.9	6796	180941	174462	496309	420516
P17445	NAD/NADP-dependent betaine aldehyde dehydrogenase	betB	52.911	37284	33674	59125	77075	1.97273e+06	1.78173e+06	3.12836e+06	4.07812e+06
P17446	HTH-type transcriptional regulator BetI	betI	21.815	2602.8	3800.1	5889.2	5313.1	56780.1	82899.2	128473	115905
P17802	A/G-specific adenine glycosylase	mutY	39.149	19314	14879	13314	12553	756124	582498	521230	491437
P17846	Sulfite reductase [NADPH] hemoprotein beta-component	cysI	63.997	1858700	1837200	1180800	1185900	1.18951e+08	1.17575e+08	7.55677e+07	7.5894e+07
P17854	Phosphoadenosine phosphosulfate reductase	cysH	27.975	1851900	1632100	1385500	1401900	5.18069e+07	4.5658e+07	3.87594e+07	3.92182e+07
P17888	Primosomal protein N	priA	81.654	6911.1	6370	15185	16570	564319	520136	1.23992e+06	1.35301e+06
P17952	UDP-N-acetylmuramate--L-alanine ligase	murC	53.625	226380	220240	285380	311120	1.21396e+07	11810370	1.53035e+07	16683810
P17993	Ubiquinone biosynthesis O-methyltransferase	ubiG	26.555	282730	273730	321310	309810	7.5079e+06	7.2689e+06	8.53239e+06	8.227e+06
P18133	Nicotinate phosphoribosyltransferase	pncB	45.897	199100	171230	218190	227920	9.13809e+06	7.85894e+06	1.00143e+07	1.04608e+07
P18196	Septum site-determining protein MinC	minC	24.775	103320	90946	180790	181170	2559753	2.25319e+06	4.47907e+06	4.48849e+06
P18335	Acetylornithine/succinyldiaminopimelate aminotransferase	argD	43.766	2065200	2020200	1305400	1372700	9.03855e+07	8.84161e+07	5.71321e+07	6.00776e+07
P18390	Uncharacterized protein YjjA	yjjA	17.352	111330	88577	71031	50397	1.9318e+06	1.53699e+06	1.23253e+06	874489
P18392	Sensor protein RstB	rstB	49.282	19518	26888	42421	37526	961886	1.32509e+06	2.09059e+06	1.84936e+06
P18393	Enterobactin biosynthesis protein YbdZ	ybdZ	8.2711	114360	144190	162460	163550	945883	1.19261e+06	1.34372e+06	1.35274e+06
P18811	Maltose regulon regulatory protein MalI	malI	36.624	2529	2774.3	4653.8	2730.6	92622.1	101606	170441	100005
P18843	NH(3)-dependent NAD(+) synthetase	nadE	30.636	381010	430020	902900	969030	1.16726e+07	1.31741e+07	2.76612e+07	2.96872e+07
P18956	Gamma-glutamyltranspeptidase;Gamma-glutamyltranspeptidase large chain;Gamma-glutamyltranspeptidase small chain	ggt	61.767	12230	12612	71711	77595	755410	779005	4.42937e+06	4.79281e+06
P19323	Formate hydrogenlyase transcriptional activator	fhlA	78.467	48247	51558	53549	48393	3.7858e+06	4.0456e+06	4.20183e+06	3.79725e+06
P19624	4-hydroxythreonine-4-phosphate dehydrogenase	pdxA	35.113	35386	36165	44929	47885	1.24251e+06	1.26986e+06	1.57759e+06	1.68139e+06
P19636	Ethanolamine ammonia-lyase light chain	eutC	31.781	27865	34766	63839	72183	885578	1.1049e+06	2.02887e+06	2.29405e+06
P19642	PTS system maltose- and glucose-specific EIICB component;Maltose and glucose permease IIC component;Maltose- and glucose-specific phosphotransferase enzyme IIB component	malX	56.626	3394.5	3010.5	0	0	192217	170473	0	0
P19926	Glucose-1-phosphatase	agp	45.682	25066	23051	55125	59050	1.14507e+06	1.05302e+06	2.51822e+06	2.69752e+06
P19934	Protein TolA	tolA	43.156	39189	40014	41900	42883	1.69124e+06	1.72684e+06	1.80824e+06	1.85066e+06
P20083	DNA topoisomerase 4 subunit B	parE	70.243	119890	126710	95574	90840	8.42143e+06	8.90049e+06	6.7134e+06	6.38087e+06
P20099	Biotin sulfoxide reductase	bisC	85.85	36045	32679	45069	42295	3.09446e+06	2.80549e+06	3.86917e+06	3.63103e+06
P20605	Probable adenosine monophosphate-protein transferase fic	fic	22.96	0	0	26530	28329	0	0	609129	650434
P20966	PTS system fructose-specific EIIBC component;Fructose-specific phosphotransferase enzyme IIB component;Fructose permease IIC component	fruA	57.518	44047	40211	54673	56957	2.5335e+06	2.31286e+06	3.14468e+06	3.27605e+06
P21151	3-ketoacyl-CoA thiolase	fadA	40.876	85883	94394	175380	202350	3.51055e+06	3.85845e+06	7.16883e+06	8.27126e+06
P21156	Sulfate adenylyltransferase subunit 2	cysD	35.188	1802400	1604400	1022200	1083500	6.34229e+07	5.64556e+07	3.59692e+07	38126198
P21165	Xaa-Pro dipeptidase	pepQ	50.176	482040	480070	694690	710950	2.41868e+07	2.4088e+07	3.48568e+07	3.56726e+07
P21169	Ornithine decarboxylase, constitutive	speC	79.415	92085	107900	79545	78604	7.31293e+06	8.56888e+06	6.31707e+06	6.24234e+06
P21170	Biosynthetic arginine decarboxylase	speA	73.898	826310	868850	537040	544370	6.10627e+07	6.42063e+07	3.96862e+07	4.02279e+07
P21177	Fatty acid oxidation complex subunit alpha;Enoyl-CoA hydratase/Delta(3)-cis-Delta(2)-trans-enoyl-CoA isomerase/3-hydroxybutyryl-CoA epimerase;3-hydroxyacyl-CoA dehydrogenase	fadB	79.593	68756	66699	144570	152720	5.4725e+06	5.30877e+06	1.15068e+07	1.21554e+07
P21179	Catalase HPII	katE	84.162	47826	47516	262910	302830	4.02513e+06	3.99904e+06	2.2127e+07	2.54868e+07
P21189	DNA polymerase II	polB	90.051	869.17	985.11	968.38	875.65	78269.6	88710.1	87203.6	78853.2
P21338	Ribonuclease I	rna	29.617	66750	66742	64684	85796	1.97693e+06	1.9767e+06	1.91575e+06	2.54102e+06
P21345	Proton glutamate symport protein	gltP	47.159	11275	9958.3	16891	20688	531718	469623	796563	975625
P21362	Protein YciF	yciF	18.597	6024.5	473.62	44348	49792	112038	8807.91	824740	925982
P21363	Protein YciE	yciE	18.961	3239.2	4672.4	4428.9	9060.4	61418.5	88593.4	83976.4	171794
P21365	UPF0259 membrane protein YciC	yciC	26.419	42473	44728	63010	61495	1.12209e+06	1.18167e+06	1.66466e+06	1.62464e+06
P21367	Uncharacterized protein YcaC	ycaC	23.1	25262	22761	281740	311180	583552	525779	6508194	7188258
P21369	Pyrazinamidase/nicotinamidase	pncA	23.362	153270	138960	116580	117980	3.58069e+06	3.24638e+06	2.72354e+06	2.75625e+06
P21420	Putative outer membrane porin protein NmpC	nmpC	40.302	9483900	9689800	7254100	6949600	3.8222e+08	3.90518e+08	2.92355e+08	2.80083e+08
P21499	Ribonuclease R	rnr	92.108	161060	150140	201410	228500	1.48349e+07	1.38291e+07	1.85515e+07	21046678
P21507	ATP-dependent RNA helicase SrmB	srmB	49.914	254680	236930	225730	229440	1.27121e+07	1.18261e+07	1.12671e+07	1.14523e+07
P21513	Ribonuclease E	rne	118.2	705640	657070	635560	661280	83406648	77665674	75123192	78163296
P21514	Cyclic di-GMP phosphodiesterase YahA	yahA	40.724	59057	55236	87983	87357	2.40504e+06	2.24943e+06	3.58302e+06	3.55753e+06
P21515	Acyl carrier protein phosphodiesterase	acpH	22.961	7308.6	9651.7	7167.6	9155.7	167813	221613	164575	210224
P21517	Maltodextrin glucosidase	malZ	69.04	17431	19151	34216	29312	1.20344e+06	1.32219e+06	2.36227e+06	2.0237e+06
P21599	Pyruvate kinase II	pykA	51.357	589560	600150	644560	674840	3.0278e+07	3.08219e+07	3.31027e+07	3.46578e+07
P21645	UDP-3-O-(3-hydroxymyristoyl)glucosamine N-acyltransferase	lpxD	36.038	337940	344020	395740	388380	1.21787e+07	1.23978e+07	1.42617e+07	1.39964e+07
P21693	ATP-dependent RNA helicase DbpA	dbpA	49.187	5953.6	8819.5	3196.7	1242.2	292840	433805	157236	61100.1
P21829	Pyridoxal phosphate phosphatase YbhA	ybhA	30.201	111550	118470	63770	48795	3.36892e+06	3.57791e+06	1.92592e+06	1.47366e+06
P21865	Sensor protein KdpD	kdpD	98.717	11706	8496.5	14133	15387	1.15558e+06	838749	1.39517e+06	1.51896e+06
P21866	KDP operon transcriptional regulatory protein KdpE	kdpE	25.362	16387	15259	22613	22028	415607	386999	573511	558674
P21888	Cysteine--tRNA ligase	cysS	52.202	500070	451430	486870	542250	2.61047e+07	2.35655e+07	2.54156e+07	2.83065e+07
P21889	Aspartate--tRNA ligase	aspS	65.913	936100	940120	975800	1021800	6.17012e+07	6.19661e+07	6.43179e+07	6.73499e+07
P21893	Single-stranded-DNA-specific exonuclease RecJ	recJ	63.388	344220	318180	11819	16867	2.18194e+07	2.01688e+07	749183	1.06917e+06
P22106	Asparagine synthetase B [glutamine-hydrolyzing]	asnB	62.658	628030	628350	639890	693950	3.93511e+07	3.93712e+07	4.00942e+07	4.34815e+07
P22186	Transcriptional regulator MraZ	mraZ	17.386	49185	45416	142330	111350	855130	789603	2.47455e+06	1.93593e+06
P22188	UDP-N-acetylmuramoyl-L-alanyl-D-glutamate--2,6-diaminopimelate ligase	murE	53.343	258080	260670	331260	333820	1.37668e+07	1.39049e+07	1.76704e+07	1.7807e+07
P22255	3(2),5-bisphosphate nucleotidase CysQ	cysQ	27.176	237490	237610	265360	262610	6.45403e+06	6.45729e+06	7.21142e+06	7.13669e+06
P22256	4-aminobutyrate aminotransferase GabT	gabT	45.774	75124	74990	212870	202320	3.43873e+06	3.43259e+06	9.74391e+06	9.261e+06
P22259	Phosphoenolpyruvate carboxykinase [ATP]	pckA	59.643	378040	393020	514250	548620	2.25474e+07	2.34409e+07	3.06714e+07	3.27213e+07
P22333	Adenosine deaminase	add	36.397	64101	46116	147600	164830	2.33308e+06	1.67848e+06	5.3722e+06	5.99932e+06
P22523	Chromosome partition protein MukB	mukB	170.23	131920	134610	136820	133360	2.24567e+07	2.29147e+07	2.32909e+07	2.27019e+07
P22524	Chromosome partition protein MukE	mukE	26.974	112140	119070	98228	96206	3.02486e+06	3.21179e+06	2.6496e+06	2.59506e+06
P22525	Probable L,D-transpeptidase YcbB	ycbB	67.812	7416.1	6541.2	30042	33450	502901	443572	2.03721e+06	2.26831e+06
P22564	Non-specific ribonucleoside hydrolase RihC	rihC	32.56	38388	35254	28152	28590	1.24991e+06	1.14787e+06	916629	930890
P22586	Flagellar protein FliO	fliO	12.67	86427	100290	0	0	1.09503e+06	1.27067e+06	0	0
P22634	Glutamate racemase	murI	31.002	78629	79841	74381	86598	2.43766e+06	2.47523e+06	2.30596e+06	2.68471e+06
P22729	High-affinity branched-chain amino acid transport system permease protein LivM	livM	46.269	78421	88557	31691	32960	3.62846e+06	4.09744e+06	1.46631e+06	1.52503e+06
P22731	High-affinity branched-chain amino acid transport ATP-binding protein LivF	livF	26.31	227320	235600	53309	177100	5.98079e+06	6198636	1.40256e+06	4659501
P22939	Farnesyl diphosphate synthase	ispA	32.159	59270	62805	57118	46639	1.90606e+06	2.01975e+06	1.83686e+06	1.49986e+06
P23003	tRNA/tmRNA (uracil-C(5))-methyltransferase	trmA	41.966	113260	116350	46836	51635	4.75307e+06	4.88274e+06	1.96552e+06	2.16691e+06
P23256	Protein MalY;Cystathionine beta-lyase MalY;Maltose regulon modulator	malY	43.641	36967	35638	27563	40772	1.61328e+06	1.55528e+06	1.20288e+06	1.77933e+06
P23305	Uncharacterized protein YigA	yigA	26.728	28087	27162	42179	40407	750709	725986	1.12736e+06	1.08e+06
P23331	Thymidine kinase	tdk	23.456	188140	182010	156150	165420	4.41301e+06	4.26923e+06	3.66265e+06	3.88009e+06
P23367	DNA mismatch repair protein MutL	mutL	67.923	22687	22013	32833	36105	1.54097e+06	1.49519e+06	2.23012e+06	2.45236e+06
P23485	Protein FecR	fecR	35.532	1695.7	704.07	1291.1	1180	60251.6	25017	45875.4	41927.8
P23524	Glycerate 2-kinase	garK	39.104	0	1716.2	0	3263	0	67110.3	0	127596
P23538	Phosphoenolpyruvate synthase	ppsA	87.434	790590	808450	690350	744020	6.91244e+07	7.0686e+07	6.03601e+07	6.50526e+07
P23721	Phosphoserine aminotransferase	serC	39.783	3756700	3746100	3704300	3843800	1.49453e+08	1.49031e+08	1.47368e+08	1.52918e+08
P23827	Ecotin	eco	18.192	17072	21373	142110	150260	310574	388818	2.58527e+06	2.73353e+06
P23830	CDP-diacylglycerol--serine O-phosphatidyltransferase	pssA	52.801	242030	232230	200280	210890	1.27794e+07	1.2262e+07	1.0575e+07	1.11352e+07
P23836	Transcriptional regulatory protein PhoP	phoP	25.535	995800	993560	1076200	1147300	25427753	2.53706e+07	27480767	2.92963e+07
P23837	Sensor protein PhoQ	phoQ	55.299	29169	39853	39264	41865	1.61302e+06	2.20383e+06	2.17126e+06	2.31509e+06
P23839	UPF0701 protein YicC	yicC	33.175	265980	263650	281390	289610	8.82389e+06	8.74659e+06	9.33511e+06	9.60781e+06
P23842	Uncharacterized protein YfeA	yfeA	83.523	8321.3	12917	6210.1	6383.7	695020	1.07887e+06	518686	533186
P23843	Periplasmic oligopeptide-binding protein	oppA	60.898	811240	809260	1131300	1174600	4.94029e+07	4.92823e+07	6.88939e+07	7.15308e+07
P23845	Sulfate adenylyltransferase subunit 1	cysN	52.558	1583900	1641200	1083900	1025100	8.32466e+07	8.62582e+07	5.69676e+07	5.38772e+07
P23847	Periplasmic dipeptide transport protein	dppA	60.293	2067900	2130000	4362900	4420900	1.2468e+08	128424090	2.63052e+08	2.66549e+08
P23857	Thiosulfate sulfurtransferase PspE	pspE	11.475	196880	184830	90078	112570	2259198	2.12092e+06	1.03365e+06	1.29174e+06
P23862	Primosomal replication protein N	priC	20.375	32897	28864	31834	43242	670276	588104	648618	881056
P23865	Tail-specific protease	prc	76.662	161780	154310	245810	249630	1.24024e+07	1.18297e+07	1.88443e+07	1.91371e+07
P23869	Peptidyl-prolyl cis-trans isomerase B	ppiB	18.153	1980500	1865800	2004800	2089100	3.5952e+07	3.38699e+07	3.63931e+07	3.79234e+07
P23871	Ferrochelatase	hemH	35.884	28160	26682	28006	26391	1.01049e+06	957457	1.00497e+06	947015
P23874	Serine/threonine-protein kinase HipA	hipA	49.275	1280.6	1089.6	2724.8	2728	63101.6	53690	134265	134422
P23876	Ferric enterobactin transport system permease protein FepD	fepD	33.871	7397.2	9077.7	5558.5	5647	250551	307471	188272	191270
P23877	Ferric enterobactin transport system permease protein FepG	fepG	34.91	2730.8	3457.6	902.09	942.13	95332.2	120705	31492	32889.8
P23878	Ferric enterobactin transport ATP-binding protein FepC	fepC	29.784	38532	42924	23147	25207	1.14764e+06	1.27845e+06	689410	750765
P23882	Methionyl-tRNA formyltransferase	fmt	34.168	188600	207890	217620	228630	6.44408e+06	7.10319e+06	7.43564e+06	7.81183e+06
P23883	Aldehyde dehydrogenase PuuC	puuC	53.418	3541.4	2155.6	135080	145320	189175	115148	7.2157e+06	7.7627e+06
P23886	ATP-binding/permease protein CydC	cydC	62.919	85503	82965	79912	75276	5.37976e+06	5.22007e+06	5.02798e+06	4.73629e+06
P23890	Transcriptional activator CadC	cadC	57.812	0	0	739.97	559.07	0	0	42779.1	32321
P23893	Glutamate-1-semialdehyde 2,1-aminomutase	hemL	45.366	1301400	1273400	1463400	1422400	5.90393e+07	5.77691e+07	6.63886e+07	6.45286e+07
P23894	Protease HtpX	htpX	31.923	316200	312220	319730	348650	1.00941e+07	9.967e+06	1.02067e+07	1.113e+07
P23898	Probable endopeptidase NlpC	nlpC	17.283	9005.4	8957.5	13758	17323	155640	154812	237780	299393
P23908	Acetylornithine deacetylase	argE	42.347	598320	561280	414090	410180	2.53371e+07	2.37685e+07	1.75355e+07	1.73699e+07
P23909	DNA mismatch repair protein MutS	mutS	95.246	134180	125170	94037	89609	1.27801e+07	1.19219e+07	8.95665e+06	8.5349e+06
P23917	Fructokinase	mak	32.499	54822	49040	98840	82806	1.78166e+06	1.59375e+06	3.2122e+06	2.69111e+06
P23930	Apolipoprotein N-acyltransferase	lnt	57.065	37515	36247	28776	31651	2.14079e+06	2.06844e+06	1.6421e+06	1.80616e+06
P24077	Enterobactin exporter EntS	entS	43.281	3644.7	6464.4	2180.3	2509.1	157746	279786	94365.6	108596
P24171	Peptidyl-dipeptidase dcp	dcp	77.515	283170	271010	344820	352050	2.19499e+07	2.10073e+07	2.67287e+07	2.72892e+07
P24173	Lipopolysaccharide heptosyltransferase 1	rfaC	35.543	20728	20139	22670	22155	736735	715800	805760	787455
P24177	Probable aminoglycoside efflux pump	acrD	113.05	514.07	426.77	710.85	803.24	58115.6	48246.3	80361.6	90806.3
P24178	Protein YffB	yffB	13.6	65801	99117	136220	137980	894894	1.34799e+06	1852592	1876528
P24182	Biotin carboxylase	accC	49.32	1321500	1294900	1064200	1071500	65176380	63864468	52486344	52846380
P24186	Bifunctional protein FolD;Methylenetetrahydrofolate dehydrogenase;Methenyltetrahydrofolate cyclohydrolase	folD	31.043	675410	672180	596400	637840	2.09668e+07	2.08665e+07	1.8514e+07	1.98005e+07
P24188	UPF0176 protein YceA	yceA	39.781	64603	65695	17182	11767	2.56997e+06	2.61341e+06	683517	468103
P24192	Hydrogenase isoenzymes formation protein HypD	hypD	41.363	1458.6	1539.5	1725.3	2125.9	60332.1	63678.3	71363.6	87933.6
P24193	Hydrogenase isoenzymes formation protein HypE	hypE	35.092	7455.9	8133.8	19073	21898	261642	285431	669310	768445
P24197	4,5-DOPA dioxygenase extradiol	ygiD	29.903	2046.4	1821.1	1985	3015.8	61193.5	54456.4	59357.5	90181.5
P24200	5-methylcytosine-specific restriction enzyme A	mcrA	31.389	383.76	2441.1	6139.2	6906.8	12045.8	76623.7	192703	216798
P24202	Mrr restriction system protein	mrr	33.52	47843	48903	46400	50774	1.6037e+06	1.63923e+06	1.55533e+06	1.70194e+06
P24203	Uncharacterized GTP-binding protein YjiA	yjiA	35.659	130910	71299	65294	87526	4.66812e+06	2.54245e+06	2.32832e+06	3.12109e+06
P24205	Lipid A biosynthesis myristoyltransferase	lpxM	37.41	38044	45729	46760	54274	1.42323e+06	1.71072e+06	1.74929e+06	2.03039e+06
P24207	Phenylalanine-specific permease	pheP	50.677	41902	41270	21824	21199	2.12347e+06	2.09144e+06	1.10597e+06	1.0743e+06
P24215	Mannonate dehydratase	uxuA	44.838	68074	75536	129580	136590	3.0523e+06	3.38688e+06	5.81011e+06	6.12442e+06
P24216	Flagellar hook-associated protein 2	fliD	48.456	268560	327790	1605.9	4468.8	1.30133e+07	1.58834e+07	77815.5	216540
P24224	Holo-[acyl-carrier-protein] synthase	acpS	14.052	16120	13831	15314	13984	226518	194353	215192	196503
P24228	D-alanyl-D-alanine carboxypeptidase DacB	dacB	51.798	44874	51222	99138	86595	2.32438e+06	2.6532e+06	5.13515e+06	4.48545e+06
P24230	ATP-dependent DNA helicase RecG	recG	76.429	21530	19696	22776	25398	1.64552e+06	1.50535e+06	1.74075e+06	1.94114e+06
P24232	Flavohemoprotein	hmp	43.867	104930	95307	85918	90911	4.60296e+06	4.18083e+06	3.76896e+06	3.98799e+06
P24242	HTH-type transcriptional regulator AscG	ascG	36.813	11578	17807	20653	18422	426221	655529	760299	678169
P24251	Sigma factor-binding protein Crl	crl	15.655	1125800	1112500	1040500	1086500	17624399	1.74162e+07	1.6289e+07	1.70092e+07
P24252	Uncharacterized protein YbgA	ybgA	20.211	11926	9815.1	24473	14870	241036	198373	494624	300538
P24255	RNA polymerase sigma-54 factor	rpoN	53.989	137490	130370	167250	182970	7.42295e+06	7.03855e+06	9.02966e+06	9.87837e+06
P24554	DNA repair protein RadA	radA	49.472	114240	116040	147780	169050	5.65168e+06	5.74073e+06	7.31097e+06	8.36324e+06
P24555	Protease 2	ptrB	79.49	1694.8	2158.1	7948.6	8657.6	134720	171547	631834	688193
P25397	Tellurite methyltransferase	tehB	22.53	95858	85576	123100	106090	2.15968e+06	1.92803e+06	2773443	2.39021e+06
P25437	S-(hydroxymethyl)glutathione dehydrogenase	frmA	39.359	418420	370820	314590	333610	1.64686e+07	1.45951e+07	1.23819e+07	1.31306e+07
P25516	Aconitate hydratase A	acnA	97.676	154160	159980	275920	287160	1.50577e+07	1.56262e+07	2.69508e+07	2.80486e+07
P25519	GTPase HflX	hflX	48.327	130110	119450	168450	172360	6.28783e+06	5.77266e+06	8.14068e+06	8.32964e+06
P25522	tRNA modification GTPase MnmE	mnmE	49.23	62034	51667	80577	88938	3.05393e+06	2.54357e+06	3.96681e+06	4.37842e+06
P25524	Cytosine deaminase	codA	47.59	793720	761640	389950	484130	3.77731e+07	3.62464e+07	1.85577e+07	2.30397e+07
P25526	Succinate-semialdehyde dehydrogenase [NADP(+)] GabD	gabD	51.719	23172	27210	93180	97210	1.19843e+06	1.40727e+06	4.81918e+06	5.0276e+06
P25534	2-octaprenyl-6-methoxyphenol hydroxylase	ubiH	42.288	57651	57184	54757	65740	2.43795e+06	2.4182e+06	2.31556e+06	2.78001e+06
P25535	2-octaprenylphenol hydroxylase	ubiI	44.244	40592	47475	44986	45824	1.79595e+06	2.10048e+06	1.99036e+06	2.02744e+06
P25536	Maf-like protein YhdE	yhdE	21.515	93219	83711	83920	89439	2.00561e+06	1.80104e+06	1.80554e+06	1.92428e+06
P25539	Riboflavin biosynthesis protein RibD;Diaminohydroxyphosphoribosylaminopyrimidine deaminase;5-amino-6-(5-phosphoribosylamino)uracil reductase	ribD	40.338	127470	135480	220520	198470	5.14188e+06	5.46499e+06	8.89534e+06	8.00588e+06
P25552	Guanosine-5-triphosphate,3-diphosphate pyrophosphatase	gppA	54.871	42561	50189	59436	55817	2.33536e+06	2.75392e+06	3.26131e+06	3.06273e+06
P25553	Lactaldehyde dehydrogenase	aldA	52.272	1274900	1199100	759360	767110	6.66416e+07	6.26794e+07	3.96933e+07	4.00984e+07
P25665	5-methyltetrahydropteroyltriglutamate--homocysteine methyltransferase	metE	84.672	11074000	10564000	7914000	7800800	937657728	894475008	670094208	6.60509e+08
P25666	Protein HtrL	htrL	33.458	43833	49508	66591	66969	1.46656e+06	1.65644e+06	2.228e+06	2.24065e+06
P25714	Membrane protein insertase YidC	yidC	61.525	467900	542550	356080	312360	2.87875e+07	3.33804e+07	21907822	19217949
P25737	Lysine-specific permease	lysP	53.575	251700	237800	69976	54553	1.34848e+07	12740135	3.74896e+06	2.92268e+06
P25738	Acidic protein MsyB	msyB	14.259	103720	111530	878610	1025300	1.47894e+06	1.59031e+06	1.25281e+07	1.46198e+07
P25740	Lipopolysaccharide core biosynthesis protein RfaG	rfaG	42.284	38519	43790	42919	62319	1.62874e+06	1.85162e+06	1.81479e+06	2.6351e+06
P25741	Lipopolysaccharide core heptose(I) kinase RfaP	rfaP	30.872	13003	15183	23242	19607	401429	468730	717527	605307
P25742	Lipopolysaccharide core heptosyltransferase RfaQ	rfaQ	38.73	50855	53095	55645	56324	1.96961e+06	2.05637e+06	2.15513e+06	2.18143e+06
P25745	tRNA-specific 2-thiouridylase MnmA	mnmA	40.959	265820	273520	275280	271910	1.08877e+07	1.12031e+07	1.12752e+07	1.11372e+07
P25746	High frequency lysogenization protein HflD	hflD	22.947	151840	148390	164410	171620	3.48427e+06	3.40511e+06	3.77272e+06	3.93816e+06
P25747	Uncharacterized protein YeiB	yeiB	43.393	3496.3	2149.7	3758.1	3808.3	151715	93281.9	163075	165254
P25798	Flagellar M-ring protein	fliF	60.588	132960	123070	2633.5	435.74	8.05578e+06	7.45657e+06	159558	26400.6
P25888	ATP-dependent RNA helicase RhlE	rhlE	49.989	57951	55484	45072	44021	2.89691e+06	2.77359e+06	2.2531e+06	2.20057e+06
P25894	Metalloprotease LoiP	loiP	26.842	201300	161210	240520	268210	5.40329e+06	4.3272e+06	6.45604e+06	7.19929e+06
P25906	Putative oxidoreductase YdbC	ydbC	30.706	33178	30647	98962	121090	1.01876e+06	941047	3.03873e+06	3.71819e+06
P26281	2-amino-4-hydroxy-6-hydroxymethyldihydropteridine pyrophosphokinase	folK	18.079	18983	11013	20903	15807	343194	199104	377905	285775
P26365	N-acetylmuramoyl-L-alanine amidase AmiB	amiB	47.985	40832	39726	67340	70333	1.95932e+06	1.90625e+06	3.23131e+06	3.37493e+06
P26602	Chorismate pyruvate-lyase	ubiC	18.777	89297	86538	91226	91897	1.67673e+06	1.62492e+06	1.71295e+06	1.72555e+06
P26608	Flagellar protein FliS	fliS	14.95	132270	99474	384.63	806.98	1.97744e+06	1.48714e+06	5750.22	12064.4
P26612	Cytoplasmic alpha-amylase	amyA	56.639	10896	9983.4	57366	65620	617139	565450	3.24915e+06	3.71665e+06
P26616	NAD-dependent malic enzyme	maeA	63.197	243880	246310	198170	199030	1.54125e+07	1.55661e+07	1.25237e+07	1.25781e+07
P26646	Probable acrylyl-CoA reductase AcuI	acuI	34.723	167230	168140	209500	413170	5.80673e+06	5.83833e+06	7.27447e+06	1.43465e+07
P26647	1-acyl-sn-glycerol-3-phosphate acyltransferase	plsC	27.453	120510	107970	88844	100350	3.30836e+06	2.9641e+06	2.43903e+06	2.75491e+06
P26648	Cell division protein FtsP	ftsP	51.858	63285	49820	53365	63865	3.28183e+06	2.58357e+06	2.7674e+06	3.31191e+06
P27111	HTH-type transcriptional regulator CynR	cynR	32.96	6575.2	8892.4	8249.7	11980	216719	293094	271910	394861
P27126	Lipopolysaccharide core biosynthesis protein RfaS	rfaS	36.73	15131	24167	11211	10804	555762	887654	411780	396831
P27127	Lipopolysaccharide 1,6-galactosyltransferase	rfaB	40.825	18617	17374	27096	29520	760039	709294	1.10619e+06	1205154
P27128	Lipopolysaccharide 1,3-galactosyltransferase	rfaI	39.423	35442	34374	34577	34338	1.39723e+06	1.35513e+06	1.36313e+06	1.35371e+06
P27129	Lipopolysaccharide 1,2-glucosyltransferase	rfaJ	39.04	55949	50809	47433	57115	2.18425e+06	1.98358e+06	1.85178e+06	2.22977e+06
P27240	Lipopolysaccharide core heptose(II) kinase RfaY	rfaY	27.461	55239	49400	45679	25051	1.51692e+06	1.35657e+06	1.25439e+06	687926
P27241	Lipopolysaccharide core biosynthesis protein RfaZ	rfaZ	32.92	33672	17591	28847	16269	1.10848e+06	579096	949643	535575
P27242	Lipopolysaccharide 1,2-N-acetylglucosaminetransferase	waaU	41.729	75178	66912	62906	62304	3.1371e+06	2.79217e+06	2.625e+06	2.59988e+06
P27243	O-antigen ligase	rfaL	46.877	22232	21922	14653	9728.8	1.04217e+06	1.02764e+06	686889	456057
P27245	Multiple antibiotic resistance protein MarR	marR	16.065	240.4	269.53	401.63	0	3862.03	4330	6452.19	0
P27247	Phosphate acyltransferase	plsX	38.214	30061	30613	34940	31281	1.14875e+06	1.16985e+06	1.3352e+06	1.19537e+06
P27248	Aminomethyltransferase	gcvT	40.146	466940	523410	445690	408340	1.87458e+07	2.10128e+07	1.78927e+07	1.63932e+07
P27249	Bifunctional uridylyltransferase/uridylyl-removing enzyme;[Protein-PII] uridylyltransferase;[Protein-PII]-UMP uridylyl-removing enzyme	glnD	102.39	25225	23213	42630	56795	2.58279e+06	2.37678e+06	4.36489e+06	5.81524e+06
P27250	Aldehyde reductase Ahr	ahr	36.501	8301.7	9600.3	89990	121400	303020	350421	3.28472e+06	4.43122e+06
P27253	Methylmalonyl-CoA mutase	scpA	77.87	6427.2	5731.3	21833	28185	500486	446296	1.70014e+06	2.19477e+06
P27278	Trifunctional NAD biosynthesis/regulator protein NadR;Transcriptional regulator NadR;Nicotinamide mononucleotide adenylyltransferase;Ribosylnicotinamide kinase	nadR	47.345	91930	81846	150410	178480	4.35243e+06	3.875e+06	7.12116e+06	8.45014e+06
P27296	Probable ATP-dependent helicase DinG	dinG	81.439	692.98	1160.3	811.05	715.91	56435.6	94493.7	66051.1	58303
P27298	Oligopeptidase A	prlC	77.166	408000	425750	461250	478990	31483728	3.28534e+07	3.55928e+07	3.69617e+07
P27300	Tetraacyldisaccharide 4-kinase	lpxK	35.589	14494	14028	13311	14317	515827	499242	473725	509528
P27302	Transketolase 1	tktA	72.211	2351800	2296600	1737100	1787600	1.69826e+08	1.6584e+08	1.25438e+08	1.29084e+08
P27303	Multidrug export protein EmrA	emrA	42.736	98459	101900	109840	112580	4.20774e+06	4.3548e+06	4.69412e+06	4.81122e+06
P27305	Glutamyl-Q tRNA(Asp) synthetase	gluQ	34.867	3332.5	3892.9	2707.8	2684.4	116194	135734	94412.9	93597
P27306	Soluble pyridine nucleotide transhydrogenase	sthA	51.56	331070	314800	372770	384470	1.707e+07	16231088	1.922e+07	1.98233e+07
P27431	50S ribosomal protein L16 arginine hydroxylase	roxA	42.578	178480	196720	244270	280880	7.59932e+06	8.37594e+06	1.04005e+07	1.19593e+07
P27434	Cytoskeleton protein RodZ	rodZ	36.191	461030	430440	471380	671920	1.66851e+07	1.55781e+07	1.70597e+07	2.43175e+07
P27550	Acetyl-coenzyme A synthetase	acs	72.093	374160	353860	163630	161560	2.69743e+07	2.55108e+07	1.17966e+07	1.16473e+07
P27828	UDP-N-acetylglucosamine 2-epimerase	wecB	42.244	122910	112290	69703	84310	5.19221e+06	4.74358e+06	2.94453e+06	3.56159e+06
P27829	UDP-N-acetyl-D-mannosamine dehydrogenase	wecC	45.838	148950	144570	106450	120200	6.82757e+06	6.6268e+06	4.87946e+06	5.50973e+06
P27830	dTDP-glucose 4,6-dehydratase 2	rffG	39.753	77309	76751	60308	61548	3.07326e+06	3.05108e+06	2.39742e+06	2.44672e+06
P27832	dTDP-fucosamine acetyltransferase	wecD	24.22	8795.9	9853.8	8475.4	5333.7	213037	238659	205274	129182
P27833	dTDP-4-amino-4,6-dideoxygalactose transaminase	rffA	41.901	144930	148050	151270	141710	6.07271e+06	6.20344e+06	6.33836e+06	5.93779e+06
P27836	UDP-N-acetyl-D-mannosaminuronic acid transferase	wecG	27.928	98245	103490	97754	98687	2.74379e+06	2.89027e+06	2.73007e+06	2.75613e+06
P27837	Probable transport protein YifK	yifK	50.398	54722	49302	39520	38824	2.75788e+06	2.48472e+06	1.99173e+06	1.95665e+06
P27838	Protein CyaY	cyaY	12.231	246240	258050	180000	190090	3.01176e+06	3.15621e+06	2201580	2.32499e+06
P27844	Protein RarD	rarD	33.283	25960	25254	21970	22017	864027	840529	731228	732792
P27848	Pyridoxal phosphate phosphatase YigL	yigL	29.707	94301	93436	99847	111640	2.8014e+06	2.7757e+06	2.96615e+06	3.31649e+06
P27859	Tat-linked quality control protein TatD	tatD	28.974	11044	11531	10554	11707	319989	334099	305792	339199
P27862	IMPACT family member YigZ	yigZ	21.757	9739	6141.3	10385	8276.9	211891	133616	225946	180081
P27896	Nitrate/nitrite sensor protein NarQ	narQ	63.696	10168	6222.2	5245.9	5170.1	647661	396329	334143	329315
P28224	Membrane-bound lysozyme inhibitor of C-type lysozyme	mliC	12.567	8340.1	5934.3	34537	35206	104810	74576.3	434026	442434
P28246	Bicyclomycin resistance protein	bcr	43.352	22867	21553	23158	24692	991330	934366	1.00395e+06	1.07045e+06
P28248	Deoxycytidine triphosphate deaminase	dcd	21.249	315230	275700	478560	516580	6.69832e+06	5.85835e+06	1.01689e+07	1.09768e+07
P28249	Protein AsmA	asmA	68.962	37989	39630	70055	69880	2.6198e+06	2.73296e+06	4.83113e+06	4.81906e+06
P28304	Quinone oxidoreductase 1	qorA	35.172	255010	78000	189620	204390	8.96921e+06	2743416	6.66931e+06	7.18881e+06
P28305	Aminodeoxychorismate lyase	pabC	29.715	27914	27358	33517	36889	829465	812943	995958	1.09616e+06
P28306	UPF0755 protein YceG	yceG	38.247	34263	36575	29062	41050	1.31046e+06	1.39888e+06	1.11153e+06	1.57004e+06
P28630	DNA polymerase III subunit delta	holA	38.703	37449	42902	33116	33674	1.44939e+06	1.66044e+06	1.28169e+06	1.30328e+06
P28631	DNA polymerase III subunit delta	holB	36.936	49766	17898	43147	14558	1.83816e+06	661081	1.59368e+06	537714
P28632	DNA polymerase III subunit psi	holD	15.174	24597	23667	24985	25292	373235	359123	379122	383781
P28634	Probable tRNA (adenine(37)-N6)-methyltransferase	tsaA	26.362	18127	18357	15193	16233	477864	483927	400518	427934
P28635	D-methionine-binding lipoprotein MetQ	metQ	29.431	8494600	8003000	7018600	7042900	2.50005e+08	235536293	2.06564e+08	2.0728e+08
P28861	Ferredoxin--NADP reductase	fpr	27.751	82526	71323	142000	152020	2.29018e+06	1.97928e+06	3940642	4.21871e+06
P28903	Anaerobic ribonucleoside-triphosphate reductase	nrdD	80.022	1756.5	2168.2	39323	43501	140559	173504	3.14671e+06	3.48104e+06
P28904	Trehalose-6-phosphate hydrolase	treC	63.837	3841.2	4983.9	5279.5	4729.1	245211	318157	337027	301892
P28905	DNA polymerase III subunit chi	holC	16.633	15786	26392	36576	53847	262569	438978	608369	895637
P29012	Alanine racemase, catabolic	dadX	38.844	47133	34243	322120	347570	1.83083e+06	1.33014e+06	1.25124e+07	1.3501e+07
P29013	Uncharacterized protein YcgB	ycgB	60.813	0	1190.7	3857.1	5058.2	0	72410	234562	307604
P29018	ATP-binding/permease protein CydD	cydD	65.055	82890	67615	62116	72473	5.39241e+06	4.39869e+06	4.04096e+06	4.71473e+06
P29131	Cell division protein FtsN	ftsN	35.793	87097	86498	117870	127820	3.11746e+06	3.09602e+06	4.21892e+06	4.57506e+06
P29208	o-succinylbenzoate synthase	menC	35.476	25674	21576	27243	21087	910811	765430	966473	748082
P29217	UPF0502 protein YceH	yceH	24.177	151380	158730	291710	310220	3.65991e+06	3.83762e+06	7.05267e+06	7.50019e+06
P29680	Uroporphyrinogen decarboxylase	hemE	39.248	202060	209550	254700	244920	7.93045e+06	8.22442e+06	9.99647e+06	9.61262e+06
P29744	Flagellar hook-associated protein 3	flgL	34.281	252300	232010	498.4	1289.2	8.6491e+06	7.95353e+06	17085.7	44195.1
P29745	Peptidase T	pepT	44.923	47012	42514	143320	123840	2.11192e+06	1.90986e+06	6.43836e+06	5.56326e+06
P30011	Nicotinate-nucleotide pyrophosphorylase [carboxylating]	nadC	32.762	137280	136880	192640	226530	4.49757e+06	4.48446e+06	6.31127e+06	7.42158e+06
P30014	Ribonuclease T	rnt	23.522	113770	119620	102130	108860	2.6761e+06	2.8137e+06	2.4023e+06	2.5606e+06
P30015	Probable ATP-dependent helicase lhr	lhr	169.38	36.585	37.001	121.76	163.92	6196.77	6267.23	20623.7	27764.8
P30125	3-isopropylmalate dehydrogenase	leuB	39.517	2682900	2604300	3877800	4051600	1.0602e+08	1.02914e+08	1.53239e+08	1.60107e+08
P30126	3-isopropylmalate dehydratase small subunit	leuD	22.487	2103000	2207500	3411300	3187100	47290161	4.96401e+07	7.67099e+07	7.16683e+07
P30128	Transcription elongation factor GreB	greB	18.527	46155	39628	71825	68376	855114	734188	1.3307e+06	1.2668e+06
P30136	Phosphomethylpyrimidine synthase	thiC	70.85	746810	725980	472160	496120	5.29115e+07	5.14357e+07	3.34525e+07	35150102
P30137	Thiamine-phosphate synthase	thiE	23.015	582440	590030	615240	711650	1.34049e+07	1.35795e+07	1.41597e+07	1.63786e+07
P30138	Sulfur carrier protein ThiS adenylyltransferase	thiF	26.969	492260	453610	562830	548430	1.32758e+07	1.22334e+07	1.5179e+07	1.47906e+07
P30139	Thiazole synthase	thiG	26.896	968160	857590	888080	878230	2.60396e+07	2.30657e+07	2.38858e+07	2.36209e+07
P30140	2-iminoacetate synthase	thiH	43.32	229050	226850	227430	238360	9922446	9827142	9.85227e+06	1.03258e+07
P30149	Inner membrane protein YabI	yabI	28.244	1788.5	0	23029	33244	50514.4	0	650431	938944
P30177	Uncharacterized protein YbiB	ybiB	35.048	263770	257710	494240	579910	9.24461e+06	9.03222e+06	1.73221e+07	2.03247e+07
P30178	Uncharacterized oxidoreductase YbiC	ybiC	38.897	982560	980780	2035200	2365000	3.82186e+07	3.81494e+07	7.91632e+07	91991405
P30744	L-serine dehydratase 2	sdaB	48.752	14906	11850	7654.3	4542.8	726697	577711	373162	221471
P30745	Cyclic pyranopterin monophosphate synthase	moaA	37.346	9875.6	8876.5	7284.1	7542.9	368814	331502	272032	281697
P30748	Molybdopterin synthase sulfur carrier subunit	moaD	8.7578	276230	271100	381630	407480	2.41917e+06	2.37424e+06	3.34224e+06	3.56863e+06
P30749	Molybdopterin synthase catalytic subunit	moaE	16.981	105280	109890	195130	204790	1.78776e+06	1.86604e+06	3.3135e+06	3.47754e+06
P30750	Methionine import ATP-binding protein MetN	metN	37.788	776390	688140	560450	500180	2.93382e+07	2.60034e+07	2.11783e+07	1.89008e+07
P30843	Transcriptional regulatory protein BasR	basR	25.031	2462.1	1382	9355.8	9580.9	61628.8	34592.8	234185	239820
P30844	Sensor protein BasS	basS	41.029	25806	22870	32830	34891	1.05879e+06	938333	1.34698e+06	1.43154e+06
P30847	Signal transduction histidine-protein kinase BaeS	baeS	51.991	8915.8	7031.7	15705	14760	463541	365585	816519	767387
P30850	Exoribonuclease 2	rnb	72.49	676990	669000	355080	337900	4.9075e+07	48495810	2.57397e+07	24494371
P30859	Putative ABC transporter arginine-binding protein 2	artI	26.929	861320	968440	1303500	1279600	2.31945e+07	2.60791e+07	3.5102e+07	3.44583e+07
P30860	ABC transporter arginine-binding protein 1	artJ	26.829	3264400	3093200	1748200	1674700	8.75806e+07	8.29875e+07	4.69025e+07	4.49305e+07
P30863	2,5-diketo-D-gluconic acid reductase B	dkgB	29.436	122900	103980	158330	157850	3.61768e+06	3.06076e+06	4.6606e+06	4.64647e+06
P30864	Uncharacterized HTH-type transcriptional regulator YafC	yafC	33.775	102280	112530	116830	126020	3454507	3.8007e+06	3.94593e+06	4.25633e+06
P30870	Glutamate-ammonia-ligase adenylyltransferase	glnE	108.42	95617	95579	110300	115530	1.03668e+07	1.03627e+07	11958726	1.25258e+07
P30871	Inorganic triphosphatase	ygiF	48.388	229140	224290	209960	209560	1.10876e+07	1.08529e+07	1.01595e+07	1.01402e+07
P30958	Transcription-repair-coupling factor	mfd	129.98	136710	133760	126450	125630	1.77696e+07	1.73861e+07	1.6436e+07	1.63294e+07
P31057	3-methyl-2-oxobutanoate hydroxymethyltransferase	panB	28.237	1132600	1178500	764470	707210	3.19812e+07	3.32773e+07	2.15863e+07	1.99695e+07
P31060	Putative molybdenum transport ATP-binding protein ModF	modF	54.535	121030	116840	131460	135790	6.60037e+06	6.37187e+06	7.16917e+06	7.40531e+06
P31063	Uncharacterized lipoprotein YedD	yedD	14.983	423280	408790	642550	695850	6.342e+06	6.1249e+06	9.62733e+06	1.04259e+07
P31064	UPF0394 inner membrane protein YedE	yedE	44.428	105170	102340	47780	46060	4.67249e+06	4.54676e+06	2.12277e+06	2.04635e+06
P31068	Flagellar assembly protein FliH	fliH	25.05	149820	148910	2707.4	2323.2	3752991	3.7302e+06	67820.4	58196.2
P31069	Voltage-gated potassium channel Kch	kch	46.062	30920	37704	73113	72650	1.42424e+06	1.73672e+06	3.36773e+06	3.3464e+06
P31119	Bifunctional protein Aas;2-acylglycerophosphoethanolamine acyltransferase;Acyl-[acyl-carrier-protein] synthetase	aas	80.699	33664	34694	49257	50451	2.71665e+06	2.79977e+06	3.97499e+06	4.07135e+06
P31120	Phosphoglucosamine mutase	glmM	47.543	586460	565080	579410	604200	2.78821e+07	2.68656e+07	2.75469e+07	2.87255e+07
P31122	Sugar efflux transporter	sotB	42.538	4862.7	4710.6	11709	10780	206850	200380	498077	458560
P31125	Probable amino-acid metabolite efflux pump	eamA	32.324	4565.1	5022.4	8419.7	8513.8	147562	162344	272158	275200
P31130	Uncharacterized protein YdeI	ydeI	14.121	0	1326.4	70070	77241	0	18730.1	989458	1.09072e+06
P31131	Protein YdeJ	ydeJ	18.321	0	0	19829	19537	0	0	363287	357937
P31133	Putrescine-binding periplasmic protein	potF	40.839	484040	481240	722220	735260	1.97677e+07	1.96534e+07	2.94947e+07	3.00273e+07
P31134	Putrescine transport ATP-binding protein PotG	potG	41.93	149940	129260	226580	188840	6.28698e+06	5.41987e+06	9.5005e+06	7.91806e+06
P31135	Putrescine transport system permease protein PotH	potH	35.489	29411	28861	31907	41029	1.04377e+06	1.02425e+06	1.13235e+06	1.45608e+06
P31142	3-mercaptopyruvate sulfurtransferase	sseA	30.811	65748	73929	211570	219480	2.02576e+06	2.27783e+06	6.51868e+06	6.7624e+06
P31224	Multidrug efflux pump subunit AcrB	acrB	113.57	274600	271060	348320	355400	3.11863e+07	3.07843e+07	3.95587e+07	40362778
P31433	Uncharacterized protein YicH	yicH	62.272	36903	46798	142040	153190	2.29802e+06	2.91421e+06	8.84511e+06	9.53945e+06
P31441	Adenine deaminase	ade	63.739	18001	20573	8908.8	12583	1.14737e+06	1.3113e+06	567838	802028
P31455	Uncharacterized protein YidR	yidR	46.186	29333	30570	54333	59795	1.35477e+06	1.41191e+06	2.50942e+06	2.76169e+06
P31460	Galactonate operon transcriptional repressor	dgoR	26.079	21250	17196	39563	34938	554179	448454	1.03176e+06	911148
P31466	Adenine permease AdeP	adeP	46.865	86113	84952	43855	42267	4.03569e+06	3.98128e+06	2.05526e+06	1.98084e+06
P31467	6-phosphogluconate phosphatase	yieH	24.664	9045.7	13957	9235.3	7792.2	223103	344235	227779	192187
P31470	Uncharacterized protein YieK	yieK	26.279	1600.1	1639.2	0	1027.6	42049	43076.5	0	27004.3
P31473	ATPase RavA	ravA	56.388	30166	30153	34971	37831	1.701e+06	1.70027e+06	1.97194e+06	2.13321e+06
P31475	Uncharacterized HTH-type transcriptional regulator YieP	yieP	26.076	90619	94596	138440	99649	2.36298e+06	2.46669e+06	3.60996e+06	2.59845e+06
P31545	Deferrochelatase/peroxidase EfeB	efeB	46.754	29496	31806	22429	23460	1.37906e+06	1.48706e+06	1.04865e+06	1.09685e+06
P31547	D-methionine transport system permease protein MetI	metI	23.256	360070	459360	281250	300020	8.37379e+06	1.06829e+07	6540750	6.97727e+06
P31548	Thiamine import ATP-binding protein ThiQ	thiQ	24.999	107900	125900	63242	72394	2.69739e+06	3.14737e+06	1.58099e+06	1.80978e+06
P31549	Thiamine transport system permease protein ThiP	thiP	59.532	2648.9	2902	1703.9	1705.8	157694	172762	101437	101550
P31550	Thiamine-binding periplasmic protein	thiB	36.163	582160	589120	406570	407140	2.10527e+07	2.13043e+07	1.47028e+07	1.47234e+07
P31552	Probable crotonobetaine/carnitine-CoA ligase	caiC	58.558	655.02	758.51	752.37	1258.1	38356.7	44416.8	44057.3	73671.8
P31554	LPS-assembly protein LptD	lptD	89.67	334150	323100	330140	336570	2.99632e+07	28972377	2.96037e+07	3.01802e+07
P31600	Bacteriophage N4 adsorption protein A	nfrA	111.31	1845	1321.5	2072.4	1566.2	205367	147096	230679	174334
P31658	Molecular chaperone Hsp31 and glyoxalase 3	hchA	31.19	30640	31736	158710	236990	955662	989846	4.95016e+06	7.39172e+06
P31663	Pantothenate synthetase	panC	31.597	532190	440250	584490	540680	1.68156e+07	1.39106e+07	1.84681e+07	1.70839e+07
P31677	Alpha,alpha-trehalose-phosphate synthase [UDP-forming]	otsA	53.61	11350	12861	79597	81439	608474	689478	4.2672e+06	4.36594e+06
P31678	Trehalose-6-phosphate phosphatase	otsB	29.175	2865.6	2880.6	15481	15095	83603.9	84041.5	451658	440397
P31680	DnaJ-like protein DjlA	djlA	30.579	57592	52559	49290	55334	1.76111e+06	1.6072e+06	1.50724e+06	1.69206e+06
P31801	Sodium/proton antiporter ChaA	chaA	39.168	25355	35333	37513	41195	993105	1.38392e+06	1.46931e+06	1.61353e+06
P31802	Nitrate/nitrite response regulator protein NarP	narP	23.575	213730	216450	160610	139230	5.03868e+06	5.10281e+06	3.78638e+06	3.28235e+06
P31806	Bifunctional NAD(P)H-hydrate repair enzyme Nnr;ADP-dependent (S)-NAD(P)H-hydrate dehydratase;NAD(P)H-hydrate epimerase	nnr	54.65	7997.1	9006.6	26446	27778	437042	492211	1.44527e+06	1.51807e+06
P31808	Uncharacterized oxidoreductase YciK	yciK	27.933	110290	109110	211850	216250	3.08073e+06	3.04777e+06	5.91761e+06	6.04051e+06
P31825	tRNA1(Val) (adenine(37)-N6)-methyltransferase	yfiC	27.27	31551	30326	18924	28704	860396	826990	516057	782758
P31826	Inner membrane ABC transporter ATP-binding protein YddA	yddA	64.984	4280.5	4182.7	3614.2	3114.5	278164	271809	234865	202393
P31827	Uncharacterized protein YddB	yddB	89.282	27995	27804	19499	20273	2.49945e+06	2.4824e+06	1.74091e+06	1.81001e+06
P31828	Probable zinc protease PqqL	pqqL	104.66	70382	68393	40675	38527	7.36618e+06	7.15801e+06	4.25705e+06	4.03224e+06
P31979	NADH-quinone oxidoreductase subunit F	nuoF	49.292	608230	595960	632530	629230	2.99809e+07	2.93761e+07	3.11787e+07	3.1016e+07
P31991	Uncharacterized protein YdcD	ydcD	18.907	14383	13273	17544	17140	271939	250953	331704	324066
P32053	Prophage CP4-57 integrase	intA	46.651	28887	28258	28971	28319	1.34761e+06	1.31826e+06	1.35153e+06	1.32111e+06
P32099	Lipoate-protein ligase A	lplA	37.925	37279	37667	62217	54608	1.41381e+06	1.42852e+06	2.35958e+06	2.07101e+06
P32129	Probable acyltransferase YihG	yihG	36.289	4216.2	3711.5	4302.2	4556.6	153002	134687	156123	165354
P32131	Oxygen-independent coproporphyrinogen-III oxidase	hemN	52.728	76184	87596	104690	107610	4.01703e+06	4.61876e+06	5.52009e+06	5.67406e+06
P32134	Uncharacterized protein YihM	yihM	36.941	6099.6	5985.1	3976.5	2983	225325	221096	146896	110195
P32138	Alpha-glucosidase YihQ	yihQ	77.274	115.6	204.98	2352	2495.7	8932.87	15839.6	181748	192853
P32141	Sulfofructosephosphate aldolase	yihT	31.983	6864.8	7901.5	5937.5	6522.5	219557	252714	189899	208609
P32144	Uncharacterized HTH-type transcriptional regulator YihW	yihW	28.507	24168	18056	21208	17154	688957	514722	604576	489009
P32157	Protein YiiM	yiiM	25.342	43475	45284	82986	70720	1.10174e+06	1.14759e+06	2.10303e+06	1.79219e+06
P32160	Uncharacterized protein YiiQ	yiiQ	21.763	27396	30165	42776	43852	596219	656481	930934	954351
P32162	UPF0381 protein YiiS	yiiS	10.776	199480	197420	1829500	1944400	2.1496e+06	2.1274e+06	19714692	2.09529e+07
P32166	1,4-dihydroxy-2-naphthoate octaprenyltransferase	menA	33.594	40385	38939	22314	22066	1.35669e+06	1.30812e+06	749617	741285
P32173	Molybdenum cofactor guanylyltransferase	mobA	21.643	32878	44657	60259	59921	711579	966511	1.30419e+06	1.29687e+06
P32176	Formate dehydrogenase-O major subunit	fdoG	112.55	44351	35332	32253	35050	4.99171e+06	3.97662e+06	3.63008e+06	3.94488e+06
P32177	Protein FdhD	fdhD	30.56	14828	14400	18182	19229	453144	440064	555642	587638
P32662	Phosphoglycolate phosphatase	gph	27.389	196450	190140	192170	249750	5.38057e+06	5.20774e+06	5.26334e+06	6.8404e+06
P32664	NADH pyrophosphatase	nudC	29.689	53374	49906	81444	76454	1.58462e+06	1.48166e+06	2.41799e+06	2.26984e+06
P32677	Uncharacterized HTH-type transcriptional regulator YijO	yijO	32.149	0	827.26	4556.2	8780.2	0	26595.6	146477	282275
P32680	Uncharacterized protein YjaG	yjaG	22.612	156880	147880	149230	154250	3.54737e+06	3.34386e+06	3.37439e+06	3.4879e+06
P32681	Uncharacterized protein YjaH	yjaH	26.317	14956	14974	18134	6629.2	393597	394071	477232	174461
P32684	Ribosomal large subunit pseudouridine synthase F	rluF	32.476	96756	99287	114590	119340	3.14225e+06	3.22444e+06	3.72142e+06	3.87569e+06
P32685	Uncharacterized protein YjbD	yjbD	10.532	38005	30760	41889	59808	400269	323964	441175	629898
P32695	tRNA-dihydrouridine synthase A	dusA	38.467	124830	127500	149410	145200	4.80184e+06	4.90454e+06	5.74735e+06	5.58541e+06
P32701	Putative cyclic-di-GMP phosphodiesterase YjcC	yjcC	60.801	0	57.448	1071.5	1762.7	0	3492.9	65148.3	107174
P32703	Uncharacterized Na(+)/H(+) exchanger YjcE	yjcE	60.522	45348	43384	62421	67418	2.74455e+06	2.62569e+06	3.77784e+06	4.08027e+06
P32705	Cation/acetate symporter ActP	actP	59.196	1620.5	1532.6	0	0	95927.1	90723.8	0	0
P33012	DNA gyrase inhibitor	sbmC	18.081	20365	26945	90751	100640	368220	487193	1.64087e+06	1.81967e+06
P33014	UPF0033 protein YeeD	yeeD	8.1482	800140	714020	602600	604790	6.5197e+06	5.81798e+06	4.91011e+06	4.92795e+06
P33015	UPF0394 inner membrane protein YeeE	yeeE	38.1	21123	21836	10853	9001.9	804786	831952	413499	342972
P33018	S-formylglutathione hydrolase YeiG	yeiG	31.259	55417	52650	96917	94366	1.73228e+06	1.64579e+06	3.02953e+06	2.94979e+06
P33024;P33021	Putative pseudouridine transporter;Nucleoside permease NupX	psuT;nupX	43.431	112110	128440	82355	84178	4.86905e+06	5.57828e+06	3.57676e+06	3.65593e+06
P33029	Uncharacterized oxidoreductase YeiQ	yeiQ	54.031	5764.4	4491.4	1842	2029.3	311456	242675	99525.1	109645
P33030	Uncharacterized protein YeiR	yeiR	36.113	46141	39336	55797	71062	1.66629e+06	1.42054e+06	2.015e+06	2.56626e+06
P33136	Glucans biosynthesis protein G	mdoG	57.912	344630	312500	300270	318200	1.99582e+07	18097500	1.73892e+07	1.84276e+07
P33195	Glycine dehydrogenase (decarboxylating)	gcvP	104.38	381330	398420	410050	400640	3.98032e+07	4.15871e+07	42801019	4.18188e+07
P33218	Inner membrane protein YebE	yebE	23.687	7402.3	5563.9	12455	14260	175338	131792	295022	337777
P33219	Protein YebF	yebF	12.962	113450	110810	331840	364280	1.47054e+06	1.43632e+06	4.30131e+06	4.7218e+06
P33221	Phosphoribosylglycinamide formyltransferase 2	purT	42.433	706870	687470	268520	252120	2.99946e+07	2.91714e+07	1.13941e+07	1.06982e+07
P33224	Putative acyl-CoA dehydrogenase AidB	aidB	60.589	0	172.75	4334.9	5686.1	0	10466.7	262647	344515
P33225	Trimethylamine-N-oxide reductase 1	torA	94.455	2297.2	1988.3	3616.3	3752.9	216982	187805	341578	354480
P33232	L-lactate dehydrogenase	lldD	42.728	43441	44785	60914	60925	1.85615e+06	1.91357e+06	2.60273e+06	2.6032e+06
P33235	Flagellar hook-associated protein 1	flgK	57.929	145930	176820	0	409.39	8.45358e+06	1.0243e+07	0	23715.6
P33354	Uncharacterized lipoprotein YehR	yehR	16.594	0	1050.5	0	2053.7	0	17432	0	34079.1
P33355	Uncharacterized protein YehS	yehS	17.973	68205	57047	65778	69805	1.22585e+06	1.02531e+06	1.18223e+06	1.25461e+06
P33360	Putative osmoprotectant uptake system ATP-binding protein YehX	yehX	34.424	0	0	2301.1	2942.8	0	0	79213.1	101303
P33362	Putative osmoprotectant uptake system substrate-binding protein OsmF	osmF	32.609	5248	6406.2	70879	86611	171132	208900	2.31129e+06	2.8243e+06
P33363	Periplasmic beta-glucosidase	bglX	83.459	181580	196480	231290	232760	1.51545e+07	1.6398e+07	1.93032e+07	1.94259e+07
P33371	tRNA-dihydrouridine synthase C	dusC	35.199	17619	22201	9631	7487.3	620171	781453	339002	263545
P33570	Transketolase 2	tktB	73.042	23144	22534	115810	134970	1.69048e+06	1.64593e+06	8.45899e+06	9.85848e+06
P33595	HTH-type transcriptional regulator SgrR	sgrR	63.974	5093.5	6954.6	4369.1	8388	325852	444914	279509	536614
P33599	NADH-quinone oxidoreductase subunit C/D	nuoC	68.235	794830	771950	798670	809670	5.42352e+07	5.2674e+07	5.44972e+07	5.52478e+07
P33602	NADH-quinone oxidoreductase subunit G	nuoG	100.3	678070	597560	684400	659930	68010421	59935268	68645320	66190979
P33607	NADH-quinone oxidoreductase subunit L	nuoL	66.437	69714	81662	90040	88000	4.63159e+06	5.42538e+06	5.98199e+06	5846456
P33643	Ribosomal large subunit pseudouridine synthase D	rluD	37.121	105310	86289	117420	120360	3.90921e+06	3.20313e+06	4.35875e+06	4.46788e+06
P33644	Laccase domain protein YfiH	yfiH	26.339	67638	58937	66912	73812	1.78152e+06	1.55234e+06	1.7624e+06	1.94413e+06
P33647	mRNA interferase ChpB	chpB	12.492	15982	16616	26036	24999	199647	207567	325242	312288
P33650	Ferrous iron transport protein B	feoB	84.473	60436	65447	85562	111390	5.10521e+06	5.5285e+06	7.22768e+06	9.40945e+06
P33667	tRNA 2-selenouridine synthase	selU	41.11	7983.3	12032	13843	14665	328193	494636	569086	602878
P33668	Uncharacterized protein YbbC	ybbC	14.152	3708.7	3535.5	13579	9958.4	52485.5	50034.4	192170	140931
P33913	Uncharacterized protein YejA	yejA	69.668	9362.6	3123.7	16991	21710	652274	217622	1.18373e+06	1.51249e+06
P33915	Inner membrane ABC transporter permease protein YejE	yejE	38.091	1283.4	798.96	2600.6	2229.3	48886	30433.2	99059.5	84916.3
P33916	Uncharacterized ABC transporter ATP-binding protein YejF	yejF	58.725	7576.1	6151.2	13665	16001	444906	361229	802477	939659
P33919	Uncharacterized protein YejH	yejH	66.412	3844	4833.5	7560.9	7597.8	255288	321002	502134	504585
P33920	Nucleoid-associated protein YejK	yejK	37.822	259070	232110	230880	228140	9.79855e+06	8.77886e+06	8.73234e+06	8.62871e+06
P33927	Cytochrome c-type biogenesis protein CcmF	ccmF	71.389	4024.9	3571.5	6652	6865.3	287334	254966	474880	490107
P33937	Periplasmic nitrate reductase	napA	93.041	13236	14533	3169.6	7849.6	1.23149e+06	1.35216e+06	294903	730335
P33940	Malate:quinone oxidoreductase	mqo	60.229	92003	123820	103780	59789	5.54125e+06	7.45755e+06	6.25057e+06	3.60103e+06
P33941	ABC transporter ATP-binding protein YojI	yojI	61.552	42761	46820	33126	31665	2.63203e+06	2.88186e+06	2.03897e+06	1.94904e+06
P34209	Protein YdcF	ydcF	29.705	160550	157270	337070	369390	4.76914e+06	4.67171e+06	1.00127e+07	1.09727e+07
P35340	Alkyl hydroperoxide reductase subunit F	ahpF	56.176	570690	556630	555850	601530	3.20591e+07	3.12692e+07	3.12254e+07	3.37915e+07
P36548	N-acetylmuramoyl-L-alanine amidase AmiA	amiA	31.412	60918	55670	43170	40459	1.91356e+06	1.74871e+06	1.35606e+06	1.2709e+06
P36553	Oxygen-dependent coproporphyrinogen-III oxidase	hemF	34.322	24253	24799	25446	25399	832411	851151	873358	871744
P36561	Adenosylcobinamide-GDP ribazoletransferase	cobS	26.385	204250	29315	34775	294380	5.38914e+06	773476	917538	7.76722e+06
P36562	Nicotinate-nucleotide--dimethylbenzimidazole phosphoribosyltransferase	cobT	36.987	82028	69558	63055	56827	3.03397e+06	2.57274e+06	2.33222e+06	2.10186e+06
P36566	Protein SmtA	smtA	29.814	15135	13656	15896	19053	451235	407140	473923	568046
P36649	Blue copper oxidase CueO	cueO	56.556	69207	52430	50046	69335	3.91407e+06	2.96523e+06	2.8304e+06	3.92131e+06
P36655	Thiol:disulfide interchange protein DsbD	dsbD	61.794	28666	28136	46753	41745	1.77139e+06	1.73864e+06	2.88905e+06	2.57959e+06
P36659	Curved DNA-binding protein	cbpA	34.455	23441	26117	71296	76052	807660	899861	2.4565e+06	2.62037e+06
P36672	PTS system trehalose-specific EIIBC component;Trehalose-specific phosphotransferase enzyme IIB component;Trehalose permease IIC component	treB	51.08	4727.2	4401.8	2743.7	2453.5	241465	224844	140148	125325
P36673	HTH-type transcriptional regulator TreR	treR	34.53	56525	52976	58859	61592	1.95181e+06	1.82926e+06	2.0324e+06	2.12677e+06
P36680	Cell division protein ZapD	zapD	28.291	148830	152700	134050	117730	4.21055e+06	4.32004e+06	3.79241e+06	3.3307e+06
P36683	Aconitate hydratase B	acnB	93.497	2627700	2680100	2860500	2943300	2.45682e+08	2.50581e+08	2.67448e+08	2.7519e+08
P36767	Recombination-associated protein RdgC	rdgC	33.993	251300	251960	280380	299130	8.54244e+06	8.56488e+06	9.53096e+06	1.01683e+07
P36771	Probable HTH-type transcriptional regulator LrhA	lrhA	34.593	75334	62990	51205	49473	2.60603e+06	2.17901e+06	1.77133e+06	1.71142e+06
P36879	Uncharacterized ABC transporter ATP-binding protein YadG	yadG	34.647	76243	80290	110830	142120	2.64159e+06	2.78181e+06	3.83993e+06	4.92403e+06
P36928	Uncharacterized chaperone protein YegD	yegD	49.371	39281	32397	16527	14478	1.93934e+06	1.59947e+06	815955	714793
P36929	Ribosomal RNA small subunit methyltransferase B	rsmB	48.347	102290	100570	90815	86310	4.94541e+06	4.86226e+06	4.39063e+06	4.17283e+06
P36930	Galactitol utilization operon repressor	gatR	12.403	0	35099	34333	41625	0	435333	425832	516275
P36938	Phosphoglucomutase	pgm	58.36	423730	406640	618760	653420	2.47289e+07	2.37315e+07	3.61108e+07	3.81336e+07
P36979	Dual-specificity RNA methyltransferase RlmN	rlmN	43.085	209240	212530	89470	115840	9.01511e+06	9.15686e+06	3.85481e+06	4.99097e+06
P36995	Cold shock-like protein CspB	cspB	7.7166	25963	29551	11912	7356.1	200346	228033	91920.1	56764.1
P36999	23S rRNA (guanine(745)-N(1))-methyltransferase	rlmA	30.419	82820	58708	91675	106240	2.5193e+06	1.78584e+06	2.78866e+06	3.23171e+06
P37005	Uncharacterized tRNA/rRNA methyltransferase LasT	lasT	25.259	78975	78914	82588	86477	1.99483e+06	1.99329e+06	2.08609e+06	2.18432e+06
P37013	Anaerobic nitric oxide reductase transcription regulator NorR	norR	55.236	9703.1	9521.1	11886	10394	535960	525907	656535	574123
P37019	H(+)/Cl(-) exchange transporter ClcA	clcA	50.348	6555.1	7404.1	5608.9	8222.9	330036	372782	282397	414007
P37024	ATP-dependent RNA helicase HrpB	hrpB	89.147	8855.6	8302.7	9916.1	8423.3	789450	740161	883991	750912
P37025	RNA 2,3-cyclic phosphodiesterase	thpR	19.934	1175.4	4313.3	5777	6054.2	23430.4	85981.3	115159	120684
P37028	Vitamin B12-binding protein	btuF	29.366	23568	22093	15053	19187	692098	648783	442046	563445
P37051	Formyltetrahydrofolate deformylase	purU	31.934	793510	790230	759000	778620	2.53399e+07	2.52352e+07	24237906	2.48645e+07
P37052	UPF0225 protein YchJ	ychJ	16.99	84282	88455	99690	104300	1.43195e+06	1.50285e+06	1.69373e+06	1.77206e+06
P37095	Peptidase B	pepB	46.18	545470	509310	551570	590780	2.51898e+07	2.35199e+07	2.54715e+07	2.72822e+07
P37128	GDP-mannose pyrophosphatase NudK	nudK	21.748	17120	37253	38290	83733	372326	810178	832731	1.82103e+06
P37146	Ribonucleoside-diphosphate reductase 2 subunit beta	nrdF	36.443	24644	28165	30101	33105	898101	1.02642e+06	1.09697e+06	1.20645e+06
P37147	UPF0716 protein FxsA	fxsA	17.692	198880	201000	147420	155570	3.51858e+06	3556092	2.60815e+06	2.75234e+06
P37177	Phosphoenolpyruvate-protein phosphotransferase PtsP	ptsP	83.715	43534	37109	47960	48329	3.64445e+06	3.10658e+06	4.01497e+06	4.04586e+06
P37182	Hydrogenase 2 maturation protease	hybD	17.751	6678.7	6136.3	7282.2	8103.1	118554	108925	129266	143838
P37194	Outer membrane protein slp	slp	20.964	38610	34919	169310	191240	809420	732042	3.54941e+06	4.00916e+06
P37309	Arsenical resistance operon repressor	arsR	13.252	52242	60726	52979	49522	692311	804741	702078	656266
P37313	Dipeptide transport ATP-binding protein DppF	dppF	37.56	265910	329630	689550	812290	9.98758e+06	1.23809e+07	25899498	3.05096e+07
P37325	Uncharacterized protein YbcH	ybcH	33.056	7424.5	8065.7	10025	12054	245424	266620	331386	398457
P37326	Putative prophage CPS-53 integrase	intS	44.061	21159	22221	19544	16627	932287	979079	861128	732602
P37327	Inner membrane protein YfdC	yfdC	34.503	0	0	4954.4	8285.5	0	0	170942	285875
P37329	Molybdate-binding periplasmic protein	modA	27.364	405450	351130	494810	483310	1.10947e+07	9.60832e+06	1.354e+07	1.32253e+07
P37330	Malate synthase G	glcB	80.488	109100	108080	120330	116100	8.78124e+06	8.69914e+06	9.68512e+06	9.34466e+06
P37339	L-2-hydroxyglutarate oxidase LhgO	lhgO	46.081	106610	869350	775660	823620	4.9127e+06	4.00605e+07	3.57432e+07	3.79532e+07
P37340	Multidrug resistance protein MdtK	mdtK	49.446	35400	34300	69607	70536	1.75039e+06	1.696e+06	3.44179e+06	3.48772e+06
P37344	Psp operon transcriptional activator	pspF	36.986	27389	29025	42521	44602	1.01301e+06	1.07352e+06	1.57268e+06	1.64965e+06
P37348	UPF0759 protein YecE	yecE	31.479	15095	13034	13808	18349	475176	410297	434662	577608
P37349	PTS-dependent dihydroxyacetone kinase, phosphotransferase subunit DhaM;Phosphocarrier protein HPr;Phosphotransferase enzyme IIA component	dhaM	51.448	197430	192000	339150	345150	1.01574e+07	9878016	1.74486e+07	1.77573e+07
P37351	Ribose-5-phosphate isomerase B	rpiB	16.073	19429	24964	22147	22956	312282	401246	355969	368972
P37387	D-xylose-binding periplasmic protein	xylF	35.734	74125	71219	72013	74382	2.64878e+06	2.54494e+06	2.57331e+06	2.65797e+06
P37440	Oxidoreductase UcpA	ucpA	27.85	21121	29773	13664	14298	588220	829178	380542	398199
P37590	Signal transduction protein PmrD	pmrD	9.8704	167180	170910	126710	174440	1.65013e+06	1.68695e+06	1.25068e+06	1.72179e+06
P37595	Isoaspartyl peptidase;Isoaspartyl peptidase subunit alpha;Isoaspartyl peptidase subunit beta	iaaA	33.394	107380	119420	129010	138700	3.58585e+06	3.98791e+06	4.30816e+06	4.63175e+06
P37610	Alpha-ketoglutarate-dependent taurine dioxygenase	tauD	32.409	6411.1	4882.4	7121.1	8465	207777	158234	230788	274342
P37613	PanD maturation factor	panM	14.505	61639	61567	38637	63742	894074	893029	560430	924578
P37615	Uncharacterized protein YhhM	yhhM	13.496	103470	99000	150060	179210	1.39643e+06	1336104	2.02521e+06	2.41862e+06
P37617	Lead, cadmium, zinc and mercury-transporting ATPase	zntA	76.839	65810	68326	99735	98794	5.05677e+06	5.2501e+06	7.66354e+06	7.59123e+06
P37623	4-phosphopantetheinyl transferase AcpT	acpT	21.768	10899	11832	16986	17977	237249	257559	369751	391323
P37624	Ribosome-associated ATPase	rbbA	100.78	18524	20306	27362	28324	1.86685e+06	2.04644e+06	2.75754e+06	2.85449e+06
P37626	Uncharacterized protein YhiI	yhiI	38.828	90103	94141	137350	132130	3.49852e+06	3.65531e+06	5.33303e+06	5.13034e+06
P37631	Uncharacterized protein YhiN	yhiN	43.741	29615	30534	20294	24292	1.29539e+06	1.33559e+06	887680	1.06256e+06
P37634	Ribosomal RNA large subunit methyltransferase J	rlmJ	31.941	122810	125120	116140	114940	3.92267e+06	3.99646e+06	3.70963e+06	3.6713e+06
P37636	Multidrug resistance protein MdtE	mdtE	41.19	1103	1761.7	5907.8	6862.8	45432.6	72564.4	243342	282679
P37639	HTH-type transcriptional regulator GadX	gadX	31.562	0	0	569.58	641.43	0	0	17977.1	20244.8
P37642	Inner membrane protein YhjD	yhjD	37.911	44461	48968	44146	58461	1.68556e+06	1.85643e+06	1.67362e+06	2.21631e+06
P37643	Inner membrane metabolite transport protein YhjE	yhjE	47.207	1336300	1396000	782270	807690	6.30827e+07	65900972	3.69286e+07	3.81286e+07
P37645	Uncharacterized protein YhjG	yhjG	74.457	3083.1	2738.7	11557	19586	229558	203915	860500	1.45831e+06
P37646	Cyclic di-GMP phosphodiesterase YhjH	yhjH	29.601	314410	308730	2093.2	59081	9.30685e+06	9.13872e+06	61960.8	1.74886e+06
P37647	2-dehydro-3-deoxygluconokinase	kdgK	33.962	260520	247480	219100	167420	8.84778e+06	8.40492e+06	7.44107e+06	5.68592e+06
P37648	Protein YhjJ	yhjJ	55.527	72369	69892	106240	111080	4.01843e+06	3.88089e+06	5.89919e+06	6.16794e+06
P37649	Protein YhjK	yhjK	74.38	12853	12821	22576	24261	956006	953626	1.6792e+06	1.80453e+06
P37650	Cellulose synthase operon protein C	bcsC	127.72	14027	14529	28121	30797	1.79153e+06	1.85564e+06	3.59161e+06	3.93339e+06
P37651	Endoglucanase	bcsZ	41.7	7583.4	7991.7	16637	16085	316228	333254	693763	670744
P37652	Cyclic di-GMP-binding protein	bcsB	86.023	31210	34914	62930	72853	2.68478e+06	3.00341e+06	5.41343e+06	6.26703e+06
P37653	Cellulose synthase catalytic subunit [UDP-forming]	bcsA	99.783	7765.2	7682.1	5778.8	5527.3	774835	766543	576626	551531
P37657	Protein BcsE homolog	bcsE	59.427	3561.6	3992.9	7686.9	7193.7	211655	237286	456809	427500
P37659	Protein BcsG homolog	bcsG	62.031	17516	17949	58572	44829	1.08653e+06	1.11339e+06	3.63328e+06	2.78079e+06
P37664	Uncharacterized N-acetyltransferase YiaC	yiaC	17.104	7450.5	10010	10699	15173	127433	171211	182996	259519
P37665	Probable lipoprotein YiaD	yiaD	22.197	192340	190100	65757	55044	4.26937e+06	4.21965e+06	1.45961e+06	1.22181e+06
P37666	Glyoxylate/hydroxypyruvate reductase B	ghrB	35.395	523820	475860	866930	916700	1.85406e+07	1.68431e+07	3.0685e+07	3.24466e+07
P37671	HTH-type transcriptional regulator YiaJ	yiaJ	31.066	89981	87822	130540	132190	2.79535e+06	2.72828e+06	4.05536e+06	4.10661e+06
P37678	3-keto-L-gulonate-6-phosphate decarboxylase SgbH	sgbH	23.444	2935.7	1690.5	3270.8	4530.7	68824.6	39632.1	76680.6	106218
P37685	Aldehyde dehydrogenase B	aldB	56.306	9028.5	11412	31748	30898	508359	642564	1.7876e+06	1.73974e+06
P37689	2,3-bisphosphoglycerate-independent phosphoglycerate mutase	gpmI	56.193	880990	931170	975440	996490	4.95055e+07	5.23252e+07	5.48129e+07	5.59958e+07
P37690	Murein hydrolase activator EnvC	envC	46.594	52496	53908	59001	71167	2.446e+06	2.51179e+06	2.74909e+06	3.31596e+06
P37691	Uncharacterized protein YibQ	yibQ	35.352	14667	14302	15133	14757	518508	505604	534982	521689
P37692	ADP-heptose--LPS heptosyltransferase 2	rfaF	39.042	88375	94931	76635	80063	3.45034e+06	3.7063e+06	2.99198e+06	3.12582e+06
P37757	Uncharacterized isomerase YddE	yddE	32.318	27256	30096	59795	57632	880859	972643	1.93245e+06	1.86255e+06
P37765	Ribosomal large subunit pseudouridine synthase B	rluB	32.711	175480	238820	116790	95713	5.74013e+06	7.81204e+06	3.82032e+06	3.13087e+06
P37766	Acetate CoA-transferase YdiF	ydiF	57.562	2265.9	2004.8	6080.8	5981.4	130430	115400	350023	344301
P37767	Uncharacterized HTH-type transcriptional regulator YfhH	yfhH	30.707	37016	40425	30449	32428	1.13665e+06	1.24133e+06	934997	995767
P37769	2-dehydro-3-deoxy-D-gluconate 5-dehydrogenase	kduD	27.07	7078.1	6895.7	7065.3	7701.9	191604	186667	191258	208490
P37773	UDP-N-acetylmuramate--L-alanyl-gamma-D-glutamyl-meso-2,6-diaminoheptandioate ligase	mpl	49.874	151410	152940	173060	197060	7.55142e+06	7.62773e+06	8.63119e+06	9.82817e+06
P37774	Uncharacterized amino-acid ABC transporter ATP-binding protein YecC	yecC	27.677	149730	145690	130140	122070	4.14408e+06	4.03226e+06	3.60188e+06	3.37853e+06
P37794	Chitooligosaccharide deacetylase ChbG	chbG	27.773	2064.4	7445.8	9953.8	13853	57334.6	206792	276447	384739
P37902	Glutamate/aspartate periplasmic-binding protein	gltI	33.42	3286400	3217600	2615000	2699000	109831488	107532192	87393300	90200580
P37903	Universal stress protein F	uspF	16.016	171090	164630	175150	190860	2.74018e+06	2.63671e+06	2.8052e+06	3.05681e+06
P37906	Gamma-glutamylputrescine oxidoreductase	puuB	47.169	869.81	238.55	83070	94130	41028.1	11252.2	3.91833e+06	4.44002e+06
P37908	UPF0053 inner membrane protein YfjD	yfjD	48.044	28060	37088	39610	48932	1.34811e+06	1.78186e+06	1.90302e+06	2.35089e+06
P38038	Sulfite reductase [NADPH] flavoprotein alpha-component	cysJ	66.269	1679400	1655000	1034800	965030	1.11292e+08	1.09675e+08	6.85752e+07	6.39516e+07
P38051	Isochorismate synthase MenF	menF	48.764	14414	20800	25905	22005	702884	1.01429e+06	1.26323e+06	1.07305e+06
P38054	Cation efflux system protein CusA	cusA	114.71	9123.9	4196.3	111.13	1119	1.0466e+06	481358	12747.7	128360
P38097	Probable diguanylate cyclase YegE	yegE	123.89	1346.4	489.03	52.322	148.96	166805	60585.9	6482.17	18454.7
P38104	Starvation-sensing protein RspA	rspA	45.968	14199	8217.3	18919	15606	652700	377733	869669	717377
P38105	Starvation-sensing protein RspB	rspB	36.564	13110	16562	28233	28540	479354	605573	1.03231e+06	1.04354e+06
P38489	Oxygen-insensitive NAD(P)H nitroreductase	nfsB	23.905	813400	773820	855710	887770	19444327	1.84982e+07	2.04557e+07	2.12221e+07
P38506	Flap endonuclease Xni	ygdG	28.166	27677	24569	28483	30403	779550	692010	802252	856331
P38521	Uncharacterized protein YggL	yggL	12.88	476940	528000	480950	530450	6.14299e+06	6800640	6194636	6832196
P38684	TorCAD operon transcriptional regulatory protein TorR	torR	26.233	30381	28206	28842	32375	796985	739928	756612	849293
P39099	Periplasmic pH-dependent serine endoprotease DegQ	degQ	47.204	173870	174040	266960	271720	8.20736e+06	8.21538e+06	1.26016e+07	1.28263e+07
P39160	D-mannonate oxidoreductase	uxuB	53.58	40863	49249	74538	87827	2.18944e+06	2.63876e+06	3.99375e+06	4.70577e+06
P39161	Uxu operon transcriptional regulator	uxuR	29.308	24912	32484	27919	28857	730121	952041	818250	845741
P39172	High-affinity zinc uptake system protein ZnuA	znuA	33.777	214340	533850	428900	461520	7.23976e+06	1.80319e+07	1.4487e+07	1.55888e+07
P39173	Putative glucose-6-phosphate 1-epimerase	yeaD	32.666	754170	751650	533430	565490	2.46357e+07	2.45534e+07	1.7425e+07	1.84723e+07
P39176	Probable L,D-transpeptidase ErfK/SrfK	erfK	34.411	8524.3	11081	50470	53710	293330	381308	1.73672e+06	1.84821e+06
P39177	Universal stress protein G	uspG	15.935	179800	175760	480580	607140	2865113	2.80074e+06	7.65804e+06	9.67478e+06
P39180	Antigen 43;Antigen 43 alpha chain;Antigen 43 beta chain	flu	106.82	47805	20547	5425	4679	5.10653e+06	2.19483e+06	579498	499811
P39187	Uncharacterized protein YtfJ	ytfJ	20.42	22862	20664	22870	25110	466842	421959	467005	512746
P39199	50S ribosomal protein L3 glutamine methyltransferase	prmB	35.001	213550	204500	372090	410740	7.47446e+06	7.1577e+06	1.30235e+07	1.43763e+07
P39265	D-allose-binding periplasmic protein	alsB	32.91	21171	19751	29436	31916	696738	650005	968739	1.05036e+06
P39267	Uncharacterized protein YjcZ	yjcZ	32.898	107480	107860	8359.8	5968.1	3.53588e+06	3.54838e+06	275021	196339
P39277	Inner membrane protein YjeH	yjeH	44.777	11227	12800	11588	11471	502711	573146	518876	513637
P39279	Uncharacterized protein YjeJ	yjeJ	32.947	33489	32049	27673	30496	1.10336e+06	1.05592e+06	911742	1.00475e+06
P39280	L-lysine 2,3-aminomutase	epmB	38.749	25807	25702	21993	15026	999995	995927	852207	582242
P39285	Miniconductance mechanosensitive channel MscM	mscM	123.97	11873	8821	14837	11953	1.4719e+06	1.09354e+06	1.83934e+06	1.48181e+06
P39286	Putative ribosome biogenesis GTPase RsgA	rsgA	39.193	121710	119760	144050	157320	4.77018e+06	4.69375e+06	5.64575e+06	6.16584e+06
P39298	Esterase YjfP	yjfP	27.588	24623	27783	45068	42558	679299	766477	1.24334e+06	1.17409e+06
P39310	Uncharacterized protein YtfB	ytfB	23.505	96014	94893	138820	148680	2.25681e+06	2.23046e+06	3.26296e+06	3.49472e+06
P39315	Quinone oxidoreductase 2	qorB	29.733	14436	15744	29569	28682	429226	468116	879175	852802
P39321	Translocation and assembly module TamB	tamB	136.78	31106	30638	43618	45671	4.25468e+06	4.19067e+06	5.96607e+06	6.24688e+06
P39325	ABC transporter periplasmic-binding protein YtfQ	ytfQ	34.344	17567	17959	23504	23348	603321	616784	807221	801864
P39332	RutC family protein YjgH	yjgH	14.59	0	0	7912.8	10310	0	0	115448	150423
P39333	Cyclic-di-GMP-binding biofilm dispersal mediator protein	bdcA	24.598	0	481.33	0	756.64	0	11839.8	0	18611.8
P39334	HTH-type transcriptional repressor BdcR	bdcR	21.501	61630	67014	86236	80065	1.32511e+06	1.44087e+06	1.85416e+06	1.72148e+06
P39337	Uncharacterized N-acetyltransferase YjgM	yjgM	18.622	126230	136510	173460	179800	2.35066e+06	2.54209e+06	3.23017e+06	3.34824e+06
P39342	Uncharacterized protein YjgR	yjgR	54.332	20614	28883	47988	49044	1.12e+06	1.56927e+06	2.60728e+06	2.66466e+06
P39353	Uncharacterized oxidoreductase YjhC	yjhC	41.384	42846	44981	80180	86652	1.77314e+06	1.86149e+06	3.31817e+06	3.58601e+06
P39356	Uncharacterized transcriptional regulator YjhU	yjhU	36.111	62884	58538	83066	84495	2.2708e+06	2.11387e+06	2.9996e+06	3.0512e+06
P39358	Uncharacterized protein YjhG	yjhG	70.016	549.15	51.499	1684.3	2693.8	38449.3	3605.75	117928	188609
P39359	Uncharacterized lyase YjhH	yjhH	32.721	821.87	983.6	837.84	953.44	26892.4	32184.4	27415	31197.5
P39370	Probable 9-O-acetyl-N-acetylneuraminic acid deacetylase	nanS	36.878	0	0	2549.2	5471.5	0	0	94009.4	201778
P39371	N-acetylneuraminate epimerase	nanM	39.572	4251.3	1131.9	49020	48517	168232	44791.5	1.93982e+06	1.91991e+06
P39377	Isoaspartyl dipeptidase	iadA	41.083	123490	132950	139250	137200	5.07334e+06	5.46198e+06	5.72081e+06	5.63659e+06
P39382	Uncharacterized protein YjiK	yjiK	31.956	946.3	1074.2	1243.5	1268.1	30240	34327.1	39737.3	40523.4
P39389	Uncharacterized HTH-type transcriptional regulator YjiR	yjiR	53.046	4816.9	4319.2	8659.4	10592	255517	229116	459347	561863
P39396	Inner membrane protein YjiY	yjiY	77.323	2414.5	2341.8	1330.7	2728.1	186696	181075	102894	210945
P39401	Phosphoglycerol transferase I	mdoB	85.493	80816	78434	37879	42992	6.9092e+06	6.70556e+06	3.23839e+06	3.67552e+06
P39405	Ferric iron reductase protein FhuF	fhuF	30.112	6250.1	12325	8067.9	8310.1	188203	371130	242941	250234
P39406	Ribosomal RNA small subunit methyltransferase C	rsmC	37.624	139410	139650	110900	112870	5.24516e+06	5.25419e+06	4.1725e+06	4.24662e+06
P39407	Uncharacterized protein YjjU	yjjU	39.831	15970	14405	15129	15392	636101	573766	602603	613079
P39408	Uncharacterized deoxyribonuclease YjjV	yjjV	28.909	16890	16159	35838	37751	488273	467141	1.03604e+06	1.09134e+06
P39410	Putative kinase YjjJ	yjjJ	49.756	16085	17965	16313	15444	800325	893867	811670	768432
P39411	Non-canonical purine NTP phosphatase	yjjX	18.212	114190	110760	145450	155780	2.07963e+06	2.01716e+06	2.64894e+06	2.83707e+06
P39451	Alcohol dehydrogenase, propanol-preferring	adhP	35.379	613.65	288.31	15995	10189	21710.3	10200.1	565887	360477
P39452	Ribonucleoside-diphosphate reductase 2 subunit alpha	nrdE	80.478	3352.1	3927.5	3894.2	4736.4	269770	316077	313397	381176
P39829	D-galactarate dehydratase	garD	56.401	567.92	397.68	559.12	674.51	32031.3	22429.5	31534.9	38043
P39830	Inner membrane protein YbaL	ybaL	59.423	51261	54920	46147	42956	3.04608e+06	3.26351e+06	2.74219e+06	2.55257e+06
P39831	NADP-dependent 3-hydroxy acid dehydrogenase YdfG	ydfG	27.249	835200	839400	1028500	641870	2.27584e+07	2.28728e+07	2.80256e+07	1.74903e+07
P39835	High-affinity gluconate transporter	gntT	45.966	21703	22410	1180.6	559.41	997600	1.0301e+06	54267.5	25713.8
P39836	Uncharacterized protein YfeH	yfeH	36.405	15929	14695	13699	15213	579895	534971	498712	553829
P39838	Phosphotransferase RcsD	rcsD	100.37	48725	46553	67238	74902	4.89053e+06	4.67252e+06	6.74868e+06	7.51791e+06
P39902	Protein SprT	sprT	19.348	10354	5021	430860	418710	200329	97146.3	8.33628e+06	8.1012e+06
P40120	Glucans biosynthesis protein D	mdoD	62.757	151260	160850	93532	91383	9.49262e+06	1.00945e+07	5.86979e+06	5.73492e+06
P40191	Pyridoxine kinase	pdxK	30.847	151080	131760	240530	183910	4.66036e+06	4.0644e+06	7.41963e+06	5.67307e+06
P40710	Lipoprotein NlpE	nlpE	25.844	42079	41813	79144	82845	1.08749e+06	1.08062e+06	2.0454e+06	2.14105e+06
P40719	Sensor protein QseC	qseC	50.281	1545.6	2392.7	6618.1	6897.7	77714.3	120307	332765	346823
P40874	N-methyl-L-tryptophan oxidase	solA	40.902	440060	435380	501090	518520	1.79993e+07	1.78079e+07	2.04956e+07	2.12085e+07
P41407	FMN-dependent NADH-azoreductase	azoR	21.657	188320	212620	288440	319340	4.07845e+06	4.60471e+06	6.24675e+06	6.91595e+06
P41409	Pyrimidine-specific ribonucleoside hydrolase RihA	rihA	33.823	82729	77408	32998	39577	2.79814e+06	2.61817e+06	1.11609e+06	1.33861e+06
P42588	Putrescine aminotransferase	patA	49.661	278.42	153.72	19745	22200	13826.6	7633.89	980556	1.10247e+06
P42593	2,4-dienoyl-CoA reductase [NADPH]	fadH	72.677	1262.9	1253.2	1589.5	1387.8	91783.8	91078.8	115520	100861
P42596	Ribosomal RNA large subunit methyltransferase G	rlmG	42.331	100160	67772	44388	43473	4.23987e+06	2.86886e+06	1.87899e+06	1.84026e+06
P42597	Uncharacterized protein YgjP	ygjP	19.482	10327	7894.3	6088	6276.4	201191	153797	118606	122277
P42599	Uncharacterized oxidoreductase YgjR	ygjR	36.214	56479	41204	52770	54412	2.04533e+06	1.49216e+06	1.91101e+06	1.97048e+06
P42601	Inner membrane protein alx	alx	35.908	18643	16675	6993.4	5872.8	669433	598766	251119	210881
P42604	Altronate dehydratase	uxaA	54.092	1255.8	712.57	3082.3	3041.7	67928.7	38544.3	166728	164532
P42616	Protein YqjC	yqjC	13.906	4247.3	4233.9	17868	15922	59063	58876.6	248472	221411
P42620	Glutathionyl-hydroquinone reductase YqjG	yqjG	37.386	22747	24843	83558	80802	850419	928780	3.1239e+06	3.02086e+06
P42632	PFL-like enzyme TdcE	tdcE	85.935	528.47	1429.9	488.57	424.3	45414.1	122878	41985.3	36462.2
P42641	GTPase ObgE/CgtA	obgE	43.285	167190	159290	127370	133680	7.23682e+06	6.89487e+06	5.51321e+06	5.78634e+06
P42904	N-acetylgalactosamine-specific phosphotransferase enzyme IIB component 2	agaV	17.086	7132.5	0	6929.2	7360.8	121866	0	118392	125767
P43329	ATP-dependent RNA helicase HrpA	hrpA	149.03	45720	44934	48726	50415	6.81365e+06	6.69651e+06	7.26164e+06	7.51335e+06
P43337	Uncharacterized Nudix hydrolase NudL	nudL	21.435	7086.1	8535.6	7821.1	9751.1	151891	182961	167645	209015
P43340	Uncharacterized NAD(P)H oxidoreductase YcaK	ycaK	23.036	46990	49369	40535	38710	1.08246e+06	1.13726e+06	933764	891724
P43341	UDP-2,3-diacylglucosamine hydrolase	lpxH	26.894	12980	16444	18626	16838	349084	442245	500928	452841
P43533	Flagella synthesis protein FlgN	flgN	15.867	245120	210490	7112.1	0	3.88932e+06	3.33984e+06	112848	0
P43671	Paraquat-inducible protein B	pqiB	60.52	68222	62642	55814	72913	4.1288e+06	3.79109e+06	3.37786e+06	4.41269e+06
P43672	ABC transporter ATP-binding protein uup	uup	72.066	69756	61030	69853	62843	5.02704e+06	4.39819e+06	5.03403e+06	4.52884e+06
P43674	Uncharacterized metalloprotease YcaL	ycaL	26.74	7783	3574.8	4840.3	7002	208117	95590.2	129430	187233
P45395	Arabinose 5-phosphate isomerase KdsD	kdsD	35.196	311220	304780	305420	308430	1.09537e+07	1.0727e+07	1.07496e+07	1.08555e+07
P45424	Uncharacterized protein YhcH	yhcH	17.038	352.07	2028.2	1828.9	2750.4	5998.57	34556.5	31160.8	46861.3
P45425	N-acetylmannosamine kinase	nanK	29.644	9441.6	6973	4683.6	6039.1	279887	206708	138841	179023
P45464	Penicillin-binding protein activator LpoA	lpoA	72.824	207420	208030	183020	197140	1.51052e+07	1.51496e+07	1.33282e+07	1.43565e+07
P45468	UPF0718 protein YraQ	yraQ	37.256	34115	33137	21166	21197	1.27099e+06	1.23455e+06	788560	789715
P45469	Uncharacterized protein YraR	yraR	23.198	15905	14518	32669	32574	368964	336789	757855	755652
P45470	Protein YhbO	yhbO	18.858	3772.9	6170.1	13909	20040	71149.3	116356	262296	377914
P45472	UPF0213 protein YhbQ	yhbQ	11.27	4505.5	3909.7	3573.3	3697.2	50777	44062.3	40271.1	41667.4
P45522	Glutathione-regulated potassium-efflux system protein KefB	kefB	66.41	2468.2	1120.7	5645.8	5620.7	163913	74425.7	374938	373271
P45523	FKBP-type peptidyl-prolyl cis-trans isomerase FkpA	fkpA	28.882	1224600	1293900	1307300	1330100	3.53689e+07	3.73704e+07	3.77574e+07	3.84159e+07
P45524	Putative esterase YheT	yheT	38.495	6091	6564.9	6230.3	5498.2	234473	252716	239835	211653
P45530	Protein TusB	tusB	10.718	45875	40972	53616	56630	491688	439138	574656	606960
P45531	Protein TusC	tusC	13.045	13104	10972	15106	14523	170942	143130	197058	189453
P45532	Sulfurtransferase TusD	tusD	13.641	48519	48377	56641	65259	661848	659911	772640	890198
P45537	Uncharacterized protein YhfK	yhfK	79.971	19048	18121	6109.8	29041	1.52329e+06	1.44915e+06	488607	2.32244e+06
P45544	HTH-type transcriptional regulator FrlR	frlR	27.82	46528	42317	54377	62456	1.29441e+06	1.17726e+06	1.51277e+06	1.73753e+06
P45552	Uncharacterized protein YhfZ	yhfZ	33.504	552.17	4893.2	3009.8	4235.1	18499.9	163942	100840	141893
P45565	Lipopolysaccharide core heptose(II)-phosphate phosphatase	ais	22.256	0	0	4965.1	5291.8	0	0	110503	117774
P45568	1-deoxy-D-xylulose 5-phosphate reductoisomerase	dxr	43.388	38635	40995	52628	65167	1.6763e+06	1.77869e+06	2.28342e+06	2.82747e+06
P45577	RNA chaperone ProQ	proQ	25.892	1392600	1345100	1387500	1489200	3.60572e+07	3.48273e+07	35925150	3.85584e+07
P45578	S-ribosylhomocysteine lyase	luxS	19.416	1901400	1810200	3260500	3357600	3.69176e+07	3.51468e+07	63305868	6.51912e+07
P45579	Uncharacterized oxidoreductase YbdH	ybdH	39.091	189620	175520	70204	80109	7.41244e+06	6.86125e+06	2.74434e+06	3.13154e+06
P45748	Threonylcarbamoyl-AMP synthase	tsaC	20.767	172760	178120	242640	234390	3.58771e+06	3.69902e+06	5.0389e+06	4.86758e+06
P45771	Uncharacterized protein YrdD	yrdD	19.871	9155.6	8556.1	29739	40185	181931	170018	590944	798516
P45795	Uncharacterized protein YrdB	yrdB	10.007	33095	37287	61077	55055	331182	373131	611198	550935
P45799	ADP compounds hydrolase NudE	nudE	21.153	209940	251460	311440	304300	4.44086e+06	5.31913e+06	6.58789e+06	6.43686e+06
P45800	Putative membrane protein IgaA homolog	yrfF	79.489	72834	69569	51096	62499	5.7895e+06	5.52997e+06	4.06157e+06	4.96798e+06
P45804	Uncharacterized protein YhgE	yhgE	64.637	1371.4	606.69	1443	1044.2	88643.2	39214.6	93271.2	67494
P45955	Uncharacterized protein YbgF	ybgF	28.231	564490	570750	606790	651230	1.59361e+07	1.61128e+07	1.71303e+07	1.83849e+07
P46022	Monofunctional biosynthetic peptidoglycan transglycosylase	mtgA	27.341	1311.4	1131.4	2690.5	1555.6	35855	30933.6	73561	42531.7
P46068	HTH-type transcriptional regulator DsdC	dsdC	35.332	2066.2	2036.9	2531.8	3726.8	73003	71967.8	89453.6	131675
P46118	HTH-type transcriptional regulator HexR	hexR	31.975	75802	70739	17803	16531	2.42377e+06	2.26188e+06	569251	528579
P46122	Uncharacterized lipoprotein YajI	yajI	19.56	2227.5	1956.5	2719.4	2873.9	43569.9	38269.1	53191.5	56213.5
P46125	Inner membrane protein YedI	yedI	32.19	49297	48706	68538	73641	1.58687e+06	1.56785e+06	2.20624e+06	2.3705e+06
P46130	Putative acyl-CoA thioester hydrolase YbhC	ybhC	46.082	330340	344750	460950	190430	1.52227e+07	1.58868e+07	2.12415e+07	8.7754e+06
P46139	Probable diguanylate cyclase YfiN	yfiN	45.989	344.91	0	0	0	15862.1	0	0	0
P46144	Uncharacterized protein YedJ	yedJ	25.904	6204.5	5429.4	15100	14182	160721	140643	391150	367371
P46474	Uncharacterized protein YhdP	yhdP	139.05	20157	11482	18115	20862	2.80283e+06	1.59657e+06	2.51889e+06	2.90086e+06
P46837	Protein YhgF	yhgF	85.119	357660	343000	282900	287390	3.04437e+07	29195817	2.40802e+07	2.44623e+07
P46849	RNA 3-terminal phosphate cyclase	rtcA	35.903	0	0	569.36	935.13	0	0	20441.7	33574
P46850	RNA-splicing ligase RtcB	rtcB	45.221	813.14	460.72	0	0	36771	20834.2	0	0
P46852	Quercetin 2,3-dioxygenase	yhhW	26.279	53761	48583	85669	93329	1.41279e+06	1.27671e+06	2.2513e+06	2.45259e+06
P46853	Uncharacterized oxidoreductase YhhX	yhhX	38.765	145080	153120	334520	404460	5.62403e+06	5.9357e+06	1.29677e+07	1.56789e+07
P46854	Uncharacterized N-acetyltransferase YhhY	yhhY	18.793	5989.5	5988.3	21836	26630	112561	112538	410364	500458
P46859	Thermoresistant gluconokinase	gntK	19.543	10299	8429.8	7522.5	8735.6	201273	164744	147012	170720
[truncated: 557 more rows]
