# Supplementary material for: Integrated control of bacterial growth and stress response by (p)ppGpp in Escherichia coli: A seesaw fashion
Source: iScience. 2024 Jan 9;27(2):108818. doi: 10.1016/j.isci.2024.108818 (PMC10828813; doi:10.1016/j.isci.2024.108818)
Supplement: Table S3. The proteome fraction of each proteome function sector in RE198LQ project using the information of iBAQ mass in Table S2, related to Figures 1, 2, and 4 [file mmc4.xlsx]

## Sheet: Table S3
	iBAQ mass W_glu_1	iBAQ mass W_glu_2	iBAQ mass PLAS30_1	iBAQ mass PLAS30_2
total iBAQ mass	4.19821e+10	4.1366e+10	4.04737e+10	4.14322e+10
	Ribosome						Ribosome (Rb) and translation affiliated							Amino acid (AA) biosynthesis						Glycolysis						TCA cycle						Nucleotide (NT) biosynthesis						tRNA charging						Oxidative phosphorylation (Oxphors)
		iBAQ mass W_glu_1	iBAQ mass W_glu_2	iBAQ mass PLAS30_1	iBAQ mass PLAS30_2			iBAQ mass W_glu_1	iBAQ mass W_glu_2	iBAQ mass PLAS30_1	iBAQ mass PLAS30_2				iBAQ mass W_glu_1	iBAQ mass W_glu_2	iBAQ mass PLAS30_1	iBAQ mass PLAS30_2			iBAQ mass W_glu_1	iBAQ mass W_glu_2	iBAQ mass PLAS30_1	iBAQ mass PLAS30_2			iBAQ mass W_glu_1	iBAQ mass W_glu_2	iBAQ mass PLAS30_1	iBAQ mass PLAS30_2			iBAQ mass W_glu_1	iBAQ mass W_glu_2	iBAQ mass PLAS30_1	iBAQ mass PLAS30_2			iBAQ mass W_glu_1	iBAQ mass W_glu_2	iBAQ mass PLAS30_1	iBAQ mass PLAS30_2			iBAQ mass W_glu_1	iBAQ mass W_glu_2	iBAQ mass PLAS30_1	iBAQ mass PLAS30_2
	rplA	164398392	1.64332e+08	1.18318e+08	1.15096e+08		prfB	18927150	21068850	19903950	18536925		arg	carB	142409640	142692456	8.2402e+07	80366880		aceF	1.10465e+08	110220022	9.68622e+07	102037461		mqo	5.54125e+06	7.45755e+06	6.25057e+06	3.60103e+06		adk	4.28416e+07	40862745	4.45091e+07	5.02783e+07		trpS	3.97169e+07	3.6561e+07	5.28274e+07	4.46586e+07		atpC	39063790	3.77273e+07	32629754	3.38548e+07
	rplB	289862964	305885840	220136878	220668386		fusA	634751802	592377606	503447652	496791288			argI;argF	2.39759e+07	2.32658e+07	7.8885e+06	7.90253e+06		pfkB	2.17231e+06	1.67687e+06	1.2049e+07	1.23047e+07		mdh	2.18097e+08	2.02873e+08	2.51786e+08	2.76585e+08		cmk	5.73266e+06	6.23327e+06	2.82872e+06	2.74953e+06		ileS	80457020	78731898	85363292	87797654		atpB	5.04212e+06	6.12424e+06	4.76151e+06	4.85727e+06
	rplC	9.7867e+07	9.84408e+07	7.88314e+07	7.42093e+07		efp	42417460	4.43139e+07	2.92722e+07	2.65315e+07			argA	2.42659e+07	2.22386e+07	1.09001e+07	1.01032e+07		eno	2.82265e+08	2.71673e+08	290564883	2.99614e+08		acs	2.69743e+07	2.55108e+07	1.17966e+07	1.16473e+07		dut	5.37927e+06	5.27194e+06	5.12439e+06	4.95974e+06		alaS	1.1081e+08	1.03185e+08	108130906	1.1396e+08		atpF	4.4201e+07	4.61173e+07	3.24408e+07	3.09008e+07
	rplD	3.32461e+07	3.44277e+07	3.09844e+07	3.09822e+07		tsf	1.3941e+08	1.34722e+08	1.01585e+08	1.08272e+08			argB	4.28433e+07	4.01654e+07	1.94366e+07	1.7941e+07		pgi	5.97496e+07	6.19351e+07	3.77653e+07	3.79049e+07		aceB	2.10624e+06	2.14813e+06	2.05356e+07	1.05689e+07		gmk	4.00922e+06	3.72211e+06	4.70212e+06	4.91822e+06		metG	5.90435e+07	6.00554e+07	6.5824e+07	6.13296e+07		atpH	2.94697e+07	25672896	2.42675e+07	2.44434e+07
	rplE	1.85776e+08	184881207	1.47684e+08	1.41187e+08		infB	1.0357e+08	1.04465e+08	9.21496e+07	9.1913e+07			argG	1.8574e+08	1.72986e+08	83354609	7.89037e+07		pfkA	2.57712e+07	2.78008e+07	3.56469e+07	3.71694e+07		aceA	9.42674e+06	9.28608e+06	3.42973e+07	3.55215e+07		guaA	59207111	6.0369e+07	5.38626e+07	5.45586e+07		glyQ	1.90106e+07	1.88385e+07	1.89108e+07	2.04958e+07		atpG	3.82208e+07	4.02954e+07	3.85145e+07	3.82303e+07
	rplF	1.58574e+08	158661272	1.12796e+08	1.11494e+08		infC	6.65472e+07	6.77728e+07	81402594	8.14972e+07			carA	8.30194e+07	8.21535e+07	4.80061e+07	43833998		pgk	158407095	1.67025e+08	1.65126e+08	1.73547e+08		fumC	8.36132e+06	9.38925e+06	1.65863e+07	1.70028e+07		guaB	1.02078e+08	1.06869e+08	1.00564e+08	1.05979e+08		glyS	6.86853e+07	6.98659e+07	79462014	8.06219e+07		atpA	2.55557e+08	2.59036e+08	2.20089e+08	2.23805e+08
	rplI	1.25824e+08	1.27874e+08	9.36947e+07	9.04147e+07		prfA	4.04339e+06	3.90102e+06	3.90989e+06	3.85835e+06			argC	2.35744e+07	2.22043e+07	8.94558e+06	8304912		tpiA	96370956	9.43319e+07	8.7009e+07	8.9806e+07		sdhB	74254626	71722184	62845252	62352684		ndk	7.2005e+07	7.06381e+07	31096093	2.83066e+07		glnS	3.55693e+07	3.60365e+07	3.37736e+07	3.30277e+07		atpD	2.58706e+08	2.69244e+08	236950230	2.31711e+08
	rplJ	1.11298e+08	1.12584e+08	8.73808e+07	8.17664e+07		prfC	1.76831e+07	1.74191e+07	1.03705e+07	9.95346e+06			argH	5.84091e+07	5.65776e+07	2.61447e+07	2.45436e+07		fbaB	4.29641e+06	5.28724e+06	2.61736e+07	3.11274e+07		icd	3.7411e+08	3.51859e+08	4.07096e+08	4.28427e+08		nrdA	4.5817e+07	4.50365e+07	4.75994e+07	4.7542e+07		gltX	3.71097e+07	3.79046e+07	3.50642e+07	3.61911e+07		atpI
	rplK	77344050	80006675	55700925	51866150		frr	3.36647e+07	3.30621e+07	3.26452e+07	3.16195e+07			argD	9.03855e+07	8.84161e+07	5.71321e+07	6.00776e+07		fbp	3.04583e+07	2.99927e+07	2.43997e+07	2.46921e+07		sucC	1.99998e+08	1.87108e+08	1.65332e+08	1.66719e+08		nrdB	1.2566e+07	1.02456e+07	1.57906e+07	1.72445e+07		valS	8.12918e+07	8.3712e+07	81348061	8.29428e+07		atpE	1.61454e+07	1.53619e+07	1.4088e+07	13337568
	rplL	127388495	129048320	1.02987e+08	1.00424e+08		tufA+tufB	940974925	935690739	814024522	805448548			gabT	3.43873e+06	3.43259e+06	9.74391e+06	9.261e+06		gapA	3.36467e+08	3.37216e+08	2.57799e+08	3.29485e+08		lpdA	2.59857e+08	2.58884e+08	2.49142e+08	2.57095e+08		nrdF	898101	1.02642e+06	1.09697e+06	1.20645e+06		pheT	8.81721e+07	8.96051e+07	7.84217e+07	8.04795e+07		ynhF
	rplM	7.46631e+07	85407976	6.13073e+07	5.96847e+07		lepA	2.76465e+07	2.88401e+07	2.63444e+07	2.74115e+07			argE	2.53371e+07	2.37685e+07	1.75355e+07	1.73699e+07		glpX	2.0308e+06	1.8571e+06	1.85444e+06	1.87434e+06		gltA	2.9145e+08	2.74098e+08	2.64836e+08	2.78692e+08		prs	7.3555e+07	6.73376e+07	5.9577e+07	6.58594e+07		leuS	7.04832e+07	6.82002e+07	4.39338e+07	4.6105e+07		ndh	1.40786e+07	1.31854e+07	1.12783e+07	1.20394e+07
	rplN	9.81411e+07	9.73571e+07	73175564	74570287		infA	1.66071e+07	1.60502e+07	1.13785e+07	9.8862e+06		chorismate	aroH	7.80665e+06	7.69355e+06	5.94621e+06	6.28437e+06		fbaA	148093101	1.45286e+08	1.35202e+08	1.36419e+08		fumA	70639107	6.76483e+07	3.77363e+07	3.82374e+07		purA	88580624	9.23113e+07	7.67588e+07	7.77531e+07		pheS	4.535e+07	4.60388e+07	3.99837e+07	3.95786e+07		cyoB	4.68326e+07	4.35634e+07	4.62823e+07	4.70773e+07
	rplO	76005524	60304986	61221762	58627226			2.04624e+09	1.99968e+09	1.72643e+09	1.71172e+09			aroF	3.93589e+07	3.90097e+07	1.20754e+07	1.09823e+07		pykF	1.10016e+08	1.06272e+08	9.1439e+07	9.65322e+07		sdhA	1.79973e+08	1.65336e+08	1.47556e+08	1.55487e+08		purB	5.05699e+07	4.65672e+07	3.54588e+07	3.81014e+07		serS	3.85256e+07	3.80807e+07	7.63521e+07	8.05834e+07		cyoA	2.33743e+07	2.20742e+07	2.17304e+07	2.17806e+07
	rplP	195826015	197308272	1.30049e+08	1.21241e+08			4.19821e+10	4.1366e+10	4.04737e+10	4.14322e+10			aroD	1.06277e+07	1.04297e+07	1.94814e+07	2.04388e+07		aceE	2.08284e+08	2.10357e+08	1.69444e+08	1.69115e+08		sdhD	4.25859e+06	8.43496e+06	4.68475e+06	5.38921e+06		purC	61678176	6.06227e+07	40789445	40254944		asnS	96029619	96529034	91240492	90441428		cyoC	255855	251557	1.30567e+06	1.01095e+06
	rplQ	93768192	9.4959e+07	7.31573e+07	7.11578e+07			0.0487408	0.0483412	0.0426557	0.0413138			aroB	9.92204e+06	1.02483e+07	1.13443e+07	1.23432e+07		pykA	3.0278e+07	3.08219e+07	3.31027e+07	3.46578e+07		ydhZ	497274	541326	641859	971965		purD	3.47545e+07	3.29472e+07	1.91492e+07	1.98769e+07		thrS	5.79729e+07	5.60959e+07	3.8765e+07	3.8395e+07		cyoD	3.22101e+06	2.99125e+06	5.18077e+06	5.58927e+06
	rplR	4.89883e+07	4.81404e+07	3.43116e+07	3.17616e+07									aroA	42766941	4.18432e+07	3.93665e+07	3.89715e+07		ybhA	3.36892e+06	3.57791e+06	1.92592e+06	1.47366e+06		sucA	211097058	205581408	177435834	188257014		purE	12547346	1.28222e+07	8.76838e+06	8.83293e+06		lysS	6.02815e+07	5.96709e+07	5.09199e+07	5.61341e+07		cydA	1.26664e+07	1.24021e+07	2.24726e+07	2.58979e+07
	rplS	79086926	7.24114e+07	6.87171e+07	6.08084e+07									aroK	2.07572e+07	2.07279e+07	1.39624e+07	1.38855e+07		ppsA	6.91244e+07	7.0686e+07	6.03601e+07	6.50526e+07		sucB	1.30721e+08	1.3253e+08	1.29582e+08	1.2904e+08		purF	4.27906e+07	4.44547e+07	2.23169e+07	2.07432e+07		lysU	6.65172e+06	6.52798e+06	7.62609e+06	7.45724e+06		cydB	7.85041e+06	6.77677e+06	1.55327e+07	1.90109e+07
	rplT	3.78307e+07	3.79009e+07	2.54891e+07	2.61342e+07									aroL	4.81494e+06	4.82088e+06	3.41252e+06	3.37134e+06		gpmI	4.95055e+07	5.23252e+07	5.48129e+07	5.59958e+07		sucD	1.41667e+08	1.38371e+08	1.18682e+08	1.25385e+08		purH	6.40824e+07	6.25746e+07	3.74129e+07	3.33747e+07		tyrS	4.87902e+07	4.63288e+07	5.31198e+07	5.48925e+07		cyoE	128150	141720	0	0
	rplU	3.0936e+07	2.7564e+07	2.18028e+07	2.04949e+07									aroE	3.11131e+06	3.27367e+06	4.50725e+06	4.81961e+06		gpmA	7.13786e+07	6.88085e+07	6.52162e+07	6.60729e+07		fumB	155287	121899	108033	177598		purK	1.60681e+07	1.53148e+07	8.74929e+06	9.16837e+06		argS	2.62473e+07	2.80765e+07	2.33114e+07	2.37868e+07		nuoA	1.08391e+07	1.00454e+07	1.00159e+07	1.03793e+07
	rplV	175822106	175968818	1.2962e+08	1.23079e+08									aroG	1.28265e+08	1.23506e+08	1.33077e+08	1.46471e+08			1.7985e+09	1.79715e+09	1.64675e+09	1.76488e+09		acnA	1.50577e+07	1.56262e+07	2.69508e+07	2.80486e+07		purL	133849240	129482808	89255922	82986246		proS	66685524	6.4692e+07	5.22529e+07	5.3265e+07		nuoB	8.3915e+06	7.93223e+06	7.75859e+06	8.34615e+06
	rplW	1.80393e+06	1.84582e+06	1.08383e+06	790381									aroC	1.10331e+07	1.0686e+07	1.04918e+07	1.08527e+07			4.19821e+10	4.1366e+10	4.04737e+10	4.14322e+10		acnB	2.45682e+08	2.50581e+08	2.67448e+08	2.7519e+08		purM	6.46382e+07	6.4067e+07	3.20726e+07	3.11472e+07		cysS	2.61047e+07	2.35655e+07	2.54156e+07	2.83065e+07		nuoE	1.72415e+07	1.6159e+07	1.66196e+07	1.77477e+07
	rplX	1.04925e+08	9.99678e+07	75568248	7.44955e+07								phe/tyr	tyrB	2.40625e+07	2.98159e+07	5.01807e+07	5.3803e+07			0.0428397	0.0434451	0.040687	0.0425969		sdhC	1.33779e+07	1.44406e+07	1.08182e+07	1.25761e+07		purN	7.30533e+06	6.70695e+06	4.25e+06	4.74427e+06		aspS	6.17012e+07	6.19661e+07	6.43179e+07	6.73499e+07		nuoH	1.05767e+07	1.15926e+07	1.05376e+07	1.06017e+07
	rplY	5.18546e+07	5.38403e+07	5.91836e+07	5.56795e+07									tyrA	1.99515e+07	2.09378e+07	7.66005e+06	6.63549e+06								maeA	1.54125e+07	1.55661e+07	1.25237e+07	1.25781e+07		purT	2.99946e+07	2.91714e+07	1.13941e+07	1.06982e+07		hisS	3.10053e+07	3.00948e+07	3.1453e+07	3.36018e+07		nuoI	9.72988e+06	9.63191e+06	1.03951e+07	1.05758e+07
	rpmA	6.45314e+07	6.1159e+07	3.61636e+07	3.53762e+07									pheA	1.99074e+07	1.93922e+07	2.02031e+07	2.05803e+07									2.49872e+09	2.41512e+09	2.42467e+09	2.51955e+09		pyrB	10396954	1.16405e+07	3.37058e+06	3.11434e+06			1.2557e+09	1.24036e+09	1.23782e+09	1.2614e+09		nuoJ	2.33996e+06	3.04927e+06	0	0
	rpmB	4.10377e+07	3.9231e+07	2.79811e+07	2.83729e+07								trp	trpE	4.20224e+07	3.82266e+07	1.78709e+07	1.60311e+07									4.19821e+10	4.1366e+10	4.04737e+10	4.14322e+10		pyrC	1.59711e+07	1.53592e+07	1.50125e+07	1.51981e+07			4.19821e+10	4.1366e+10	4.04737e+10	4.14322e+10		nuoK	1.41234e+06	1.49108e+06	2.00633e+06	1.73704e+06
	rpmC	1.0038e+08	8.99865e+07	5.82999e+07	6.92362e+07									trpGD	3.4731e+07	3.38234e+07	1.4948e+07	1.46512e+07									0.0595185	0.058384	0.0599073	0.0608114		pyrD	1.06431e+07	1.13591e+07	6.1431e+06	6.19568e+06			0.0299102	0.0299851	0.0305833	0.030445		nuoM	1.04999e+07	1.15501e+07	1.05847e+07	1.1285e+07
	rpmD	1.98338e+07	2.61518e+07	1.50335e+07	1.44892e+07									trpC	2.00848e+07	2.20007e+07	1.07111e+07	1.00751e+07														pyrE	1.85616e+07	8.44523e+06	1.30505e+07	1.30924e+07								nuoN	3.37983e+06	3.48631e+06	3.36463e+06	3.70192e+06
	rpmE	6.81904e+07	6.24123e+07	4.00697e+07	3.9085e+07									trpA	5.3036e+07	52665454	34957108	33334202														pyrF	9582968	9225135	6.30318e+06	6052595								nuoF	2.99809e+07	2.93761e+07	3.11787e+07	3.1016e+07
	rpmF	5.02869e+07	4.93284e+07	4.05034e+07	3.78443e+07									trpB	6.22738e+07	6.44315e+07	4.03056e+07	3.958e+07														pyrG	4.14732e+07	4.20299e+07	3.23092e+07	3.18878e+07								nuoC	5.42352e+07	5.2674e+07	5.44972e+07	5.52478e+07
	rpmG	9.97203e+07	131316615	87812013	9.76305e+07								ala	alaA	6.12249e+06	6.41608e+06	5.0756e+06	4.91993e+06														pyrH	11626769	1.1272e+07	9.5715e+06	7.4643e+06								nuoG	68010421	59935268	68645320	66190979
	rpmH	4.89381e+07	4.74951e+07	2.47085e+07	2.30427e+07									alaC	2.46438e+06	2.45721e+06	2.47112e+06	2.51313e+06														pyrI	4.82373e+06	4.46935e+06	1.30605e+06	1.18785e+06								nuoL	4.63159e+06	5.42538e+06	5.98199e+06	5846456
	rpmI	1.35164e+07	1.44639e+07	7.22189e+06	8.00092e+06								Leu/ileu	leuA	7.24177e+07	6.35825e+07	9.77888e+07	1.0565e+08														thyA	1.23007e+07	1.26259e+07	1.02976e+07	9.56065e+06									1.02608e+09	1.02331e+09	9.59109e+08	9.66223e+08
	rpmJ	1.43926e+06	1.26635e+06	644476	692440									leuC	1.26074e+08	1.22637e+08	191143992	1.98087e+08														tmk	2.28602e+06	2.45322e+06	2.30895e+06	2.58022e+06									4.19821e+10	4.1366e+10	4.04737e+10	4.14322e+10
	rpsA	4.40171e+08	4.38416e+08	3.2012e+08	3.0751e+08									leuB	1.0602e+08	1.02914e+08	1.53239e+08	1.60107e+08															1.16861e+09	1.14353e+09	8.528e+08	8.57618e+08									0.0244409	0.024738	0.0236971	0.0233206
	rpsB	1.61159e+08	157543013	1.15195e+08	1.09144e+08									leuD	47290161	4.96401e+07	7.67099e+07	7.16683e+07															4.19821e+10	4.1366e+10	4.04737e+10	4.14322e+10
	rpsC	2.3636e+08	2.31028e+08	1.68133e+08	1.70269e+08								valine	ilvI	2.81601e+07	28941148	3.16488e+07	3.37657e+07															0.027836	0.0276443	0.0210705	0.0206993
	rpsD	1.32091e+08	1.26517e+08	99977940	9.22402e+07									ilvH	9.62255e+06	1.00209e+07	1.10134e+07	1.1126e+07
	rpsE	1.07737e+08	1.05812e+08	8.40966e+07	7.90938e+07									ilvA	5.6875e+07	5.68412e+07	9.34804e+07	98082753
	rpsF	9.57019e+07	9.91503e+07	7.54042e+07	7.49488e+07									ilvD	1.30911e+08	1.29031e+08	1.87465e+08	1.98526e+08
	rpsG	2.1114e+08	2.05455e+08	1.42213e+08	146539080									ilvC	217218190	223192704	2.1478e+08	224868812
	rpsH	7.91565e+07	79804837	5.34627e+07	4.93054e+07									ilvB	4.42493e+07	4.78044e+07	83056648	87359976
	rpsI	122829408	1.14878e+08	8.00486e+07	77124924									ilvE	1.2207e+08	1.22097e+08	1.64069e+08	1.69749e+08
	rpsJ	5.78313e+07	6.08706e+07	5.64231e+07	53837833									ilvN	8.68189e+06	8.59105e+06	1.8085e+07	2.02473e+07
	rpsK	42072186	42803202	3.34869e+07	30611295									ilvM	1.01077e+07	1.01368e+07	1.19484e+07	1.2908e+07
	rpsL	5.41279e+07	5.67118e+07	3.13698e+07	2.93312e+07									ilvG	2.52991e+07	2.16384e+07	3.84776e+07	4.0127e+07
	rpsM	169435565	167955378	1.19354e+08	1.17309e+08								cys	cysC	1.24373e+07	1.18714e+07	7.94628e+06	4.27693e+06
	rpsN	110011158	106249974	81867126	80930304									cysE	6.18128e+06	5.62252e+06	9.7162e+06	1.05403e+07
	rpsO	3.45829e+07	3.7412e+07	2.44998e+07	23721390									cysK	2.65238e+08	2.93267e+08	3.13488e+08	3.2033e+08
	rpsP	1.97538e+08	1.92879e+08	1.28739e+08	1.30375e+08									cysM	2.41273e+07	2.33038e+07	1.66841e+07	16821960
	rpsQ	1.1388e+08	1.28805e+08	8.45109e+07	8.45982e+07									cysI	1.18951e+08	1.17575e+08	7.55677e+07	7.5894e+07
	rpsR	6.47553e+07	6.51597e+07	4.17593e+07	3.64475e+07									cysH	5.18069e+07	4.5658e+07	3.87594e+07	3.92182e+07
	rpsS	89333993	87619301	54759586	55699329									cysD	6.34229e+07	5.64556e+07	3.59692e+07	38126198
	rpsT	5.41226e+07	5.32152e+07	2.78007e+07	2.89551e+07									cysN	8.32466e+07	8.62582e+07	5.69676e+07	5.38772e+07
	rpsU	1.10465e+08	1.14672e+08	8.32744e+07	7.69411e+07									cysJ	1.11292e+08	1.09675e+08	6.85752e+07	6.39516e+07
		5.63361e+09	5.64489e+09	4.10814e+09	4.00534e+09								asp/asn	aspC	1.13342e+08	1.06571e+08	115163439	1.10096e+08
		4.19821e+10	4.1366e+10	4.04737e+10	4.14322e+10									asnA	2.5939e+07	2.55696e+07	18267826	1.89213e+07
		0.134191	0.136462	0.101501	0.0966721									asnB	3.93511e+07	3.93712e+07	4.00942e+07	4.34815e+07
													lys	lysA	1.71201e+07	1.72406e+07	1.28825e+07	1.2224e+07
														dapB	3.05619e+07	2.9958e+07	1.28686e+07	1.2257e+07
														lysC	8.06148e+07	7.8892e+07	5.39082e+07	4.68242e+07
														dapF	1.68651e+06	2.04907e+06	4448128	4.71366e+06
														dapA	61089072	53703098	62368015	69469432
														dapD	1.41841e+08	1.353e+08	106684548	1.03842e+08
														asd	1.00683e+08	1.06061e+08	9.99345e+07	1.05209e+08
														dapE	6.46479e+06	7.36033e+06	6.82919e+06	6.19819e+06
													met	metL	2.84003e+07	2.78679e+07	2.26671e+07	2.30404e+07
														metB	1.43339e+07	1.28402e+07	9.89264e+06	10108284
														metC	1.76789e+07	1.65372e+07	1.35919e+07	1.38434e+07
														metA	1.9553e+07	1.71775e+07	1.95391e+07	1.99242e+07
														metH	42865840	38243200	50704880	47455840
														metE	937657728	894475008	670094208	6.60509e+08
													thr	thrB	2.24168e+07	2.33142e+07	4.37872e+07	4.52532e+07
														thrA	1.98138e+08	1.96249e+08	3.44855e+08	3.6578e+08
														thrC	1.31832e+08	1.32689e+08	1.91364e+08	1.96537e+08
													glu/gln/pro	gdhA	2.06139e+08	1.92497e+08	1.28953e+08	1.2717e+08
														proA	1.40794e+07	1.42017e+07	2.32737e+07	2.45157e+07
														gltB	295197410	287816250	2.36311e+08	2.38042e+08
														gltD	71447804	71593446	6.5877e+07	6.39941e+07
														proB	1.01811e+07	1.08529e+07	1.28506e+07	1.314e+07
														glnA	2.08188e+08	1.97143e+08	8.77368e+07	8.54064e+07
														proC	1.30441e+07	1.24466e+07	1.64944e+07	1.82337e+07
													his	hisC	2.96668e+07	2.62795e+07	53368224	62838240
														hisB	4.73307e+07	4.60216e+07	8.12286e+07	8.62312e+07
														hisD	55534884	51361929	85570938	92012505
														hisI	3.35697e+07	3.11279e+07	4.67932e+07	5.01178e+07
														hisA	1.84879e+07	1.76546e+07	2.8643e+07	3.00878e+07
														hisH	1.23444e+07	1.16164e+07	2.2465e+07	2.07442e+07
														hisF	1.98415e+07	1.90246e+07	4.11786e+07	4.15941e+07
														hisG	46028397	4.3249e+07	6.91577e+07	7.10129e+07
													ser/gly	glyA	1.48197e+08	1.442e+08	1.35771e+08	1.1997e+08
														serA	171814245	184386450	2.65805e+08	2.84862e+08
														serB	6.26971e+06	6.28023e+06	1.19279e+07	1.73598e+07
														serC	1.49453e+08	1.49031e+08	1.47368e+08	1.52918e+08
															6.5966e+09	6.46532e+09	6.28684e+09	6.4004e+09
															4.19821e+10	4.1366e+10	4.04737e+10	4.14322e+10
															0.157129	0.156295	0.155331	0.154479
[truncated: 36 more columns]
