# Supplementary material for: Integrated control of bacterial growth and stress response by (p)ppGpp in Escherichia coli: A seesaw fashion
Source: iScience. 2024 Jan 9;27(2):108818. doi: 10.1016/j.isci.2024.108818 (PMC10828813; doi:10.1016/j.isci.2024.108818)
Supplement: Table S4. The proteome fraction of various stress-responsive function sectors in RE198LQ project using the information of iBAQ mass in Table S2, related to Figures 1, 2 and 4 — For the groups of [GO:0006950 (Response to stress)] and [GO:0051716 (Cellular response to stimulus)], the gene lists were obtained by submitted the ID of those upregulated proteins (upregulated by 1.5-fold based on the LFQ intensity) to (http://geneontology.org) for Gene ontology enrichment analysis. [file mmc5.xlsx]

## Sheet: Table S4
														GO:0006950 (Response to stress)						GO:0051716 (Cellular response to stimulus)
oxidative stress	W_glu_1	W_glu_2	PLAS30_1	PLAS30_2		peptide transport	W_glu_1	W_glu_2	PLAS30_1	PLAS30_2			W_glu_1	W_glu_2	PLAS30_1	PLAS30_2			W_glu_1	W_glu_2	PLAS30_1	PLAS30_2
katE	4.02513e+06	3.99904e+06	2.2127e+07	2.54868e+07		dppA	1.2468e+08	128424090	2.63052e+08	2.66549e+08		fpr	2.29018e+06	1.97928e+06	3940642	4.21871e+06		fpr	2.29018e+06	1.97928e+06	3940642	4.21871e+06
katG	4.08061e+07	4.10182e+07	5.86353e+07	6.08903e+07		dppB	8.36333e+06	8.52494e+06	1.84616e+07	1.39673e+07		rimK	35984.5	24635.8	120775	119086		rimK	35984.5	24635.8	120775	119086
ahpC	159486002	1.51333e+08	1.80262e+08	1.88064e+08		dppC	5.05103e+06	4.01233e+06	8.08798e+06	8.42043e+06		osmC	4.64665e+06	4.6382e+06	2.2976e+07	2.51034e+07		osmC	4.64665e+06	4.6382e+06	2.2976e+07	2.51034e+07
ahpF	3.20591e+07	3.12692e+07	3.12254e+07	3.37915e+07		dppD	1.18188e+07	1.19973e+07	2.50087e+07	2.7687e+07		pfkB	2.17231e+06	1.67687e+06	1.2049e+07	1.23047e+07		pfkB	2.17231e+06	1.67687e+06	1.2049e+07	1.23047e+07
dps	2.83659e+06	2.71507e+06	1.28523e+07	1.4323e+07		dppF	9.98758e+06	1.23809e+07	25899498	3.05096e+07		ygiW	18495.9	48878.8	814922	919682		ygiW	18495.9	48878.8	814922	919682
grxA	887099	957362	1.21533e+06	1.33998e+06		appA	442110	562178	1.20143e+06	1.05321e+06		msrA	2.30823e+06	3.7241e+06	8.55357e+06	9.6284e+06		msrA	2.30823e+06	3.7241e+06	8.55357e+06	9.6284e+06
grxB	8721196	8.58995e+06	25102415	27328005		oppA	4.94029e+07	4.92823e+07	6.88939e+07	7.15308e+07		yjhC	1.77314e+06	1.86149e+06	3.31817e+06	3.58601e+06		ygiN	2.69191e+06	2.8461e+06	5.95524e+06	6.10435e+06
grxC	5.9437e+06	6.38595e+06	7.53141e+06	7.81202e+06		oppB	6.04616e+06	3.23705e+06	4.32385e+06	4.84957e+06		uspE	4.49396e+06	4.58894e+06	1.11963e+07	1.22161e+07		yjhC	1.77314e+06	1.86149e+06	3.31817e+06	3.58601e+06
grxD	1.2281e+07	1.21705e+07	1.27297e+07	1.49564e+07		oppC	1.88189e+06	1.94031e+06	2.02372e+06	2.3269e+06		yegP	190111	144901	1.31386e+06	1.50132e+06		dacC	1.26075e+07	1.31107e+07	2.1855e+07	23504712
oxyR	8.42573e+06	8.93233e+06	1.19517e+07	1.35493e+07		oppD	2.76519e+06	3.0747e+06	4.79837e+06	4.3112e+06		apaG	239025	189118	408744	466236		uspE	4.49396e+06	4.58894e+06	1.11963e+07	1.22161e+07
trxA	3.38572e+07	3.2463e+07	4.47672e+07	4.63846e+07		oppF	4.4138e+06	4.36246e+06	6.1907e+06	6.6657e+06		clpA	1.23379e+07	1.19951e+07	2.65308e+07	3.04203e+07		luxS	3.69176e+07	3.51468e+07	63305868	6.51912e+07
trxB	52730829	6.10161e+07	6.76776e+07	7.19847e+07			2.24853e+08	2.27799e+08	4.27942e+08	4.37871e+08		acnA	1.50577e+07	1.56262e+07	2.69508e+07	2.80486e+07		yegP	190111	144901	1.31386e+06	1.50132e+06
trxC	1.40042e+06	1.32465e+06	1.4245e+06	1.48276e+06			4.19821e+10	4.1366e+10	4.04737e+10	4.14322e+10		glpK	1.40755e+06	1.4599e+06	2.21715e+06	2.02855e+06		apaG	239025	189118	408744	466236
fur	1.03309e+07	1.01774e+07	1.69546e+07	1.8928e+07			0.00535591	0.0055069	0.0105733	0.0105684		aldB	508359	642564	1.7876e+06	1.73974e+06		clpA	1.23379e+07	1.19951e+07	2.65308e+07	3.04203e+07
gor	1.69678e+07	1.72433e+07	2.125e+07	2.09071e+07								narX	384124	435644	788628	906962		qseC	77714.3	120307	332765	346823
dsbG	3.17072e+06	3134430	3.8251e+06	4.04561e+06								lamB	59879.4	23687.2	409877	146691		acnA	1.50577e+07	1.56262e+07	2.69508e+07	2.80486e+07
flu	5.10653e+06	2.19483e+06	579498	499811		glycogen biosynthesis	W_glu_1	W_glu_2	PLAS30_1	PLAS30_2		sseA	2.02576e+06	2.27783e+06	6.51868e+06	6.7624e+06		kdpD	1.15558e+06	838749	1.39517e+06	1.51896e+06
fhuF	188203	371130	242941	250234		glgB	9.03913e+06	8.43174e+06	1.13162e+07	1.20575e+07		argT	1.23177e+07	1.23356e+07	2.30464e+07	2.41607e+07		ybhG	864492	1.36611e+06	2.19866e+06	2.42254e+06
hemH	1.01049e+06	957457	1.00497e+06	947015		glgC	8.28531e+06	8.28336e+06	1.34637e+07	1.39069e+07		sbmC	368220	487193	1.64087e+06	1.81967e+06		glpK	1.40755e+06	1.4599e+06	2.21715e+06	2.02855e+06
sufA	183992	189392	251836	271254		glgP	7.5257e+06	9.06964e+06	1.34353e+07	1.43148e+07		blc	58012.6	74721.1	330638	385268		aldB	508359	642564	1.7876e+06	1.73974e+06
sufB	1.42102e+06	1.71231e+06	992801	1.21381e+06		glgX	3.0431e+06	3.17208e+06	4.50241e+06	4.90627e+06		yeaG	3.22025e+06	4.2999e+06	1.73387e+07	2.02173e+07		narX	384124	435644	788628	906962
sufC	1.87293e+06	2.13242e+06	2.17288e+06	2.42746e+06			2.78932e+07	2.89568e+07	4.27176e+07	4.51855e+07		patZ	343029	323550	436988	498112		lamB	59879.4	23687.2	409877	146691
sufD	1.23601e+06	1.41936e+06	964486	1.0401e+06			4.19821e+10	4.1366e+10	4.04737e+10	4.14322e+10		relA	6.6351e+06	6.03388e+06	1.25418e+08	1.35584e+08		dgcM	20736.6	11903.8	152390	118123
sufS	1.28247e+06	1.18383e+06	1.96301e+06	2.22103e+06			0.000664407	0.000700014	0.00105544	0.00109059		osmY	5.93289e+06	5.90487e+06	3.34766e+07	3.5194e+07		sseA	2.02576e+06	2.27783e+06	6.51868e+06	6.7624e+06
sufE	392883	335892	314467	386863								proP	1.07414e+07	9.25235e+06	3.42041e+07	3.66337e+07		argT	1.23177e+07	1.23356e+07	2.30464e+07	2.41607e+07
	4.06624e+08	4.03226e+08	5.28018e+08	5.60531e+08		universal stress proteins	W_glu_1	W_glu_2	PLAS30_1	PLAS30_2		otsB	83603.9	84041.5	451658	440397		arnA	83663.1	64060.8	696628	687587
	4.19821e+10	4.1366e+10	4.04737e+10	4.14322e+10		uspA	1.57304e+07	1.76871e+07	4.64211e+07	5.83051e+07		yraP	5.3619e+06	5.38813e+06	6.19606e+06	6.78769e+06		sbmC	368220	487193	1.64087e+06	1.81967e+06
	0.00968565	0.00974776	0.013046	0.0135289		uspC	0	14464.6	173214	201885		gstA	1.45559e+07	1.36988e+07	2.45351e+07	3.20381e+07		blc	58012.6	74721.1	330638	385268
						uspD	3535581	4.15129e+06	1.45485e+07	1.60247e+07		betB	1.97273e+06	1.78173e+06	3.12836e+06	4.07812e+06		ymdB	504851	547067	1.22792e+06	1.35387e+06
						uspE	4.49396e+06	4.58894e+06	1.11963e+07	1.22161e+07		betT	591484	645013	1.22855e+06	1.27595e+06		yeaG	3.22025e+06	4.2999e+06	1.73387e+07	2.02173e+07
osmotic stress	W_glu_1	W_glu_2	PLAS30_1	PLAS30_2		uspF	2.74018e+06	2.63671e+06	2.8052e+06	3.05681e+06		yccX	448318	484873	1581153	1.70465e+06		narL	7.50159e+06	7.24533e+06	1.42847e+07	15552550
kdpA						uspG	2865113	2.80074e+06	7.65804e+06	9.67478e+06		mug	3.16395e+06	2.86052e+06	1.09452e+07	6.15611e+06		patZ	343029	323550	436988	498112
kdpB	7338.2	0	353503	867748			2.93652e+07	3.18792e+07	8.28024e+07	9.94793e+07		sodC	49895.8	147272	888470	1.08655e+06		nadR	4.35243e+06	3.875e+06	7.12116e+06	8.45014e+06
kdpC	22968.6	24127.9	188224	184857			4.19821e+10	4.1366e+10	4.04737e+10	4.14322e+10		ybeD	10539672	9.66564e+06	1.60006e+07	1.91277e+07		relA	6.6351e+06	6.03388e+06	1.25418e+08	1.35584e+08
osmB	510164	401358	2.29388e+06	2.48697e+06			0.000699469	0.000770661	0.00204583	0.00240102		ybgI	17869734	1.90161e+07	4.20107e+07	4.49419e+07		osmY	5.93289e+06	5.90487e+06	3.34766e+07	3.5194e+07
osmC	4.64665e+06	4.6382e+06	2.2976e+07	2.51034e+07								fimB	273502	297391	679581	672039		proP	1.07414e+07	9.25235e+06	3.42041e+07	3.66337e+07
osmE	7.14384e+06	7.85669e+06	2.88095e+07	3.06704e+07								betA	180941	174462	496309	420516		otsB	83603.9	84041.5	451658	440397
osmY	5.93289e+06	5.90487e+06	3.34766e+07	3.5194e+07								baeS	463541	365585	816519	767387		cutA	1.99516e+06	1.52843e+06	4.50217e+06	5.03771e+06
otsA	608474	689478	4.2672e+06	4.36594e+06								yfcF	962978	898784	2.15415e+06	2.15948e+06		yraP	5.3619e+06	5.38813e+06	6.19606e+06	6.78769e+06
otsB	83603.9	84041.5	451658	440397								tag	255985	152893	598523	625383		phoB	1.32263e+06	1.34774e+06	2.27075e+06	2.4671e+06
proP	1.07414e+07	9.25235e+06	3.42041e+07	3.66337e+07								ompC	8.40583e+06	5.66242e+06	7.32356e+07	7.95694e+07		dcd	6.69832e+06	5.85835e+06	1.01689e+07	1.09768e+07
proV	8498.54	0	293231	352974								hchA	955662	989846	4.95016e+06	7.39172e+06		gstA	1.45559e+07	1.36988e+07	2.45351e+07	3.20381e+07
proW												appA	442110	562178	1.20143e+06	1.05321e+06		betT	591484	645013	1.22855e+06	1.27595e+06
proX	1.37853e+06	2.15206e+06	5.25813e+06	5151146								rclA	42470.2	29156.7	684920	943604		betB	1.97273e+06	1.78173e+06	3.12836e+06	4.07812e+06
treA	356393	408963	2.85885e+06	3.05077e+06								tas	5.40025e+06	5.0553e+06	1.08201e+07	1.13761e+07		yccX	448318	484873	1581153	1.70465e+06
betA	180941	174462	496309	420516								yajL	2.33679e+06	1.89854e+06	4.53957e+06	4.11447e+06		mug	3.16395e+06	2.86052e+06	1.09452e+07	6.15611e+06
betB	1.97273e+06	1.78173e+06	3.12836e+06	4.07812e+06								ogt	884037	722166	2.05503e+06	2.20021e+06		dppA	1.2468e+08	128424090	2.63052e+08	2.66549e+08
betI	56780.1	82899.2	128473	115905								uvrC	972551	986802	1.92056e+06	2.04063e+06		fadA	3.51055e+06	3.85845e+06	7.16883e+06	8.27126e+06
betT	591484	645013	1.22855e+06	1.27595e+06								exoX	351485	229037	676178	683215		dppF	9.98758e+06	1.23809e+07	25899498	3.05096e+07
												yggE	4.87447e+06	4.5956e+06	1.37314e+07	1.44564e+07		ptsO	430247	423880	334080	468231
	3.42427e+07	3.40962e+07	1.40413e+08	1.50393e+08								yciF	112038	8807.91	824740	925982		sodC	49895.8	147272	888470	1.08655e+06
	4.19821e+10	4.1366e+10	4.04737e+10	4.14322e+10								nudG	746853	583695	1.2412e+06	1.27741e+06		ybgI	17869734	1.90161e+07	4.20107e+07	4.49419e+07
	0.000815649	0.000824257	0.00346923	0.00362986								gloB	1.30168e+06	1.19946e+06	3.50079e+06	3.74106e+06		ybeD	10539672	9.66564e+06	1.60006e+07	1.91277e+07
												nfi	486557	529239	1.05949e+06	1.21292e+06		fimB	273502	297391	679581	672039
												deoC	3.88012e+06	3.8241e+06	1.0949e+07	12008389		yghU	3.4085e+06	3239100	6.81118e+06	7.14545e+06
												katE	4.02513e+06	3.99904e+06	2.2127e+07	2.54868e+07		ddlA	4.74453e+06	4.15009e+06	1.20603e+07	1.29932e+07
acid stress	W_glu_1	W_glu_2	PLAS30_1	PLAS30_2								ykgM	240741	332800	825452	1.7258e+06		betA	180941	174462	496309	420516
gadB;gadA	213611	182268	4.26974e+06	4.28728e+06								add	2.33308e+06	1.67848e+06	5.3722e+06	5.99932e+06		rssB	656814	677218	1.57317e+06	1.98503e+06
gadC	84635.3	39329.2	929077	1.2999e+06								deoA	1.8085e+06	1.79472e+06	4.68449e+06	5.13801e+06		baeS	463541	365585	816519	767387
hdeA	108758	274312	4908798	6.73074e+06								idi	483743	83808	605417	751885		yfcF	962978	898784	2.15415e+06	2.15948e+06
hdeB	13095.6	56828.5	915087	1.01583e+06								btuE	3.68381e+06	3.3954e+06	1.00167e+07	1.1297e+07		gloC	4.56177e+06	4.81317e+06	8.7235e+06	8.87785e+06
msyB	1.47894e+06	1.59031e+06	1.25281e+07	1.46198e+07								fumC	8.36132e+06	9.38925e+06	1.65863e+07	1.70028e+07		ompC	8.40583e+06	5.66242e+06	7.32356e+07	7.95694e+07
	1.89904e+06	2.14304e+06	2.35508e+07	2.79535e+07								treA	356393	408963	2.85885e+06	3.05077e+06		baeR	2.93624e+06	2.80791e+06	5.1548e+06	5.74083e+06
	4.19821e+10	4.1366e+10	4.04737e+10	4.14322e+10								dps	2.83659e+06	2.71507e+06	1.28523e+07	1.4323e+07		tag	255985	152893	598523	625383
	4.52346e-05	5.18068e-05	0.000581879	0.000674681								udp	8.86225e+06	8.48257e+06	2.44083e+07	2.71807e+07		chrR	2.83233e+06	3.00042e+06	6.33296e+06	6.95093e+06
												msrP	168724	139738	951613	1.0762e+06		hchA	955662	989846	4.95016e+06	7.39172e+06
Putrescine catabolic process												mdtK	1.75039e+06	1.696e+06	3.44179e+06	3.48772e+06		appA	442110	562178	1.20143e+06	1.05321e+06
puuA	2.3484e+06	2.12224e+06	1.90884e+07	1.98371e+07								ybdG	1.50529e+07	1.4894e+07	1.66201e+07	1.39685e+07		dcuR	562762	536758	1.22687e+06	1.05257e+06
puuB	41028.1	11252.2	3.91833e+06	4.44002e+06								pstS	5.05808e+06	4.61566e+06	9.4094e+06	1.02117e+07		rclA	42470.2	29156.7	684920	943604
puuC	189175	115148	7.2157e+06	7.7627e+06								nei	296092	332115	719503	805696		tas	5.40025e+06	5.0553e+06	1.08201e+07	1.13761e+07
puuD	1.34031e+06	1.21918e+06	1.89794e+07	1.93514e+07								uspD	3535581	4.15129e+06	1.45485e+07	1.60247e+07		ampE	539810	421376	1.40184e+06	1.70998e+06
puuE	3.26012e+06	3.34975e+06	1.16345e+07	1.17839e+07								adhP	21710.3	10200.1	565887	360477		yajL	2.33679e+06	1.89854e+06	4.53957e+06	4.11447e+06
puuR	664530	1.33041e+06	3.26479e+06	3.40924e+06								atl	115945	184022	275412	290858		ydeP	158213	138675	633945	720845
	7.84356e+06	8.14798e+06	6.41011e+07	6.65843e+07								frdA	1.29778e+06	2.31684e+06	3.31597e+06	4.95792e+06		nemA	2.65275e+06	2.65642e+06	6.07163e+06	5.88828e+06
	4.19821e+10	4.1366e+10	4.04737e+10	4.14322e+10								glgA	8.44624e+06	8.99876e+06	1.49993e+07	1.52154e+07		ogt	884037	722166	2.05503e+06	2.20021e+06
	0.000186831	0.000196973	0.00158377	0.00160707								wrbA	2.44262e+06	3.1207e+06	1.7968e+07	1.6966e+07		uvrC	972551	986802	1.92056e+06	2.04063e+06
												pstA	200261	164385	456211	523051		exoX	351485	229037	676178	683215
												glrK	535487	457374	1.28904e+06	1.18195e+06		hcaD	107108	51045.3	97820.3	273460
												uvrB	1.63015e+06	1.83832e+06	4.51755e+06	5.82062e+06		yggE	4.87447e+06	4.5956e+06	1.37314e+07	1.44564e+07
												ycbB	502901	443572	2.03721e+06	2.26831e+06		yciF	112038	8807.91	824740	925982
												priA	564319	520136	1.23992e+06	1.35301e+06		nudG	746853	583695	1.2412e+06	1.27741e+06
													2.52144e+08	2.4875e+08	8.01582e+08	8.66354e+08		yeiG	1.73228e+06	1.64579e+06	3.02953e+06	2.94979e+06
													4.19821e+10	4.1366e+10	4.04737e+10	4.14322e+10		gloB	1.30168e+06	1.19946e+06	3.50079e+06	3.74106e+06
													0.00600598	0.0060134	0.019805	0.0209102		nfi	486557	529239	1.05949e+06	1.21292e+06
																		fhlA	3.7858e+06	4.0456e+06	4.20183e+06	3.79725e+06
																		deoC	3.88012e+06	3.8241e+06	1.0949e+07	12008389
																		arnB	70725.9	279275	2.81733e+06	2.66858e+06
																		yiiM	1.10174e+06	1.14759e+06	2.10303e+06	1.79219e+06
																		katE	4.02513e+06	3.99904e+06	2.2127e+07	2.54868e+07
																		ykgM	240741	332800	825452	1.7258e+06
																		deoA	1.8085e+06	1.79472e+06	4.68449e+06	5.13801e+06
																		add	2.33308e+06	1.67848e+06	5.3722e+06	5.99932e+06
																		idi	483743	83808	605417	751885
																		ynjA	228163	252741	468050	552769
																		yahO	1.05939e+06	1.06038e+06	8.88163e+06	9.85166e+06
																		kefC	266828	233927	510761	598637
																		macA	3.0425e+06	2.80957e+06	5.31064e+06	6.36359e+06
																		btuE	3.68381e+06	3.3954e+06	1.00167e+07	1.1297e+07
																		fumC	8.36132e+06	9.38925e+06	1.65863e+07	1.70028e+07
																		ypdB	1.46431e+06	1.26102e+06	2.0877e+06	2.27617e+06
																		kbp	2.11662e+06	2.10875e+06	1.1943e+07	1.40699e+07
																		treA	356393	408963	2.85885e+06	3.05077e+06
																		dps	2.83659e+06	2.71507e+06	1.28523e+07	1.4323e+07
																		udp	8.86225e+06	8.48257e+06	2.44083e+07	2.71807e+07
																		msrP	168724	139738	951613	1.0762e+06
																		mdtK	1.75039e+06	1.696e+06	3.44179e+06	3.48772e+06
																		ybdG	1.50529e+07	1.4894e+07	1.66201e+07	1.39685e+07
																		pstS	5.05808e+06	4.61566e+06	9.4094e+06	1.02117e+07
																		nei	296092	332115	719503	805696
																		uspD	3535581	4.15129e+06	1.45485e+07	1.60247e+07
																		adhP	21710.3	10200.1	565887	360477
																		atl	115945	184022	275412	290858
																		basS	1.05879e+06	938333	1.34698e+06	1.43154e+06
																		frdA	1.29778e+06	2.31684e+06	3.31597e+06	4.95792e+06
																		glgA	8.44624e+06	8.99876e+06	1.49993e+07	1.52154e+07
																		wrbA	2.44262e+06	3.1207e+06	1.7968e+07	1.6966e+07
																		pstA	200261	164385	456211	523051
																		glrK	535487	457374	1.28904e+06	1.18195e+06
																		uvrB	1.63015e+06	1.83832e+06	4.51755e+06	5.82062e+06
																		macB	1.44183e+06	1.38944e+06	3.27046e+06	2.92911e+06
																		ycbB	502901	443572	2.03721e+06	2.26831e+06
																		priA	564319	520136	1.23992e+06	1.35301e+06
																			5.08076e+08	5.07409e+08	1.32956e+09	1.4185e+09
																			4.19821e+10	4.1366e+10	4.04737e+10	4.14322e+10
																			0.0121022	0.0122663	0.03285	0.0342368
