# Supplementary material for: Integrated control of bacterial growth and stress response by (p)ppGpp in Escherichia coli: A seesaw fashion
Source: iScience. 2024 Jan 9;27(2):108818. doi: 10.1016/j.isci.2024.108818 (PMC10828813; doi:10.1016/j.isci.2024.108818)
Supplement: Table S5. The proteome fraction of rpoS-regulon genes in RE198LQ project using the information of iBAQ mass in Table S2, related to Figures 1, 2, and 4 — Two versions of gene list were used based on [Patten et al 2004 Mol Genet Genomics 272(5):580-591] and [Weber et al 2005. J Bacteriol 187(5):1591-1603]. [file mmc6.xlsx]

## Sheet: Table S5
					Patten et al 2004								Weber et al 2005
						W_glu_1	W_glu_2	PLAS30_1	PLAS30_2					W_glu_1	W_glu_2	PLAS30_1	PLAS30_2
				P33224	aidB	0	10466.7	262647	344515			P39451	adhP	21710.3	10200.1	565887	360477
				P0ABD3	bfr	401933	435132	4649643	5.29271e+06			P26612	amyA	617139	565450	3.24915e+06	3.71665e+06
				P0ABE2	bolA	1.81085e+06	1.74753e+06	1.65229e+06	3.37151e+06			Q46857	dkgV	422927	339866	2.19788e+06	2.50328e+06
				P36659	cbpA	807660	899861	2.4565e+06	2.62037e+06			P0A991	fbaB	4.29641e+06	5.28724e+06	2.61736e+07	3.11274e+07
				P0ABT2	dps	2.83659e+06	2.71507e+06	1.28523e+07	1.4323e+07			P25526	gabD	1.19843e+06	1.40727e+06	4.81918e+06	5.0276e+06
				P0AEH5	elaB	139731	409560	5.68703e+06	7.00757e+06			P0AET8	hdhA	1.52726e+06	1.53074e+06	1.37545e+07	1.57974e+07
				P0A991	fbaB	4.29641e+06	5.28724e+06	2.61736e+07	3.11274e+07			P16432	hycF
				P20605	fic	0	0	609129	650434			P52095	IdcC	50397.1	35074.8	353987	408828
				P69910	gadB/gadA	213611	182268	4.26974e+06	4.28728e+06			P37758	narU
				P63201	gadW	161057	0	204234	267056			P19318	narY
				P37639	gadX	0	0	17977.1	20244.8			P07003	poxB	712444	693717	5.98834e+06	6.83733e+06
				P31658	hchA	955662	989846	4.95016e+06	7.39172e+06			P28304	qor	8.96921e+06	2743416	6.66931e+06	7.18881e+06
				P0AES9	hdeA	108758	274312	4908798	6.73074e+06			P0A867	talA	2.00558e+06	2.19489e+06	9.84125e+06	1.00566e+07
				P0AET2	hdeB	13095.6	56828.5	915087	1.01583e+06			P76145	tam
				P0AET5	hdeD							P33570	tktB	1.69048e+06	1.64593e+06	8.45899e+06	9.85848e+06
				P25738	msyB	1.47894e+06	1.59031e+06	1.25281e+07	1.46198e+07			P10908	ugp	1.40962e+06	1.09828e+06	2.30491e+06	2.54964e+06
				P37758	narU							P77454	ybaS/glsA1	6020.26	7181.41	358379	285391
				P0ADA7	osmB	510164	401358	2.29388e+06	2.48697e+06			P77717	ybaY	1.92635e+06	1.8194e+06	7.90181e+06	7.67252e+06
				P0C0L2	osmC	4.64665e+06	4.6382e+06	2.2976e+07	2.51034e+07			P21367	ycaC	583552	525779	6508194	7188258
				P0ADB1	osmE	7.14384e+06	7.85669e+06	2.88095e+07	3.06704e+07			P77544	yfcF	962978	898784	2.15415e+06	2.15948e+06
				P0AFH8	osmY	5.93289e+06	5.90487e+06	3.34766e+07	3.5194e+07			P42588	ygjG	13826.6	7633.89	980556	1.10247e+06
				P31677	otsA	608474	689478	4.2672e+06	4.36594e+06			P45549	yhfW
				P31678	otsB	83603.9	84041.5	451658	440397			P32717	yjcS
				P37194	slp	809420	732042	3.54941e+06	4.00916e+06			P27250	yjgB	303020	350421	3.28472e+06	4.43122e+06
				P0AGD1	sodC	49895.8	147272	888470	1.08655e+06			P76117	yncG
				P68191	sra	14611.7	4360.63	366495	178725			P56262	ysgA	3695780	3.95295e+06	9215910	1.06501e+07
				P77667	sufA	183992	189392	251836	271254			P0ABE2	bolA	1.81085e+06	1.74753e+06	1.65229e+06	3.37151e+06
				P77522	sufB	1.42102e+06	1.71231e+06	992801	1.21381e+06			P0AE63	chaB
				P77689	sufD	1.23601e+06	1.41936e+06	964486	1.0401e+06			P37338	csiR
				P77444	sufS	1.28247e+06	1.18383e+06	1.96301e+06	2.22103e+06			P63201	gadW	161057	0	204234	267056
				P0A867	talA	2.00558e+06	2.19489e+06	9.84125e+06	1.00566e+07			P37639	gadX	0	0	17977.1	20244.8
				P33570	tktB	1.69048e+06	1.64593e+06	8.45899e+06	9.85848e+06			P77334	gem	55282.7	440503	451053	447760
				P13482	treA	356393	408963	2.85885e+06	3.05077e+06			P0ACL9	pdhR	2.01788e+06	2.14758e+06	2.16977e+06	2.165e+06
				P0A8G6	wrbA	2.44262e+06	3.1207e+06	1.7968e+07	1.6966e+07			P0AEV1	rssB	656814	677218	1.57317e+06	1.98503e+06
				P63235	xasA	84635.3	39329.2	929077	1.2999e+06			P0A8G6	wrbA	2.44262e+06	3.1207e+06	1.7968e+07	1.6966e+07
				P75694	yahO	1.05939e+06	1.06038e+06	8.88163e+06	9.85166e+06			P0A9V5	yiaG
				P77454	ybaS glsA1	6020.26	7181.41	358379	285391			P0ACU7	yjdC	1.46122e+06	1.59129e+06	4.19869e+06	4.43226e+06
				P77400	ybaT							P0AE30	artM	480896	405409	617045	627284
				P77717	ybaY	1.92635e+06	1.8194e+06	7.90181e+06	7.67252e+06			P0AAF6	artP	9.7036e+06	9.99192e+06	1.51442e+07	1.54506e+07
				P0AAV6	ybgS							P0A901	blc	58012.6	74721.1	330638	385268
				P52697	ybhE	1.04187e+07	1.19094e+07	2.25877e+07	2.34442e+07			P76552	eutH
				P21367	ycaC	583552	525779	6508194	7188258			P25527	gabP
				P0AB14	yccJ	1.64487e+06	661860	6.57564e+06	6.86035e+06			P0A742	mscL	1.24619e+06	1.38372e+06	2.59983e+06	2.65547e+06
				P0AFQ7	ycfH	3.99576e+06	3.64313e+06	3.75462e+06	3.45415e+06			P31133	potF	1.97677e+07	1.96534e+07	2.94947e+07	3.00273e+07
				P29013	ycgB	0	72410	234562	307604			P0AFR0	rssA	889139	948560	1.64578e+06	1.5354e+06
				P75991	ycgZ							P0AG80	ugpB	1.2939e+06	1.21517e+06	2.84036e+06	3.25072e+06
				P76108	ydcS	85588.2	146320	2.24354e+06	2.252e+06			P10907	ugpC	365094	92851.4	643672	808482
				P0AFR9	ydcV							P75783	ybiO
				P31130	ydeI	0	18730.1	989458	1.09072e+06			P75785	ybiP
				P64479	ydiZ	0	0	592001	534754			P76108	ydcS	85588.2	146320	2.24354e+06	2.252e+06
				P0ACY3	yeaG	3.22025e+06	4.2999e+06	1.73387e+07	2.02173e+07			P76185	ydhJ	560548	443765	367610	330225
				P64488	yeaR							P0AA91	yeaY	516979	729055	663530	746168
				P76402	yegP	190111	144901	1.31386e+06	1.50132e+06			P0AD03	yebS
				P0ADE6	ygaU	2.11662e+06	2.10875e+06	1.1943e+07	1.40699e+07			P0AGM0	yhhT
				P0ADU5	ygiW	18495.9	48878.8	814922	919682			P37642	yhiD	1.68556e+06	1.85643e+06	1.67362e+06	2.21631e+06
				P64616	yhcO							P0AD47	yphA
				P0ADX5	yhfG	0	0	0	221459			P0AE42	yqaE
				P63204	yhiE							P33224	aidB	0	10466.7	262647	344515
				P0A9V5	yiaG							P0ABD3	bfr	401933	435132	4649643	5.29271e+06
				P68206	yjbJ	224614	234363	1.16594e+06	1.35934e+06			P0ABT2	dps	2.83659e+06	2.71507e+06	1.28523e+07	1.4323e+07
				P0AF59	yjdI	0	0	281553	309614			P69908	gadA/gadB	213611	182268	4.26974e+06	4.28728e+06
				P39274	yjdJ							P21179	katE	4.02513e+06	3.99904e+06	2.2127e+07	2.54868e+07
				P75992	ymgA							P0ADA7	osmB	510164	401358	2.29388e+06	2.48697e+06
				P75993	ymgB							P0C0L2	osmC	4.64665e+06	4.6382e+06	2.2976e+07	2.51034e+07
				P75994	ymgC							P0AFH8	osmY	5.93289e+06	5.90487e+06	3.34766e+07	3.5194e+07
				P76011	ymgE							P31677	otsA	608474	689478	4.2672e+06	4.36594e+06
				P76193	ynhG	740439	823860	4.19092e+06	4.55716e+06			P31678	otsB	83603.9	84041.5	451658	440397
				P64517	yodC							P0AFM4	psiF	0	0	47964	56899.1
				P64519	yodD	20097.4	37389.4	116744	161373			P13482	treA	356393	408963	2.85885e+06	3.05077e+06
				P0AD17	yohC							P62601	treF	17518.3	29583.6	230306	99843.5
				P42616	yqjC	59063	58876.6	248472	221411			P0A8S5	uspB
				P64581	yqjD	5.47367e+06	5.79183e+06	1.5993e+07	1.72329e+07			P63235	gadC	84635.3	39329.2	929077	1.2999e+06
				P64585	yqjE	165163	166405	712530	512317			P36659	cbpA	807660	899861	2.4565e+06	2.62037e+06
				P39325	ytfQ	603321	616784	807221	801864			P31658	hchA	955662	989846	4.95016e+06	7.39172e+06
						7.62791e+07	8.1168e+07	3.38999e+08	3.73611e+08			P0AEV9	hycI	194694	203137	339329	363259
						4.19821e+10	4.1366e+10	4.04737e+10	4.14322e+10			P68191	rpsV	14611.7	4360.63	366495	178725
					Proteome fraction	0.00181694	0.00196219	0.00837579	0.00901741			P0ACE7	ycfF	7.44912e+06	7.16616e+06	1.0565e+07	1.0914e+07
												P39332	ylgH	0	0	115448	150423
												P45470	yhbO	71149.3	116356	262296	377914
												P76621	csiD
												P0AEH5	elaB	139731	409560	5.68703e+06	7.00757e+06
												P39176	erfK	293330	381308	1.73672e+06	1.84821e+06
												P20605	fic	0	0	609129	650434
												P25738	msyB	1.47894e+06	1.59031e+06	1.25281e+07	1.46198e+07
												P16681	phnB	18955.6	0	407994	442843
												P0AAN5	yaiA
												P77735	yajO	1.59869e+06	1.57364e+06	5.05255e+06	4.92872e+06
												P77213	ybdK	739545	871446	1.26177e+06	1.34048e+06
												P0AAT9	ybeL	928365	1.00733e+06	2.80432e+06	3.01391e+06
												P24252	ybgA	241036	198373	494624	300538
												P0AAV6	ybgS
												P52697	ybhE	1.04187e+07	1.19094e+07	2.25877e+07	2.34442e+07
												P75818	yhjP	4.36831e+06	4.23936e+06	9.79518e+06	1.09764e+07
												P0AB14	yccJ	1.64487e+06	661860	6.57564e+06	6.86035e+06
												P0AB31	yceK
												P29013	ycgB	0	72410	234562	307604
												P75991	ycgZ
												P21362	yciF	112038	8807.91	824740	925982
												P21361	yciG
												P77302	ydaM	20736.6	11903.8	152390	118123
												P77515	ydfN
												P77804	ydgA	2.09461e+07	1.91386e+07	2.70831e+07	2.82961e+07
												P0ACY3	yeaG	3.22025e+06	4.2999e+06	1.73387e+07	2.02173e+07
												P76235	yeaH	0	0	106855	135685
												P33219	yebF	1.47054e+06	1.43632e+06	4.30131e+06	4.7218e+06
												P76359	yeeP
												P76402	yegP	190111	144901	1.31386e+06	1.50132e+06
												P76407	yegS	0	0	255103	289278
												P11289	yfiL
												P37339	ygaF	4.9127e+06	4.00605e+07	3.57432e+07	3.79532e+07
												P0ADQ7	ygaM	251796	170419	2.06742e+06	2.32118e+06
												P0ADE6	ygaU	2.11662e+06	2.10875e+06	1.1943e+07	1.40699e+07
												P25728	ygbA
												Q46819	ygfS
												P0ADS6	yggE	4.87447e+06	4.5956e+06	1.37314e+07	1.44564e+07
												P0AG84	yghA	34595.9	6788.18	738583	730711
												P0ADU5	ygiW	18495.9	48878.8	814922	919682
												P0ADX5	yhfG	0	0	0	221459
												P0ADX7	yhhA	0	0	12793.3	23597.8
												P37645	yhjG	229558	203915	860500	1.45831e+06
												P68206	yjbJ	224614	234363	1.16594e+06	1.35934e+06
												P0AF59	yjdI	0	0	281553	309614
												P39274	yjdJ
												P0AF63	yjeB	848680	806844	1.29704e+06	1.28362e+06
												/	yjgG
												P39342	yjgR	1.12e+06	1.56927e+06	2.60728e+06	2.66466e+06
												P39371	yjhT	168232	44791.5	1.93982e+06	1.91991e+06
												P75992	ymgA
												P76113	yncB	823900	1.04053e+06	3.53404e+06	4.97605e+06
												P76193	ynhG	740439	823860	4.19092e+06	4.55716e+06
												P76226	ynjF
												P64517	yodC
												P64519	yodD	20097.4	37389.4	116744	161373
												P33368	yohF
												P42616	ygjC	59063	58876.6	248472	221411
												P64581	ygjD	5.47367e+06	5.79183e+06	1.5993e+07	1.72329e+07
												P64585	ygjE	165163	166405	712530	512317
												P42620	ygjG	850419	928780	3.1239e+06	3.02086e+06
												Q47710	ygjK	22880.3	19158.6	78586.9	116795
														1.75668e+08	2.0737e+08	5.54382e+08	6.05128e+08
														4.19821e+10	4.1366e+10	4.04737e+10	4.14322e+10
													proteome fraction	0.00418435	0.00501306	0.0136973	0.0146053
