# Supplementary material for: Integrated control of bacterial growth and stress response by (p)ppGpp in Escherichia coli: A seesaw fashion
Source: iScience. 2024 Jan 9;27(2):108818. doi: 10.1016/j.isci.2024.108818 (PMC10828813; doi:10.1016/j.isci.2024.108818)
Supplement: Table S6. A systematic annotation of proteomic data of XA00994LQ project provided by the Jingjie PTM Biolabs, related to Figure 4 — The relative abundances of each protein (column AN to AS) correspond to exactly the data of LFQ intensity (column AH to AM). It is obtained by using the LFQ intensity of each condition to be normalized by the average of the LFQ intensity of all conditions of each protein. [file mmc7.xlsx]

## Sheet: growth condition
Project	Sample name	strains	conditions	Note
RE198LQ	W_glu-1	wild type NCM3722 strain	glucose minimal medium (replicate 1)
	W_glu-2		glucose minimal medium (replicate 2)	corresponds to the proteome allocation data of Figure 2.
	pLAS30-1	wild type NCM3722 RelA* OE strain	glucose minimal medium+IPTG 30 uM (replicate 1)
	pLAS30-2		glucose minimal medium+IPTG 30 uM (replicate 2)	supplementary data1-5 correspond to RE198LQ project.
XA00994LQ	A1	NCM3722 rpoS-null strain	glucose minimal medium (replicate 1)
	A2		glucose minimal medium (replicate 2)	supplementary data6-10 correspond to XA00994LQ project.
	A3		glucose minimal medium (replicate-3)	corresponds to the proteome allocation data of Figure 4.
	D1	NCM3722 rpoS-null RelA* OE strain	glucose minimal medium+IPTG 30 uM (replicate 1)
	D2		glucose minimal medium+IPTG 30 uM (replicate 2)
	D3		glucose minimal medium+IPTG 30 uM (replicate 3)

## Sheet: Table S6
Protein accession	Protein description	Gene name	MW [kDa]	Coverage [%]	MS/MS Counts	Peptides	Unique peptides	Razor + unique peptides	MS/MS count A1	MS/MS count A2	MS/MS count A3	MS/MS count D1	MS/MS count D2	MS/MS count D3	Peptides A1	Peptides A2	Peptides A3	Peptides D1	Peptides D2	Peptides D3	Unique peptides A1	Unique peptides A2	Unique peptides A3	Unique peptides D1	Unique peptides D2	Unique peptides D3	Razor + unique peptides A1	Razor + unique peptides A2	Razor + unique peptides A3	Razor + unique peptides D1	Razor + unique peptides D2	Razor + unique peptides D3	LFQ intensity A1	LFQ intensity A2	LFQ intensity A3	LFQ intensity D1	LFQ intensity D2	LFQ intensity D3	A1	A2	A3	D1	D2	D3	A2/A1 Ratio	A3/A1 Ratio	D1/A1 Ratio	D2/A1 Ratio	D3/A1 Ratio
A0A385XJ53	Insertion element IS1 9 protein InsA OS=Escherichia coli (strain K12) OX=83333 GN=insA9 PE=3 SV=1	insA9	9.8683	52.7	14	4	1	4	2	2	2	3	3	2	2	2	3	3	3	3	1	1	1	1	1	1	2	2	3	3	3	3	86967	77173	83798	91415	101910	107370
A0A385XJE6	Transposase InsH for insertion sequence element IS5U OS=Escherichia coli (strain K12) OX=83333 GN=insH21 PE=3 SV=2	insH21	37.851	12.6	15	4	4	4	3	3	4	1	3	1	3	4	3	2	4	2	3	4	3	2	4	2	3	4	3	2	4	2	131150	107410	123980	49060	52439	61625	1.49696	1.22599	1.41512	0.559977	0.598546	0.703396	0.818986	0.94533	0.374075	0.39984	0.469882
A0A7H2C767	Chaperone protein ClpB OS=Escherichia coli (strain K12) OX=83333 GN=clpB PE=3 SV=1	clpB	79.869	73.3	1	44	1	1	0	0	0	1	0	0	40	40	40	41	41	42	0	1	0	1	0	0	0	1	0	1	0	0	0	0	0	0	0	0
P0DSF6	Protein YecV OS=Escherichia coli (strain K12) OX=83333 GN=yecV PE=1 SV=1	yecV	1.6299	50	6	1	1	1	1	1	1	1	1	1	1	1	1	1	1	1	1	1	1	1	1	1	1	1	1	1	1	1	0	0	0	0	0	0
A5A614	UPF0509 protein YciZ OS=Escherichia coli (strain K12) OX=83333 GN=yciZ PE=1 SV=1	yciZ	6.4413	33.3	8	3	3	3	1	1	1	1	2	2	1	1	1	1	2	2	1	1	1	1	2	2	1	1	1	1	2	2	0	0	0	0	0	0
O32583	Sulfur carrier protein ThiS OS=Escherichia coli (strain K12) OX=83333 GN=thiS PE=1 SV=1	thiS	7.3112	22.7	6	1	1	1	1	1	1	1	1	1	1	1	1	1	1	1	1	1	1	1	1	1	1	1	1	1	1	1	0	0	0	0	0	0
P00350	6-phosphogluconate dehydrogenase, decarboxylating OS=Escherichia coli (strain K12) OX=83333 GN=gnd PE=1 SV=2	gnd	51.481	76.5	242	34	34	34	30	33	38	45	49	47	24	28	31	32	33	32	24	28	31	32	33	32	24	28	31	32	33	32	3493400	3469800	3503000	6346600	6217300	6010000	0.721774	0.716898	0.723758	1.31128	1.28456	1.24173	0.993244	1.00275	1.81674	1.77973	1.72039
P00363	Fumarate reductase flavoprotein subunit OS=Escherichia coli (strain K12) OX=83333 GN=frdA PE=1 SV=3	frdA	65.971	47	60	17	17	17	8	9	8	12	13	10	11	14	13	14	15	12	11	14	13	14	15	12	11	14	13	14	15	12	63255	64220	54819	88709	99516	102470	0.802408	0.814649	0.695395	1.1253	1.26239	1.29986	1.01526	0.866635	1.4024	1.57325	1.61995
P00370	NADP-specific glutamate dehydrogenase OS=Escherichia coli (strain K12) OX=83333 GN=gdhA PE=1 SV=1	gdhA	48.581	81	324	34	34	34	58	56	60	55	46	49	28	30	33	30	30	28	28	30	33	30	30	28	28	30	33	30	30	28	7994800	7683200	7577300	4504600	4485400	4481700	1.30609	1.25519	1.23788	0.735905	0.732769	0.732164	0.961025	0.947779	0.563441	0.56104	0.560577
P00393	Type II NADH:quinone oxidoreductase OS=Escherichia coli (strain K12) OX=83333 GN=ndh PE=1 SV=2	ndh	47.358	61.8	152	20	20	20	24	22	26	27	32	21	20	20	20	20	20	20	20	20	20	20	20	20	20	20	20	20	20	20	792480	764510	755790	624990	611470	632420	1.13708	1.09695	1.08444	0.896759	0.87736	0.90742	0.964706	0.953702	0.788651	0.77159	0.798026
P00448	Superoxide dismutase [Mn] OS=Escherichia coli (strain K12) OX=83333 GN=sodA PE=1 SV=2	sodA	23.097	82.5	90	14	14	14	13	15	17	13	18	14	12	11	13	12	14	12	12	11	13	12	14	12	12	11	13	12	14	12	3464300	3669800	3577200	2990300	2948600	3024700	1.05646	1.11913	1.09089	0.911913	0.899196	0.922404	1.05932	1.03259	0.863176	0.851139	0.873106
P00452	Ribonucleoside-diphosphate reductase 1 subunit alpha OS=Escherichia coli (strain K12) OX=83333 GN=nrdA PE=1 SV=2	nrdA	85.774	48.8	240	32	32	32	39	42	42	40	39	38	28	30	30	30	29	30	28	30	30	30	29	30	28	30	30	30	29	30	1493100	1465900	1398100	1420600	1419600	1512000	1.02862	1.00989	0.963177	0.978678	0.977989	1.04165	0.981783	0.936374	0.951443	0.950774	1.01266
P00490	Maltodextrin phosphorylase OS=Escherichia coli (strain K12) OX=83333 GN=malP PE=1 SV=7	malP	90.521	18.3	45	11	11	11	10	11	9	5	4	6	10	10	10	8	7	10	10	10	10	8	7	10	10	10	10	8	7	10	69287	66048	70384	31805	34303	36804	1.34699	1.28402	1.36831	0.618311	0.666874	0.715495	0.953252	1.01583	0.459033	0.495086	0.531182
P00509	Aspartate aminotransferase OS=Escherichia coli (strain K12) OX=83333 GN=aspC PE=1 SV=1	aspC	43.573	73.2	240	29	29	29	37	42	42	42	40	37	27	28	29	27	28	28	27	28	29	27	28	28	27	28	29	27	28	28	4847800	4965300	5036300	5220200	5157500	5136600	0.957946	0.981165	0.995195	1.03153	1.01914	1.01501	1.02424	1.03888	1.07682	1.06388	1.05957
P00547	Homoserine kinase OS=Escherichia coli (strain K12) OX=83333 GN=thrB PE=1 SV=2	thrB	33.623	51	107	13	13	13	15	10	14	21	23	24	11	11	12	12	12	13	11	11	12	12	12	13	11	11	12	12	12	13	1823100	2092000	2104000	4509400	4163000	4016500	0.584702	0.670943	0.674792	1.44625	1.33515	1.28817	1.1475	1.15408	2.47348	2.28347	2.20312
P00550	PTS system mannitol-specific EIICBA component OS=Escherichia coli (strain K12) OX=83333 GN=mtlA PE=1 SV=1	mtlA	67.971	37.2	84	15	15	15	11	12	11	19	14	17	15	12	15	15	14	15	15	12	15	15	14	15	15	12	15	15	14	15	325520	315670	304590	613580	587360	588650	0.714024	0.692418	0.668114	1.34588	1.28837	1.2912	0.969741	0.935703	1.88492	1.80437	1.80834
P00561	Bifunctional aspartokinase/homoserine dehydrogenase 1 OS=Escherichia coli (strain K12) OX=83333 GN=thrA PE=1 SV=2	thrA	89.119	73.8	631	46	46	46	82	80	91	131	123	124	42	42	44	46	45	44	42	42	44	46	45	44	42	42	44	46	45	44	3997900	4134200	4020000	8954100	8361000	8349500	0.634307	0.655932	0.637813	1.42066	1.32656	1.32473	1.03409	1.00553	2.2397	2.09135	2.08847
P00562	Bifunctional aspartokinase/homoserine dehydrogenase 2 OS=Escherichia coli (strain K12) OX=83333 GN=metL PE=1 SV=3	metL	88.887	54.8	205	33	33	33	34	34	36	32	35	34	30	31	33	31	30	31	30	31	33	31	30	31	30	31	33	31	30	31	847910	849020	823510	533490	526570	543050	1.23376	1.23537	1.19825	0.776258	0.766189	0.790169	1.00131	0.971223	0.629182	0.621021	0.640457
P00579	RNA polymerase sigma factor RpoD OS=Escherichia coli (strain K12) OX=83333 GN=rpoD PE=1 SV=2	rpoD	70.263	37	145	21	21	21	24	24	22	24	26	25	20	20	21	21	21	20	20	20	21	21	21	20	20	20	21	21	21	20	1823000	1796400	1738100	2053500	1982900	2067300	0.95435	0.940425	0.909905	1.07502	1.03806	1.08224	0.985409	0.953428	1.12644	1.08771	1.13401
P00582	DNA polymerase I OS=Escherichia coli (strain K12) OX=83333 GN=polA PE=1 SV=1	polA	103.12	53.1	231	41	41	41	39	36	41	38	39	38	39	37	40	40	40	38	39	37	40	40	40	38	39	37	40	40	40	38	509090	474410	517840	551270	554340	548940	0.967885	0.901952	0.984521	1.04808	1.05392	1.04365	0.931878	1.01719	1.08285	1.08888	1.07828
P00634	Alkaline phosphatase OS=Escherichia coli (strain K12) OX=83333 GN=phoA PE=1 SV=1	phoA	49.438	21.9	20	8	8	8	0	0	0	8	6	6	2	2	2	8	7	6	2	2	2	8	7	6	2	2	2	8	7	6	9307.6	10368	11318	59358	33576	51286	0.318729	0.355041	0.387573	2.03265	1.14977	1.75623	1.11393	1.216	6.37737	3.60737	5.51012
P00722	Beta-galactosidase OS=Escherichia coli (strain K12) OX=83333 GN=lacZ PE=1 SV=2	lacZ	116.48	24.3	32	15	15	15	1	0	0	14	8	9	4	2	2	14	11	12	4	2	2	14	11	12	4	2	2	14	11	12	100050	240950	192710	393580	320850	508220	0.341786	0.823123	0.658327	1.34453	1.09607	1.73616	2.4083	1.92614	3.93383	3.2069	5.07966
P00803	Signal peptidase I OS=Escherichia coli (strain K12) OX=83333 GN=lepB PE=1 SV=2	lepB	35.96	26.5	44	9	9	9	7	6	7	8	8	8	8	7	8	9	9	9	8	7	8	9	9	9	8	7	8	9	9	9	356200	358000	394440	376160	395700	394520	0.93942	0.944168	1.04027	0.992062	1.0436	1.04048	1.00505	1.10736	1.05604	1.11089	1.10758
P00805	L-asparaginase 2 OS=Escherichia coli (strain K12) OX=83333 GN=ansB PE=1 SV=2	ansB	36.85	8.3	6	2	2	2	0	0	0	1	2	3	0	1	0	2	1	2	0	1	0	2	1	2	0	1	0	2	1	2	0	0	0	16984	0	23188				0.845564		1.15444
P00811	Beta-lactamase OS=Escherichia coli (strain K12) OX=83333 GN=ampC PE=1 SV=1	ampC	41.555	19.4	26	6	6	6	5	4	4	5	5	3	5	4	5	5	5	4	5	4	5	5	5	4	5	4	5	5	5	4	73015	76952	66629	57285	64942	55908	1.10984	1.16969	1.01278	0.870745	0.987133	0.849814	1.05392	0.912539	0.784565	0.889434	0.765706
P00861	Diaminopimelate decarboxylase OS=Escherichia coli (strain K12) OX=83333 GN=lysA PE=1 SV=1	lysA	46.177	52.1	105	12	12	12	18	20	17	15	17	18	12	12	12	10	11	12	12	12	12	10	11	12	12	12	12	10	11	12	618880	626250	612150	361300	372980	357030	1.25934	1.27434	1.24565	0.735199	0.758966	0.72651	1.01191	0.989126	0.583797	0.602669	0.576897
P00864	Phosphoenolpyruvate carboxylase OS=Escherichia coli (strain K12) OX=83333 GN=ppc PE=1 SV=1	ppc	99.061	66.3	450	57	57	57	65	67	70	86	82	80	50	50	54	55	55	56	50	50	54	55	55	56	50	50	54	55	55	56	3529800	3498800	3447300	4404600	4402300	4437800	0.892844	0.885003	0.871976	1.11412	1.11354	1.12252	0.991218	0.976628	1.24783	1.24718	1.25724
P00887	Phospho-2-dehydro-3-deoxyheptonate aldolase, Trp-sensitive OS=Escherichia coli (strain K12) OX=83333 GN=aroH PE=1 SV=4	aroH	38.735	52.9	71	12	12	12	10	12	11	13	11	14	10	11	11	10	11	11	10	11	11	10	11	11	10	11	11	10	11	11	530890	497060	515870	352500	347870	359150	1.22356	1.14559	1.18894	0.812418	0.801747	0.827744	0.936277	0.971708	0.663979	0.655258	0.676505
P00888	Phospho-2-dehydro-3-deoxyheptonate aldolase, Tyr-sensitive OS=Escherichia coli (strain K12) OX=83333 GN=aroF PE=1 SV=1	aroF	38.804	69.9	117	17	16	17	26	23	24	15	15	14	17	15	17	12	14	14	16	14	16	11	13	13	17	15	17	12	14	14	4172400	4106200	4140800	468790	585390	607790	1.77784	1.74963	1.76437	0.199749	0.249432	0.258976	0.984134	0.992426	0.112355	0.140301	0.145669
P00893	Acetolactate synthase isozyme 3 large subunit OS=Escherichia coli (strain K12) OX=83333 GN=ilvI PE=1 SV=2	ilvI	62.984	63.9	201	24	24	24	35	27	35	35	33	36	22	21	24	24	23	22	22	21	24	24	23	22	22	21	24	24	23	22	1008600	931560	991260	1172600	1246700	1229300	0.919693	0.849444	0.903882	1.06924	1.13681	1.12094	0.923617	0.982808	1.1626	1.23607	1.21882
P00894	Acetolactate synthase isozyme 3 small subunit OS=Escherichia coli (strain K12) OX=83333 GN=ilvH PE=1 SV=3	ilvH	17.977	66.9	56	9	9	9	10	9	9	9	10	9	9	9	9	9	9	9	9	9	9	9	9	9	9	9	9	9	9	9	1202800	1183700	1110200	1223200	1262200	1281300	0.993584	0.977807	0.917091	1.01044	1.04265	1.05843	0.98412	0.923013	1.01696	1.04938	1.06526
P00895	Anthranilate synthase component 1 OS=Escherichia coli (strain K12) OX=83333 GN=trpE PE=1 SV=2	trpE	57.494	51	175	24	24	24	35	31	32	25	24	28	23	23	23	22	21	21	23	23	23	22	21	21	23	23	23	22	21	21	1489700	1487500	1439000	475190	473340	494980	1.52537	1.52311	1.47345	0.486567	0.484672	0.506831	0.998523	0.965966	0.318984	0.317742	0.332268
P00903	Aminodeoxychorismate synthase component 2 OS=Escherichia coli (strain K12) OX=83333 GN=pabA PE=1 SV=1	pabA	20.772	39.6	19	4	4	4	2	3	4	3	3	4	3	4	3	3	3	3	3	4	3	3	3	3	3	4	3	3	3	3	34294	27550	38885	44935	44103	42165	0.887174	0.712709	1.00594	1.16245	1.14093	1.09079	0.803348	1.13387	1.31029	1.28603	1.22952
P00904	Bifunctional protein TrpGD OS=Escherichia coli (strain K12) OX=83333 GN=trpGD PE=1 SV=3	trpGD	56.869	58.6	145	17	17	17	31	28	26	19	20	21	17	16	17	16	16	16	17	16	17	16	16	16	17	16	17	16	16	16	1234400	1210800	1261100	436090	446110	432360	1.47513	1.44692	1.50703	0.521134	0.533108	0.516676	0.980881	1.02163	0.353281	0.361398	0.350259
P00909	Tryptophan biosynthesis protein TrpCF OS=Escherichia coli (strain K12) OX=83333 GN=trpC PE=1 SV=4	trpC	49.492	65.1	117	20	20	20	25	21	24	16	15	16	19	19	20	18	15	17	19	19	20	18	15	17	19	19	20	18	15	17	1175000	1109900	1072500	416580	430760	437120	1.51879	1.43464	1.3863	0.538465	0.556794	0.565015	0.944596	0.912766	0.354536	0.366604	0.372017
P00926	D-serine dehydratase OS=Escherichia coli (strain K12) OX=83333 GN=dsdA PE=1 SV=3	dsdA	47.9	38.2	39	13	13	13	3	6	6	8	8	8	9	10	11	11	13	12	9	10	11	11	13	12	9	10	11	11	13	12	59898	54164	54806	100360	94041	94565	0.784974	0.709829	0.718243	1.31524	1.23242	1.23929	0.904271	0.914989	1.67552	1.57002	1.57877
P00934	Threonine synthase OS=Escherichia coli (strain K12) OX=83333 GN=thrC PE=1 SV=1	thrC	47.113	90.9	275	29	29	29	38	34	46	52	51	54	25	23	29	27	28	28	25	23	29	27	28	28	25	23	29	27	28	28	5976900	5737600	5899700	10519000	10030000	10098000	0.743069	0.713318	0.733471	1.30776	1.24696	1.25542	0.959963	0.987084	1.75994	1.67813	1.6895
P00935	Cystathionine gamma-synthase OS=Escherichia coli (strain K12) OX=83333 GN=metB PE=1 SV=1	metB	41.55	37.6	43	8	8	8	10	5	8	7	6	7	8	7	8	5	6	6	8	7	8	5	6	6	8	7	8	5	6	6	1402100	1287800	1238600	800680	798400	870090	1.31495	1.20775	1.16161	0.750911	0.748773	0.816006	0.918479	0.883389	0.571058	0.569432	0.620562
P00936	Adenylate cyclase OS=Escherichia coli (strain K12) OX=83333 GN=cyaA PE=1 SV=5	cyaA	97.585	44.2	115	25	25	25	15	20	20	22	19	19	21	24	22	21	21	21	21	24	22	21	21	21	21	24	22	21	21	21	206590	216450	205020	252610	261390	264620	0.881181	0.923238	0.874485	1.07747	1.11492	1.1287	1.04773	0.9924	1.22276	1.26526	1.28089
P00946	Mannose-6-phosphate isomerase OS=Escherichia coli (strain K12) OX=83333 GN=manA PE=1 SV=1	manA	42.849	68.8	110	18	18	18	17	16	18	21	19	19	16	16	16	18	18	16	16	16	16	18	18	16	16	16	16	18	18	16	1394500	1318000	1357200	1921400	1891800	2019800	0.844921	0.79857	0.822321	1.16417	1.14623	1.22379	0.945142	0.973252	1.37784	1.35662	1.4484
P00954	Tryptophan--tRNA ligase OS=Escherichia coli (strain K12) OX=83333 GN=trpS PE=1 SV=3	trpS	37.437	66.2	120	17	17	17	19	18	21	24	17	21	15	15	16	17	16	16	15	15	16	17	16	16	15	15	16	17	16	16	2401700	2295600	2581800	3353300	3049100	3065100	0.860485	0.822471	0.925012	1.20143	1.09244	1.09817	0.955823	1.07499	1.39622	1.26956	1.27622
P00956	Isoleucine--tRNA ligase OS=Escherichia coli (strain K12) OX=83333 GN=ileS PE=1 SV=5	ileS	104.3	68	352	50	50	50	59	56	57	62	60	58	43	42	44	46	46	41	43	42	44	46	46	41	43	42	44	46	46	41	1845100	1838500	1761800	1845800	1875400	1928900	0.997756	0.994187	0.952711	0.998134	1.01414	1.04307	0.996423	0.954853	1.00038	1.01642	1.04542
P00957	Alanine--tRNA ligase OS=Escherichia coli (strain K12) OX=83333 GN=alaS PE=1 SV=2	alaS	96.031	63.2	412	48	48	48	68	59	73	69	72	71	46	44	47	47	46	46	46	44	47	47	46	46	46	44	47	47	46	46	2059100	2018400	2044200	2029300	2037400	2064900	1.00827	0.988338	1.00097	0.993675	0.997641	1.01111	0.980234	0.992764	0.985528	0.989461	1.00282
P00959	Methionine--tRNA ligase OS=Escherichia coli (strain K12) OX=83333 GN=metG PE=1 SV=2	metG	76.254	63.8	248	36	36	36	39	41	44	43	42	39	30	30	32	33	32	31	30	30	32	33	32	31	30	30	32	33	32	31	1669400	1777200	1634900	1715300	1769200	1715000	0.974263	1.03718	0.954129	1.00105	1.03251	1.00088	1.06457	0.979334	1.02749	1.05978	1.02732
P00960	Glycine--tRNA ligase alpha subunit OS=Escherichia coli (strain K12) OX=83333 GN=glyQ PE=1 SV=2	glyQ	34.774	50.8	72	11	10	11	12	11	11	12	14	12	9	10	9	10	10	10	9	9	9	10	10	10	9	10	9	10	10	10	1247800	1255300	1175400	1160900	1161700	1215100	1.0375	1.04373	0.977301	0.965245	0.96591	1.01031	1.00601	0.941978	0.930357	0.930999	0.973794
P00961	Glycine--tRNA ligase beta subunit OS=Escherichia coli (strain K12) OX=83333 GN=glyS PE=1 SV=4	glyS	76.812	72	321	45	45	45	51	53	54	56	55	52	43	42	43	44	44	41	43	42	43	44	44	41	43	42	43	44	44	41	1815900	1835300	1817600	1934400	1930800	1917100	0.968385	0.978731	0.969292	1.03158	1.02966	1.02235	1.01068	1.00094	1.06526	1.06327	1.05573
P00962	Glutamine--tRNA ligase OS=Escherichia coli (strain K12) OX=83333 GN=glnS PE=1 SV=3	glnS	63.477	65.9	220	31	31	31	34	37	42	38	34	35	28	27	30	28	26	26	28	27	30	28	26	26	28	27	30	28	26	26	1530100	1578200	1614600	1296200	1297000	1320800	1.06295	1.09637	1.12165	0.900462	0.901018	0.917551	1.03144	1.05523	0.847134	0.847657	0.863212
P00963	Aspartate--ammonia ligase OS=Escherichia coli (strain K12) OX=83333 GN=asnA PE=1 SV=1	asnA	36.65	63	110	15	15	15	18	20	19	17	17	19	13	15	14	13	13	13	13	15	14	13	13	13	13	15	14	13	13	13	1564600	1541000	1441000	828740	818030	899470	1.32353	1.30357	1.21898	0.701051	0.691991	0.760883	0.984916	0.921002	0.529682	0.522837	0.574888
P00968	Carbamoyl-phosphate synthase large chain OS=Escherichia coli (strain K12) OX=83333 GN=carB PE=1 SV=2	carB	117.84	68	381	55	55	55	76	64	71	55	58	57	49	49	51	49	45	46	49	49	51	49	45	46	49	49	51	49	45	46	3873900	3947900	3729600	1458300	1496100	1558400	1.44691	1.47455	1.39301	0.544677	0.558795	0.582064	1.0191	0.962751	0.376442	0.3862	0.402282
P02358	30S ribosomal protein S6 OS=Escherichia coli (strain K12) OX=83333 GN=rpsF PE=1 SV=1	rpsF	15.703	79.3	108	8	8	8	24	17	18	16	18	15	8	7	8	8	8	8	8	7	8	8	8	8	8	7	8	8	8	8	7386300	8541300	8559500	5393800	6181800	5447500	1.06764	1.23458	1.23721	0.779635	0.893535	0.787397	1.15637	1.15883	0.730244	0.836928	0.737514
P02359	30S ribosomal protein S7 OS=Escherichia coli (strain K12) OX=83333 GN=rpsG PE=1 SV=3	rpsG	20.019	60.3	151	17	17	17	29	20	29	23	26	24	17	13	17	15	17	16	17	13	17	15	17	16	17	13	17	15	17	16	11710000	11869000	14252000	6617200	7907800	7470100	1.1744	1.19035	1.42934	0.663643	0.793079	0.749181	1.01358	1.21708	0.56509	0.675303	0.637925
P02413	50S ribosomal protein L15 OS=Escherichia coli (strain K12) OX=83333 GN=rplO PE=1 SV=1	rplO	14.98	57.6	79	8	8	8	15	14	15	13	12	10	7	6	8	7	6	7	7	6	8	7	6	7	7	6	8	7	6	7	10243000	11032000	13339000	7285500	7553200	5854000	1.11122	1.19682	1.44709	0.790374	0.819416	0.635077	1.07703	1.30226	0.711266	0.737401	0.571512
P02918	Penicillin-binding protein 1A OS=Escherichia coli (strain K12) OX=83333 GN=mrcA PE=1 SV=1	mrcA	93.635	38.1	126	25	25	25	25	21	19	21	21	19	22	23	23	22	21	24	22	23	23	22	21	24	22	23	23	22	21	24	356490	346100	342060	237880	241130	248560	1.20693	1.17175	1.15807	0.805363	0.816366	0.841521	0.970855	0.959522	0.667284	0.6764	0.697243
P02919	Penicillin-binding protein 1B OS=Escherichia coli (strain K12) OX=83333 GN=mrcB PE=1 SV=2	mrcB	94.291	46.4	158	30	30	30	22	20	25	34	29	28	24	23	25	30	27	25	24	23	25	30	27	25	24	23	25	30	27	25	674480	612090	610950	924130	869510	861340	0.888936	0.806708	0.805206	1.21796	1.14598	1.13521	0.907499	0.905809	1.37014	1.28916	1.27704
P02924	L-arabinose-binding periplasmic protein OS=Escherichia coli (strain K12) OX=83333 GN=araF PE=1 SV=2	araF	35.54	18.8	9	4	4	4	4	3	2	0	0	0	4	4	4	1	1	2	4	4	4	1	1	2	4	4	4	1	1	2	42787	45773	38131	0	0	46787	0.986569	1.05542	0.879212			1.0788	1.06979	0.891182			1.09349
P02925	Ribose import binding protein RbsB OS=Escherichia coli (strain K12) OX=83333 GN=rbsB PE=1 SV=1	rbsB	30.95	68.2	114	15	15	15	19	19	24	17	18	17	13	13	14	13	13	13	13	13	14	13	13	13	13	13	14	13	13	13	6382700	6428500	5908400	2829900	2542200	2679200	1.43052	1.44078	1.32421	0.634248	0.569768	0.600473	1.00718	0.92569	0.44337	0.398295	0.41976
P02929	Protein TonB OS=Escherichia coli (strain K12) OX=83333 GN=tonB PE=1 SV=2	tonB	26.094	43.1	56	10	10	10	7	9	11	9	9	11	8	8	9	8	8	9	8	8	9	8	8	9	8	8	9	8	8	9	286210	295410	282320	177230	191140	204460	1.19522	1.23364	1.17898	0.740118	0.798207	0.853832	1.03214	0.986409	0.619231	0.667831	0.714371
P02930	Outer membrane protein TolC OS=Escherichia coli (strain K12) OX=83333 GN=tolC PE=1 SV=3	tolC	53.74	56.4	129	17	17	17	23	20	21	21	23	21	16	16	17	17	17	16	16	16	17	17	17	16	16	16	17	17	17	16	1423200	1447500	1397800	1507000	1474500	1459300	0.980469	0.99721	0.962971	1.0382	1.01581	1.00534	1.01707	0.982153	1.05888	1.03605	1.02537
P02931	Outer membrane porin F OS=Escherichia coli (strain K12) OX=83333 GN=ompF PE=1 SV=1	ompF	39.333	74.6	219	21	21	21	24	20	23	52	52	48	17	16	16	19	21	19	17	16	16	19	21	19	17	16	16	19	21	19	8449800	8281000	8842000	22824000	21825000	21782000	0.551051	0.540043	0.576628	1.48846	1.42331	1.42051	0.980023	1.04642	2.70113	2.5829	2.57781
P02942	Methyl-accepting chemotaxis protein I OS=Escherichia coli (strain K12) OX=83333 GN=tsr PE=1 SV=2	tsr	59.442	57.9	141	23	21	21	41	45	47	3	4	1	23	22	23	7	6	6	21	20	21	5	4	4	21	20	21	5	4	4	6538500	6484700	6301300	20650	20649	22833	2.0234	2.00675	1.95	0.00639034	0.00639003	0.00706589	0.991772	0.963723	0.00315822	0.00315806	0.00349209
P03004	Chromosomal replication initiator protein DnaA OS=Escherichia coli (strain K12) OX=83333 GN=dnaA PE=1 SV=2	dnaA	52.55	59.7	116	22	22	22	20	14	19	23	19	21	19	18	18	22	20	20	19	18	18	22	20	20	19	18	18	22	20	20	316980	267280	304910	286970	300770	308460	1.06526	0.898234	1.0247	0.964405	1.01078	1.03663	0.843208	0.961922	0.905325	0.948861	0.973121
P03007	DNA polymerase III subunit epsilon OS=Escherichia coli (strain K12) OX=83333 GN=dnaQ PE=1 SV=1	dnaQ	27.099	27.6	17	5	5	5	3	3	4	3	2	2	3	3	3	3	4	3	3	3	3	3	4	3	3	3	3	3	4	3	46584	54757	46516	33786	33854	33643	1.12188	1.3187	1.12024	0.813663	0.815301	0.810219	1.17545	0.99854	0.72527	0.72673	0.722201
P03018	DNA helicase II OS=Escherichia coli (strain K12) OX=83333 GN=uvrD PE=1 SV=1	uvrD	81.989	38.8	69	19	19	19	10	9	9	12	16	13	14	13	12	14	17	17	14	13	12	14	17	17	14	13	12	14	17	17	118190	109660	121350	161710	154590	159050	0.860033	0.797963	0.883027	1.17671	1.1249	1.15736	0.927828	1.02674	1.36822	1.30798	1.34571
P03023	Lactose operon repressor OS=Escherichia coli (strain K12) OX=83333 GN=lacI PE=1 SV=3	lacI	38.59	67.8	420	25	25	25	7	7	6	133	143	124	9	9	9	23	25	22	9	9	9	23	25	22	9	9	9	23	25	22	72700	70261	78713	37103000	35940000	34434000	0.00405019	0.00391431	0.00438518	2.06704	2.00225	1.91835	0.966451	1.08271	510.358	494.36	473.645
P03024	HTH-type transcriptional regulator GalR OS=Escherichia coli (strain K12) OX=83333 GN=galR PE=1 SV=1	galR	37.094	29.4	37	8	8	8	6	5	3	6	8	9	6	6	5	6	7	8	6	6	5	6	7	8	6	6	5	6	7	8	66686	61164	59830	88177	91596	97626	0.860318	0.789079	0.771869	1.13757	1.18168	1.25948	0.917194	0.89719	1.32227	1.37354	1.46397
P03030	Transcriptional activator protein LysR OS=Escherichia coli (strain K12) OX=83333 GN=lysR PE=3 SV=1	lysR	34.364	7.1	6	2	2	2	0	1	1	1	2	1	2	2	2	2	2	1	2	2	2	2	2	1	2	2	2	2	2	1	113660	121690	140490	75103	106960	0	1.01864	1.0906	1.25909	0.673083	0.95859		1.07065	1.23605	0.660769	0.941052
P03813	Broad specificity amino-acid racemase YgeA OS=Escherichia coli (strain K12) OX=83333 GN=ygeA PE=1 SV=1	ygeA	25.248	54.8	32	10	10	10	5	3	4	7	6	7	9	8	6	10	7	8	9	8	6	10	7	8	9	8	6	10	7	8	202270	201300	193940	346750	367960	358900	0.726232	0.722749	0.696323	1.24497	1.32113	1.2886	0.995204	0.958817	1.71429	1.81915	1.77436
P03817	Protein MioC OS=Escherichia coli (strain K12) OX=83333 GN=mioC PE=1 SV=4	mioC	15.807	27.9	15	3	3	3	3	1	2	3	3	3	3	3	3	3	3	3	3	3	3	3	3	3	3	3	3	3	3	3	320770	274350	291630	329050	297580	315000	1.05264	0.900305	0.957011	1.07981	0.976537	1.0337	0.855286	0.909156	1.02581	0.927705	0.982012
P03819	Glutathione-regulated potassium-efflux system protein KefC OS=Escherichia coli (strain K12) OX=83333 GN=kefC PE=1 SV=2	kefC	67.795	8.4	14	4	4	4	3	0	2	2	3	4	3	3	3	3	4	4	3	3	3	3	4	4	3	3	3	3	4	4	18629	15756	23821	31553	36352	37737	0.682181	0.576974	0.872308	1.15545	1.33119	1.3819	0.845778	1.27871	1.69376	1.95137	2.02571
P03841	Maltose operon periplasmic protein OS=Escherichia coli (strain K12) OX=83333 GN=malM PE=3 SV=1	malM	31.943	4.2	5	1	1	1	1	0	1	1	1	1	1	0	1	1	1	1	1	0	1	1	1	1	1	0	1	1	1	1	0	0	0	0	0	0
P03959	Potassium-transporting ATPase potassium-binding subunit OS=Escherichia coli (strain K12) OX=83333 GN=kdpA PE=1 SV=1	kdpA	59.188	2.7	3	1	1	1	0	0	0	1	1	1	0	0	0	1	1	1	0	0	0	1	1	1	0	0	0	1	1	1	0	0	0	0	0	0
P03960	Potassium-transporting ATPase ATP-binding subunit OS=Escherichia coli (strain K12) OX=83333 GN=kdpB PE=1 SV=3	kdpB	72.198	21.3	26	11	11	11	1	1	0	9	7	8	1	2	0	11	9	9	1	2	0	11	9	9	1	2	0	11	9	9	0	20602	0	132100	56475	71073		0.294052		1.88546	0.806066	1.01442
P03961	Potassium-transporting ATPase KdpC subunit OS=Escherichia coli (strain K12) OX=83333 GN=kdpC PE=1 SV=1	kdpC	20.267	21.6	4	2	2	2	0	0	0	2	1	1	1	0	1	2	1	1	1	0	1	2	1	1	1	0	1	2	1	1	0	0	0	0	0	0
P04036	4-hydroxy-tetrahydrodipicolinate reductase OS=Escherichia coli (strain K12) OX=83333 GN=dapB PE=1 SV=1	dapB	28.756	62.6	117	15	15	15	26	22	24	17	14	14	14	13	15	13	12	12	14	13	15	13	12	12	14	13	15	13	12	12	2754100	2677900	2543000	823260	887600	942200	1.55481	1.51179	1.43563	0.464766	0.501089	0.531913	0.972332	0.923351	0.298922	0.322283	0.342108
P04079	GMP synthase [glutamine-hydrolyzing] OS=Escherichia coli (strain K12) OX=83333 GN=guaA PE=1 SV=1	guaA	58.679	75	242	35	35	35	37	38	45	43	41	38	29	28	34	33	33	29	29	28	34	33	33	29	29	28	34	33	33	29	2621900	2713900	2545000	1815700	1846400	1922400	1.16829	1.20929	1.13403	0.809057	0.822737	0.856602	1.03509	0.97067	0.692513	0.704222	0.733209
P04335	Esterase FrsA OS=Escherichia coli (strain K12) OX=83333 GN=frsA PE=1 SV=2	frsA	47.008	62.6	119	22	22	22	16	15	17	25	22	24	17	17	15	20	21	21	17	17	15	20	21	21	17	17	15	20	21	21	160280	151910	154820	343510	317860	335860	0.656778	0.62248	0.634404	1.4076	1.30249	1.37625	0.947779	0.965935	2.14319	1.98315	2.09546
P04391	Ornithine carbamoyltransferase subunit I OS=Escherichia coli (strain K12) OX=83333 GN=argI PE=1 SV=3	argI	36.907	50	85	12	12	12	19	15	20	11	10	10	11	12	12	10	8	10	11	12	12	10	8	10	11	12	12	10	8	10	2572700	2521200	2445000	551250	594950	603560	1.66183	1.62857	1.57935	0.356079	0.384307	0.389869	0.979982	0.950363	0.214269	0.231255	0.234602
P04425	Glutathione synthetase OS=Escherichia coli (strain K12) OX=83333 GN=gshB PE=1 SV=1	gshB	35.56	51.3	77	14	14	14	12	13	12	14	13	13	10	11	12	12	13	12	10	11	12	12	13	12	10	11	12	12	13	12	756560	715870	732150	946400	953000	989440	0.89122	0.843288	0.862466	1.11485	1.12262	1.16555	0.946217	0.967736	1.25093	1.25965	1.30781
P04693	Aromatic-amino-acid aminotransferase OS=Escherichia coli (strain K12) OX=83333 GN=tyrB PE=1 SV=1	tyrB	43.537	60.2	119	17	17	17	17	16	17	25	23	21	15	15	16	16	15	16	15	15	16	16	15	16	15	15	16	16	15	16	1254200	1301700	1222000	2034100	2088700	2145900	0.74903	0.777397	0.729799	1.2148	1.24741	1.28157	1.03787	0.974326	1.62183	1.66536	1.71097
P04805	Glutamate--tRNA ligase OS=Escherichia coli (strain K12) OX=83333 GN=gltX PE=1 SV=1	gltX	53.815	61.8	159	23	23	23	25	26	25	28	26	29	21	21	21	22	20	22	21	21	21	22	20	22	21	21	21	22	20	22	2022600	2067500	2035500	1797400	1824400	1836200	1.04765	1.07091	1.05434	0.931006	0.944991	0.951103	1.0222	1.00638	0.888658	0.902007	0.907841
P04816	Leucine-specific-binding protein OS=Escherichia coli (strain K12) OX=83333 GN=livK PE=1 SV=2	livK	39.378	70.2	111	19	18	18	22	22	24	16	13	14	17	15	18	12	12	12	16	14	17	11	11	11	16	14	17	11	11	11	5214700	5305900	4987400	1176400	1244700	1252600	1.63115	1.65968	1.56005	0.367976	0.38934	0.391811	1.01749	0.956412	0.225593	0.238691	0.240206
P04825	Aminopeptidase N OS=Escherichia coli (strain K12) OX=83333 GN=pepN PE=1 SV=2	pepN	98.918	53.1	251	34	34	34	41	34	40	45	44	47	29	29	29	33	32	33	29	29	29	33	32	33	29	29	29	33	32	33	952510	992180	949520	1725700	1758500	1823300	0.696813	0.725834	0.694626	1.26244	1.28644	1.33384	1.04165	0.996861	1.81174	1.84617	1.91421
P04846	Lipoprotein 28 OS=Escherichia coli (strain K12) OX=83333 GN=nlpA PE=1 SV=1	nlpA	29.423	48.5	70	9	9	9	14	11	12	11	11	11	9	7	9	8	8	8	9	7	9	8	8	8	9	7	9	8	8	8	1560300	1423700	1345500	978100	996020	1023000	1.27778	1.16591	1.10187	0.800997	0.815672	0.837767	0.912453	0.862334	0.626867	0.638352	0.655643
P04949	Flagellin OS=Escherichia coli (strain K12) OX=83333 GN=fliC PE=1 SV=2	fliC	51.294	84.1	191	27	27	27	63	50	64	5	5	4	26	23	27	9	7	8	26	23	27	9	7	8	26	23	27	9	7	8	20829000	19263000	16824000	84665	68179	77251	2.18692	2.0225	1.76642	0.00888932	0.00715839	0.0081109	0.924816	0.80772	0.00406477	0.00327327	0.00370882
P04951	3-deoxy-manno-octulosonate cytidylyltransferase OS=Escherichia coli (strain K12) OX=83333 GN=kdsB PE=1 SV=2	kdsB	27.614	67.3	83	13	13	13	15	13	16	13	12	14	12	13	13	12	13	12	12	13	13	12	13	12	12	13	13	12	13	12	838760	837330	820470	632210	642510	658120	1.13617	1.13423	1.1114	0.856382	0.870335	0.89148	0.998295	0.978194	0.753744	0.766024	0.784634
P04968	L-threonine dehydratase biosynthetic IlvA OS=Escherichia coli (strain K12) OX=83333 GN=ilvA PE=1 SV=1	ilvA	56.195	80.2	252	32	32	32	39	35	39	46	44	49	28	28	30	31	30	31	28	28	30	31	30	31	28	28	30	31	30	31	1930200	1981000	1917800	4079700	3866200	3983900	0.652139	0.669302	0.647949	1.37837	1.30624	1.346	1.02632	0.993576	2.11362	2.003	2.06398
P04982	D-ribose pyranase OS=Escherichia coli (strain K12) OX=83333 GN=rbsD PE=1 SV=3	rbsD	15.292	57.6	46	7	7	7	7	7	8	7	9	8	7	7	7	7	7	7	7	7	7	7	7	7	7	7	7	7	7	7	719790	647980	665520	404850	408220	420370	1.32204	1.19014	1.22236	0.743588	0.749777	0.772093	0.900235	0.924603	0.562456	0.567138	0.584018
P04983	Ribose import ATP-binding protein RbsA OS=Escherichia coli (strain K12) OX=83333 GN=rbsA PE=1 SV=1	rbsA	55.041	52.7	137	24	24	24	25	23	29	22	21	17	23	22	24	23	20	18	23	22	24	23	20	18	23	22	24	23	20	18	497870	489390	484160	221640	213630	217910	1.40602	1.38207	1.3673	0.625925	0.603304	0.615391	0.982967	0.972463	0.445176	0.429088	0.437685
P04993	RecBCD enzyme subunit RecD OS=Escherichia coli (strain K12) OX=83333 GN=recD PE=1 SV=2	recD	66.902	30.8	63	15	15	15	7	8	7	16	10	15	9	7	8	14	12	13	9	7	8	14	12	13	9	7	8	14	12	13	128230	138060	131790	243980	223220	241980	0.69485	0.748117	0.714141	1.32207	1.20958	1.31124	1.07666	1.02776	1.90267	1.74078	1.88708
P04994	Exodeoxyribonuclease 7 large subunit OS=Escherichia coli (strain K12) OX=83333 GN=xseA PE=1 SV=2	xseA	51.832	52.4	76	17	17	17	11	11	11	16	13	14	16	13	14	17	13	14	16	13	14	17	13	14	16	13	14	17	13	14	95525	85073	87049	97588	103030	99588	1.00933	0.898891	0.91977	1.03113	1.08863	1.05226	0.890584	0.911269	1.0216	1.07857	1.04253
P04995	Exodeoxyribonuclease I OS=Escherichia coli (strain K12) OX=83333 GN=sbcB PE=1 SV=2	sbcB	54.5	40.4	69	15	15	15	10	9	12	16	9	13	11	11	13	14	13	13	11	11	13	14	13	13	11	11	13	14	13	13	172400	192800	157920	160590	156050	183240	1.01114	1.13079	0.926217	0.941877	0.915249	1.07472	1.11833	0.916009	0.931497	0.905162	1.06288
P05020	Dihydroorotase OS=Escherichia coli (strain K12) OX=83333 GN=pyrC PE=1 SV=2	pyrC	38.827	65.2	115	15	15	15	20	18	19	20	18	20	14	14	14	15	14	15	14	14	14	15	14	15	14	14	14	15	14	15	929970	829850	1110100	828480	917130	892130	1.0131	0.904032	1.20933	0.902539	0.999114	0.971879	0.892341	1.19369	0.890867	0.986193	0.959311
P05041	Aminodeoxychorismate synthase component 1 OS=Escherichia coli (strain K12) OX=83333 GN=pabB PE=1 SV=1	pabB	50.969	43	53	13	13	13	9	8	11	10	10	5	10	9	10	12	11	9	10	9	10	12	11	9	10	9	10	12	11	9	142820	146180	134990	83447	94689	88869	1.24012	1.2693	1.17214	0.724581	0.822197	0.771661	1.02353	0.945176	0.584281	0.662995	0.622245
P05042	Fumarate hydratase class II OS=Escherichia coli (strain K12) OX=83333 GN=fumC PE=1 SV=1	fumC	50.488	60.6	107	19	19	19	14	16	14	20	23	20	12	15	14	17	18	17	12	15	14	17	18	17	12	15	14	17	18	17	271070	258760	270010	632310	507440	563970	0.649643	0.620141	0.647103	1.51539	1.21612	1.3516	0.954587	0.99609	2.33264	1.87199	2.08053
P05052	HTH-type transcriptional regulator AppY OS=Escherichia coli (strain K12) OX=83333 GN=appY PE=1 SV=3	appY	28.763	31.7	17	6	6	6	1	1	0	5	5	5	1	2	1	5	5	5	1	2	1	5	5	5	1	2	1	5	5	5	0	0	0	6881200	6755300	7394600				0.981575	0.963616	1.05481
P05055	Polyribonucleotide nucleotidyltransferase OS=Escherichia coli (strain K12) OX=83333 GN=pnp PE=1 SV=3	pnp	77.1	57.1	303	36	36	36	54	50	51	53	45	50	31	32	34	33	33	33	31	32	34	33	33	33	31	32	34	33	33	33	3327500	3457100	3172600	2331300	2363100	2457300	1.16694	1.21239	1.11261	0.817574	0.828727	0.861762	1.03895	0.953449	0.700616	0.710173	0.738482
P05100	DNA-3-methyladenine glycosylase 1 OS=Escherichia coli (strain K12) OX=83333 GN=tag PE=1 SV=1	tag	21.1	10.7	7	2	2	2	1	1	2	1	1	1	2	2	2	2	2	2	2	2	2	2	2	2	2	2	2	2	2	2	56503	54043	34840	65048	68064	68346	0.977437	0.934881	0.602692	1.12526	1.17743	1.18231	0.956462	0.616604	1.15123	1.20461	1.2096
P05194	3-dehydroquinate dehydratase OS=Escherichia coli (strain K12) OX=83333 GN=aroD PE=1 SV=2	aroD	27.466	66.3	106	17	17	17	16	14	16	21	20	19	13	13	16	17	17	17	13	13	16	17	17	17	13	13	16	17	17	17	667320	647870	662370	1485300	1449400	1479500	0.626419	0.608161	0.621772	1.39426	1.36056	1.38882	0.970854	0.992582	2.22577	2.17197	2.21708
P05458	Protease 3 OS=Escherichia coli (strain K12) OX=83333 GN=ptrA PE=1 SV=1	ptrA	107.71	41.9	135	30	30	30	23	15	21	25	24	27	24	20	23	24	23	25	24	20	23	24	23	25	24	20	23	24	23	25	159740	150200	162600	221730	209580	233850	0.842436	0.792124	0.85752	1.16936	1.10528	1.23328	0.940278	1.0179	1.38807	1.31201	1.46394
P05459	Erythronate-4-phosphate dehydrogenase OS=Escherichia coli (strain K12) OX=83333 GN=pdxB PE=2 SV=2	pdxB	41.367	66.4	195	22	22	22	34	29	31	34	33	34	22	20	21	22	22	21	22	20	21	22	22	21	22	20	21	22	22	21	795360	759630	737310	726160	731400	748720	1.06081	1.01316	0.98339	0.968519	0.975508	0.998608	0.955077	0.927014	0.912995	0.919584	0.94136
P05523	Formamidopyrimidine-DNA glycosylase OS=Escherichia coli (strain K12) OX=83333 GN=mutM PE=1 SV=3	mutM	30.29	37.5	26	8	8	8	6	5	4	3	4	4	7	6	5	5	5	8	7	6	5	5	5	8	7	6	5	5	5	8	59890	51008	43683	41349	45386	40169	1.27659	1.08726	0.931126	0.881376	0.967426	0.856223	0.851695	0.729387	0.690416	0.757823	0.670713
P05637	Bis(5'-nucleosyl)-tetraphosphatase [symmetrical] OS=Escherichia coli (strain K12) OX=83333 GN=apaH PE=1 SV=2	apaH	31.296	48.9	56	12	12	12	7	8	9	11	11	10	9	8	10	11	11	11	9	8	10	11	11	11	9	8	10	11	11	11	242930	249520	241540	229030	230660	238210	1.01794	1.04556	1.01212	0.959697	0.966527	0.998163	1.02713	0.994278	0.942782	0.949492	0.980571
P05704	Methyl-accepting chemotaxis protein III OS=Escherichia coli (strain K12) OX=83333 GN=trg PE=1 SV=3	trg	58.898	49.6	60	20	20	20	19	19	19	1	1	1	18	18	18	3	2	4	18	18	18	3	2	4	18	18	18	3	2	4	5452700	6075200	4637900	1389300	1688300	1600200	1.5696	1.7488	1.33506	0.399921	0.485991	0.460631	1.11416	0.850569	0.254791	0.309626	0.293469
P05706	PTS system glucitol/sorbitol-specific EIIA component OS=Escherichia coli (strain K12) OX=83333 GN=srlB PE=1 SV=1	srlB	13.304	47.2	14	4	4	4	2	2	1	4	3	2	3	2	4	3	3	3	3	2	4	3	3	3	3	2	4	3	3	3	66316	77760	69809	43666	50977	56673	1.08953	1.27754	1.14691	0.717402	0.837517	0.931098	1.17257	1.05267	0.658453	0.768698	0.85459
P05707	Sorbitol-6-phosphate 2-dehydrogenase OS=Escherichia coli (strain K12) OX=83333 GN=srlD PE=1 SV=2	srlD	27.858	9.3	6	2	2	2	1	1	2	0	1	1	1	1	2	0	2	1	1	1	2	0	2	1	1	1	2	0	2	1	0	0	17790	0	14932	0			1.08734		0.912658
P05719	Type-1 restriction enzyme EcoKI specificity protein OS=Escherichia coli (strain K12) OX=83333 GN=hsdS PE=1 SV=1	hsdS	51.395	49.1	95	20	20	20	18	16	20	14	13	14	20	18	19	19	17	19	20	18	19	19	17	19	20	18	19	19	17	19	250460	260750	245740	109020	117050	118670	1.36405	1.42009	1.33834	0.593742	0.637475	0.646298	1.04108	0.981155	0.435279	0.46734	0.473808
P05791	Dihydroxy-acid dehydratase OS=Escherichia coli (strain K12) OX=83333 GN=ilvD PE=1 SV=5	ilvD	65.531	66.1	292	34	34	34	43	40	45	58	54	52	33	30	32	33	33	33	33	30	32	33	33	33	33	30	32	33	33	33	3765500	4107200	3936600	8064000	7610700	7561800	0.644671	0.703171	0.673964	1.38059	1.30299	1.29461	1.09074	1.04544	2.14155	2.02117	2.00818
P05793	Ketol-acid reductoisomerase (NADP(+)) OS=Escherichia coli (strain K12) OX=83333 GN=ilvC PE=1 SV=4	ilvC	54.068	72.7	360	37	37	37	57	59	66	58	61	59	34	29	36	30	32	33	34	29	36	30	32	33	34	29	36	30	32	33	10909000	11014000	10661000	11045000	10988000	10961000	0.998109	1.00772	0.975419	1.01055	1.00534	1.00287	1.00963	0.977266	1.01247	1.00724	1.00477
P05804	Beta-glucuronidase OS=Escherichia coli (strain K12) OX=83333 GN=uidA PE=1 SV=2	uidA	68.446	38.3	54	19	19	19	1	1	1	18	15	18	3	4	3	18	17	17	3	4	3	18	17	17	3	4	3	18	17	17	3791	8116.5	3687.3	212570	168500	190180	0.0387598	0.0829845	0.0376996	2.17335	1.72277	1.94443	2.14099	0.972646	56.0723	44.4474	50.1662
P05825	Ferrienterobactin receptor OS=Escherichia coli (strain K12) OX=83333 GN=fepA PE=1 SV=2	fepA	82.106	52.1	160	26	26	26	31	28	29	23	26	23	24	24	24	25	24	24	24	24	24	25	24	24	24	24	24	25	24	24	826100	824410	839960	383160	326160	367210	1.38957	1.38673	1.41288	0.644508	0.548629	0.617679	0.997954	1.01678	0.463818	0.394819	0.44451
P05827	HTH-type transcriptional regulator IlvY OS=Escherichia coli (strain K12) OX=83333 GN=ilvY PE=3 SV=1	ilvY	33.204	15.2	13	4	4	4	2	1	3	3	2	2	3	2	4	3	2	3	3	2	4	3	2	3	3	2	4	3	2	3	48254	78542	40052	56800	53447	67275	0.840735	1.36845	0.697831	0.989633	0.931214	1.17214	1.62768	0.830024	1.1771	1.10762	1.39418
P05852	tRNA N6-adenosine threonylcarbamoyltransferase OS=Escherichia coli (strain K12) OX=83333 GN=tsaD PE=1 SV=2	tsaD	36.008	35.9	58	10	10	10	11	10	8	9	10	10	9	9	9	9	10	10	9	9	9	9	10	10	9	9	9	9	10	10	297170	280290	277600	172320	178620	189840	1.27738	1.20482	1.19326	0.740715	0.767796	0.816025	0.943197	0.934145	0.57987	0.60107	0.638826
P06129	Vitamin B12 transporter BtuB OS=Escherichia coli (strain K12) OX=83333 GN=btuB PE=1 SV=2	btuB	68.406	66.9	207	28	28	28	38	35	36	32	32	34	28	27	27	28	27	27	28	27	27	28	27	27	28	27	27	28	27	27	1198500	1243400	1174200	706580	713380	712440	1.25094	1.2978	1.22557	0.737493	0.744591	0.74361	1.03746	0.979725	0.589554	0.595227	0.594443
P06136	Cell division protein FtsQ OS=Escherichia coli (strain K12) OX=83333 GN=ftsQ PE=1 SV=1	ftsQ	31.433	23.6	26	6	6	6	3	4	4	5	5	5	3	4	4	6	5	6	3	4	4	6	5	6	3	4	4	6	5	6	167200	149290	183860	196750	202120	190540	0.92057	0.821961	1.0123	1.08327	1.11283	1.04908	0.892883	1.09964	1.17673	1.20885	1.13959
P06149	Quinone-dependent D-lactate dehydrogenase OS=Escherichia coli (strain K12) OX=83333 GN=dld PE=1 SV=3	dld	64.612	64.4	173	31	31	31	30	27	25	29	32	30	30	29	27	26	25	29	30	29	27	26	25	29	30	29	27	26	25	29	549730	522150	517690	618000	654270	652180	0.938634	0.891543	0.883928	1.0552	1.11713	1.11356	0.94983	0.941717	1.12419	1.19017	1.18636
P06282	CDP-diacylglycerol pyrophosphatase OS=Escherichia coli (strain K12) OX=83333 GN=cdh PE=3 SV=1	cdh	28.45	66.1	62	14	14	14	12	9	12	9	12	8	13	11	13	10	11	9	13	11	13	10	11	9	13	11	13	10	11	9	162190	155450	156750	130740	142030	127530	1.11255	1.06632	1.07524	0.896821	0.974265	0.874801	0.958444	0.966459	0.806092	0.875701	0.7863
P06610	Thioredoxin/glutathione peroxidase BtuE OS=Escherichia coli (strain K12) OX=83333 GN=btuE PE=1 SV=1	btuE	20.469	63.4	31	7	7	7	4	4	4	6	6	7	6	6	6	7	7	7	6	6	6	7	7	7	6	6	6	7	7	7	623590	717130	571260	1166300	1298900	1257100	0.664067	0.763679	0.60834	1.242	1.38321	1.3387	1.15	0.916083	1.8703	2.08294	2.01591
P06611	Vitamin B12 import ATP-binding protein BtuD OS=Escherichia coli (strain K12) OX=83333 GN=btuD PE=1 SV=1	btuD	27.081	25.3	12	4	4	4	2	0	1	4	3	2	4	3	4	4	3	3	4	3	4	4	3	3	4	3	4	4	3	3	134570	78994	77241	94908	109040	93180	1.37332	0.806153	0.788263	0.968559	1.11278	0.950925	0.58701	0.573984	0.705269	0.810285	0.692428
P06612	DNA topoisomerase 1 OS=Escherichia coli (strain K12) OX=83333 GN=topA PE=1 SV=2	topA	97.349	60.6	244	43	43	43	45	38	42	41	41	37	39	38	41	43	40	38	39	38	41	43	40	38	39	38	41	43	40	38	723390	725100	677270	596410	606160	640930	1.09349	1.09607	1.02377	0.901543	0.916282	0.968841	1.00236	0.936245	0.824465	0.837944	0.886009
P06616	GTPase Era OS=Escherichia coli (strain K12) OX=83333 GN=era PE=1 SV=2	era	33.81	27.6	36	7	7	7	7	6	6	5	5	7	7	7	6	7	6	7	7	7	6	7	6	7	7	7	6	7	6	7	197780	188240	218760	150620	164840	144560	1.11446	1.06071	1.23268	0.848723	0.92885	0.814576	0.951765	1.10608	0.761553	0.833451	0.730913
P06709	Bifunctional ligase/repressor BirA OS=Escherichia coli (strain K12) OX=83333 GN=birA PE=1 SV=1	birA	35.312	33.3	32	8	8	8	4	6	6	5	6	5	7	6	8	8	8	8	7	6	8	8	8	8	7	6	8	8	8	8	90315	86581	72296	76479	76513	76170	1.13282	1.08599	0.90681	0.959277	0.959703	0.955401	0.958656	0.800487	0.846803	0.847179	0.843381
P06710	DNA polymerase III subunit tau OS=Escherichia coli (strain K12) OX=83333 GN=dnaX PE=1 SV=1	dnaX	71.137	35.9	90	20	20	20	16	13	16	17	13	15	18	18	16	19	14	16	18	18	16	19	14	16	18	18	16	19	14	16	128080	125420	127570	172410	171610	178250	0.85071	0.833042	0.847322	1.14515	1.13984	1.18394	0.979232	0.996018	1.34611	1.33987	1.39171
P06715	Glutathione reductase OS=Escherichia coli (strain K12) OX=83333 GN=gor PE=1 SV=1	gor	48.772	64.7	144	19	19	19	21	21	26	24	25	27	18	18	19	18	18	19	18	18	19	18	18	19	18	18	19	18	18	19	659640	647600	631630	878390	829620	859990	0.878179	0.86215	0.84089	1.1694	1.10447	1.14491	0.981748	0.957537	1.33162	1.25769	1.30373
P06721	Cystathionine beta-lyase MetC OS=Escherichia coli (strain K12) OX=83333 GN=metC PE=1 SV=1	metC	43.212	39.2	70	12	12	12	11	13	12	11	10	13	12	12	12	12	12	11	12	12	12	12	12	11	12	12	12	12	12	11	880800	892570	859720	717560	730690	769190	1.08953	1.10409	1.06345	0.887606	0.903848	0.951471	1.01336	0.976067	0.814668	0.829575	0.873286
P06722	DNA mismatch repair protein MutH OS=Escherichia coli (strain K12) OX=83333 GN=mutH PE=1 SV=3	mutH	25.527	22.3	5	3	3	3	1	1	0	1	1	1	2	3	1	2	1	2	2	3	1	2	1	2	2	3	1	2	1	2	0	0	0	21531	0	43843				0.658702		1.3413
P06846	HTH-type transcriptional regulator EbgR OS=Escherichia coli (strain K12) OX=83333 GN=ebgR PE=4 SV=2	ebgR	36.21	25.4	23	7	7	7	5	4	3	3	5	3	6	5	6	4	6	6	6	5	6	4	6	6	6	5	6	4	6	6	105290	95083	103730	153840	128430	136960	0.873374	0.788707	0.860434	1.27609	1.06532	1.13607	0.903058	0.985184	1.46111	1.21977	1.30079
P06959	Dihydrolipoyllysine-residue acetyltransferase component of pyruvate dehydrogenase complex OS=Escherichia coli (strain K12) OX=83333 GN=aceF PE=1 SV=3	aceF	66.095	67.3	282	35	35	35	45	48	52	41	48	48	29	29	35	31	29	32	29	29	35	31	29	32	29	29	35	31	29	32	5020500	5175600	5060000	4125300	4057200	3970600	1.09901	1.13296	1.10766	0.903047	0.88814	0.869183	1.03089	1.00787	0.821691	0.808127	0.790877
P06961	Multifunctional CCA protein OS=Escherichia coli (strain K12) OX=83333 GN=cca PE=1 SV=1	cca	46.467	46.1	77	15	15	15	12	10	13	14	15	13	14	13	14	15	14	14	14	13	14	15	14	14	14	13	14	15	14	14	115120	111840	108050	147610	141690	145720	0.897004	0.871447	0.841915	1.15016	1.10403	1.13544	0.971508	0.938586	1.28223	1.2308	1.26581
P06966	HTH-type transcriptional regulator DicA OS=Escherichia coli (strain K12) OX=83333 GN=dicA PE=4 SV=1	dicA	15.656	31.1	17	3	3	3	3	2	2	3	4	3	3	2	2	3	3	3	3	2	2	3	3	3	3	2	2	3	3	3	88307	67968	83902	117930	112970	128230	0.884091	0.680466	0.83999	1.18066	1.13101	1.28378	0.769679	0.950117	1.33545	1.27929	1.45209
P06968	Deoxyuridine 5'-triphosphate nucleotidohydrolase OS=Escherichia coli (strain K12) OX=83333 GN=dut PE=1 SV=2	dut	16.286	44.1	13	3	3	3	2	2	3	2	2	2	2	2	3	3	3	2	2	2	3	3	3	2	2	2	3	3	3	2	1323200	1419400	1314500	1226000	1212900	1206600	1.03072	1.10565	1.02394	0.955002	0.944798	0.93989	1.0727	0.993425	0.926542	0.916641	0.91188
P06971	Ferrichrome outer membrane transporter/phage receptor OS=Escherichia coli (strain K12) OX=83333 GN=fhuA PE=1 SV=2	fhuA	82.181	54.5	224	31	31	31	33	34	39	40	39	39	28	29	29	30	30	29	28	29	29	30	30	29	28	29	29	30	30	29	1129300	1048200	969460	1260300	1110500	1228700	1.00435	0.932222	0.862194	1.12085	0.987629	1.09275	0.928186	0.858461	1.116	0.983353	1.08802
P06974	Flagellar motor switch protein FliM OS=Escherichia coli (strain K12) OX=83333 GN=fliM PE=1 SV=1	fliM	37.849	50.3	53	14	14	14	18	17	18	0	0	0	14	14	13	1	2	1	14	14	13	1	2	1	14	14	13	1	2	1	920300	1206900	905280	0	494320	0	1.04378	1.36883	1.02674		0.560644		1.31142	0.983679		0.537129
P06983	Porphobilinogen deaminase OS=Escherichia coli (strain K12) OX=83333 GN=hemC PE=1 SV=2	hemC	33.851	60.4	80	14	14	14	14	15	13	12	12	14	13	12	12	13	12	12	13	12	12	13	12	12	13	12	12	13	12	12	397870	375900	418390	627100	611820	644690	0.776137	0.73328	0.816166	1.2233	1.1935	1.25762	0.944781	1.05157	1.57614	1.53774	1.62035
P06986	Histidinol-phosphate aminotransferase OS=Escherichia coli (strain K12) OX=83333 GN=hisC PE=1 SV=2	hisC	39.36	68.8	131	20	19	20	21	22	22	21	25	20	18	17	18	20	19	18	18	17	18	19	19	18	18	17	18	20	19	18	2603400	2295700	2316700	4359600	4351000	4504700	0.76454	0.674178	0.680345	1.28028	1.27776	1.32289	0.881808	0.889875	1.67458	1.67128	1.73031
P06987	Histidine biosynthesis bifunctional protein HisB OS=Escherichia coli (strain K12) OX=83333 GN=hisB PE=1 SV=1	hisB	40.278	55.2	158	16	16	16	23	23	27	30	28	27	15	15	16	16	16	16	15	15	16	16	16	16	15	15	16	16	16	16	1554000	1612800	1362600	2418800	2349700	2523600	0.788732	0.818576	0.691587	1.22766	1.19259	1.28085	1.03784	0.876834	1.5565	1.51203	1.62394
P06988	Histidinol dehydrogenase OS=Escherichia coli (strain K12) OX=83333 GN=hisD PE=1 SV=5	hisD	46.11	34.3	98	12	12	12	15	15	17	16	17	18	12	12	12	12	12	12	12	12	12	12	12	12	12	12	12	12	12	12	2121300	2160600	2005000	3458500	3497500	3433000	0.763245	0.777385	0.7214	1.24437	1.2584	1.2352	1.01853	0.945175	1.63037	1.64875	1.61835
P06989	Histidine biosynthesis bifunctional protein HisIE OS=Escherichia coli (strain K12) OX=83333 GN=hisI PE=3 SV=3	hisI	22.756	53.2	39	7	7	7	5	5	6	8	9	6	4	4	6	6	7	7	4	4	6	6	7	7	4	4	6	6	7	7	1607900	1627700	1360200	2395200	2500500	2542400	0.801685	0.811557	0.678184	1.19423	1.24673	1.26762	1.01231	0.845948	1.48964	1.55513	1.58119
P06992	Ribosomal RNA small subunit methyltransferase A OS=Escherichia coli (strain K12) OX=83333 GN=rsmA PE=1 SV=1	rsmA	30.42	31.1	27	6	6	6	5	5	6	4	5	2	6	6	6	6	5	5	6	6	6	6	5	5	6	6	6	6	5	5	334470	320350	325270	203250	219910	224510	1.23287	1.18083	1.19896	0.749189	0.810599	0.827554	0.957784	0.972494	0.607678	0.657488	0.671241
P06993	HTH-type transcriptional regulator MalT OS=Escherichia coli (strain K12) OX=83333 GN=malT PE=1 SV=2	malT	103.12	34	68	23	23	23	12	17	21	6	7	5	17	18	23	11	12	14	17	18	23	11	12	14	17	18	23	11	12	14	244330	258010	263090	28069	39481	41563	1.67628	1.77014	1.80499	0.192574	0.270868	0.285152	1.05599	1.07678	0.114882	0.161589	0.17011
P06996	Outer membrane porin C OS=Escherichia coli (strain K12) OX=83333 GN=ompC PE=1 SV=1	ompC	40.368	65.7	98	20	18	18	6	6	8	26	27	25	14	10	11	20	19	20	12	8	9	18	17	18	12	8	9	18	17	18	488880	532980	468390	5785500	5540100	5035300	0.164319	0.179141	0.157432	1.94458	1.8621	1.69243	1.09021	0.958088	11.8342	11.3322	10.2997
P06999	ATP-dependent 6-phosphofructokinase isozyme 2 OS=Escherichia coli (strain K12) OX=83333 GN=pfkB PE=1 SV=2	pfkB	32.456	74.8	61	15	15	15	4	5	7	15	14	16	7	6	9	15	14	14	7	6	9	15	14	14	7	6	9	15	14	14	106070	111020	96190	704840	706460	668410	0.265952	0.278363	0.241179	1.76726	1.77132	1.67592	1.04667	0.906854	6.64505	6.66032	6.30159
P07000	Lysophospholipase L2 OS=Escherichia coli (strain K12) OX=83333 GN=pldB PE=1 SV=4	pldB	38.978	20.9	21	6	6	6	3	0	3	6	4	5	3	2	2	6	5	5	3	2	2	6	5	5	3	2	2	6	5	5	21157	18609	22342	44187	34508	42647	0.691971	0.608635	0.730728	1.4452	1.12863	1.39483	0.879567	1.05601	2.08853	1.63104	2.01574
P07001	NAD(P) transhydrogenase subunit alpha OS=Escherichia coli (strain K12) OX=83333 GN=pntA PE=1 SV=2	pntA	54.623	45.7	166	21	21	21	29	28	33	26	24	26	21	20	21	19	19	18	21	20	21	19	19	18	21	20	21	19	19	18	5234400	5064900	5456100	3002200	3076800	3052100	1.26199	1.22112	1.31544	0.723814	0.7418	0.735845	0.967618	1.04235	0.573552	0.587804	0.583085
P07003	Pyruvate dehydrogenase [ubiquinone] OS=Escherichia coli (strain K12) OX=83333 GN=poxB PE=1 SV=1	poxB	62.011	6.8	7	3	3	3	0	0	0	3	3	1	0	1	1	3	3	1	0	1	1	3	3	1	0	1	1	3	3	1	0	0	0	14912	15423	0				0.983155	1.01685
P07004	Gamma-glutamyl phosphate reductase OS=Escherichia coli (strain K12) OX=83333 GN=proA PE=1 SV=2	proA	44.63	60.2	149	19	19	19	21	23	20	28	29	28	17	17	16	19	18	18	17	17	16	19	18	18	17	17	16	19	18	18	834040	755920	735350	1230300	1219100	1230200	0.833358	0.755302	0.734749	1.22929	1.2181	1.22919	0.906335	0.881672	1.47511	1.46168	1.47499
P07012	Peptide chain release factor RF2 OS=Escherichia coli (strain K12) OX=83333 GN=prfB PE=1 SV=3	prfB	41.25	42.5	83	14	14	14	14	15	13	14	13	14	13	11	12	13	12	13	13	11	12	13	12	13	13	11	12	13	12	13	892940	893160	836220	687670	703300	702060	1.13621	1.13649	1.06404	0.875019	0.894907	0.893329	1.00025	0.936479	0.770119	0.787623	0.786234
P07013	Primosomal replication protein N OS=Escherichia coli (strain K12) OX=83333 GN=priB PE=1 SV=3	priB	11.442	50	12	4	4	4	3	2	3	2	1	1	3	2	3	2	3	2	3	2	3	2	3	2	3	2	3	2	3	2	112690	103680	81281	46607	53884	56780	1.48628	1.36744	1.07202	0.614703	0.71068	0.748876	0.920046	0.72128	0.413586	0.478161	0.50386
P07014	Succinate dehydrogenase iron-sulfur subunit OS=Escherichia coli (strain K12) OX=83333 GN=sdhB PE=1 SV=1	sdhB	26.77	74.8	157	18	18	18	24	26	28	27	25	27	16	16	18	17	17	16	16	16	18	17	17	16	16	16	18	17	17	16	4538000	4265200	4149600	3426300	3761800	3911500	1.13203	1.06398	1.03514	0.854709	0.938401	0.975745	0.939885	0.914412	0.755024	0.828955	0.861944
P07017	Methyl-accepting chemotaxis protein II OS=Escherichia coli (strain K12) OX=83333 GN=tar PE=1 SV=2	tar	59.943	57.5	199	26	24	26	63	52	55	10	9	10	26	25	25	15	13	16	24	23	23	13	11	14	26	25	25	15	13	16	7782400	8136600	7699600	84201	91237	96337	1.95453	2.04348	1.93373	0.0211468	0.0229139	0.0241948	1.04551	0.989361	0.0108194	0.0117235	0.0123788
P07018	Methyl-accepting chemotaxis protein IV OS=Escherichia coli (strain K12) OX=83333 GN=tap PE=1 SV=2	tap	57.511	44.1	67	17	16	16	23	21	23	0	0	0	17	17	16	2	4	3	16	16	15	1	3	2	16	16	15	1	3	2	1775300	1773500	1710000	0	779.62	311.38	1.68758	1.68587	1.62551		0.000741099	0.000295995	0.998986	0.963217		0.000439148	0.000175396
P07021	Putative lipoprotein YfiB OS=Escherichia coli (strain K12) OX=83333 GN=yfiB PE=3 SV=2	yfiB	17.244	31.9	12	4	4	4	3	3	3	1	1	1	3	3	4	2	2	2	3	3	4	2	2	2	3	3	4	2	2	2	38599	38164	42974	38896	42275	42848	0.950106	0.939398	1.0578	0.957416	1.04059	1.05469	0.98873	1.11334	1.00769	1.09524	1.11008
P07023	T-protein OS=Escherichia coli (strain K12) OX=83333 GN=tyrA PE=1 SV=1	tyrA	42.042	72.9	136	25	25	25	31	23	32	17	15	18	25	21	24	17	18	19	25	21	24	17	18	19	25	21	24	17	18	19	778920	797250	746740	190800	213700	209900	1.59109	1.62853	1.52535	0.389744	0.436522	0.42876	1.02353	0.958686	0.244955	0.274354	0.269476
P07024	Protein UshA OS=Escherichia coli (strain K12) OX=83333 GN=ushA PE=1 SV=2	ushA	60.823	49.8	95	18	18	18	11	13	12	21	20	18	13	12	13	17	16	15	13	12	13	17	16	15	13	12	13	17	16	15	323730	319340	325900	439670	429240	416180	0.861725	0.850039	0.867501	1.17034	1.14258	1.10781	0.986439	1.0067	1.35814	1.32592	1.28558
P07026	Regulatory protein SdiA OS=Escherichia coli (strain K12) OX=83333 GN=sdiA PE=1 SV=2	sdiA	28.117	3.3	5	1	1	1	1	0	1	1	1	1	1	0	1	1	1	1	1	0	1	1	1	1	1	0	1	1	1	1	0	0	0	0	0	0
P07102	Periplasmic AppA protein OS=Escherichia coli (strain K12) OX=83333 GN=appA PE=1 SV=2	appA	47.056	25.5	16	8	8	8	0	2	2	3	5	4	2	4	4	7	8	7	2	4	4	7	8	7	2	4	4	7	8	7	404030	553660	327170	374390	493190	392690	0.952478	1.30522	0.771285	0.882603	1.16267	0.925744	1.37034	0.809767	0.926639	1.22068	0.971933
P07109	Histidine transport ATP-binding protein HisP OS=Escherichia coli (strain K12) OX=83333 GN=hisP PE=1 SV=2	hisP	28.653	31.9	52	7	7	7	9	10	9	8	9	7	7	7	7	7	7	7	7	7	7	7	7	7	7	7	7	7	7	7	987500	850750	945000	614950	630390	634750	1.27055	1.0946	1.21587	0.791214	0.81108	0.816689	0.861519	0.956962	0.622734	0.63837	0.642785
P07117	Sodium/proline symporter OS=Escherichia coli (strain K12) OX=83333 GN=putP PE=1 SV=1	putP	54.344	13.5	51	6	6	6	8	7	12	9	9	6	6	6	6	5	5	5	6	6	6	5	5	5	6	6	6	5	5	5	1343300	1170000	1245500	568350	561030	599670	1.46866	1.27919	1.36174	0.621391	0.613388	0.655634	0.870989	0.927194	0.4231	0.417651	0.446416
P07118	Valine--tRNA ligase OS=Escherichia coli (strain K12) OX=83333 GN=valS PE=1 SV=2	valS	108.19	60.6	377	58	58	58	64	59	63	66	63	62	50	49	53	51	51	51	50	49	53	51	51	51	50	49	53	51	51	51	2117900	2034800	2067200	1862400	1894600	1856100	1.0739	1.03176	1.04819	0.944342	0.960669	0.941148	0.960763	0.976061	0.879362	0.894565	0.876387
P07330	Protein-glutamate methylesterase/protein-glutamine glutaminase OS=Escherichia coli (strain K12) OX=83333 GN=cheB PE=1 SV=3	cheB	37.467	73.1	65	20	20	20	20	22	23	0	0	0	15	18	18	1	1	0	15	18	18	1	1	0	15	18	18	1	1	0	434590	407450	459650	0	0	0	1.0016	0.939048	1.05935				0.93755	1.05766
P07363	Chemotaxis protein CheA OS=Escherichia coli (strain K12) OX=83333 GN=cheA PE=1 SV=3	cheA	71.382	45.1	109	25	25	25	30	39	37	1	1	1	22	23	25	3	5	6	22	23	25	3	5	6	22	23	25	3	5	6	2505100	2594700	2466800	3323.9	3072	3882.6	1.98375	2.0547	1.95342	0.00263214	0.00243266	0.00307456	1.03577	0.984711	0.00132685	0.0012263	0.00154988
P07364	Chemotaxis protein methyltransferase OS=Escherichia coli (strain K12) OX=83333 GN=cheR PE=4 SV=2	cheR	32.849	54.5	29	10	10	10	9	10	10	0	0	0	8	10	10	0	0	0	8	10	10	0	0	0	8	10	10	0	0	0	218140	191710	195530	0	0	0	1.08101	0.950031	0.968962				0.878839	0.896351
P07395	Phenylalanine--tRNA ligase beta subunit OS=Escherichia coli (strain K12) OX=83333 GN=pheT PE=1 SV=2	pheT	87.377	71.3	276	45	45	45	45	45	51	45	45	45	34	37	40	38	41	36	34	37	40	38	41	36	34	37	40	38	41	36	2466600	2530000	2376000	2021200	1984200	1954100	1.11007	1.13861	1.0693	0.909624	0.892973	0.879426	1.0257	0.963269	0.819428	0.804427	0.792224
P07604	Transcriptional regulatory protein TyrR OS=Escherichia coli (strain K12) OX=83333 GN=tyrR PE=1 SV=2	tyrR	57.655	37.4	92	17	17	17	16	12	16	15	15	18	15	15	16	14	16	15	15	15	16	14	16	15	15	15	16	14	16	15	256220	248860	233590	289560	295520	314840	0.938197	0.911247	0.855333	1.06028	1.0821	1.15284	0.971275	0.911677	1.13012	1.15338	1.22879
P07623	Homoserine O-succinyltransferase OS=Escherichia coli (strain K12) OX=83333 GN=metAS PE=1 SV=4	metAS	35.727	53.1	80	12	12	12	11	11	15	15	15	13	10	11	10	12	12	12	10	11	10	12	12	12	10	11	10	12	12	12	1362700	1366600	1349400	1532100	1442200	1440500	0.962642	0.965397	0.953247	1.08231	1.0188	1.0176	1.00286	0.99024	1.12431	1.05834	1.05709
P07639	3-dehydroquinate synthase OS=Escherichia coli (strain K12) OX=83333 GN=aroB PE=1 SV=1	aroB	38.881	65.2	84	16	16	16	14	12	15	18	13	12	13	12	13	16	13	13	13	12	13	16	13	13	13	12	13	16	13	13	897000	874420	916880	1172900	1175400	1071100	0.881183	0.859001	0.900712	1.15222	1.15467	1.05221	0.974827	1.02216	1.30758	1.31037	1.19409
P07648	RecBCD enzyme subunit RecC OS=Escherichia coli (strain K12) OX=83333 GN=recC PE=1 SV=1	recC	128.85	23	83	20	20	20	10	12	13	16	17	15	14	14	15	19	18	17	14	14	15	19	18	17	14	14	15	19	18	17	63202	61362	57867	99946	105420	109540	0.762485	0.740287	0.698122	1.20577	1.27181	1.32152	0.970887	0.915588	1.58137	1.66799	1.73317
P07649	tRNA pseudouridine synthase A OS=Escherichia coli (strain K12) OX=83333 GN=truA PE=1 SV=1	truA	30.399	57.4	54	12	12	12	8	9	9	10	11	7	9	10	8	8	10	9	9	10	8	8	10	9	9	10	8	8	10	9	122240	109320	117010	83685	84092	86068	1.2175	1.08882	1.16541	0.833495	0.837549	0.85723	0.894306	0.957215	0.684596	0.687925	0.70409
P07650	Thymidine phosphorylase OS=Escherichia coli (strain K12) OX=83333 GN=deoA PE=1 SV=3	deoA	47.207	64.1	91	23	23	23	12	11	9	18	21	20	16	15	17	22	23	22	16	15	17	22	23	22	16	15	17	22	23	22	118080	112670	91062	285150	275990	289040	0.604509	0.576813	0.466191	1.45982	1.41293	1.47974	0.954184	0.771189	2.41489	2.33731	2.44783
P07762	1,4-alpha-glucan branching enzyme GlgB OS=Escherichia coli (strain K12) OX=83333 GN=glgB PE=1 SV=1	glgB	84.336	50.7	126	30	29	30	18	17	15	24	27	25	23	22	18	24	26	25	22	22	17	23	25	24	23	22	18	24	26	25	1772500	1739500	1514500	1909700	2036100	1989200	0.970214	0.952151	0.828992	1.04531	1.1145	1.08883	0.981382	0.854443	1.0774	1.14872	1.12226
P07813	Leucine--tRNA ligase OS=Escherichia coli (strain K12) OX=83333 GN=leuS PE=1 SV=2	leuS	97.233	58.8	297	43	43	43	51	53	56	46	48	43	41	40	43	41	40	39	41	40	43	41	40	39	41	40	43	41	40	39	2982000	3041800	2931400	1753200	1779800	1816800	1.25075	1.27583	1.22953	0.735351	0.746508	0.762027	1.02005	0.983032	0.587928	0.596848	0.609256
P07821	Iron(3+)-hydroxamate import ATP-binding protein FhuC OS=Escherichia coli (strain K12) OX=83333 GN=fhuC PE=1 SV=3	fhuC	28.886	51.3	54	10	10	10	8	10	9	9	9	9	9	9	8	9	9	10	9	9	8	9	9	10	9	9	8	9	9	10	121760	118800	114670	108970	111280	116920	1.05511	1.02946	0.993674	0.944281	0.964298	1.01317	0.97569	0.941771	0.894957	0.913929	0.96025
P07822	Iron(3+)-hydroxamate-binding protein FhuD OS=Escherichia coli (strain K12) OX=83333 GN=fhuD PE=1 SV=3	fhuD	32.998	8.1	8	2	2	2	2	0	1	1	2	2	2	2	2	2	2	2	2	2	2	2	2	2	2	2	2	2	2	2	61952	65321	62110	60974	64905	69488	0.966113	1.01865	0.968577	0.950862	1.01216	1.08363	1.05438	1.00255	0.984214	1.04767	1.12164
P07862	D-alanine--D-alanine ligase B OS=Escherichia coli (strain K12) OX=83333 GN=ddlB PE=1 SV=3	ddlB	32.839	38.2	58	9	9	9	9	9	9	10	11	10	9	9	9	9	9	9	9	9	9	9	9	9	9	9	9	9	9	9	798520	836430	870610	1243100	1193700	1279200	0.770083	0.806643	0.839606	1.19883	1.15119	1.23365	1.04748	1.09028	1.55675	1.49489	1.60196
P07913	L-threonine 3-dehydrogenase OS=Escherichia coli (strain K12) OX=83333 GN=tdh PE=1 SV=1	tdh	37.239	44.3	70	11	11	11	7	7	9	16	15	16	8	7	9	10	10	11	8	7	9	10	10	11	8	7	9	10	10	11	99656	111770	95351	350390	302150	310560	0.470861	0.528098	0.450521	1.65555	1.42762	1.46735	1.12156	0.956801	3.516	3.03193	3.11632
P08142	Acetolactate synthase isozyme 1 large subunit OS=Escherichia coli (strain K12) OX=83333 GN=ilvB PE=1 SV=1	ilvB	60.44	62.5	184	24	24	24	25	27	26	38	35	33	18	17	20	23	23	22	18	17	20	23	23	22	18	17	20	23	23	22	1594500	1466800	1557800	2856300	2601800	2614100	0.753823	0.693451	0.736473	1.35036	1.23004	1.23585	0.919912	0.976983	1.79135	1.63173	1.63945
P08178	Phosphoribosylformylglycinamidine cyclo-ligase OS=Escherichia coli (strain K12) OX=83333 GN=purM PE=1 SV=3	purM	36.854	40.9	118	12	12	12	22	19	26	16	18	17	12	11	12	9	11	9	12	11	12	9	11	9	12	11	12	9	11	9	2592800	2618700	2533500	586590	728780	687280	1.59595	1.6119	1.55945	0.361065	0.448588	0.423044	1.00999	0.977129	0.226238	0.281078	0.265073
P08179	Phosphoribosylglycinamide formyltransferase OS=Escherichia coli (strain K12) OX=83333 GN=purN PE=1 SV=1	purN	23.238	49.1	56	8	8	8	9	10	11	8	8	10	8	8	8	8	8	8	8	8	8	8	8	8	8	8	8	8	8	8	720670	677580	790370	288070	301350	311290	1.39966	1.31597	1.53503	0.559481	0.585273	0.604578	0.940208	1.09672	0.399725	0.418153	0.431945
P08192	Dihydrofolate synthase/folylpolyglutamate synthase OS=Escherichia coli (strain K12) OX=83333 GN=folC PE=1 SV=2	folC	45.405	44.8	98	15	15	15	19	17	15	18	15	14	14	14	13	14	12	14	14	14	13	14	12	14	14	14	13	14	12	14	400450	400360	374960	303290	306990	335880	1.13232	1.13206	1.06024	0.857587	0.868049	0.949739	0.999775	0.936347	0.757373	0.766613	0.838756
P08200	Isocitrate dehydrogenase [NADP] OS=Escherichia coli (strain K12) OX=83333 GN=icd PE=1 SV=1	icd	45.756	74.5	486	35	35	35	83	59	77	86	87	94	31	26	34	32	34	31	31	26	34	32	34	31	31	26	34	32	34	31	20917000	21255000	21418000	23888000	24691000	24617000	0.917506	0.932332	0.939482	1.04783	1.08305	1.0798	1.01616	1.02395	1.14204	1.18043	1.17689
P08201	Nitrite reductase (NADH) large subunit OS=Escherichia coli (strain K12) OX=83333 GN=nirB PE=3 SV=4	nirB	93.12	5.4	9	5	4	5	0	1	1	2	3	2	4	5	4	5	5	5	3	4	3	4	4	4	4	5	4	5	5	5	210500	170040	159460	254410	239880	356030	0.908424	0.733817	0.688158	1.09792	1.03521	1.53647	0.807791	0.75753	1.2086	1.13957	1.69135
P08244	Orotidine 5'-phosphate decarboxylase OS=Escherichia coli (strain K12) OX=83333 GN=pyrF PE=1 SV=1	pyrF	26.35	64.5	52	11	11	11	10	10	10	9	7	6	10	10	10	10	9	9	10	10	10	10	9	9	10	10	10	10	9	9	877550	868320	888460	465890	481590	454580	1.30446	1.29074	1.32068	0.692535	0.715872	0.675723	0.989482	1.01243	0.530899	0.548789	0.51801
P08245	Uncharacterized protein YciH OS=Escherichia coli (strain K12) OX=83333 GN=yciH PE=1 SV=1	yciH	11.396	34.3	13	3	3	3	2	3	3	1	2	2	3	3	3	2	2	2	3	3	3	2	2	2	3	3	3	2	2	2	178430	165990	189340	85336	78524	92279	1.35534	1.26084	1.43821	0.648204	0.596461	0.700943	0.930281	1.06114	0.47826	0.440083	0.517172
P08312	Phenylalanine--tRNA ligase alpha subunit OS=Escherichia coli (strain K12) OX=83333 GN=pheS PE=1 SV=2	pheS	36.831	67.3	149	22	22	22	23	28	25	24	25	24	21	22	22	21	22	22	21	22	22	21	22	22	21	22	22	21	22	22	2578200	2451000	2479200	1916400	1943700	1963200	1.16033	1.10309	1.11578	0.862486	0.874772	0.883548	0.950663	0.961601	0.743309	0.753898	0.761461
P08331	2',3'-cyclic-nucleotide 2'-phosphodiesterase/3'-nucleotidase OS=Escherichia coli (strain K12) OX=83333 GN=cpdB PE=1 SV=2	cpdB	70.831	47.4	111	22	22	22	16	16	17	19	22	21	21	19	20	21	21	21	21	19	20	21	21	21	21	19	20	21	21	21	218640	211510	216350	237040	250980	253170	0.945341	0.914513	0.935439	1.0249	1.08517	1.09464	0.967389	0.989526	1.08416	1.14791	1.15793
P08337	8-oxo-dGTP diphosphatase OS=Escherichia coli (strain K12) OX=83333 GN=mutT PE=1 SV=1	mutT	14.927	17.8	8	2	2	2	1	1	3	1	1	1	1	2	2	1	2	1	1	2	2	1	2	1	1	2	2	1	2	1	0	26140	121240	0	14534	0		0.484331	2.24638		0.269291
P08368	Transcriptional regulatory protein CreB OS=Escherichia coli (strain K12) OX=83333 GN=creB PE=1 SV=1	creB	26.125	17	17	3	3	3	3	0	3	4	4	3	2	2	2	3	3	3	2	2	2	3	3	3	2	2	2	3	3	3	39693	29458	46913	73336	94153	91890	0.634339	0.470772	0.749722	1.17199	1.50467	1.46851	0.742146	1.1819	1.84758	2.37203	2.31502
P08373	UDP-N-acetylenolpyruvoylglucosamine reductase OS=Escherichia coli (strain K12) OX=83333 GN=murB PE=1 SV=1	murB	37.851	48.8	68	12	12	12	11	10	10	13	12	12	9	12	8	12	11	12	9	12	8	12	11	12	9	12	8	12	11	12	294700	241640	281520	361790	363000	354880	0.931843	0.764067	0.890168	1.14398	1.14781	1.12213	0.819952	0.955277	1.22766	1.23176	1.20421
P08390	USG-1 protein OS=Escherichia coli (strain K12) OX=83333 GN=usg PE=1 SV=1	usg	36.364	35	55	11	11	11	10	7	9	10	10	9	11	7	11	10	11	11	11	7	11	10	11	11	11	7	11	10	11	11	309370	361400	285450	319140	290490	309500	0.989799	1.15626	0.91327	1.02106	0.929395	0.990215	1.16818	0.922682	1.03158	0.938973	1.00042
P08394	RecBCD enzyme subunit RecB OS=Escherichia coli (strain K12) OX=83333 GN=recB PE=1 SV=1	recB	133.96	16.1	46	14	14	14	7	5	7	10	9	8	8	9	8	12	10	12	8	9	8	12	10	12	8	9	8	12	10	12	331570	278950	309780	331100	346420	343810	1.02461	0.862008	0.957278	1.02316	1.0705	1.06244	0.8413	0.934282	0.998583	1.04479	1.03692
P08395	Protease 4 OS=Escherichia coli (strain K12) OX=83333 GN=sppA PE=1 SV=2	sppA	67.219	32.5	81	14	14	14	11	12	10	17	17	14	11	12	12	14	14	11	11	12	12	14	14	11	11	12	12	14	14	11	303950	312100	308900	384510	379780	398610	0.873482	0.896904	0.887707	1.10499	1.0914	1.14551	1.02681	1.01629	1.26504	1.24948	1.31143
P08400	Phosphate regulon sensor protein PhoR OS=Escherichia coli (strain K12) OX=83333 GN=phoR PE=1 SV=1	phoR	49.629	13.7	12	4	4	4	3	1	2	2	2	2	4	4	4	4	4	4	4	4	4	4	4	4	4	4	4	4	4	4	187910	138910	131110	192290	201120	229600	1.04304	0.771051	0.727755	1.06735	1.11636	1.27445	0.739237	0.697728	1.02331	1.0703	1.22186
P08401	Sensor protein CreC OS=Escherichia coli (strain K12) OX=83333 GN=creC PE=1 SV=2	creC	52.176	7.2	9	3	3	3	0	0	2	1	3	3	2	1	2	2	3	3	2	1	2	2	3	3	2	1	2	2	3	3	15487	0	17161	19517	24150	22531	0.78339		0.868067	0.987243	1.2216	1.1397		1.10809	1.26022	1.55937	1.45483
P08506	D-alanyl-D-alanine carboxypeptidase DacC OS=Escherichia coli (strain K12) OX=83333 GN=dacC PE=1 SV=2	dacC	43.608	66.8	129	24	23	24	23	17	21	21	22	25	21	19	21	22	23	21	20	18	20	21	22	20	21	19	21	22	23	21	827770	795560	782120	1183800	1228000	1203300	0.824945	0.792845	0.77945	1.17976	1.22381	1.19919	0.961088	0.944852	1.43011	1.4835	1.45366
P08622	Chaperone protein DnaJ OS=Escherichia coli (strain K12) OX=83333 GN=dnaJ PE=1 SV=3	dnaJ	41.1	48.1	114	17	17	17	17	19	20	20	19	19	15	14	17	17	17	16	15	14	17	17	17	16	15	14	17	17	17	16	889720	883580	830220	594090	613630	611860	1.20692	1.19859	1.12621	0.805892	0.832398	0.829997	0.993099	0.933125	0.667727	0.689689	0.6877
P08660	Lysine-sensitive aspartokinase 3 OS=Escherichia coli (strain K12) OX=83333 GN=lysC PE=1 SV=2	lysC	48.531	61.2	165	24	24	24	32	29	32	22	25	25	21	21	23	20	21	20	21	21	23	20	21	20	21	21	23	20	21	20	4573400	4727500	4832800	2334400	2277400	2276700	1.30531	1.34929	1.37934	0.666267	0.649999	0.649799	1.03369	1.05672	0.51043	0.497967	0.497813
P08839	Phosphoenolpyruvate-protein phosphotransferase OS=Escherichia coli (strain K12) OX=83333 GN=ptsI PE=1 SV=1	ptsI	63.561	75.1	399	41	39	41	59	51	64	77	73	75	36	34	39	39	39	37	35	33	38	38	38	36	36	34	39	39	39	37	3988000	4169800	4109400	5720100	5445200	5234800	0.834679	0.87273	0.860088	1.1972	1.13967	1.09563	1.04559	1.03044	1.43433	1.3654	1.31264
P08956	Type I restriction enzyme EcoKI R protein OS=Escherichia coli (strain K12) OX=83333 GN=hsdR PE=1 SV=3	hsdR	134.09	47.1	169	45	45	45	29	31	33	27	23	26	36	37	33	31	34	35	36	37	33	31	34	35	36	37	33	31	34	35	166090	158900	159490	113520	112320	120760	1.19909	1.14718	1.15144	0.81956	0.810897	0.871829	0.95671	0.960263	0.683485	0.67626	0.727076
P08957	Type I restriction enzyme EcoKI M protein OS=Escherichia coli (strain K12) OX=83333 GN=hsdM PE=1 SV=1	hsdM	59.306	74.3	195	32	32	32	32	34	37	31	32	29	29	31	31	27	28	29	29	31	31	27	28	29	29	31	31	27	28	29	601690	551120	598550	261650	293540	281870	1.39473	1.27751	1.38745	0.606509	0.680431	0.653379	0.915953	0.994781	0.434858	0.487859	0.468464
P08997	Malate synthase A OS=Escherichia coli (strain K12) OX=83333 GN=aceB PE=1 SV=1	aceB	60.273	32.3	91	16	16	16	11	10	12	20	19	19	15	14	13	16	15	15	15	14	13	16	15	15	15	14	13	16	15	15	790230	816650	780210	3522300	3497100	3613600	0.364159	0.376334	0.359541	1.62317	1.61156	1.66524	1.03343	0.98732	4.45731	4.42542	4.57285
P09029	N5-carboxyaminoimidazole ribonucleotide synthase OS=Escherichia coli (strain K12) OX=83333 GN=purK PE=1 SV=2	purK	39.461	32.1	78	11	11	11	15	13	15	10	13	12	11	10	11	10	11	9	11	10	11	10	11	9	11	10	11	10	11	9	1077300	988400	1059600	303140	341890	359940	1.56498	1.43584	1.53927	0.440368	0.49666	0.522881	0.917479	0.98357	0.281389	0.317358	0.334113
P09030	Exodeoxyribonuclease III OS=Escherichia coli (strain K12) OX=83333 GN=xthA PE=1 SV=4	xthA	30.969	54.9	101	16	16	16	17	16	17	17	17	17	14	13	15	13	14	14	14	13	15	13	14	14	14	13	15	13	14	14	695420	633370	643660	548220	523200	588860	1.14859	1.04611	1.0631	0.905468	0.864143	0.972591	0.910773	0.92557	0.788329	0.752351	0.846769
P09053	Valine--pyruvate aminotransferase OS=Escherichia coli (strain K12) OX=83333 GN=avtA PE=1 SV=3	avtA	46.711	47.5	73	14	14	14	13	9	13	12	14	12	13	12	12	13	13	12	13	12	12	13	13	12	13	12	12	13	13	12	679370	677900	608720	505020	495520	495570	1.17738	1.17484	1.05494	0.875226	0.858762	0.858849	0.997836	0.896007	0.743365	0.729382	0.729455
P09099	Xylulose kinase OS=Escherichia coli (strain K12) OX=83333 GN=xylB PE=1 SV=1	xylB	52.618	16.3	17	5	5	5	3	2	2	2	3	5	4	4	4	3	3	5	4	4	4	3	3	5	4	4	4	3	3	5	20601	21914	26066	41019	44464	44841	0.621432	0.661039	0.786285	1.23734	1.34126	1.35264	1.06373	1.26528	1.99112	2.15834	2.17664
P09126	Uroporphyrinogen-III synthase OS=Escherichia coli (strain K12) OX=83333 GN=hemD PE=3 SV=1	hemD	27.798	38.6	41	9	9	9	7	5	6	8	7	8	8	8	8	8	8	8	8	8	8	8	8	8	8	8	8	8	8	8	125000	95498	117140	158720	163810	178290	0.894499	0.683383	0.838253	1.1358	1.17222	1.27584	0.763984	0.93712	1.26976	1.31048	1.42632
P09127	Protein HemX OS=Escherichia coli (strain K12) OX=83333 GN=hemX PE=1 SV=1	hemX	42.962	72.8	104	21	21	21	17	19	17	18	18	15	17	19	18	20	19	20	17	19	18	20	19	20	17	19	18	20	19	20	976970	995290	939350	1131800	1191100	1179100	0.913966	0.931104	0.878772	1.05881	1.11429	1.10306	1.01875	0.961493	1.15848	1.21918	1.20689
P09147	UDP-glucose 4-epimerase OS=Escherichia coli (strain K12) OX=83333 GN=galE PE=1 SV=1	galE	37.265	61.5	91	14	14	14	18	17	16	13	14	13	14	14	14	13	13	13	14	14	14	13	13	13	14	14	14	13	13	13	604570	554370	583220	274700	279380	289230	1.403	1.2865	1.35346	0.637486	0.648346	0.671205	0.916966	0.964686	0.454373	0.462114	0.478406
P09148	Galactose-1-phosphate uridylyltransferase OS=Escherichia coli (strain K12) OX=83333 GN=galT PE=1 SV=2	galT	39.645	43.4	60	13	13	13	14	11	11	7	9	8	12	9	12	10	10	10	12	9	12	10	10	10	12	9	12	10	10	10	228030	220220	235470	103750	109450	112020	1.35606	1.30961	1.4003	0.616984	0.650881	0.666164	0.96575	1.03263	0.454984	0.479981	0.491251
P09151	2-isopropylmalate synthase OS=Escherichia coli (strain K12) OX=83333 GN=leuA PE=1 SV=5	leuA	57.297	64.4	226	27	27	27	36	36	37	42	34	41	24	24	26	25	23	26	24	24	26	25	23	26	24	24	26	25	23	26	2901100	2722400	2935400	3672200	3625400	3631000	0.893219	0.838199	0.903779	1.13063	1.11622	1.11795	0.938403	1.01182	1.2658	1.24966	1.25159
P09152	Respiratory nitrate reductase 1 alpha chain OS=Escherichia coli (strain K12) OX=83333 GN=narG PE=1 SV=4	narG	140.49	2.5	5	2	2	2	1	0	2	1	0	1	1	1	1	2	1	2	1	1	1	2	1	2	1	1	1	2	1	2	0	0	0	0	0	0
P09155	Ribonuclease D OS=Escherichia coli (strain K12) OX=83333 GN=rnd PE=1 SV=1	rnd	42.734	34.4	37	9	9	9	7	6	8	6	6	4	8	8	8	8	8	8	8	8	8	8	8	8	8	8	8	8	8	8	99046	106030	106520	61347	61621	60043	1.20151	1.28623	1.29218	0.744191	0.747515	0.728372	1.07051	1.07546	0.619379	0.622145	0.606213
P09158	Polyamine aminopropyltransferase OS=Escherichia coli (strain K12) OX=83333 GN=speE PE=1 SV=2	speE	32.321	57.6	84	10	10	10	16	13	15	14	13	13	9	10	10	9	9	9	9	10	10	9	9	9	9	10	10	9	9	9	1377300	1327500	1407200	724730	824200	731900	1.29267	1.24593	1.32073	0.680196	0.773554	0.686926	0.963842	1.02171	0.526196	0.598417	0.531402
P09163	Peptidyl-lysine N-acetyltransferase YjaB OS=Escherichia coli (strain K12) OX=83333 GN=yjaB PE=1 SV=1	yjaB	16.447	9.5	5	1	1	1	0	0	0	1	2	2	0	0	0	1	1	1	0	0	0	1	1	1	0	0	0	1	1	1	0	0	0	0	10038	9845.2
P09169	Protease 7 OS=Escherichia coli (strain K12) OX=83333 GN=ompT PE=1 SV=1	ompT	35.562	76	229	22	22	22	37	33	32	44	42	41	22	22	21	22	22	22	22	22	21	22	22	22	22	22	21	22	22	22	5408300	5068700	4625900	4749600	4934200	4902400	1.09299	1.02436	0.934868	0.959867	0.997174	0.990747	0.937208	0.855333	0.878206	0.912338	0.906459
P09184	Very short patch repair protein OS=Escherichia coli (strain K12) OX=83333 GN=vsr PE=1 SV=3	vsr	18.015	12.8	13	2	2	2	2	2	3	2	2	2	2	1	2	2	2	2	2	1	2	2	2	2	2	1	2	2	2	2	668430	0	451220	283480	282720	371940	1.62415		1.09637	0.688797	0.686951	0.903737		0.675045	0.424098	0.422961	0.556438
P09323	PTS system N-acetylglucosamine-specific EIICBA component OS=Escherichia coli (strain K12) OX=83333 GN=nagE PE=1 SV=1	nagE	68.346	23.8	54	10	10	10	9	11	9	8	8	9	10	10	9	9	9	8	10	10	9	9	9	8	10	10	9	9	9	8	556840	557890	537220	397740	384270	398050	1.17974	1.18197	1.13817	0.842667	0.814128	0.843323	1.00189	0.964765	0.714281	0.690091	0.714837
P09348	Motility protein A OS=Escherichia coli (strain K12) OX=83333 GN=motA PE=1 SV=1	motA	32.011	19.7	20	7	7	7	6	6	8	0	0	0	6	6	7	0	0	0	6	6	7	0	0	0	6	6	7	0	0	0	552200	559450	531430	0	0	0	1.00823	1.02147	0.970306				1.01313	0.962387
P09372	Protein GrpE OS=Escherichia coli (strain K12) OX=83333 GN=grpE PE=1 SV=1	grpE	21.798	50.8	51	8	8	8	10	8	9	7	9	8	8	7	8	8	8	6	8	7	8	8	8	6	8	7	8	8	8	6	4959800	5172500	4829000	4255000	3925000	4099600	1.09243	1.13928	1.06362	0.937194	0.864509	0.902966	1.04288	0.973628	0.857897	0.791363	0.826566
P09373	Formate acetyltransferase 1 OS=Escherichia coli (strain K12) OX=83333 GN=pflB PE=1 SV=2	pflB	85.356	75.5	408	45	44	45	67	57	71	68	76	69	39	39	43	42	43	41	38	38	42	41	42	40	39	39	43	42	43	41	4414000	4362300	4582500	4517100	4697400	4468400	0.979376	0.967905	1.01676	1.00225	1.04226	0.991447	0.988287	1.03817	1.02336	1.0642	1.01232
P09391	Rhomboid protease GlpG OS=Escherichia coli (strain K12) OX=83333 GN=glpG PE=1 SV=5	glpG	31.306	13.8	10	3	3	3	3	1	1	1	2	2	3	1	2	2	2	3	3	1	2	2	2	3	3	1	2	2	2	3	114240	0	109930	115280	126560	130730	0.957201		0.921088	0.965915	1.06043	1.09537		0.962272	1.0091	1.10784	1.14435
P09394	Glycerophosphodiester phosphodiesterase, periplasmic OS=Escherichia coli (strain K12) OX=83333 GN=glpQ PE=1 SV=2	glpQ	40.843	41.1	39	11	11	11	5	3	5	9	10	7	9	7	7	10	10	8	9	7	7	10	10	8	9	7	7	10	10	8	3551500	3133300	3745400	9139100	7493000	8325500	0.602157	0.531251	0.635032	1.54953	1.27044	1.41159	0.882247	1.0546	2.57331	2.10981	2.34422
P09424	Mannitol-1-phosphate 5-dehydrogenase OS=Escherichia coli (strain K12) OX=83333 GN=mtlD PE=1 SV=3	mtlD	41.139	38.5	60	12	12	12	8	7	7	13	11	14	8	7	9	12	11	11	8	7	9	12	11	11	8	7	9	12	11	11	262460	232650	214380	337700	322110	348090	0.91695	0.812803	0.748974	1.17981	1.12535	1.21611	0.886421	0.81681	1.28667	1.22727	1.32626
P09546	Bifunctional protein PutA OS=Escherichia coli (strain K12) OX=83333 GN=putA PE=1 SV=3	putA	143.81	25.8	104	24	24	24	18	17	19	16	16	18	20	23	22	20	19	21	20	23	22	20	19	21	20	23	22	20	19	21	162900	154000	158850	113370	120470	126250	1.16936	1.10547	1.14029	0.813816	0.864783	0.906274	0.945365	0.975138	0.695948	0.739533	0.775015
P09549	Cell division protein DedD OS=Escherichia coli (strain K12) OX=83333 GN=dedD PE=3 SV=2	dedD	22.938	56.4	36	8	8	8	6	3	4	9	8	6	6	5	7	8	8	7	6	5	7	8	8	7	6	5	7	8	8	7	230340	219770	177420	287100	287050	305320	0.91708	0.874997	0.706384	1.14307	1.14287	1.21561	0.954111	0.770253	1.24642	1.2462	1.32552
P09551	Lysine/arginine/ornithine-binding periplasmic protein OS=Escherichia coli (strain K12) OX=83333 GN=argT PE=1 SV=3	argT	27.991	72.7	104	19	18	18	15	14	17	21	19	18	17	15	19	19	18	19	16	14	18	18	17	18	16	14	18	18	17	18	934600	994800	1028200	2030000	1859500	1924300	0.639305	0.680484	0.703331	1.3886	1.27197	1.3163	1.06441	1.10015	2.17205	1.98962	2.05896
P09831	Glutamate synthase [NADPH] large chain OS=Escherichia coli (strain K12) OX=83333 GN=gltB PE=1 SV=3	gltB	163.3	72.1	723	85	85	85	131	114	137	111	123	107	81	78	83	79	79	79	81	78	83	79	79	79	81	78	83	79	79	79	5886900	5826400	5705700	3947700	4079400	4128300	1.19432	1.18205	1.15756	0.800902	0.827621	0.837542	0.989723	0.96922	0.670591	0.692962	0.701269
P09832	Glutamate synthase [NADPH] small chain OS=Escherichia coli (strain K12) OX=83333 GN=gltD PE=1 SV=3	gltD	52.015	70.6	218	29	28	29	35	36	40	37	39	31	27	28	29	28	28	28	26	27	28	27	27	27	27	28	29	28	28	28	4610700	4461800	4470600	3114000	3209300	3240900	1.19721	1.15854	1.16083	0.808576	0.833321	0.841526	0.967706	0.969614	0.675386	0.696055	0.702908
P09833	Molybdenum import ATP-binding protein ModC OS=Escherichia coli (strain K12) OX=83333 GN=modC PE=3 SV=4	modC	39.102	23.3	28	8	8	8	8	8	7	2	1	2	8	8	8	5	5	3	8	8	8	5	5	3	8	8	8	5	5	3	191610	180020	187450	36454	45076	31016	1.71176	1.60822	1.67459	0.325663	0.402688	0.277083	0.939513	0.978289	0.190251	0.235249	0.16187
P09835	Signal transduction histidine-protein kinase/phosphatase UhpB OS=Escherichia coli (strain K12) OX=83333 GN=uhpB PE=1 SV=3	uhpB	56.305	20	21	8	8	8	4	4	3	3	3	4	7	6	5	4	7	7	7	6	5	4	7	7	7	6	5	4	7	7	57098	45412	48259	47740	39854	49880	1.18854	0.945286	1.00455	0.993745	0.829592	1.03829	0.795334	0.845196	0.836106	0.697993	0.873586
P09836	Membrane sensor protein UhpC OS=Escherichia coli (strain K12) OX=83333 GN=uhpC PE=1 SV=3	uhpC	48.256	3.9	6	1	1	1	1	1	1	1	1	1	1	1	1	1	1	1	1	1	1	1	1	1	1	1	1	1	1	1	0	0	0	0	0	0
P09980	ATP-dependent DNA helicase Rep OS=Escherichia coli (strain K12) OX=83333 GN=rep PE=1 SV=3	rep	77.023	34.9	88	17	17	17	17	12	17	15	13	14	16	14	15	15	13	14	16	14	15	15	13	14	16	14	15	15	13	14	181200	167630	183020	125680	131810	130810	1.18155	1.09306	1.19341	0.819519	0.85949	0.85297	0.92511	1.01004	0.693598	0.727428	0.721909
P09996	Uncharacterized protein YidB OS=Escherichia coli (strain K12) OX=83333 GN=yidB PE=4 SV=1	yidB	13.786	43.9	11	3	3	3	2	2	1	2	1	3	2	3	3	3	2	3	2	3	3	3	2	3	2	3	3	3	2	3	71902	65335	57710	142620	87559	112710	0.802126	0.728865	0.643802	1.59104	0.976792	1.25737	0.908667	0.80262	1.98353	1.21775	1.56755
P0A698	UvrABC system protein A OS=Escherichia coli (strain K12) OX=83333 GN=uvrA PE=1 SV=1	uvrA	103.87	51.8	164	38	38	38	23	19	30	34	30	28	32	27	34	38	32	32	32	27	34	38	32	32	32	27	34	38	32	32	182230	175400	178220	241790	240180	243790	0.866655	0.834172	0.847584	1.14991	1.14225	1.15942	0.96252	0.977995	1.32684	1.318	1.33781
P0A6A0	Probable protein kinase UbiB OS=Escherichia coli (strain K12) OX=83333 GN=ubiB PE=1 SV=1	ubiB	63.202	41.2	69	19	19	19	11	9	15	12	11	11	13	14	17	16	16	15	13	14	17	16	16	15	13	14	17	16	16	15	117230	118460	130930	122690	125510	137130	0.935408	0.945222	1.04472	0.978975	1.00148	1.0942	1.01049	1.11686	1.04658	1.07063	1.16975
P0A6A3	Acetate kinase OS=Escherichia coli (strain K12) OX=83333 GN=ackA PE=1 SV=1	ackA	43.29	75	131	17	17	17	22	20	22	25	17	25	16	17	15	17	17	17	16	17	15	17	17	17	16	17	15	17	17	17	2612600	2580600	2400100	2020300	1855500	2072000	1.15763	1.14345	1.06347	0.895186	0.822164	0.918094	0.987752	0.918663	0.773291	0.710212	0.79308
P0A6A6	3-isopropylmalate dehydratase large subunit OS=Escherichia coli (strain K12) OX=83333 GN=leuC PE=1 SV=2	leuC	49.881	53.2	269	22	22	22	43	39	45	47	46	49	21	21	20	21	22	22	21	21	20	21	22	22	21	21	20	21	22	22	5138300	4942100	5001700	7368200	7110100	7345500	0.835362	0.803465	0.813155	1.19789	1.15593	1.1942	0.961816	0.973415	1.43398	1.38375	1.42956
P0A6A8	Acyl carrier protein OS=Escherichia coli (strain K12) OX=83333 GN=acpP PE=1 SV=2	acpP	8.6394	33.3	19	3	3	3	3	4	3	3	3	3	3	3	3	3	3	3	3	3	3	3	3	3	3	3	3	3	3	3	10480000	11757000	11992000	8105300	6978100	7672700	1.10345	1.2379	1.26265	0.853413	0.734729	0.807864	1.12185	1.14427	0.773406	0.665849	0.732128
P0A6B4	Alanine racemase, biosynthetic OS=Escherichia coli (strain K12) OX=83333 GN=alr PE=1 SV=1	alr	39.152	39.8	48	10	10	10	10	8	7	8	8	7	10	9	8	9	10	10	10	9	8	9	10	10	10	9	8	9	10	10	131190	124510	113330	98644	96659	104520	1.17685	1.11693	1.01664	0.884894	0.867087	0.937605	0.949081	0.863862	0.751917	0.736786	0.796707
P0A6B7	Cysteine desulfurase IscS OS=Escherichia coli (strain K12) OX=83333 GN=iscS PE=1 SV=1	iscS	45.089	73.3	272	24	24	24	49	41	52	44	44	42	22	20	22	21	22	22	22	20	22	21	22	22	22	20	22	21	22	22	3000400	2885000	2941900	3420200	3208000	3473800	0.951034	0.914455	0.932491	1.0841	1.01684	1.10109	0.961538	0.980503	1.13991	1.06919	1.15778
P0A6C1	Endonuclease 4 OS=Escherichia coli (strain K12) OX=83333 GN=nfo PE=1 SV=1	nfo	31.479	37.5	51	7	7	7	6	5	7	12	11	10	7	7	7	7	7	6	7	7	7	7	7	6	7	7	7	7	7	6	223910	287480	251620	380160	393770	438460	0.680095	0.87318	0.76426	1.15468	1.19602	1.33176	1.28391	1.12376	1.69783	1.75861	1.9582
P0A6C5	Amino-acid acetyltransferase OS=Escherichia coli (strain K12) OX=83333 GN=argA PE=1 SV=1	argA	49.195	47.6	121	21	21	21	26	23	25	14	16	17	21	21	21	19	17	16	21	21	21	19	17	16	21	21	21	19	17	16	1028800	966580	1042400	286940	305090	324430	1.56106	1.46665	1.58169	0.435391	0.462931	0.492277	0.939522	1.01322	0.278907	0.296549	0.315348
P0A6C8	Acetylglutamate kinase OS=Escherichia coli (strain K12) OX=83333 GN=argB PE=1 SV=1	argB	27.159	69.8	127	16	16	16	26	21	27	18	17	18	16	16	15	16	15	13	16	16	15	16	15	13	16	16	15	16	15	13	1890900	1821400	1807100	580200	616540	615630	1.54743	1.49055	1.47885	0.47481	0.504549	0.503805	0.963245	0.955682	0.306838	0.326056	0.325575
P0A6D0	Arginine repressor OS=Escherichia coli (strain K12) OX=83333 GN=argR PE=1 SV=1	argR	16.994	28.2	24	2	2	2	4	4	4	4	4	4	2	2	2	2	2	2	2	2	2	2	2	2	2	2	2	2	2	2	629930	714430	615510	476240	472780	460040	1.12189	1.27239	1.09621	0.848174	0.842012	0.819322	1.13414	0.977109	0.756021	0.750528	0.730303
P0A6D3	3-phosphoshikimate 1-carboxyvinyltransferase OS=Escherichia coli (strain K12) OX=83333 GN=aroA PE=1 SV=1	aroA	46.095	70.5	164	22	22	22	31	23	28	27	27	28	20	20	21	21	20	21	20	20	21	21	20	21	20	20	21	21	20	21	2213200	2100900	2174500	1940300	1970400	1953400	1.075	1.02046	1.05621	0.94245	0.95707	0.948813	0.949259	0.982514	0.876694	0.890295	0.882613
P0A6D7	Shikimate kinase 1 OS=Escherichia coli (strain K12) OX=83333 GN=aroK PE=1 SV=2	aroK	19.538	65.3	69	12	12	12	13	13	13	11	9	10	11	11	12	11	10	12	11	11	12	11	10	12	11	11	12	11	10	12	1907300	1993500	1906100	946210	1047000	1048200	1.29333	1.35178	1.29252	0.641621	0.709966	0.71078	1.04519	0.999371	0.496099	0.548944	0.549573
P0A6E1	Shikimate kinase 2 OS=Escherichia coli (strain K12) OX=83333 GN=aroL PE=1 SV=3	aroL	19.151	62.6	67	9	9	9	11	12	13	8	10	13	9	9	9	9	9	9	9	9	9	9	9	9	9	9	9	9	9	9	698180	619960	528360	247120	275480	297920	1.5707	1.39473	1.18865	0.555946	0.619748	0.670231	0.887966	0.756768	0.353949	0.394569	0.426709
P0A6E4	Argininosuccinate synthase OS=Escherichia coli (strain K12) OX=83333 GN=argG PE=1 SV=2	argG	49.898	81.4	309	33	33	33	59	56	71	42	41	40	30	27	32	27	29	27	30	27	32	27	29	27	30	27	32	27	29	27	7351500	7398300	7141400	2408400	2487000	2595000	1.50125	1.5108	1.45834	0.491818	0.507869	0.529923	1.00637	0.971421	0.327607	0.338298	0.352989
P0A6E6	ATP synthase epsilon chain OS=Escherichia coli (strain K12) OX=83333 GN=atpC PE=1 SV=2	atpC	15.068	59.7	74	6	6	6	13	11	13	14	11	12	6	6	6	5	6	6	6	6	6	5	6	6	6	6	6	5	6	6	2751800	2814000	2842400	2131000	2207700	2184500	1.10578	1.13077	1.14218	0.856316	0.887137	0.877815	1.0226	1.03292	0.774402	0.802275	0.793844
P0A6E9	ATP-dependent dethiobiotin synthetase BioD 2 OS=Escherichia coli (strain K12) OX=83333 GN=bioD2 PE=3 SV=1	bioD2	24.981	18.6	18	3	3	3	3	4	1	3	4	3	3	3	3	2	3	2	3	3	3	2	3	2	3	3	3	2	3	2	14947	17217	11654	21752	21297	22296	0.821542	0.94631	0.640547	1.19557	1.17056	1.22547	1.15187	0.779688	1.45528	1.42483	1.49167
P0A6F1	Carbamoyl-phosphate synthase small chain OS=Escherichia coli (strain K12) OX=83333 GN=carA PE=1 SV=1	carA	41.431	77.2	125	16	16	16	22	21	28	18	19	17	15	15	15	15	15	14	15	15	15	15	15	14	15	15	15	15	15	14	3504900	3740200	3742700	1387100	1501300	1483900	1.36909	1.46101	1.46198	0.541832	0.586441	0.579645	1.06713	1.06785	0.39576	0.428343	0.423379
P0A6F3	Glycerol kinase OS=Escherichia coli (strain K12) OX=83333 GN=glpK PE=1 SV=2	glpK	56.23	50.6	66	18	18	18	9	6	10	15	15	11	12	13	12	14	18	12	12	13	12	14	18	12	12	13	12	14	18	12	236010	205910	230100	381080	327940	374790	0.80649	0.703633	0.786295	1.30222	1.12063	1.28073	0.872463	0.974959	1.61468	1.38952	1.58803
P0A6F5	60 kDa chaperonin OS=Escherichia coli (strain K12) OX=83333 GN=groL PE=1 SV=2	groL	57.328	75.9	468	40	39	40	80	69	95	72	76	76	31	28	40	31	33	29	30	27	39	31	32	29	31	28	40	31	33	29	10710000	11204000	10625000	8443100	8574100	8020800	1.11607	1.16755	1.10721	0.879841	0.893492	0.835834	1.04613	0.992063	0.788338	0.80057	0.748908
P0A6F9	10 kDa chaperonin OS=Escherichia coli (strain K12) OX=83333 GN=groS PE=1 SV=1	groS	10.387	61.9	67	5	5	5	16	10	11	10	8	12	5	5	5	5	5	5	5	5	5	5	5	5	5	5	5	5	5	5	6447500	6418400	6376200	5612700	5363700	5520300	1.08244	1.07755	1.07047	0.942287	0.900484	0.926774	0.995487	0.988941	0.870523	0.831904	0.856192
P0A6G3	Nicotinamide-nucleotide amidohydrolase PncC OS=Escherichia coli (strain K12) OX=83333 GN=pncC PE=1 SV=1	pncC	17.582	50.3	32	5	5	5	6	3	6	5	5	7	5	5	5	5	5	5	5	5	5	5	5	5	5	5	5	5	5	5	299580	313450	308150	416430	407740	419310	0.830375	0.86882	0.85413	1.15426	1.13017	1.16224	1.0463	1.02861	1.39005	1.36104	1.39966
P0A6G7	ATP-dependent Clp protease proteolytic subunit OS=Escherichia coli (strain K12) OX=83333 GN=clpP PE=1 SV=1	clpP	23.186	36.2	76	6	6	6	11	9	12	13	16	15	6	6	5	6	6	6	6	6	5	6	6	6	6	6	5	6	6	6	1338400	1225900	1156300	1556000	1732600	1698100	0.922261	0.844739	0.79678	1.0722	1.19389	1.17012	0.915944	0.863942	1.16258	1.29453	1.26875
P0A6H1	ATP-dependent Clp protease ATP-binding subunit ClpX OS=Escherichia coli (strain K12) OX=83333 GN=clpX PE=1 SV=2	clpX	46.355	71.7	137	26	26	26	27	22	20	20	23	25	22	22	19	20	21	25	22	22	19	20	21	25	22	22	19	20	21	25	1485000	1418500	1440200	1217700	1252600	1260400	1.10349	1.05407	1.0702	0.90486	0.930794	0.93659	0.955219	0.969832	0.82	0.843502	0.848754
P0A6H5	ATP-dependent protease ATPase subunit HslU OS=Escherichia coli (strain K12) OX=83333 GN=hslU PE=1 SV=1	hslU	49.593	58.9	139	23	23	23	21	26	27	22	21	22	20	21	21	22	20	18	20	21	21	22	20	18	20	21	21	22	20	18	1580900	1650000	1506500	1213100	1227700	1270100	1.12276	1.17183	1.06992	0.861546	0.871915	0.902028	1.04371	0.952938	0.767348	0.776583	0.803403
P0A6H8	Cardiolipin synthase A OS=Escherichia coli (strain K12) OX=83333 GN=clsA PE=1 SV=1	clsA	54.822	37.4	67	13	13	13	8	8	10	13	14	14	10	11	11	13	13	13	10	11	11	13	13	13	10	11	11	13	13	13	207650	203980	190260	394950	374910	378060	0.71202	0.699436	0.652391	1.35426	1.28555	1.29635	0.982326	0.916253	1.902	1.80549	1.82066
P0A6I0	Cytidylate kinase OS=Escherichia coli (strain K12) OX=83333 GN=cmk PE=1 SV=1	cmk	24.746	61.7	46	8	8	8	8	9	6	7	8	8	7	8	5	6	6	6	7	8	5	6	6	6	7	8	5	6	6	6	1012300	872130	1029900	716690	832520	732700	1.16888	1.00703	1.18921	0.827548	0.961295	0.846035	0.861533	1.01739	0.707982	0.822404	0.723797
P0A6I3	Pantothenate kinase OS=Escherichia coli (strain K12) OX=83333 GN=coaA PE=1 SV=1	coaA	36.359	47.5	53	13	13	13	9	11	8	8	8	9	10	11	11	11	12	11	10	11	11	11	12	11	10	11	11	11	12	11	306340	298780	234850	241490	231740	251340	1.17481	1.14582	0.900648	0.926112	0.888721	0.963887	0.975322	0.766632	0.788307	0.75648	0.820461
P0A6I6	Phosphopantetheine adenylyltransferase OS=Escherichia coli (strain K12) OX=83333 GN=coaD PE=1 SV=1	coaD	17.836	73.6	42	7	7	7	7	7	7	8	7	6	6	5	6	5	5	5	6	5	6	5	5	5	6	5	6	5	5	5	314600	257490	238170	259340	314780	351170	1.08761	0.890173	0.823382	0.896569	1.08823	1.21404	0.818468	0.757057	0.824348	1.00057	1.11624
P0A6I9	Dephospho-CoA kinase OS=Escherichia coli (strain K12) OX=83333 GN=coaE PE=1 SV=1	coaE	22.621	32.5	26	4	4	4	3	4	3	6	5	5	3	3	3	4	4	3	3	3	3	4	4	3	3	3	3	4	4	3	113510	128480	155260	169150	146350	154710	0.78512	0.888663	1.07389	1.16997	1.01227	1.07009	1.13188	1.36781	1.49018	1.28931	1.36296
P0A6J1	Adenylyl-sulfate kinase OS=Escherichia coli (strain K12) OX=83333 GN=cysC PE=1 SV=2	cysC	22.321	45.3	44	7	7	7	8	10	11	6	4	5	7	6	7	6	6	7	7	6	7	6	6	7	7	6	7	6	6	7	657150	701620	702240	275120	289070	293900	1.35072	1.44213	1.4434	0.565489	0.594163	0.60409	1.06767	1.06861	0.418656	0.439884	0.447234
P0A6J3	Sulfate transporter CysZ OS=Escherichia coli (strain K12) OX=83333 GN=cysZ PE=1 SV=1	cysZ	29.305	13.8	7	3	3	3	1	1	0	2	1	2	3	2	3	3	3	3	3	2	3	3	3	3	3	2	3	3	3	3	47928	55794	19076	110440	66451	118580	0.687519	0.800356	0.273642	1.58424	0.953229	1.70101	1.16412	0.398014	2.30429	1.38648	2.47413
P0A6J5	D-amino acid dehydrogenase OS=Escherichia coli (strain K12) OX=83333 GN=dadA PE=1 SV=1	dadA	47.607	62.3	90	19	19	19	11	8	11	21	19	20	14	9	11	18	18	19	14	9	11	18	18	19	14	9	11	18	18	19	124670	117860	113240	667860	744990	750100	0.296984	0.280762	0.269756	1.59095	1.77469	1.78686	0.945376	0.908318	5.35702	5.9757	6.01668
P0A6J8	D-alanine--D-alanine ligase A OS=Escherichia coli (strain K12) OX=83333 GN=ddlA PE=3 SV=1	ddlA	39.315	56.6	91	19	19	19	13	12	12	18	18	18	15	14	15	18	17	16	15	14	15	18	17	16	15	14	15	18	17	16	341010	320980	310080	780730	777880	748110	0.624029	0.587375	0.567429	1.42869	1.42348	1.369	0.941263	0.909299	2.28946	2.28111	2.19381
P0A6K1	Diaminopimelate epimerase OS=Escherichia coli (strain K12) OX=83333 GN=dapF PE=1 SV=1	dapF	30.208	63.9	29	8	8	8	4	4	3	7	7	4	3	3	5	8	6	6	3	3	5	8	6	6	3	3	5	8	6	6	181920	186920	192550	368360	327920	288580	0.705914	0.725316	0.747162	1.42937	1.27245	1.11979	1.02748	1.05843	2.02485	1.80255	1.5863
P0A6K3	Peptide deformylase OS=Escherichia coli (strain K12) OX=83333 GN=def PE=1 SV=2	def	19.328	78.1	80	10	10	10	12	15	13	13	15	12	10	9	10	9	10	10	10	9	10	9	10	10	10	9	10	9	10	10	1066900	1003600	876320	797950	847780	866780	1.17256	1.10299	0.963107	0.876976	0.931741	0.952622	0.940669	0.82137	0.747915	0.79462	0.812429
P0A6K6	Phosphopentomutase OS=Escherichia coli (strain K12) OX=83333 GN=deoB PE=1 SV=1	deoB	44.369	70.8	134	20	20	20	21	17	19	24	27	26	16	17	17	18	20	19	16	17	17	18	20	19	16	17	17	18	20	19	559970	525620	481440	676170	664880	684180	0.935294	0.877921	0.804129	1.12938	1.11052	1.14276	0.938657	0.85976	1.20751	1.18735	1.22182
P0A6L0	Deoxyribose-phosphate aldolase OS=Escherichia coli (strain K12) OX=83333 GN=deoC PE=1 SV=1	deoC	27.733	68	87	14	14	14	13	13	12	18	17	14	12	12	11	14	14	13	12	12	11	14	14	13	12	12	11	14	14	13	250580	263240	252860	602030	579510	585310	0.593433	0.623415	0.598832	1.42575	1.37242	1.38615	1.05052	1.0091	2.40255	2.31267	2.33582
P0A6L2	4-hydroxy-tetrahydrodipicolinate synthase OS=Escherichia coli (strain K12) OX=83333 GN=dapA PE=1 SV=1	dapA	31.27	52.7	117	13	13	13	20	19	18	20	20	20	12	13	12	13	13	13	12	13	12	13	13	13	12	13	12	13	13	13	2765200	2852100	2633600	2844100	2957800	2912000	0.977978	1.00871	0.931434	1.00588	1.0461	1.0299	1.03143	0.952409	1.02853	1.06965	1.05309
P0A6L4	N-acetylneuraminate lyase OS=Escherichia coli (strain K12) OX=83333 GN=nanA PE=1 SV=2	nanA	32.593	38	21	7	7	7	9	6	6	0	0	0	7	6	6	2	1	1	7	6	6	2	1	1	7	6	6	2	1	1	111670	75062	70382	2665.4	0	0	1.71946	1.15578	1.08372	0.041041			0.672177	0.630268	0.0238685
P0A6L7	Altronate oxidoreductase OS=Escherichia coli (strain K12) OX=83333 GN=uxaB PE=1 SV=1	uxaB	54.808	5.2	10	2	2	2	2	2	2	2	1	1	2	2	2	2	2	2	2	2	2	2	2	2	2	2	2	2	2	2	59579	49972	38278	41212	24361	43112	1.39358	1.16887	0.895343	0.963971	0.569817	1.00841	0.838752	0.642475	0.69172	0.408886	0.723611
P0A6L9	Co-chaperone protein HscB OS=Escherichia coli (strain K12) OX=83333 GN=hscB PE=1 SV=1	hscB	20.137	66.7	46	7	7	7	7	7	7	7	9	9	6	7	6	5	6	7	6	7	6	5	6	7	6	7	6	5	6	7	157750	132140	180470	316000	341500	389640	0.623723	0.522465	0.713555	1.24942	1.35025	1.54059	0.837655	1.14403	2.00317	2.16482	2.46998
P0A6M2	Disulfide bond formation protein B OS=Escherichia coli (strain K12) OX=83333 GN=dsbB PE=1 SV=1	dsbB	20.142	13.6	3	2	2	2	1	1	0	0	1	0	2	1	1	1	2	1	2	1	1	1	2	1	2	1	1	1	2	1	0	0	0	0	0	0
P0A6M4	D-aminoacyl-tRNA deacylase OS=Escherichia coli (strain K12) OX=83333 GN=dtd PE=1 SV=1	dtd	15.95	19.3	13	3	3	3	2	2	3	1	2	3	2	2	3	3	3	3	2	2	3	3	3	3	2	2	3	3	3	3	448370	313750	350580	431470	210680	449110	1.22063	0.854144	0.954409	1.17462	0.573549	1.22264	0.699757	0.781899	0.962308	0.46988	1.00165
P0A6M8	Elongation factor G OS=Escherichia coli (strain K12) OX=83333 GN=fusA PE=1 SV=2	fusA	77.58	66.8	636	42	42	42	123	103	119	94	96	101	36	35	42	34	35	34	36	35	42	34	35	34	36	35	42	34	35	34	17990000	17763000	17276000	10469000	10701000	10760000	1.2705	1.25446	1.22007	0.739345	0.755729	0.759896	0.987382	0.960311	0.581934	0.59483	0.59811
P0A6N4	Elongation factor P OS=Escherichia coli (strain K12) OX=83333 GN=efp PE=1 SV=2	efp	20.591	30.9	41	5	5	5	8	6	10	6	6	5	5	5	5	5	5	5	5	5	5	5	5	5	5	5	5	5	5	5	3933200	4007200	3686000	2168500	2210300	2099800	1.30346	1.32799	1.22154	0.718641	0.732494	0.695874	1.01881	0.93715	0.551332	0.56196	0.533866
P0A6N8	Elongation factor P-like protein OS=Escherichia coli (strain K12) OX=83333 GN=yeiP PE=1 SV=1	yeiP	21.532	38.9	30	6	6	6	5	6	5	4	6	4	4	5	4	5	4	4	4	5	4	5	4	4	4	5	4	5	4	4	1573300	1347500	1521600	649360	620920	640350	1.48587	1.27262	1.43705	0.613276	0.586416	0.604767	0.85648	0.967139	0.412738	0.394661	0.407011
P0A6P1	Elongation factor Ts OS=Escherichia coli (strain K12) OX=83333 GN=tsf PE=1 SV=2	tsf	30.423	79.5	291	27	27	27	57	47	62	41	42	42	23	21	26	22	25	24	23	21	26	22	25	24	23	21	26	22	25	24	12477000	12882000	13387000	7585000	7994200	7580800	1.20929	1.24854	1.29748	0.735147	0.774807	0.73474	1.03246	1.07293	0.607919	0.640715	0.607582
P0A6P5	GTPase Der OS=Escherichia coli (strain K12) OX=83333 GN=der PE=1 SV=1	der	55.035	55.1	159	23	23	23	22	24	26	30	28	29	22	22	22	22	22	22	22	22	22	22	22	22	22	22	22	22	22	22	604550	624300	622040	684970	651180	659390	0.94303	0.973838	0.970313	1.06848	1.01577	1.02857	1.03267	1.02893	1.13302	1.07713	1.09071
P0A6P7	Probable GTP-binding protein EngB OS=Escherichia coli (strain K12) OX=83333 GN=engB PE=1 SV=1	engB	23.561	51.4	63	9	9	9	10	10	12	11	10	10	7	9	8	9	8	8	7	9	8	9	8	8	7	9	8	9	8	8	844560	890600	894350	924560	951960	901620	0.937072	0.988156	0.992316	1.02584	1.05624	1.00038	1.05451	1.05895	1.09472	1.12717	1.06756
P0A6P9	Enolase OS=Escherichia coli (strain K12) OX=83333 GN=eno PE=1 SV=2	eno	45.654	63.4	274	20	20	20	49	43	47	45	45	45	18	18	20	19	20	19	18	18	20	19	20	19	18	18	20	19	20	19	12787000	13087000	12564000	13463000	12998000	12891000	0.986271	1.00941	0.969071	1.03841	1.00255	0.994292	1.02346	0.98256	1.05287	1.0165	1.00813
P0A6Q3	3-hydroxydecanoyl-[acyl-carrier-protein] dehydratase OS=Escherichia coli (strain K12) OX=83333 GN=fabA PE=1 SV=2	fabA	18.969	47.1	48	8	8	8	8	8	9	8	8	7	7	6	8	6	7	6	7	6	8	6	7	6	7	6	8	6	7	6	1666500	2038800	1899200	1094500	1070100	1082800	1.12959	1.38194	1.28732	0.741875	0.725336	0.733944	1.2234	1.13963	0.656766	0.642124	0.649745
P0A6Q6	3-hydroxyacyl-[acyl-carrier-protein] dehydratase FabZ OS=Escherichia coli (strain K12) OX=83333 GN=fabZ PE=1 SV=1	fabZ	17.033	64.2	91	9	9	9	17	15	16	15	14	14	8	8	9	8	8	8	8	8	9	8	8	8	8	8	9	8	8	8	2285100	2586600	2193000	1951800	2019400	1955200	1.05538	1.19463	1.01285	0.901448	0.932669	0.903018	1.13194	0.959695	0.854142	0.883725	0.85563
P0A6R0	3-oxoacyl-[acyl-carrier-protein] synthase 3 OS=Escherichia coli (strain K12) OX=83333 GN=fabH PE=1 SV=1	fabH	33.515	65	114	13	13	13	22	16	17	19	21	19	12	9	10	12	12	11	12	9	10	12	12	11	12	9	10	12	12	11	931090	1032100	1073100	897060	871310	856110	0.986887	1.09395	1.13741	0.950818	0.923525	0.907414	1.10849	1.15252	0.963451	0.935796	0.919471
P0A6R3	DNA-binding protein Fis OS=Escherichia coli (strain K12) OX=83333 GN=fis PE=1 SV=1	fis	11.24	32.7	24	3	3	3	4	4	4	4	4	4	3	3	3	3	3	3	3	3	3	3	3	3	3	3	3	3	3	3	2031900	2090900	1945100	375320	452820	456660	1.65808	1.70623	1.58725	0.306271	0.369513	0.372647	1.02904	0.957281	0.184714	0.222855	0.224745
P0A6S0	Flagellar L-ring protein OS=Escherichia coli (strain K12) OX=83333 GN=flgH PE=3 SV=1	flgH	24.615	30.6	19	6	6	6	7	5	5	1	1	0	6	6	5	2	2	2	6	6	5	2	2	2	6	6	5	2	2	2	898720	871470	828630	6815.1	5539.5	4938.2	2.0612	1.9987	1.90045	0.0156303	0.0127047	0.0113257	0.969679	0.922011	0.00758312	0.00616377	0.0054947
P0A6S3	Flagellar P-ring protein OS=Escherichia coli (strain K12) OX=83333 GN=flgI PE=3 SV=1	flgI	38.169	25.2	19	7	7	7	6	7	6	0	0	0	4	6	7	1	0	1	4	6	7	1	0	1	4	6	7	1	0	1	619080	617560	580940	0	0	0	1.02182	1.01931	0.958868				0.997545	0.938392
P0A6S5	Cell division protein FtsB OS=Escherichia coli (strain K12) OX=83333 GN=ftsB PE=1 SV=1	ftsB	11.622	20.4	10	2	2	2	2	2	2	1	1	2	2	2	2	2	2	2	2	2	2	2	2	2	2	2	2	2	2	2	99604	88348	78452	98392	110270	111310	1.01918	0.904007	0.802748	1.00678	1.12832	1.13896	0.886992	0.787639	0.987832	1.10708	1.11753
P0A6S7	Glycerol-3-phosphate dehydrogenase [NAD(P)+] OS=Escherichia coli (strain K12) OX=83333 GN=gpsA PE=3 SV=1	gpsA	36.361	46.3	57	9	9	9	9	8	10	11	10	9	9	8	9	8	9	8	9	8	9	8	9	8	9	8	9	8	9	8	545930	612350	516970	374200	381080	354220	1.17626	1.31936	1.11386	0.806248	0.821072	0.7632	1.12166	0.946953	0.685436	0.698038	0.648838
P0A6T1	Glucose-6-phosphate isomerase OS=Escherichia coli (strain K12) OX=83333 GN=pgi PE=1 SV=1	pgi	61.529	51.5	193	24	23	24	31	32	35	32	33	30	23	23	24	23	23	22	22	22	23	22	22	21	23	23	24	23	23	22	2329300	2319200	2391200	1042400	1074200	1047500	1.36967	1.36373	1.40606	0.612948	0.631647	0.615947	0.995664	1.02657	0.447516	0.461169	0.449706
P0A6T3	Galactokinase OS=Escherichia coli (strain K12) OX=83333 GN=galK PE=1 SV=2	galK	41.442	34.6	69	11	11	11	14	12	11	10	10	12	11	9	10	10	10	10	11	9	10	10	10	10	11	9	10	10	10	10	259340	295420	277170	123550	115470	106870	1.32112	1.50492	1.41195	0.629383	0.588222	0.544413	1.13912	1.06875	0.476402	0.445246	0.412085
P0A6T5	GTP cyclohydrolase 1 OS=Escherichia coli (strain K12) OX=83333 GN=folE PE=1 SV=2	folE	24.83	66.2	118	11	11	11	19	20	21	19	20	19	11	11	11	11	11	11	11	11	11	11	11	11	11	11	11	11	11	11	3138700	3072100	2945200	2920900	2957000	2917000	1.0491	1.02683	0.984419	0.976296	0.988363	0.974993	0.978781	0.93835	0.930608	0.94211	0.929366
P0A6T9	Glycine cleavage system H protein OS=Escherichia coli (strain K12) OX=83333 GN=gcvH PE=1 SV=2	gcvH	13.811	7	10	2	2	2	2	2	3	1	1	1	2	2	2	1	1	1	2	2	2	1	1	1	2	2	2	1	1	1	280100	297200	224360	0	0	0	1.0482	1.11219	0.839608				1.06105	0.801
P0A6U3	tRNA uridine 5-carboxymethylaminomethyl modification enzyme MnmG OS=Escherichia coli (strain K12) OX=83333 GN=mnmG PE=1 SV=1	mnmG	69.52	42.3	124	20	20	20	22	22	24	18	18	20	20	20	20	17	18	19	20	20	20	17	18	19	20	20	20	17	18	19	373030	379590	374930	160370	173960	165370	1.37544	1.39963	1.38244	0.591317	0.641426	0.609753	1.01759	1.00509	0.429912	0.466343	0.443316
P0A6U5	Ribosomal RNA small subunit methyltransferase G OS=Escherichia coli (strain K12) OX=83333 GN=rsmG PE=1 SV=1	rsmG	23.431	61.4	34	7	7	7	7	6	6	5	5	5	6	6	6	5	6	4	6	6	6	5	6	4	6	6	6	5	6	4	210470	194990	209350	133590	138160	152060	1.21586	1.12644	1.20939	0.771736	0.798136	0.878435	0.92645	0.994679	0.634722	0.656436	0.722478
P0A6U8	Glycogen synthase OS=Escherichia coli (strain K12) OX=83333 GN=glgA PE=1 SV=1	glgA	52.822	45.7	106	17	17	17	15	16	17	19	21	18	15	14	15	17	17	14	15	14	15	17	17	14	15	14	15	17	17	14	446890	422000	414190	621310	655490	661120	0.832456	0.786091	0.771543	1.15736	1.22103	1.23152	0.944304	0.926828	1.3903	1.46678	1.47938
P0A6V1	Glucose-1-phosphate adenylyltransferase OS=Escherichia coli (strain K12) OX=83333 GN=glgC PE=1 SV=2	glgC	48.697	53.1	101	18	18	18	14	13	17	20	17	20	14	16	14	16	15	18	14	16	14	16	15	18	14	16	14	16	15	18	647870	684100	621130	828350	876170	903980	0.852162	0.899816	0.81699	1.08955	1.15245	1.18903	1.05592	0.958726	1.27857	1.35239	1.39531
P0A6V5	Thiosulfate sulfurtransferase GlpE OS=Escherichia coli (strain K12) OX=83333 GN=glpE PE=1 SV=1	glpE	12.082	38.9	30	3	3	3	5	4	6	6	4	5	2	3	3	3	3	3	2	3	3	3	3	3	2	3	3	3	3	3	153250	159770	152500	171480	179270	171790	0.930612	0.970204	0.926057	1.04131	1.08862	1.0432	1.04254	0.995106	1.11896	1.16979	1.12098
P0A6V8	Glucokinase OS=Escherichia coli (strain K12) OX=83333 GN=glk PE=1 SV=1	glk	34.723	48.9	86	14	14	14	15	13	15	17	15	11	13	11	13	13	13	12	13	11	13	13	13	12	13	11	13	13	13	12	1245600	1161100	1098100	871570	861840	974990	1.20286	1.12126	1.06042	0.841663	0.832267	0.941534	0.932161	0.881583	0.699719	0.691908	0.782747
P0A6W0	Glutaminase 2 OS=Escherichia coli (strain K12) OX=83333 GN=glsA2 PE=1 SV=1	glsA2	33.515	30.8	26	8	8	8	4	1	7	7	5	2	6	4	7	6	6	4	6	4	7	6	6	4	6	4	7	6	6	4	86758	68875	89681	104300	101430	101590	0.94194	0.747782	0.973675	1.1324	1.10124	1.10297	0.793875	1.03369	1.20219	1.16911	1.17096
P0A6W3	Phospho-N-acetylmuramoyl-pentapeptide-transferase OS=Escherichia coli (strain K12) OX=83333 GN=mraY PE=1 SV=1	mraY	39.874	10	22	4	4	4	3	1	5	4	4	5	4	4	4	3	4	4	4	4	4	3	4	4	4	4	4	3	4	4	144580	162170	152190	238030	234990	255320	0.730645	0.819537	0.769102	1.2029	1.18754	1.29028	1.12166	1.05264	1.64635	1.62533	1.76594
P0A6W5	Transcription elongation factor GreA OS=Escherichia coli (strain K12) OX=83333 GN=greA PE=1 SV=1	greA	17.641	84.8	68	11	11	11	11	11	12	11	13	10	11	10	11	11	11	10	11	10	11	11	11	10	11	10	11	11	11	10	1263300	1218800	1259300	1026800	1089400	1101500	1.08919	1.05083	1.08574	0.885287	0.939259	0.949692	0.964775	0.996834	0.812792	0.862345	0.871923
P0A6W9	Glutamate--cysteine ligase OS=Escherichia coli (strain K12) OX=83333 GN=gshA PE=1 SV=1	gshA	58.269	54.6	102	19	19	19	15	16	17	17	16	21	17	17	18	18	18	19	17	17	18	18	18	19	17	17	18	18	18	19	505110	515500	504620	562200	580550	570350	0.935871	0.955122	0.934963	1.04165	1.07565	1.05675	1.02057	0.99903	1.11302	1.14935	1.12916
P0A6X1	Glutamyl-tRNA reductase OS=Escherichia coli (strain K12) OX=83333 GN=hemA PE=1 SV=1	hemA	46.306	26.3	26	7	7	7	3	4	5	5	4	5	4	4	5	6	6	6	4	4	5	6	6	6	4	4	5	6	6	6	237030	252570	285620	247170	280370	259510	0.910329	0.970012	1.09694	0.949273	1.07678	0.996665	1.06556	1.205	1.04278	1.18285	1.09484
P0A6X3	RNA-binding protein Hfq OS=Escherichia coli (strain K12) OX=83333 GN=hfq PE=1 SV=2	hfq	11.166	85.3	42	7	7	7	4	7	7	7	11	6	4	5	7	5	7	5	4	5	7	5	7	5	4	5	7	5	7	5	4327500	4253000	4254000	3942700	4105400	4462800	1.02445	1.00681	1.00705	0.933353	0.971869	1.05648	0.982785	0.983016	0.91108	0.948677	1.03127
P0A6X7	Integration host factor subunit alpha OS=Escherichia coli (strain K12) OX=83333 GN=ihfA PE=1 SV=1	ihfA	11.354	59.6	30	6	6	6	5	5	5	5	5	5	5	5	5	6	6	6	5	5	5	6	6	6	5	5	5	6	6	6	1104000	1102800	1034000	2047500	2227700	2393500	0.668449	0.667723	0.626066	1.23972	1.34883	1.44922	0.998913	0.936594	1.85462	2.01784	2.16803
P0A6Y1	Integration host factor subunit beta OS=Escherichia coli (strain K12) OX=83333 GN=ihfB PE=1 SV=1	ihfB	10.651	58.5	62	5	5	5	8	8	10	11	13	12	5	5	5	5	5	5	5	5	5	5	5	5	5	5	5	5	5	5	2122800	2183000	2262400	4716300	4489900	4734400	0.621041	0.638653	0.661882	1.37979	1.31355	1.38508	1.02836	1.06576	2.22174	2.11508	2.23026
P0A6Y5	33 kDa chaperonin OS=Escherichia coli (strain K12) OX=83333 GN=hslO PE=1 SV=1	hslO	32.534	56.8	60	10	10	10	11	10	10	8	11	10	10	10	9	9	10	9	10	10	9	9	10	9	10	10	9	9	10	9	873530	891200	789270	554610	576380	577650	1.22956	1.25443	1.11096	0.780657	0.8113	0.813088	1.02023	0.903541	0.634907	0.659829	0.661282
P0A6Y8	Chaperone protein DnaK OS=Escherichia coli (strain K12) OX=83333 GN=dnaK PE=1 SV=2	dnaK	69.114	72.4	421	51	51	51	68	68	81	70	70	64	46	45	49	46	49	44	46	45	49	46	49	44	46	45	49	46	49	44	8264200	8133300	8429200	6278200	6557600	6234600	1.12958	1.11169	1.15213	0.858125	0.896314	0.852166	0.984161	1.01997	0.759686	0.793495	0.754411
P0A6Z1	Chaperone protein HscA OS=Escherichia coli (strain K12) OX=83333 GN=hscA PE=1 SV=1	hscA	65.652	48.9	113	20	20	20	19	16	19	22	18	19	19	19	17	20	19	17	19	19	17	20	19	17	19	19	17	20	19	17	494200	480320	496510	534430	505180	487700	0.988947	0.961172	0.99357	1.06945	1.01092	0.97594	0.971914	1.00467	1.0814	1.02222	0.986847
P0A6Z3	Chaperone protein HtpG OS=Escherichia coli (strain K12) OX=83333 GN=htpG PE=1 SV=1	htpG	71.422	67.6	238	37	37	37	40	37	44	39	38	40	33	32	34	31	33	32	33	32	34	31	33	32	33	32	34	31	33	32	2756800	2749700	2693000	2309700	2410700	2388500	1.0805	1.07772	1.0555	0.905268	0.944854	0.936153	0.997425	0.976857	0.837819	0.874456	0.866403
P0A6Z6	Nickel-responsive regulator OS=Escherichia coli (strain K12) OX=83333 GN=nikR PE=1 SV=1	nikR	15.094	41.4	17	4	4	4	3	2	3	4	2	3	3	2	3	4	3	3	3	2	3	4	3	3	3	2	3	4	3	3	439130	334840	452680	603190	358630	612290	0.940738	0.71732	0.969765	1.2922	0.768284	1.31169	0.762508	1.03086	1.3736	0.816683	1.39433
P0A705	Translation initiation factor IF-2 OS=Escherichia coli (strain K12) OX=83333 GN=infB PE=1 SV=1	infB	97.349	63.6	358	47	47	47	54	58	67	60	62	57	41	41	45	42	43	41	41	41	45	42	43	41	41	41	45	42	43	41	2721600	2820300	2813500	2022400	2113300	2109000	1.11846	1.15902	1.15622	0.831118	0.868474	0.866706	1.03627	1.03377	0.743092	0.776492	0.774912
P0A707	Translation initiation factor IF-3 OS=Escherichia coli (strain K12) OX=83333 GN=infC PE=1 SV=1	infC	20.564	53.3	122	9	9	9	17	19	22	20	23	21	9	8	8	9	9	9	9	8	8	9	9	9	9	8	8	9	9	9	4765100	4508600	4326200	4544500	4652500	4687000	1.04027	0.984271	0.944451	0.992108	1.01569	1.02322	0.946171	0.907893	0.953705	0.97637	0.98361
P0A715	2-dehydro-3-deoxyphosphooctonate aldolase OS=Escherichia coli (strain K12) OX=83333 GN=kdsA PE=1 SV=1	kdsA	30.832	69.4	107	16	16	16	16	18	12	19	23	19	13	13	14	14	16	15	13	13	14	14	16	15	13	13	14	14	16	15	3455300	3205600	3028100	2969700	3023100	3112000	1.10312	1.0234	0.966734	0.948089	0.965137	0.993519	0.927734	0.876364	0.859462	0.874917	0.900645
P0A717	Ribose-phosphate pyrophosphokinase OS=Escherichia coli (strain K12) OX=83333 GN=prs PE=1 SV=2	prs	34.218	57.8	146	16	16	16	27	22	23	21	26	27	13	13	16	15	16	16	13	13	16	15	16	16	13	13	16	15	16	16	3276000	3599000	3742800	3060000	3023300	2630700	1.01677	1.11702	1.16165	0.94973	0.93834	0.816489	1.0986	1.14249	0.934066	0.922863	0.803022
P0A720	Thymidylate kinase OS=Escherichia coli (strain K12) OX=83333 GN=tmk PE=1 SV=1	tmk	23.783	54.5	61	10	10	10	11	9	11	11	10	9	10	8	9	9	9	7	10	8	9	9	9	7	10	8	9	9	9	7	304070	297380	282960	311770	309530	310990	1.00425	0.982154	0.93453	1.02968	1.02228	1.0271	0.977998	0.930575	1.02532	1.01796	1.02276
P0A722	Acyl-[acyl-carrier-protein]--UDP-N-acetylglucosamine O-acyltransferase OS=Escherichia coli (strain K12) OX=83333 GN=lpxA PE=1 SV=1	lpxA	28.08	32.4	47	6	6	6	7	7	8	9	8	8	5	5	6	6	6	5	5	5	6	6	6	5	5	5	6	6	6	5	885040	898130	751110	1080700	1019200	1148100	0.918364	0.931947	0.779392	1.12139	1.05758	1.19133	1.01479	0.848674	1.22107	1.15159	1.29723
P0A725	UDP-3-O-acyl-N-acetylglucosamine deacetylase OS=Escherichia coli (strain K12) OX=83333 GN=lpxC PE=1 SV=1	lpxC	33.956	26.6	29	8	8	8	6	4	6	5	4	4	7	5	6	7	7	6	7	5	6	7	7	6	7	5	6	7	7	6	239830	236370	241310	269670	261750	286450	0.937214	0.923693	0.942998	1.05382	1.02287	1.1194	0.985573	1.00617	1.12442	1.0914	1.19439
P0A729	7-methyl-GTP pyrophosphatase OS=Escherichia coli (strain K12) OX=83333 GN=yceF PE=1 SV=1	yceF	21.691	59.3	52	12	12	12	6	6	6	11	12	11	8	7	8	11	11	10	8	7	8	11	11	10	8	7	8	11	11	10	542010	500840	478450	1898200	1786100	1869000	0.459681	0.424765	0.405776	1.60987	1.5148	1.58511	0.924042	0.882733	3.50215	3.29533	3.44828
P0A731	Methylglyoxal synthase OS=Escherichia coli (strain K12) OX=83333 GN=mgsA PE=1 SV=1	mgsA	16.918	27.6	29	3	3	3	5	4	4	5	5	6	2	3	3	3	3	3	2	3	3	3	3	3	2	3	3	3	3	3	412930	303700	431600	756600	704220	743920	0.738921	0.543458	0.77233	1.3539	1.26017	1.33121	0.735476	1.04521	1.83227	1.70542	1.80156
P0A734	Cell division topological specificity factor OS=Escherichia coli (strain K12) OX=83333 GN=minE PE=1 SV=1	minE	10.235	62.5	43	7	7	7	6	5	10	7	8	7	7	7	7	7	7	7	7	7	7	7	7	7	7	7	7	7	7	7	801630	760800	763050	1124500	1263600	1219200	0.810713	0.76942	0.771696	1.13724	1.27792	1.23301	0.949066	0.951873	1.40277	1.57629	1.5209
P0A738	Cyclic pyranopterin monophosphate synthase OS=Escherichia coli (strain K12) OX=83333 GN=moaC PE=1 SV=2	moaC	17.467	42.2	46	6	6	6	6	5	6	10	10	9	4	5	6	6	6	6	4	5	6	6	6	6	4	5	6	6	6	6	330830	244530	314740	463280	402720	440070	0.903837	0.668063	0.859879	1.26569	1.10024	1.20228	0.739141	0.951365	1.40036	1.2173	1.3302
P0A742	Large-conductance mechanosensitive channel OS=Escherichia coli (strain K12) OX=83333 GN=mscL PE=1 SV=1	mscL	14.957	33.8	25	5	5	5	4	4	3	5	5	4	4	4	3	5	5	5	4	4	3	5	5	5	4	4	3	5	5	5	269320	296050	254090	357070	361420	375340	0.844577	0.928401	0.796816	1.11976	1.1334	1.17705	1.09925	0.94345	1.32582	1.34197	1.39366
P0A744	Peptide methionine sulfoxide reductase MsrA OS=Escherichia coli (strain K12) OX=83333 GN=msrA PE=1 SV=2	msrA	23.315	50	34	6	6	6	5	5	5	6	7	6	5	5	5	6	6	5	5	5	5	6	6	5	5	5	5	6	6	5	350520	357110	333150	1011400	1035500	1016000	0.512496	0.522131	0.487099	1.47877	1.51401	1.4855	1.0188	0.950445	2.88543	2.95418	2.89855
P0A746	Peptide methionine sulfoxide reductase MsrB OS=Escherichia coli (strain K12) OX=83333 GN=msrB PE=1 SV=1	msrB	15.451	81	65	8	8	8	8	11	12	10	12	12	8	8	8	8	8	8	8	8	8	8	8	8	8	8	8	8	8	8	1353000	1179200	1126100	1346200	1424300	1581700	1.01342	0.883241	0.843468	1.00833	1.06682	1.18472	0.871545	0.832299	0.994974	1.0527	1.16903
P0A749	UDP-N-acetylglucosamine 1-carboxyvinyltransferase OS=Escherichia coli (strain K12) OX=83333 GN=murA PE=1 SV=1	murA	44.817	49.9	125	17	17	17	19	19	21	21	22	23	16	15	16	16	17	17	16	15	16	16	17	17	16	15	16	16	17	17	1414800	1484300	1365900	1268800	1236300	1303000	1.05149	1.10315	1.01515	0.942983	0.918829	0.968401	1.04912	0.965437	0.896805	0.873834	0.920978
P0A752	Nicotinate-nucleotide adenylyltransferase OS=Escherichia coli (strain K12) OX=83333 GN=nadD PE=1 SV=1	nadD	24.528	21.6	5	2	2	2	1	0	1	1	1	1	1	0	2	2	2	1	1	0	2	2	2	1	1	0	2	2	2	1	0	0	0	0	0	0
P0A756	Glutathione-regulated potassium-efflux system ancillary protein KefG OS=Escherichia coli (strain K12) OX=83333 GN=kefG PE=3 SV=1	kefG	20.958	40.2	23	5	5	5	2	2	3	6	5	5	4	4	3	5	5	5	4	4	3	5	5	5	4	4	3	5	5	5	26750	21873	26253	57055	57678	62046	0.637778	0.5215	0.625928	1.36031	1.37517	1.47931	0.817682	0.981421	2.1329	2.15619	2.31948
P0A759	Glucosamine-6-phosphate deaminase OS=Escherichia coli (strain K12) OX=83333 GN=nagB PE=1 SV=1	nagB	29.774	56.4	61	10	10	10	10	7	12	12	11	9	10	9	10	10	9	10	10	9	10	10	9	10	10	9	10	10	9	10	353870	353770	438300	575590	552090	517240	0.760776	0.760561	0.94229	1.23745	1.18692	1.112	0.999717	1.23859	1.62656	1.56015	1.46167
P0A761	Putative N-acetylmannosamine-6-phosphate 2-epimerase OS=Escherichia coli (strain K12) OX=83333 GN=nanE PE=1 SV=1	nanE	24.073	23.1	6	4	4	4	2	0	2	0	1	1	3	1	3	2	3	1	3	1	3	2	3	1	3	1	3	2	3	1	40024	0	46676	0	33427	0	0.999542		1.16567		0.834792			1.1662		0.835174
P0A763	Nucleoside diphosphate kinase OS=Escherichia coli (strain K12) OX=83333 GN=ndk PE=1 SV=2	ndk	15.463	67.1	73	8	8	8	16	17	14	8	8	10	7	7	8	7	7	7	7	7	8	7	7	7	7	7	8	7	7	7	7306300	7505400	7379200	1765900	1835600	1876100	1.58439	1.62757	1.6002	0.382941	0.398056	0.406838	1.02725	1.00998	0.241696	0.251235	0.256778
P0A766	Ion-translocating oxidoreductase complex subunit A OS=Escherichia coli (strain K12) OX=83333 GN=rsxA PE=1 SV=1	rsxA	20.897	11.9	7	2	2	2	1	2	1	1	1	1	1	2	1	1	2	1	1	2	1	1	2	1	1	2	1	1	2	1	0	334550	0	0	189440	0		1.27693			0.723067
P0A769	Divalent metal cation transporter MntH OS=Escherichia coli (strain K12) OX=83333 GN=mntH PE=1 SV=1	mntH	44.193	1.9	3	1	1	1	0	0	0	1	1	1	0	0	1	1	1	1	0	0	1	1	1	1	0	0	1	1	1	1	0	0	0	0	0	0
P0A776	RNA pyrophosphohydrolase OS=Escherichia coli (strain K12) OX=83333 GN=rppH PE=1 SV=1	rppH	20.795	36.4	11	4	4	4	2	2	3	2	1	1	3	2	3	3	2	2	3	2	3	3	2	2	3	2	3	3	2	2	68299	77953	61186	40239	49082	49619	1.18308	1.35031	1.05987	0.697025	0.850204	0.859506	1.14135	0.895855	0.589159	0.718634	0.726497
P0A780	Transcription antitermination protein NusB OS=Escherichia coli (strain K12) OX=83333 GN=nusB PE=1 SV=1	nusB	15.689	43.2	32	6	6	6	6	5	5	5	5	6	6	6	6	6	6	6	6	6	6	6	6	6	6	6	6	6	6	6	855660	787980	829850	646430	707510	731950	1.12602	1.03696	1.09206	0.850681	0.931061	0.963223	0.920903	0.969836	0.755475	0.826859	0.855422
P0A784	Oligoribonuclease OS=Escherichia coli (strain K12) OX=83333 GN=orn PE=1 SV=2	orn	20.815	42.5	37	7	7	7	7	7	5	6	7	5	6	7	6	7	6	6	6	7	6	7	6	6	6	7	6	7	6	6	439960	438970	397880	350810	391750	377810	1.10119	1.09872	0.99587	0.878057	0.980527	0.945636	0.99775	0.904355	0.797368	0.890422	0.858737
P0A786	Aspartate carbamoyltransferase catalytic subunit OS=Escherichia coli (strain K12) OX=83333 GN=pyrB PE=1 SV=2	pyrB	34.427	39.2	50	11	11	11	13	10	12	6	5	4	11	9	11	7	6	6	11	9	11	7	6	6	11	9	11	7	6	6	869050	928610	944920	136650	168150	140230	1.6358	1.74791	1.77861	0.257215	0.316507	0.263953	1.06853	1.0873	0.157241	0.193487	0.16136
P0A790	Aspartate 1-decarboxylase OS=Escherichia coli (strain K12) OX=83333 GN=panD PE=1 SV=1	panD	13.834	54	24	6	5	6	5	4	6	4	3	2	4	3	5	4	4	4	4	3	4	3	3	3	4	3	5	4	4	4	855440	825150	1196700	698460	875940	484910	1.03971	1.0029	1.45448	0.848916	1.06463	0.589365	0.964591	1.39893	0.816492	1.02396	0.566854
P0A794	Pyridoxine 5'-phosphate synthase OS=Escherichia coli (strain K12) OX=83333 GN=pdxJ PE=1 SV=2	pdxJ	26.384	67.5	95	11	11	11	16	13	14	17	18	17	10	9	10	9	11	10	10	9	10	9	11	10	10	9	10	9	11	10	862540	828940	979270	1704200	1662200	1612000	0.676577	0.650221	0.76814	1.33678	1.30383	1.26445	0.961045	1.13533	1.97579	1.9271	1.8689
P0A796	ATP-dependent 6-phosphofructokinase isozyme 1 OS=Escherichia coli (strain K12) OX=83333 GN=pfkA PE=1 SV=1	pfkA	34.842	57.2	90	15	15	15	15	11	13	20	15	16	13	11	14	15	12	11	13	11	14	15	12	11	13	11	14	15	12	11	1736500	1598600	1521900	1957800	1944300	1874500	0.979819	0.902009	0.858731	1.10469	1.09707	1.05769	0.920587	0.876418	1.12744	1.11967	1.07947
P0A799	Phosphoglycerate kinase OS=Escherichia coli (strain K12) OX=83333 GN=pgk PE=1 SV=2	pgk	41.118	78.6	306	30	30	30	53	50	51	46	52	54	25	25	30	26	27	28	25	25	30	26	27	28	25	25	30	26	27	28	7932500	8493600	8189200	7714600	7865100	7504400	0.997811	1.06839	1.0301	0.970402	0.989333	0.943962	1.07073	1.03236	0.972531	0.991503	0.946032
P0A7A2	Probable phosphoglycerate mutase GpmB OS=Escherichia coli (strain K12) OX=83333 GN=gpmB PE=3 SV=1	gpmB	24.065	49.8	64	10	10	10	10	11	9	10	13	11	9	9	7	7	9	9	9	9	7	7	9	9	9	9	7	7	9	9	507450	498420	516020	378740	382300	384920	1.14126	1.12095	1.16053	0.851787	0.859793	0.865686	0.982205	1.01689	0.746359	0.753375	0.758538
P0A7A5	Protein-L-isoaspartate O-methyltransferase OS=Escherichia coli (strain K12) OX=83333 GN=pcm PE=1 SV=2	pcm	23.257	47.1	39	8	8	8	6	4	6	7	8	8	5	6	7	7	8	8	5	6	7	7	8	8	5	6	7	7	8	8	153660	144630	157420	204750	201850	209220	0.860415	0.809851	0.881469	1.14649	1.13025	1.17152	0.941234	1.02447	1.33249	1.31361	1.36158
P0A7A7	Glycerol-3-phosphate acyltransferase OS=Escherichia coli (strain K12) OX=83333 GN=plsB PE=1 SV=2	plsB	91.38	63.2	211	38	38	38	38	35	34	36	32	36	36	32	35	32	33	29	36	32	35	32	33	29	36	32	35	32	33	29	462510	471230	459030	361360	358260	362330	1.12136	1.14251	1.11293	0.876123	0.868607	0.878475	1.01885	0.992476	0.781302	0.774599	0.783399
P0A7A9	Inorganic pyrophosphatase OS=Escherichia coli (strain K12) OX=83333 GN=ppa PE=1 SV=2	ppa	19.703	58.5	106	13	13	13	16	17	19	19	17	18	12	11	13	12	13	12	12	11	13	12	13	12	12	11	13	12	13	12	4853200	4433500	5178000	3968500	3968800	3817600	1.11059	1.01455	1.18492	0.908137	0.908206	0.873606	0.913521	1.06692	0.817708	0.81777	0.786615
P0A7B1	Polyphosphate kinase OS=Escherichia coli (strain K12) OX=83333 GN=ppk PE=1 SV=2	ppk	80.431	41.7	117	24	24	24	18	19	17	22	21	20	21	22	22	23	22	23	21	22	22	23	22	23	21	22	22	23	22	23	147870	144060	138040	265450	249800	255820	0.73871	0.719676	0.689602	1.3261	1.24792	1.27799	0.974234	0.933523	1.79516	1.68932	1.73003
P0A7B3	NAD kinase OS=Escherichia coli (strain K12) OX=83333 GN=nadK PE=1 SV=1	nadK	32.566	39.4	33	8	8	8	3	5	6	7	6	6	4	6	7	8	8	7	4	6	7	8	8	7	4	6	7	8	8	7	189520	172570	164850	315790	308990	302710	0.781832	0.711908	0.68006	1.30274	1.27468	1.24878	0.910564	0.869829	1.66626	1.63038	1.59725
P0A7B5	Glutamate 5-kinase OS=Escherichia coli (strain K12) OX=83333 GN=proB PE=1 SV=1	proB	39.056	64.9	114	17	17	17	17	19	19	20	19	20	16	16	15	16	17	17	16	16	15	16	17	17	16	16	15	16	17	17	709270	715310	646230	804890	788660	817360	0.949551	0.957637	0.865154	1.07756	1.05584	1.09426	1.00852	0.91112	1.13481	1.11193	1.1524
P0A7B8	ATP-dependent protease subunit HslV OS=Escherichia coli (strain K12) OX=83333 GN=hslV PE=1 SV=2	hslV	19.093	37.5	25	5	5	5	4	5	4	4	5	3	5	5	4	4	5	4	5	5	4	4	5	4	5	5	4	4	5	4	650890	753260	810660	626230	631090	649900	0.947431	1.09644	1.17999	0.911536	0.91861	0.94599	1.15728	1.24546	0.962113	0.96958	0.998479
P0A7C2	LexA repressor OS=Escherichia coli (strain K12) OX=83333 GN=lexA PE=1 SV=1	lexA	22.357	63.9	74	13	13	13	12	13	12	11	15	11	12	11	11	11	11	12	12	11	11	11	11	12	12	11	11	11	11	12	457800	478120	435880	501060	512520	566510	0.930522	0.971825	0.885968	1.01845	1.04175	1.15149	1.04439	0.952119	1.0945	1.11953	1.23746
P0A7C6	Peptidase E OS=Escherichia coli (strain K12) OX=83333 GN=pepE PE=1 SV=1	pepE	24.57	24.5	22	4	4	4	4	4	3	4	4	3	4	3	4	4	3	4	4	3	4	4	3	4	4	3	4	4	3	4	104750	100160	92627	50256	49923	52466	1.3961	1.33493	1.23453	0.669809	0.665371	0.699264	0.956181	0.884267	0.479771	0.476592	0.500869
P0A7D1	Peptidyl-tRNA hydrolase OS=Escherichia coli (strain K12) OX=83333 GN=pth PE=1 SV=1	pth	21.082	71.6	52	11	11	11	11	10	14	6	5	6	10	9	11	9	8	9	10	9	11	9	8	9	10	9	11	9	8	9	541540	504320	520650	320420	346670	358030	1.25374	1.16757	1.20538	0.741819	0.802591	0.828891	0.93127	0.961425	0.591683	0.640156	0.661133
P0A7D4	Adenylosuccinate synthetase OS=Escherichia coli (strain K12) OX=83333 GN=purA PE=1 SV=2	purA	47.344	70.6	201	26	26	26	33	37	38	33	30	30	25	24	25	23	23	24	25	24	25	23	23	24	25	24	25	23	23	24	4588400	4663100	4400600	3048000	3065400	3253800	1.19597	1.21544	1.14702	0.794464	0.798999	0.848106	1.01628	0.959071	0.664284	0.668076	0.709136
P0A7D7	Phosphoribosylaminoimidazole-succinocarboxamide synthase OS=Escherichia coli (strain K12) OX=83333 GN=purC PE=1 SV=1	purC	26.995	59.1	133	13	13	13	23	20	25	21	22	22	13	13	13	13	13	13	13	13	13	13	13	13	13	13	13	13	13	13	4076500	4182300	4121100	1631200	1865700	1863600	1.37872	1.4145	1.3938	0.55169	0.631	0.63029	1.02595	1.01094	0.400147	0.457672	0.457157
P0A7E1	Dihydroorotate dehydrogenase (quinone) OS=Escherichia coli (strain K12) OX=83333 GN=pyrD PE=1 SV=1	pyrD	36.774	56.5	89	16	16	16	15	17	18	12	13	14	14	14	15	13	14	14	14	14	15	13	14	14	14	14	15	13	14	14	751590	752490	658650	298900	325380	339990	1.44213	1.44386	1.2638	0.573521	0.62433	0.652363	1.0012	0.876342	0.39769	0.432922	0.452361
P0A7E3	Orotate phosphoribosyltransferase OS=Escherichia coli (strain K12) OX=83333 GN=pyrE PE=1 SV=2	pyrE	23.567	63.4	49	11	11	11	12	9	12	7	4	5	11	11	10	7	7	7	11	11	10	7	7	7	11	11	10	7	7	7	1063900	1065100	1104900	154560	159120	149890	1.72642	1.72837	1.79296	0.250809	0.258209	0.243231	1.00113	1.03854	0.145277	0.149563	0.140887
P0A7E5	CTP synthase OS=Escherichia coli (strain K12) OX=83333 GN=pyrG PE=1 SV=2	pyrG	60.373	59.6	144	27	27	27	30	24	26	19	21	24	24	25	25	24	22	23	24	25	25	24	22	23	24	25	25	24	22	23	1666700	1709300	1552400	1059900	1054900	1043800	1.23658	1.26818	1.15177	0.786373	0.782664	0.774428	1.02556	0.931421	0.635927	0.632927	0.626267
P0A7E9	Uridylate kinase OS=Escherichia coli (strain K12) OX=83333 GN=pyrH PE=1 SV=2	pyrH	25.97	46.9	50	8	8	8	8	11	7	8	8	8	7	8	7	8	7	7	7	8	7	8	7	7	7	8	7	8	7	7	849860	885410	895040	545060	560740	560040	1.18691	1.23656	1.25001	0.76123	0.783129	0.782151	1.04183	1.05316	0.641353	0.659803	0.658979
P0A7F3	Aspartate carbamoyltransferase regulatory chain OS=Escherichia coli (strain K12) OX=83333 GN=pyrI PE=1 SV=2	pyrI	17.12	52.9	32	8	7	8	6	4	8	4	7	3	6	5	6	4	5	4	6	5	6	4	5	4	6	5	6	4	5	4	607870	391420	600900	85741	91568	95464	1.9473	1.25391	1.92497	0.27467	0.293336	0.305817	0.643921	0.988534	0.141052	0.150637	0.157047
P0A7F6	S-adenosylmethionine decarboxylase proenzyme OS=Escherichia coli (strain K12) OX=83333 GN=speD PE=1 SV=1	speD	30.384	75	108	13	13	13	20	17	18	18	17	18	13	12	12	13	11	12	13	12	12	13	11	12	13	12	12	13	11	12	1194500	1292800	1650100	772620	943000	869100	1.06618	1.15392	1.47284	0.689622	0.841699	0.775737	1.08229	1.38141	0.646815	0.789452	0.727585
P0A7F9	S-adenosylmethionine:tRNA ribosyltransferase-isomerase OS=Escherichia coli (strain K12) OX=83333 GN=queA PE=1 SV=1	queA	39.43	47.2	40	8	8	8	9	8	9	4	4	6	8	8	8	6	6	6	8	8	8	6	6	6	8	8	8	6	6	6	305360	312780	296660	138980	126830	150900	1.376	1.40944	1.3368	0.626266	0.571517	0.67998	1.0243	0.971509	0.455135	0.415346	0.494171
P0A7G2	30S ribosome-binding factor OS=Escherichia coli (strain K12) OX=83333 GN=rbfA PE=1 SV=2	rbfA	15.154	61.7	40	7	7	7	8	5	7	7	8	5	7	6	6	6	7	6	7	6	6	6	7	6	7	6	6	6	7	6	990940	898370	931660	806730	987170	888330	1.0804	0.97947	1.01577	0.879557	1.07629	0.968524	0.906584	0.940178	0.814106	0.996196	0.896452
P0A7G6	Protein RecA OS=Escherichia coli (strain K12) OX=83333 GN=recA PE=1 SV=2	recA	37.973	51.6	103	13	13	13	16	17	17	17	20	16	13	12	12	13	13	12	13	12	12	13	13	12	13	12	12	13	13	12	1466600	1432400	1361400	1353100	1336900	1404100	1.05328	1.02872	0.977725	0.971764	0.960129	1.00839	0.976681	0.928269	0.92261	0.911564	0.957384
P0A7H0	DNA replication and repair protein RecF OS=Escherichia coli (strain K12) OX=83333 GN=recF PE=1 SV=2	recF	40.514	5.6	6	2	2	2	1	0	1	1	1	2	1	0	1	2	2	2	1	0	1	2	2	2	1	0	1	2	2	2	0	0	0	22160	23057	19212				1.03183	1.0736	0.894566
P0A7H6	Recombination protein RecR OS=Escherichia coli (strain K12) OX=83333 GN=recR PE=1 SV=1	recR	21.963	49.3	51	6	6	6	10	9	8	8	8	8	6	6	6	5	5	5	6	6	6	5	5	5	6	6	6	5	5	5	224140	211570	226940	148640	157760	156490	1.19484	1.12783	1.20977	0.792366	0.840983	0.834213	0.943919	1.01249	0.663157	0.703846	0.69818
P0A7I0	Peptide chain release factor RF1 OS=Escherichia coli (strain K12) OX=83333 GN=prfA PE=1 SV=1	prfA	40.517	38.9	86	13	13	13	16	12	14	14	16	14	11	11	11	12	13	12	11	11	11	12	13	12	11	11	11	12	13	12	287390	292060	270430	286530	276330	291920	1.01154	1.02798	0.95185	1.00852	0.972616	1.02749	1.01625	0.940986	0.997008	0.961516	1.01576
P0A7I4	Peptide chain release factor RF3 OS=Escherichia coli (strain K12) OX=83333 GN=prfC PE=1 SV=2	prfC	59.573	53.7	116	24	24	24	22	18	22	15	20	19	23	19	24	17	18	20	23	19	24	17	18	20	23	19	24	17	18	20	953190	896250	904620	426540	417380	429690	1.41996	1.33514	1.34761	0.635415	0.621769	0.640107	0.940264	0.949045	0.447487	0.437877	0.450792
P0A7I7	GTP cyclohydrolase-2 OS=Escherichia coli (strain K12) OX=83333 GN=ribA PE=1 SV=1	ribA	21.836	55.6	61	9	9	9	10	10	9	12	10	10	8	8	7	9	9	8	8	8	7	9	9	8	8	8	7	9	9	8	475210	458330	468490	497630	503160	498830	0.982634	0.94773	0.968738	1.02899	1.04043	1.03148	0.964479	0.985859	1.04718	1.05882	1.0497
P0A7J0	3,4-dihydroxy-2-butanone 4-phosphate synthase OS=Escherichia coli (strain K12) OX=83333 GN=ribB PE=1 SV=1	ribB	23.353	70.5	71	12	12	12	11	9	10	15	14	12	8	11	9	11	11	9	8	11	9	11	11	9	8	11	9	11	11	9	491690	447610	475560	392060	422190	405400	1.11981	1.01942	1.08307	0.892902	0.961522	0.923284	0.91035	0.967195	0.797372	0.858651	0.824503
P0A7J3	50S ribosomal protein L10 OS=Escherichia coli (strain K12) OX=83333 GN=rplJ PE=1 SV=2	rplJ	17.711	67.3	95	13	13	13	17	13	22	15	17	11	10	9	13	10	9	9	10	9	13	10	9	9	10	9	13	10	9	9	11873000	13486000	13675000	7509700	7626400	6792700	1.16855	1.3273	1.3459	0.73911	0.750595	0.668542	1.13585	1.15177	0.632502	0.642331	0.572113
P0A7J7	50S ribosomal protein L11 OS=Escherichia coli (strain K12) OX=83333 GN=rplK PE=1 SV=2	rplK	14.875	38.7	76	6	6	6	12	13	14	12	13	12	6	5	6	5	6	6	6	5	6	5	6	6	6	5	6	5	6	6	12278000	13916000	12985000	7002500	7375800	6880400	1.21891	1.38152	1.2891	0.695179	0.732238	0.683057	1.13341	1.05758	0.570329	0.600733	0.560384
P0A7K2	50S ribosomal protein L7/L12 OS=Escherichia coli (strain K12) OX=83333 GN=rplL PE=1 SV=2	rplL	12.295	72.7	173	11	11	11	32	34	36	22	27	22	10	9	11	8	10	7	10	9	11	8	10	7	10	9	11	8	10	7	12176000	12495000	14727000	7455200	8034300	8233300	1.1574	1.18772	1.39989	0.70866	0.763707	0.782623	1.0262	1.20951	0.612286	0.659847	0.676191
P0A7K6	50S ribosomal protein L19 OS=Escherichia coli (strain K12) OX=83333 GN=rplS PE=1 SV=2	rplS	13.133	71.3	135	10	9	10	27	24	24	19	19	22	10	10	8	9	10	9	9	9	8	9	9	8	10	10	8	9	10	9	12869000	13512000	11999000	6613600	6939500	6638500	1.31828	1.38415	1.22916	0.677489	0.710874	0.680039	1.04997	0.932396	0.513917	0.539242	0.515852
P0A7L0	50S ribosomal protein L1 OS=Escherichia coli (strain K12) OX=83333 GN=rplA PE=1 SV=2	rplA	24.729	63.7	184	18	18	18	31	33	36	28	27	29	17	16	18	15	15	15	17	16	18	15	15	15	17	16	18	15	15	15	15900000	17476000	16496000	8377400	8158200	8686100	1.27041	1.39634	1.31803	0.669356	0.651842	0.694021	1.09912	1.03748	0.526881	0.513094	0.546296
P0A7L3	50S ribosomal protein L20 OS=Escherichia coli (strain K12) OX=83333 GN=rplT PE=1 SV=2	rplT	13.497	42.4	29	7	7	7	4	4	8	3	5	5	7	5	7	7	6	7	7	5	7	7	6	7	7	5	7	7	6	7	5313100	5612000	5100200	2828200	2898000	3153600	1.28	1.35201	1.22871	0.681354	0.69817	0.759748	1.05626	0.959929	0.532307	0.545444	0.593552
P0A7L8	50S ribosomal protein L27 OS=Escherichia coli (strain K12) OX=83333 GN=rpmA PE=1 SV=2	rpmA	9.1244	55.3	65	7	7	7	11	14	14	11	9	6	5	5	7	5	5	6	5	5	7	5	5	6	5	5	7	5	5	6	6294900	5477200	6821900	3444700	3697100	3446500	1.29426	1.12613	1.40261	0.708244	0.760139	0.708614	0.870101	1.08372	0.547221	0.587317	0.547507
P0A7M2	50S ribosomal protein L28 OS=Escherichia coli (strain K12) OX=83333 GN=rpmB PE=1 SV=2	rpmB	9.0064	56.4	50	7	7	7	8	7	11	6	9	9	5	4	7	5	5	6	5	4	7	5	5	6	5	4	7	5	5	6	10081000	9646200	11809000	6085200	6182100	5775600	1.21999	1.16737	1.42911	0.736423	0.74815	0.698956	0.956869	1.17141	0.603631	0.613243	0.572919
P0A7M6	50S ribosomal protein L29 OS=Escherichia coli (strain K12) OX=83333 GN=rpmC PE=1 SV=1	rpmC	7.2734	49.2	43	3	3	3	9	7	8	6	7	6	2	2	3	2	3	3	2	2	3	2	3	3	2	2	3	2	3	3	6660200	6289000	6465000	3655500	3874600	4268800	1.28027	1.20892	1.24275	0.702686	0.744803	0.820579	0.944266	0.970692	0.548857	0.581754	0.640942
P0A7M9	50S ribosomal protein L31 OS=Escherichia coli (strain K12) OX=83333 GN=rpmE PE=1 SV=1	rpmE	7.871	64.3	63	4	4	4	11	9	12	11	13	7	4	4	4	4	4	4	4	4	4	4	4	4	4	4	4	4	4	4	7532300	7926000	8407500	3368400	3382000	3242400	1.33478	1.40455	1.48987	0.596906	0.599316	0.574578	1.05227	1.11619	0.447194	0.449	0.430466
P0A7N1	50S ribosomal protein L31 type B OS=Escherichia coli (strain K12) OX=83333 GN=ykgM PE=1 SV=1	ykgM	9.9201	27.6	17	2	2	2	3	2	3	3	2	4	2	2	2	2	2	2	2	2	2	2	2	2	2	2	2	2	2	2	126670	116260	177430	233480	163040	175750	0.765663	0.702739	1.07248	1.41128	0.985503	1.06233	0.917818	1.40073	1.84321	1.28712	1.38746
P0A7N4	50S ribosomal protein L32 OS=Escherichia coli (strain K12) OX=83333 GN=rpmF PE=1 SV=2	rpmF	6.4463	54.4	86	5	5	5	16	15	19	11	13	12	3	3	5	3	3	3	3	3	5	3	3	3	3	3	5	3	3	3	6208400	5555100	10028000	6189800	6869700	6123300	0.909116	0.813451	1.46843	0.906393	1.00595	0.896655	0.894772	1.61523	0.997004	1.10652	0.986293
P0A7N9	50S ribosomal protein L33 OS=Escherichia coli (strain K12) OX=83333 GN=rpmG PE=1 SV=2	rpmG	6.3715	40	57	2	2	2	12	10	13	6	8	8	2	2	2	2	2	2	2	2	2	2	2	2	2	2	2	2	2	2	12732000	11659000	12030000	5853000	5263300	6362400	1.4173	1.29786	1.33915	0.651544	0.585899	0.708249	0.915724	0.944863	0.459708	0.413391	0.499717
P0A7P5	50S ribosomal protein L34 OS=Escherichia coli (strain K12) OX=83333 GN=rpmH PE=1 SV=1	rpmH	5.3803	19.6	15	2	2	2	2	2	3	2	3	3	2	1	2	1	2	2	2	1	2	1	2	2	2	1	2	1	2	2	2298700	0	3382000	0	1477400	1354800	1.0801		1.58912		0.694194	0.636587		1.47127		0.642711	0.589377
P0A7Q1	50S ribosomal protein L35 OS=Escherichia coli (strain K12) OX=83333 GN=rpmI PE=1 SV=2	rpmI	7.2888	20	11	1	1	1	2	1	2	2	2	2	1	1	1	1	1	1	1	1	1	1	1	1	1	1	1	1	1	1	2703000	0	2320900	1028400	1196800	1039000
P0A7Q6	50S ribosomal protein L36 OS=Escherichia coli (strain K12) OX=83333 GN=rpmJ PE=1 SV=1	rpmJ	4.3643	36.8	9	3	3	3	3	2	1	1	1	1	3	3	3	3	2	2	3	3	3	3	2	2	3	3	3	3	2	2	1541900	1567800	1138500	529350	565130	739070	1.52117	1.54673	1.1232	0.522235	0.557534	0.729136	1.0168	0.738375	0.34331	0.366515	0.479324
P0A7R1	50S ribosomal protein L9 OS=Escherichia coli (strain K12) OX=83333 GN=rplI PE=1 SV=1	rplI	15.769	79.9	242	13	13	13	47	36	53	34	43	29	12	10	13	11	11	10	12	10	13	11	11	10	12	10	13	11	11	10	11183000	12318000	12655000	7010500	7000000	6591600	1.18217	1.30216	1.33778	0.741092	0.739982	0.69681	1.10149	1.13163	0.626889	0.62595	0.58943
P0A7R5	30S ribosomal protein S10 OS=Escherichia coli (strain K12) OX=83333 GN=rpsJ PE=1 SV=1	rpsJ	11.735	52.4	66	8	8	8	14	9	17	8	11	7	7	5	8	6	7	6	7	5	8	6	7	6	7	5	8	6	7	6	11580000	12461000	13692000	7696100	8160100	7655800	1.13446	1.22077	1.34137	0.753965	0.799422	0.750017	1.07608	1.18238	0.664603	0.704672	0.661123
P0A7R9	30S ribosomal protein S11 OS=Escherichia coli (strain K12) OX=83333 GN=rpsK PE=1 SV=2	rpsK	13.845	65.9	54	9	9	9	10	7	13	9	7	8	8	6	9	7	7	7	8	6	9	7	7	7	8	6	9	7	7	7	7295200	7504900	9232900	5180400	5003800	3994100	1.1455	1.17843	1.44976	0.813435	0.785705	0.62716	1.02874	1.26561	0.710111	0.685903	0.547497
P0A7S3	30S ribosomal protein S12 OS=Escherichia coli (strain K12) OX=83333 GN=rpsL PE=1 SV=2	rpsL	13.737	54	36	7	7	7	6	6	7	6	6	5	7	5	7	5	6	6	7	5	7	5	6	6	7	5	7	5	6	6	6294700	6449400	6495300	4140900	4372300	3713700	1.20027	1.22977	1.23853	0.789588	0.833711	0.708129	1.02458	1.03187	0.657839	0.6946	0.589973
P0A7S9	30S ribosomal protein S13 OS=Escherichia coli (strain K12) OX=83333 GN=rpsM PE=1 SV=2	rpsM	13.099	69.5	121	12	12	12	22	19	26	14	21	19	11	11	12	11	11	11	11	11	12	11	11	11	11	11	12	11	11	11	14808000	14632000	15458000	8464200	8270100	8307400	1.27035	1.25525	1.32611	0.726128	0.709477	0.712677	0.988115	1.0439	0.571596	0.558489	0.561008
P0A7T3	30S ribosomal protein S16 OS=Escherichia coli (strain K12) OX=83333 GN=rpsP PE=1 SV=1	rpsP	9.1904	58.5	79	7	7	7	14	12	19	12	9	13	6	6	7	6	6	6	6	6	7	6	6	6	6	6	7	6	6	6	11034000	11515000	12319000	5912600	6132500	6548500	1.23835	1.29233	1.38256	0.663572	0.688251	0.734939	1.04359	1.11646	0.535853	0.555782	0.593484
P0A7T7	30S ribosomal protein S18 OS=Escherichia coli (strain K12) OX=83333 GN=rpsR PE=1 SV=2	rpsR	8.9863	48	46	4	4	4	7	7	8	9	5	10	4	2	4	4	4	4	4	2	4	4	4	4	4	2	4	4	4	4	4744100	6765900	6486100	2779900	2819300	2956400	1.07204	1.52892	1.46569	0.628186	0.637089	0.66807	1.42617	1.36719	0.58597	0.594275	0.623174
P0A7U3	30S ribosomal protein S19 OS=Escherichia coli (strain K12) OX=83333 GN=rpsS PE=1 SV=2	rpsS	10.43	56.5	59	5	5	5	11	9	10	10	9	10	5	5	5	5	5	5	5	5	5	5	5	5	5	5	5	5	5	5	10008000	8500200	9953700	3810600	4107700	4662400	1.46307	1.24264	1.45513	0.55707	0.600503	0.681594	0.849341	0.994574	0.380755	0.410442	0.465867
P0A7U7	30S ribosomal protein S20 OS=Escherichia coli (strain K12) OX=83333 GN=rpsT PE=1 SV=2	rpsT	9.6843	35.6	32	4	4	4	6	7	4	5	5	5	4	4	3	4	3	3	4	4	3	4	3	3	4	4	3	4	3	3	5387600	6944600	6097200	2064900	1784200	2066600	1.32781	1.71154	1.50269	0.508907	0.439727	0.509326	1.289	1.13171	0.383269	0.331168	0.383585
P0A7V0	30S ribosomal protein S2 OS=Escherichia coli (strain K12) OX=83333 GN=rpsB PE=1 SV=2	rpsB	26.743	83.8	217	22	22	22	43	33	49	27	33	32	17	14	22	15	19	18	17	14	22	15	19	18	17	14	22	15	19	18	13381000	13045000	13868000	7221300	7350700	7365800	1.29011	1.25772	1.33707	0.696232	0.708708	0.710164	0.97489	1.03639	0.539668	0.549339	0.550467
P0A7V3	30S ribosomal protein S3 OS=Escherichia coli (strain K12) OX=83333 GN=rpsC PE=1 SV=2	rpsC	25.983	60.1	214	15	15	15	36	45	40	31	31	31	12	11	15	13	14	13	12	11	15	13	14	13	12	11	15	13	14	13	13222000	13004000	12627000	7082600	7341500	7401500	1.30741	1.28586	1.24858	0.700339	0.72594	0.731873	0.983512	0.954999	0.535668	0.555249	0.559787
P0A7V8	30S ribosomal protein S4 OS=Escherichia coli (strain K12) OX=83333 GN=rpsD PE=1 SV=2	rpsD	23.469	56.8	142	14	14	14	30	22	28	20	20	22	14	14	14	13	13	14	14	14	14	13	13	14	14	14	14	13	13	14	11820000	12208000	12394000	6968600	6734700	6780900	1.24626	1.28717	1.30678	0.734746	0.710084	0.714955	1.03283	1.04856	0.58956	0.569772	0.57368
P0A7W1	30S ribosomal protein S5 OS=Escherichia coli (strain K12) OX=83333 GN=rpsE PE=1 SV=2	rpsE	17.603	81.4	177	14	14	14	35	31	38	23	26	24	9	9	14	9	9	9	9	9	14	9	9	9	9	9	14	9	9	9	22281000	23120000	22645000	11222000	11736000	11705000	1.3016	1.35061	1.32286	0.655561	0.685587	0.683776	1.03766	1.01634	0.503658	0.526727	0.525335
P0A7W7	30S ribosomal protein S8 OS=Escherichia coli (strain K12) OX=83333 GN=rpsH PE=1 SV=2	rpsH	14.126	66.9	142	10	10	10	33	23	25	22	19	20	10	10	10	10	10	10	10	10	10	10	10	10	10	10	10	10	10	10	14912000	15644000	15245000	7302100	7450300	7610900	1.31259	1.37703	1.3419	0.64275	0.655795	0.669931	1.04909	1.02233	0.489679	0.499618	0.510388
P0A7X3	30S ribosomal protein S9 OS=Escherichia coli (strain K12) OX=83333 GN=rpsI PE=1 SV=2	rpsI	14.856	61.5	67	11	11	11	14	8	17	8	10	10	8	8	11	8	9	8	8	8	11	8	9	8	8	8	11	8	9	8	9368800	8938700	9352700	4820600	4982800	5031300	1.32281	1.26209	1.32054	0.680637	0.703539	0.710386	0.954092	0.998282	0.514538	0.53185	0.537027
P0A7X6	Ribosome maturation factor RimM OS=Escherichia coli (strain K12) OX=83333 GN=rimM PE=1 SV=1	rimM	20.605	59.9	38	8	8	8	7	6	6	7	6	6	8	8	8	8	8	8	8	8	8	8	8	8	8	8	8	8	8	8	819930	819540	761130	471230	475980	484160	1.28383	1.28321	1.19176	0.73784	0.745277	0.758085	0.999524	0.928287	0.57472	0.580513	0.590489
P0A7Y0	Ribonuclease 3 OS=Escherichia coli (strain K12) OX=83333 GN=rnc PE=1 SV=1	rnc	25.55	58.4	91	13	13	13	16	15	14	17	14	15	11	13	11	13	12	13	11	13	11	13	12	13	11	13	11	13	12	13	793430	785040	732730	539320	571010	598640	1.18417	1.17165	1.09358	0.804921	0.852218	0.893455	0.989426	0.923497	0.679732	0.719673	0.754496
P0A7Y4	Ribonuclease HI OS=Escherichia coli (strain K12) OX=83333 GN=rnhA PE=1 SV=1	rnhA	17.597	59.4	21	6	6	6	3	4	4	3	4	3	3	5	4	3	4	4	3	5	4	3	4	4	3	5	4	3	4	4	123670	114540	145340	83329	100920	101400	1.10882	1.02696	1.30311	0.747123	0.904843	0.909147	0.926174	1.17522	0.673801	0.816043	0.819924
P0A7Y8	Ribonuclease P protein component OS=Escherichia coli (strain K12) OX=83333 GN=rnpA PE=1 SV=1	rnpA	13.789	42	14	4	4	4	4	3	5	1	0	1	4	4	4	3	3	4	4	4	4	3	3	4	4	4	4	3	3	4	146710	116430	108830	49059	55278	56360	1.65255	1.31148	1.22587	0.552604	0.622655	0.634843	0.793606	0.741804	0.334394	0.376784	0.384159
P0A7Z0	Ribose-5-phosphate isomerase A OS=Escherichia coli (strain K12) OX=83333 GN=rpiA PE=1 SV=1	rpiA	22.86	53.4	66	9	9	9	11	10	14	10	10	11	8	8	9	8	8	8	8	8	9	8	8	8	8	8	9	8	8	8	1740400	1918200	1867600	2150600	2107100	1900400	0.893712	0.985014	0.95903	1.10435	1.08202	0.975874	1.10216	1.07309	1.23569	1.2107	1.09193
P0A7Z4	DNA-directed RNA polymerase subunit alpha OS=Escherichia coli (strain K12) OX=83333 GN=rpoA PE=1 SV=1	rpoA	36.511	84.5	232	29	29	29	39	40	41	36	37	39	23	23	27	23	26	24	23	23	27	23	26	24	23	23	27	23	26	24	8975700	8747000	8600200	7708500	7660500	7900100	1.08595	1.05828	1.04051	0.93263	0.926823	0.955811	0.97452	0.958165	0.858819	0.853471	0.880165
P0A800	DNA-directed RNA polymerase subunit omega OS=Escherichia coli (strain K12) OX=83333 GN=rpoZ PE=1 SV=1	rpoZ	10.236	87.9	69	9	9	9	10	11	15	11	11	11	7	7	9	8	8	8	7	7	9	8	8	8	7	7	9	8	8	8	2660400	2322700	2424500	1998200	2196100	2110200	1.16411	1.01634	1.06089	0.874352	0.960947	0.92336	0.873064	0.911329	0.75109	0.825477	0.793189
P0A805	Ribosome-recycling factor OS=Escherichia coli (strain K12) OX=83333 GN=frr PE=1 SV=1	frr	20.638	52.4	66	10	10	10	11	12	12	12	8	11	9	9	9	8	7	9	9	9	9	8	7	9	9	9	9	8	7	9	4793300	5013900	5271800	5240300	4743100	4621800	0.968859	1.01345	1.06558	1.05921	0.958712	0.934194	1.04602	1.09983	1.09326	0.989527	0.964221
P0A809	Holliday junction ATP-dependent DNA helicase RuvA OS=Escherichia coli (strain K12) OX=83333 GN=ruvA PE=1 SV=1	ruvA	22.085	12.3	11	2	2	2	2	2	1	2	2	2	1	1	1	2	2	2	1	1	1	2	2	2	1	1	1	2	2	2	308560	189110	0	319380	276970	265680	1.13466	0.695411		1.17445	1.0185	0.97698	0.612879		1.03507	0.897621	0.861032
P0A812	Holliday junction ATP-dependent DNA helicase RuvB OS=Escherichia coli (strain K12) OX=83333 GN=ruvB PE=1 SV=1	ruvB	37.173	54.8	62	12	12	12	9	9	8	12	12	12	10	10	9	12	12	12	10	10	9	12	12	12	10	10	9	12	12	12	219280	226930	198750	317980	328580	320900	0.815966	0.844433	0.739572	1.18324	1.22268	1.19411	1.03489	0.906375	1.45011	1.49845	1.46343
P0A814	Crossover junction endodeoxyribonuclease RuvC OS=Escherichia coli (strain K12) OX=83333 GN=ruvC PE=1 SV=2	ruvC	18.747	25.4	4	2	2	2	1	0	1	1	1	0	2	2	2	2	2	2	2	2	2	2	2	2	2	2	2	2	2	2	27985	0	26593	19570	20796	0	1.17901		1.12037	0.824486	0.876138			0.950259	0.699303	0.743112
P0A817	S-adenosylmethionine synthase OS=Escherichia coli (strain K12) OX=83333 GN=metK PE=1 SV=2	metK	41.951	77.9	222	25	24	25	44	34	44	33	34	33	23	21	23	21	22	21	23	21	23	20	22	21	23	21	23	21	22	21	6415100	6255400	6448200	3657700	3998300	3975800	1.25171	1.22055	1.25816	0.713686	0.780143	0.775753	0.975106	1.00516	0.57017	0.623264	0.619757
P0A821	L-seryl-tRNA(Sec) selenium transferase OS=Escherichia coli (strain K12) OX=83333 GN=selA PE=1 SV=1	selA	50.607	55.1	108	19	19	19	18	16	21	17	17	19	16	17	17	17	19	19	16	17	17	17	19	19	16	17	17	17	19	19	1685900	1566100	1546700	1344400	1386300	1350900	1.13908	1.05814	1.04503	0.908348	0.936658	0.912739	0.92894	0.917433	0.797438	0.822291	0.801293
P0A823	Sugar fermentation stimulation protein A OS=Escherichia coli (strain K12) OX=83333 GN=sfsA PE=1 SV=1	sfsA	26.228	54.7	29	8	8	8	4	4	5	6	6	4	6	6	8	6	6	5	6	6	8	6	6	5	6	6	8	6	6	5	102140	110060	107600	141590	127910	140320	0.839944	0.905074	0.884844	1.16436	1.05186	1.15392	1.07754	1.05346	1.38623	1.2523	1.3738
P0A825	Serine hydroxymethyltransferase OS=Escherichia coli (strain K12) OX=83333 GN=glyA PE=1 SV=1	glyA	45.316	72.7	259	28	28	28	39	39	55	44	44	38	24	21	28	24	25	23	24	21	28	24	25	23	24	21	28	24	25	23	8893200	9902700	9439200	7013800	7580800	7024100	1.07031	1.19181	1.13603	0.844124	0.912364	0.845364	1.11351	1.0614	0.78867	0.852427	0.789828
P0A828	Protein Smg OS=Escherichia coli (strain K12) OX=83333 GN=smg PE=3 SV=1	smg	18.51	13.4	5	2	2	2	0	0	0	1	2	2	0	0	0	2	2	2	0	0	0	2	2	2	0	0	0	2	2	2	0	0	0	28035	28342	33017				0.940835	0.951138	1.10803
P0A830	Aerobic C4-dicarboxylate transport protein OS=Escherichia coli (strain K12) OX=83333 GN=dctA PE=1 SV=1	dctA	45.436	4.4	2	2	2	2	0	2	0	0	0	0	1	2	1	2	1	2	1	2	1	2	1	2	1	2	1	2	1	2	0	155610	0	30930	0	28827		2.1676		0.430846		0.401552
P0A832	SsrA-binding protein OS=Escherichia coli (strain K12) OX=83333 GN=smpB PE=1 SV=2	smpB	18.269	25.6	17	5	5	5	2	2	2	4	4	3	4	3	4	5	5	4	4	3	4	5	5	4	4	3	4	5	5	4	302480	266920	272860	390520	354400	347990	0.93784	0.827586	0.846003	1.21081	1.09882	1.07894	0.882439	0.902076	1.29106	1.17165	1.15046
P0A836	Succinate--CoA ligase [ADP-forming] subunit beta OS=Escherichia coli (strain K12) OX=83333 GN=sucC PE=1 SV=1	sucC	41.392	66.2	253	23	23	23	47	36	41	41	45	43	23	20	20	22	22	21	23	20	20	22	22	21	23	20	20	22	22	21	7511300	7658800	7142200	6424400	6600600	6592800	1.07483	1.09594	1.02202	0.919301	0.944515	0.943399	1.01964	0.950861	0.855298	0.878756	0.877718
P0A840	5'/3'-nucleotidase SurE OS=Escherichia coli (strain K12) OX=83333 GN=surE PE=1 SV=1	surE	26.9	34.4	35	6	6	6	4	5	6	7	6	7	6	6	6	6	6	6	6	6	6	6	6	6	6	6	6	6	6	6	201530	198450	197830	227880	217000	223900	0.954674	0.940083	0.937146	1.0795	1.02796	1.06064	0.984717	0.98164	1.13075	1.07676	1.111
P0A843	Sec-independent protein translocase protein TatE OS=Escherichia coli (strain K12) OX=83333 GN=tatE PE=2 SV=1	tatE	7.0242	32.8	14	3	3	3	2	3	3	2	2	2	3	3	3	3	3	3	3	3	3	3	3	3	3	3	3	3	3	3	246620	270360	222970	96463	116150	141460	1.35255	1.48275	1.22284	0.529036	0.637007	0.775815	1.09626	0.904103	0.39114	0.470967	0.573595
P0A847	Queuine tRNA-ribosyltransferase OS=Escherichia coli (strain K12) OX=83333 GN=tgt PE=1 SV=1	tgt	42.593	46.7	100	15	15	15	18	18	21	14	16	13	14	15	15	12	13	13	14	15	15	12	13	13	14	15	15	12	13	13	802190	749460	739990	309160	314350	311480	1.49169	1.39364	1.37603	0.574891	0.584542	0.579205	0.934267	0.922462	0.385395	0.391865	0.388287
P0A850	Trigger factor OS=Escherichia coli (strain K12) OX=83333 GN=tig PE=1 SV=1	tig	48.192	72	311	37	37	37	52	51	58	45	53	52	31	29	37	31	36	33	31	29	37	31	36	33	31	29	37	31	36	33	11568000	12565000	12038000	8160200	8523600	8459400	1.13201	1.22957	1.178	0.79853	0.834091	0.827808	1.08619	1.04063	0.705411	0.736826	0.731276
P0A855	Tol-Pal system protein TolB OS=Escherichia coli (strain K12) OX=83333 GN=tolB PE=1 SV=1	tolB	45.955	49.1	138	16	16	16	22	13	20	28	26	29	15	13	14	15	15	16	15	13	14	15	15	16	15	13	14	15	15	16	1986800	1944600	1995100	3253300	3144300	3398400	0.7582	0.742096	0.761367	1.24152	1.19992	1.29689	0.97876	1.00418	1.63746	1.5826	1.71049
P0A858	Triosephosphate isomerase OS=Escherichia coli (strain K12) OX=83333 GN=tpiA PE=1 SV=1	tpiA	26.972	69.8	140	16	16	16	25	20	26	18	26	25	12	12	16	12	13	13	12	12	16	12	13	13	12	12	16	12	13	13	8408800	8408400	8712900	6984300	7060800	6815700	1.08756	1.08751	1.12689	0.903319	0.913214	0.881513	0.999952	1.03616	0.830594	0.839692	0.810544
P0A862	Thiol peroxidase OS=Escherichia coli (strain K12) OX=83333 GN=tpx PE=1 SV=2	tpx	17.835	75.6	119	9	9	9	21	17	23	18	19	21	9	7	9	8	9	8	9	7	9	8	9	8	9	7	9	8	9	8	8570100	7860000	9036300	10098000	10619000	9969600	0.915723	0.839848	0.965537	1.07898	1.13465	1.06526	0.917142	1.0544	1.17828	1.23908	1.1633
P0A867	Transaldolase A OS=Escherichia coli (strain K12) OX=83333 GN=talA PE=3 SV=1	talA	35.658	44.3	35	11	9	9	2	2	5	10	8	8	8	7	9	10	10	11	6	6	7	9	9	9	6	6	7	9	9	9	52392	57193	53438	88299	90785	87616	0.731522	0.798556	0.746127	1.23287	1.26758	1.22334	1.09164	1.01996	1.68535	1.7328	1.67232
P0A870	Transaldolase B OS=Escherichia coli (strain K12) OX=83333 GN=talB PE=1 SV=2	talB	35.219	83.6	237	27	25	27	39	37	46	37	40	38	23	22	27	24	24	25	21	21	25	23	23	23	23	22	27	24	24	25	5105500	5066200	4776800	4447900	4447100	4436200	1.08322	1.07488	1.01348	0.943695	0.943525	0.941212	0.992302	0.935618	0.871198	0.871041	0.868906
P0A873	tRNA (guanine-N(1)-)-methyltransferase OS=Escherichia coli (strain K12) OX=83333 GN=trmD PE=1 SV=1	trmD	28.422	29.4	36	7	7	7	5	8	6	7	5	5	5	7	6	5	6	5	5	7	6	5	6	5	5	7	6	5	6	5	191700	176270	175360	123530	127360	133500	1.23981	1.14002	1.13414	0.798926	0.823697	0.863407	0.91951	0.914763	0.644392	0.664371	0.696401
P0A877	Tryptophan synthase alpha chain OS=Escherichia coli (strain K12) OX=83333 GN=trpA PE=1 SV=1	trpA	28.724	66.4	103	14	14	14	20	17	16	18	16	16	13	12	14	13	13	12	13	12	14	13	13	12	13	12	14	13	13	12	3315800	3216800	3209800	1949200	2046300	2066300	1.25883	1.22124	1.21859	0.740006	0.776869	0.784462	0.970143	0.968032	0.587852	0.617136	0.623168
P0A879	Tryptophan synthase beta chain OS=Escherichia coli (strain K12) OX=83333 GN=trpB PE=1 SV=2	trpB	42.983	53.9	121	17	17	17	21	20	22	19	19	20	16	16	17	16	17	16	16	16	17	16	17	16	16	16	17	16	17	16	3479700	3584700	3318500	1898300	1989900	1974200	1.28518	1.32396	1.22565	0.701114	0.734945	0.729146	1.03018	0.953674	0.545536	0.57186	0.567348
P0A881	Trp operon repressor OS=Escherichia coli (strain K12) OX=83333 GN=trpR PE=1 SV=2	trpR	12.355	58.3	24	5	5	5	3	4	4	4	4	5	5	5	5	4	4	5	5	5	5	4	4	5	5	5	5	4	4	5	119090	110400	143490	141080	207120	206460	0.770277	0.71407	0.928097	0.912509	1.33966	1.33539	0.92703	1.20489	1.18465	1.73919	1.73365
P0A884	Thymidylate synthase OS=Escherichia coli (strain K12) OX=83333 GN=thyA PE=1 SV=1	thyA	30.479	45.8	71	11	11	11	12	11	15	10	12	11	10	10	11	11	10	10	10	10	11	11	10	10	10	10	11	11	10	10	1096400	1102100	1090600	776400	843290	794510	1.15344	1.15943	1.14734	0.81679	0.88716	0.835842	1.0052	0.99471	0.708136	0.769144	0.724653
P0A887	Ubiquinone/menaquinone biosynthesis C-methyltransferase UbiE OS=Escherichia coli (strain K12) OX=83333 GN=ubiE PE=1 SV=1	ubiE	28.073	64.9	106	15	15	15	17	16	21	18	18	16	15	15	15	15	15	15	15	15	15	15	15	15	15	15	15	15	15	15	703350	727330	713030	581470	591350	612740	1.07402	1.11063	1.0888	0.887905	0.902992	0.935655	1.03409	1.01376	0.826715	0.840762	0.871174
P0A890	Sulfur carrier protein TusA OS=Escherichia coli (strain K12) OX=83333 GN=tusA PE=1 SV=1	tusA	9.0945	86.4	34	6	6	6	6	6	4	6	6	6	6	6	5	5	5	6	6	6	5	5	5	6	6	6	5	5	5	6	184790	196160	179590	206660	215250	247330	0.901576	0.957049	0.876206	1.00828	1.05019	1.2067	1.06153	0.97186	1.11835	1.16484	1.33844
P0A894	RNase adapter protein RapZ OS=Escherichia coli (strain K12) OX=83333 GN=rapZ PE=1 SV=1	rapZ	32.492	62.3	93	16	16	16	12	14	15	19	16	17	11	12	13	15	14	14	11	12	13	15	14	14	11	12	13	15	14	14	496670	448870	468960	750650	764750	751380	0.809506	0.731599	0.764343	1.22346	1.24644	1.22465	0.903759	0.944208	1.51137	1.53975	1.51284
P0A898	Endoribonuclease YbeY OS=Escherichia coli (strain K12) OX=83333 GN=ybeY PE=1 SV=1	ybeY	17.525	9.7	15	1	1	1	2	3	3	2	3	2	1	1	1	1	1	1	1	1	1	1	1	1	1	1	1	1	1	1	500880	442960	462540	514190	525660	557500
P0A8A0	Probable transcriptional regulatory protein YebC OS=Escherichia coli (strain K12) OX=83333 GN=yebC PE=1 SV=1	yebC	26.422	27.6	35	6	6	6	5	5	6	8	6	5	6	6	6	6	6	5	6	6	6	6	6	5	6	6	6	6	6	5	1488400	1381200	1285000	777640	816620	878220	1.34756	1.25051	1.16341	0.704057	0.739348	0.795119	0.927976	0.863343	0.522467	0.548656	0.590043
P0A8A2	Probable transcriptional regulatory protein YeeN OS=Escherichia coli (strain K12) OX=83333 GN=yeeN PE=1 SV=1	yeeN	25.867	38.7	45	7	7	7	9	8	8	7	6	7	7	7	7	7	7	7	7	7	7	7	7	7	7	7	7	7	7	7	1149400	1173500	1082400	849970	867870	926780	1.13992	1.16382	1.07347	0.842957	0.860709	0.919133	1.02097	0.941709	0.73949	0.755064	0.806316
P0A8A4	Phosphoenolpyruvate synthase regulatory protein OS=Escherichia coli (strain K12) OX=83333 GN=ppsR PE=1 SV=1	ppsR	31.211	54.9	76	11	11	11	13	11	11	13	14	14	11	10	11	11	11	11	11	10	11	11	11	11	11	10	11	11	11	11	309010	333520	303350	655120	626960	646150	0.64509	0.696257	0.633274	1.36763	1.30884	1.3489	1.07932	0.981683	2.12006	2.02893	2.09103
P0A8A8	Ribosome maturation factor RimP OS=Escherichia coli (strain K12) OX=83333 GN=rimP PE=1 SV=2	rimP	16.651	40	38	6	6	6	6	5	8	6	6	7	6	6	6	6	5	5	6	6	6	6	5	5	6	6	6	6	5	5	981660	994730	882430	734550	792730	725650	1.15224	1.16758	1.03577	0.86219	0.93048	0.851744	1.01331	0.898916	0.748273	0.80754	0.739207
P0A8B2	UPF0115 protein YfcN OS=Escherichia coli (strain K12) OX=83333 GN=yfcN PE=3 SV=1	yfcN	21.013	41.5	30	6	6	6	5	4	6	5	5	5	5	4	6	5	5	5	5	4	6	5	5	5	5	4	6	5	5	5	129670	117820	142550	113640	118990	122850	1.04359	0.948224	1.14725	0.914583	0.95764	0.988706	0.908614	1.09933	0.876378	0.917637	0.947405
P0A8B5	Nucleoid-associated protein YbaB OS=Escherichia coli (strain K12) OX=83333 GN=ybaB PE=1 SV=1	ybaB	12.015	41.3	30	3	3	3	4	3	5	7	5	6	3	3	3	3	3	3	3	3	3	3	3	3	3	3	3	3	3	3	1028700	958420	1102000	652460	530210	647420	1.25471	1.16899	1.34412	0.795811	0.646701	0.789663	0.931681	1.07125	0.634257	0.515418	0.629357
P0A8C1	UPF0145 protein YbjQ OS=Escherichia coli (strain K12) OX=83333 GN=ybjQ PE=1 SV=1	ybjQ	11.437	17.8	11	2	2	2	1	2	2	2	2	2	2	2	2	2	2	2	2	2	2	2	2	2	2	2	2	2	2	2	422240	353950	329360	751500	680010	729860	0.775483	0.650062	0.6049	1.3802	1.2489	1.34046	0.838267	0.78003	1.77979	1.61048	1.72854
P0A8C4	UPF0149 protein YgfB OS=Escherichia coli (strain K12) OX=83333 GN=ygfB PE=3 SV=1	ygfB	21.229	32.8	44	5	5	5	6	6	7	8	9	8	4	4	4	5	5	4	4	4	4	5	5	4	4	4	4	5	5	4	881080	731970	829530	716590	832640	813710	1.10008	0.913912	1.03572	0.894709	1.0396	1.01597	0.830765	0.941492	0.813309	0.945022	0.923537
P0A8D0	Transcriptional repressor NrdR OS=Escherichia coli (strain K12) OX=83333 GN=nrdR PE=1 SV=1	nrdR	17.229	51.7	38	7	7	7	6	6	8	6	6	6	7	7	7	7	7	7	7	7	7	7	7	7	7	7	7	7	7	7	336710	359220	319390	584020	589470	594630	0.725814	0.774337	0.688479	1.25892	1.27067	1.28179	1.06685	0.948561	1.73449	1.75068	1.766
P0A8D3	UPF0178 protein YaiI OS=Escherichia coli (strain K12) OX=83333 GN=yaiI PE=1 SV=1	yaiI	16.969	23.7	15	3	3	3	2	2	2	3	3	3	2	3	3	3	3	3	2	3	3	3	3	3	2	3	3	3	3	3	197270	213820	143970	298340	304860	310760	0.805721	0.873317	0.588025	1.21853	1.24516	1.26925	1.0839	0.729812	1.51234	1.54539	1.5753
P0A8D6	O-acetyl-ADP-ribose deacetylase OS=Escherichia coli (strain K12) OX=83333 GN=ymdB PE=1 SV=1	ymdB	18.88	68.9	29	7	7	7	3	2	3	8	6	7	5	6	5	7	7	7	5	6	5	7	7	7	5	6	5	7	7	7	241100	235480	260970	535160	480350	469410	0.650897	0.635725	0.70454	1.44477	1.2968	1.26727	0.97669	1.08241	2.21966	1.99233	1.94695
P0A8D9	UPF0208 membrane protein YfbV OS=Escherichia coli (strain K12) OX=83333 GN=yfbV PE=1 SV=1	yfbV	17.213	16.6	1	1	1	1	0	0	1	0	0	0	0	0	1	0	0	0	0	0	1	0	0	0	0	0	1	0	0	0	0	0	0	0	0	0
P0A8E1	UPF0227 protein YcfP OS=Escherichia coli (strain K12) OX=83333 GN=ycfP PE=1 SV=1	ycfP	21.226	80	84	12	12	12	11	15	11	17	15	15	8	11	9	12	11	11	8	11	9	12	11	11	8	11	9	12	11	11	645760	656160	571830	995490	1092300	1004900	0.780148	0.792713	0.690833	1.20266	1.31962	1.21403	1.01611	0.885515	1.54158	1.6915	1.55615
P0A8E5	UPF0231 protein YacL OS=Escherichia coli (strain K12) OX=83333 GN=yacL PE=1 SV=1	yacL	13.941	14.2	10	1	1	1	2	1	1	2	2	2	1	1	1	1	1	1	1	1	1	1	1	1	1	1	1	1	1	1	25132	0	35191	78953	77293	74143
P0A8E7	UPF0234 protein YajQ OS=Escherichia coli (strain K12) OX=83333 GN=yajQ PE=1 SV=2	yajQ	18.344	70.6	79	11	11	11	17	12	12	13	14	11	11	11	11	11	11	10	11	11	11	11	11	10	11	11	11	11	11	10	3521600	3774700	3726700	3180100	3251300	3142200	1.02588	1.09961	1.08563	0.926396	0.947137	0.915355	1.07187	1.05824	0.903027	0.923245	0.892265
P0A8F0	Uracil phosphoribosyltransferase OS=Escherichia coli (strain K12) OX=83333 GN=upp PE=1 SV=1	upp	22.533	67.8	63	10	10	10	11	12	12	10	8	10	9	10	9	10	9	9	9	10	9	10	9	9	9	10	9	10	9	9	2364700	2501500	2220500	917150	916350	883630	1.44721	1.53093	1.35896	0.561301	0.560811	0.540787	1.05785	0.93902	0.38785	0.387512	0.373675
P0A8F4	Uridine kinase OS=Escherichia coli (strain K12) OX=83333 GN=udk PE=3 SV=1	udk	24.353	65.7	71	13	13	13	10	10	11	14	15	11	11	11	13	13	12	12	11	11	13	13	12	12	11	11	13	13	12	12	451460	432040	429450	360130	343110	375370	1.13263	1.08391	1.07741	0.903502	0.860802	0.941737	0.956984	0.951247	0.797701	0.760001	0.831458
P0A8F8	UvrABC system protein B OS=Escherichia coli (strain K12) OX=83333 GN=uvrB PE=1 SV=2	uvrB	76.225	43.5	118	24	24	24	14	12	12	27	25	28	15	18	17	21	24	24	15	18	17	21	24	24	15	18	17	21	24	24	1690000	1559600	1582600	3848000	3520200	3912500	0.629309	0.580752	0.589317	1.43289	1.31083	1.45691	0.92284	0.93645	2.27692	2.08296	2.31509
P0A8G0	UvrABC system protein C OS=Escherichia coli (strain K12) OX=83333 GN=uvrC PE=1 SV=1	uvrC	68.187	28.7	48	15	15	15	6	5	5	11	9	12	11	12	7	15	13	14	11	12	7	15	13	14	11	12	7	15	13	14	69711	72540	65291	133790	140210	143450	0.669234	0.696393	0.626802	1.2844	1.34603	1.37714	1.04058	0.936595	1.91921	2.0113	2.05778
P0A8G3	Uronate isomerase OS=Escherichia coli (strain K12) OX=83333 GN=uxaC PE=2 SV=1	uxaC	53.987	63.6	99	24	24	24	13	15	14	22	14	21	16	20	15	21	19	23	16	20	15	21	19	23	16	20	15	21	19	23	1031900	1045200	1008000	1239400	1087300	1181000	0.939115	0.95122	0.917364	1.12796	0.989534	1.07481	1.01289	0.976839	1.20109	1.05369	1.14449
P0A8G6	NAD(P)H dehydrogenase (quinone) OS=Escherichia coli (strain K12) OX=83333 GN=wrbA PE=1 SV=2	wrbA	20.845	29.8	18	4	4	4	2	2	2	3	5	4	4	3	4	4	4	4	4	3	4	4	4	4	4	3	4	4	4	4	79376	121780	97536	229900	245390	271790	0.455411	0.698699	0.559602	1.31903	1.4079	1.55936	1.53422	1.22878	2.89634	3.09149	3.42408
P0A8G9	Exodeoxyribonuclease 7 small subunit OS=Escherichia coli (strain K12) OX=83333 GN=xseB PE=1 SV=2	xseB	8.9518	47.5	12	3	3	3	2	2	1	2	2	3	3	3	3	3	3	3	3	3	3	3	3	3	3	3	3	3	3	3	402550	375700	357770	503330	386250	529380	0.94533	0.882277	0.840171	1.182	0.907052	1.24317	0.9333	0.888759	1.25035	0.959508	1.31507
P0A8H3	Zinc transporter ZupT OS=Escherichia coli (strain K12) OX=83333 GN=zupT PE=1 SV=1	zupT	26.484	5.1	15	1	1	1	1	0	3	4	3	4	1	1	1	1	1	1	1	1	1	1	1	1	1	1	1	1	1	1	453450	0	443120	1161200	953840	1389100
P0A8H6	Der GTPase-activating protein YihI OS=Escherichia coli (strain K12) OX=83333 GN=yihI PE=1 SV=1	yihI	19.059	51.5	38	6	6	6	8	8	9	4	3	6	6	6	6	4	5	6	6	6	6	4	5	6	6	6	6	4	5	6	384140	410200	331950	152930	120120	180040	1.45933	1.55833	1.26106	0.580975	0.456331	0.683965	1.06784	0.864138	0.39811	0.312698	0.468683
P0A8H8	DNA gyrase inhibitor YacG OS=Escherichia coli (strain K12) OX=83333 GN=yacG PE=1 SV=1	yacG	7.3061	98.5	29	6	6	6	5	4	6	5	5	4	4	3	6	4	4	6	4	3	6	4	4	6	4	3	6	4	4	6	176940	172980	204010	213860	179920	164300	0.954704	0.933337	1.10076	1.15391	0.970783	0.886503	0.97762	1.15299	1.20866	1.01684	0.928563
P0A8I1	Putative pre-16S rRNA nuclease OS=Escherichia coli (strain K12) OX=83333 GN=yqgF PE=1 SV=1	yqgF	15.186	31.9	17	4	4	4	2	3	3	3	3	3	4	4	4	3	3	4	4	4	4	3	3	4	4	4	4	3	3	4	168700	175990	141010	169050	167770	181280	1.00837	1.05194	0.842857	1.01046	1.00281	1.08356	1.04321	0.835862	1.00207	0.994487	1.07457
P0A8I3	Peroxide stress resistance protein YaaA OS=Escherichia coli (strain K12) OX=83333 GN=yaaA PE=1 SV=1	yaaA	29.585	56.2	96	15	15	15	17	13	16	16	18	16	13	13	14	13	13	13	13	13	14	13	13	13	13	13	14	13	13	13	675790	728160	617290	496440	515600	545400	1.13303	1.22083	1.03495	0.832329	0.864453	0.914415	1.07749	0.913435	0.734607	0.762959	0.807055
P0A8I5	tRNA (guanine-N(7)-)-methyltransferase OS=Escherichia coli (strain K12) OX=83333 GN=trmB PE=1 SV=1	trmB	27.307	40.6	43	7	7	7	7	9	9	6	5	7	6	6	7	5	4	5	6	6	7	5	4	5	6	6	7	5	4	5	665880	596180	648290	222790	237640	258710	1.51941	1.36037	1.47928	0.508365	0.54225	0.590327	0.895326	0.973584	0.33458	0.356881	0.388523
P0A8I8	Ribosomal RNA large subunit methyltransferase H OS=Escherichia coli (strain K12) OX=83333 GN=rlmH PE=1 SV=1	rlmH	17.341	67.1	44	8	8	8	7	7	6	8	9	7	8	8	8	7	7	7	8	8	8	7	7	7	8	8	8	7	7	7	97347	96053	97222	62139	65467	64158	1.21082	1.19472	1.20926	0.772896	0.81429	0.798008	0.986707	0.998716	0.638325	0.672512	0.659065
P0A8J2	Primosomal protein 1 OS=Escherichia coli (strain K12) OX=83333 GN=dnaT PE=1 SV=2	dnaT	19.455	56.4	33	7	7	7	3	4	6	7	8	5	4	4	5	7	7	6	4	4	5	7	7	6	4	4	5	7	7	6	117570	98862	110080	101220	105280	102510	1.10999	0.933362	1.03927	0.955624	0.993955	0.967803	0.840878	0.936293	0.860934	0.895467	0.871906
P0A8J4	UPF0250 protein YbeD OS=Escherichia coli (strain K12) OX=83333 GN=ybeD PE=1 SV=1	ybeD	9.8272	55.2	48	4	4	4	8	9	8	7	8	8	4	4	4	4	4	4	4	4	4	4	4	4	4	4	4	4	4	4	1414300	1181900	1118500	2612900	2749600	2292600	0.746346	0.623705	0.590248	1.37886	1.451	1.20984	0.835678	0.790851	1.84749	1.94414	1.62101
P0A8J8	ATP-dependent RNA helicase RhlB OS=Escherichia coli (strain K12) OX=83333 GN=rhlB PE=1 SV=2	rhlB	47.125	76	183	25	25	25	33	26	39	28	28	29	24	23	25	23	24	23	24	23	25	23	24	23	24	23	25	23	24	23	888050	880770	830360	764760	738750	801190	1.08655	1.07764	1.01596	0.9357	0.903876	0.980273	0.991802	0.935037	0.861168	0.831879	0.90219
P0A8K1	Phosphatidylserine decarboxylase proenzyme OS=Escherichia coli (strain K12) OX=83333 GN=psd PE=1 SV=1	psd	35.934	50.6	53	9	9	9	9	7	9	10	9	9	9	9	9	9	9	9	9	9	9	9	9	9	9	9	9	9	9	9	260450	258420	257110	298760	315290	314060	0.917029	0.909882	0.905269	1.05192	1.11012	1.10579	0.992206	0.987176	1.14709	1.21056	1.20584
P0A8K5	UPF0253 protein YaeP OS=Escherichia coli (strain K12) OX=83333 GN=yaeP PE=3 SV=1	yaeP	7.2141	56.1	7	2	2	2	0	0	0	2	4	1	2	2	2	2	2	2	2	2	2	2	2	2	2	2	2	2	2	2	257580	294820	74247	413770	955540	314370	0.668944	0.765658	0.192822	1.07458	2.48157	0.81643	1.14458	0.288248	1.60637	3.70968	1.22048
P0A8L1	Serine--tRNA ligase OS=Escherichia coli (strain K12) OX=83333 GN=serS PE=1 SV=1	serS	48.413	77.7	252	28	28	28	37	36	41	44	49	45	25	25	27	26	26	27	25	25	27	26	26	27	25	25	27	26	26	27	3300100	3497400	3100000	5473000	5757200	5884000	0.733038	0.776863	0.68859	1.2157	1.27882	1.30699	1.05979	0.939365	1.65843	1.74455	1.78298
P0A8L5	UPF0260 protein YcgN OS=Escherichia coli (strain K12) OX=83333 GN=ycgN PE=3 SV=1	ycgN	17.91	32	24	3	3	3	3	4	3	4	5	5	3	3	2	3	3	3	3	3	2	3	3	3	3	3	2	3	3	3	208000	208830	178350	214570	220080	220640	0.998025	1.00201	0.855758	1.02955	1.05599	1.05867	1.00399	0.857452	1.03159	1.05808	1.06077
P0A8L7	UPF0263 protein YciU OS=Escherichia coli (strain K12) OX=83333 GN=yciU PE=1 SV=1	yciU	12.687	14.7	16	3	3	3	3	2	3	3	3	2	3	2	3	3	3	3	3	2	3	3	3	3	3	2	3	3	3	3	182270	212290	221660	264450	270320	299830	0.753794	0.877945	0.916695	1.09366	1.11793	1.23997	1.1647	1.21611	1.45087	1.48307	1.64498
P0A8M0	Asparagine--tRNA ligase OS=Escherichia coli (strain K12) OX=83333 GN=asnS PE=1 SV=2	asnS	52.57	57.1	183	24	24	24	32	29	34	28	28	32	23	22	23	24	22	23	23	22	23	24	22	23	23	22	23	24	22	23	4745900	4727500	4461700	3605800	3627600	3678700	1.14602	1.14158	1.07739	0.870714	0.875978	0.888317	0.996123	0.940117	0.759772	0.764365	0.775132
P0A8M3	Threonine--tRNA ligase OS=Escherichia coli (strain K12) OX=83333 GN=thrS PE=1 SV=1	thrS	74.013	58.6	276	38	38	38	49	46	52	41	43	45	34	35	37	35	35	36	34	35	37	35	35	36	34	35	37	35	35	36	2117300	2074100	2193400	1265500	1314300	1329200	1.23412	1.20894	1.27848	0.737628	0.766073	0.774758	0.979597	1.03594	0.597695	0.620743	0.627781
P0A8M6	UPF0265 protein YeeX OS=Escherichia coli (strain K12) OX=83333 GN=yeeX PE=1 SV=1	yeeX	12.778	58.7	93	8	8	8	13	14	17	13	19	17	8	8	8	8	8	7	8	8	8	8	8	7	8	8	8	8	8	7	3000400	3003900	2754000	3604600	4204200	4419900	0.857788	0.858789	0.787345	1.03052	1.20194	1.26361	1.00117	0.917878	1.20137	1.40121	1.4731
P0A8N0	Macrodomain Ter protein OS=Escherichia coli (strain K12) OX=83333 GN=matP PE=1 SV=1	matP	17.693	26.7	25	5	5	5	2	3	4	5	5	6	5	5	5	5	5	5	5	5	5	5	5	5	5	5	5	5	5	5	75043	76454	136310	195040	208030	162900	0.527372	0.537288	0.957932	1.37066	1.46195	1.1448	1.0188	1.81643	2.59904	2.77214	2.17076
P0A8N3	Lysine--tRNA ligase OS=Escherichia coli (strain K12) OX=83333 GN=lysS PE=1 SV=2	lysS	57.603	77.4	257	35	24	35	41	39	47	44	42	44	31	28	35	33	31	32	22	19	24	23	22	23	31	28	35	33	31	32	1734600	1696000	1693600	1411800	1457100	1458400	1.10116	1.07665	1.07513	0.896239	0.924996	0.925821	0.977747	0.976363	0.813905	0.840021	0.84077
P0A8N5	Lysine--tRNA ligase, heat inducible OS=Escherichia coli (strain K12) OX=83333 GN=lysU PE=1 SV=2	lysU	57.826	61	79	29	18	18	11	14	11	15	13	15	21	23	25	27	26	22	12	14	14	17	17	13	12	14	14	17	17	13	1388000	1205100	1263200	1576500	1625000	1682300	0.95285	0.82729	0.867175	1.08225	1.11555	1.15488	0.868228	0.910086	1.13581	1.17075	1.21203
P0A8N7	Elongation factor P--(R)-beta-lysine ligase OS=Escherichia coli (strain K12) OX=83333 GN=epmA PE=1 SV=1	epmA	36.976	34.2	30	7	7	7	10	4	6	3	3	4	7	6	6	4	3	4	7	6	6	4	3	4	7	6	6	4	3	4	124560	135410	111990	30713	37972	40552	1.55313	1.68841	1.39639	0.382957	0.473469	0.505639	1.08711	0.899085	0.246572	0.304849	0.325562
P0A8P1	Leucyl/phenylalanyl-tRNA--protein transferase OS=Escherichia coli (strain K12) OX=83333 GN=aat PE=1 SV=1	aat	26.618	9	6	1	1	1	1	1	1	1	1	1	1	1	1	1	1	1	1	1	1	1	1	1	1	1	1	1	1	1	0	0	0	0	0	0
P0A8P3	Probable Fe(2+)-trafficking protein OS=Escherichia coli (strain K12) OX=83333 GN=yggX PE=1 SV=2	yggX	10.952	95.6	83	11	11	11	13	12	14	17	14	13	11	11	11	11	11	10	11	11	11	11	11	10	11	11	11	11	11	10	2092500	2146500	2002600	2326400	2265500	2280300	0.957388	0.982095	0.916256	1.06441	1.03654	1.04331	1.02581	0.957037	1.11178	1.08268	1.08975
P0A8P6	Tyrosine recombinase XerC OS=Escherichia coli (strain K12) OX=83333 GN=xerC PE=1 SV=1	xerC	33.867	27.9	23	7	7	7	2	3	4	4	5	5	7	6	7	6	6	7	7	6	7	6	6	7	7	6	7	6	6	7	40997	40981	39311	35625	40326	39245	1.04016	1.03975	0.997382	0.903863	1.02313	0.995708	0.99961	0.958875	0.868966	0.983633	0.957265
P0A8P8	Tyrosine recombinase XerD OS=Escherichia coli (strain K12) OX=83333 GN=xerD PE=1 SV=1	xerD	34.246	28.2	17	6	6	6	3	1	3	2	4	4	4	3	4	3	5	4	4	3	4	3	5	4	4	3	4	3	5	4	12861	17554	10973	14360	15983	16127	0.878304	1.1988	0.749368	0.980673	1.09151	1.10135	1.3649	0.8532	1.11655	1.24275	1.25395
P0A8Q6	ATP-dependent Clp protease adapter protein ClpS OS=Escherichia coli (strain K12) OX=83333 GN=clpS PE=1 SV=1	clpS	12.179	67	24	6	6	6	4	4	4	4	3	5	4	4	6	5	5	6	4	4	6	5	5	6	4	4	6	5	5	6	94931	93044	96392	75956	97322	101930	1.01789	0.997657	1.03356	0.814432	1.04353	1.09294	0.980122	1.01539	0.800118	1.02519	1.07373
P0A8R0	Regulator of ribonuclease activity A OS=Escherichia coli (strain K12) OX=83333 GN=rraA PE=1 SV=1	rraA	17.36	46.6	27	5	5	5	5	3	4	4	5	6	4	4	4	5	5	5	4	4	4	5	5	5	4	4	4	5	5	5	664560	713980	659550	1535700	1414200	1425800	0.621685	0.667917	0.616999	1.43662	1.32296	1.33381	1.07436	0.992461	2.31085	2.12802	2.14548
P0A8R4	Protein SlyX OS=Escherichia coli (strain K12) OX=83333 GN=slyX PE=3 SV=1	slyX	8.2142	48.6	9	3	3	3	1	1	1	2	2	2	2	2	1	3	2	2	2	2	1	3	2	2	2	2	1	3	2	2	302690	217250	0	158920	258490	286180	1.23695	0.8878		0.649432	1.05633	1.16949	0.717731		0.525026	0.853976	0.945456
P0A8R7	UPF0283 membrane protein YcjF OS=Escherichia coli (strain K12) OX=83333 GN=ycjF PE=1 SV=1	ycjF	39.392	32.6	54	9	9	9	8	5	8	10	11	12	8	6	8	9	9	9	8	6	8	9	9	9	8	6	8	9	9	9	118710	125400	119980	168280	184230	183570	0.791251	0.835842	0.799716	1.12165	1.22797	1.22357	1.05636	1.0107	1.41757	1.55193	1.54637
P0A8R9	HTH-type transcriptional regulator HdfR OS=Escherichia coli (strain K12) OX=83333 GN=hdfR PE=3 SV=1	hdfR	31.746	31.2	39	7	7	7	2	4	7	8	9	9	5	5	6	7	7	7	5	5	6	7	7	7	5	5	6	7	7	7	453430	383770	430560	648110	722730	719270	0.81021	0.685738	0.769345	1.15807	1.29141	1.28523	0.846371	0.949562	1.42935	1.59392	1.58629
P0A8S1	HTH-type transcriptional regulator ArgP OS=Escherichia coli (strain K12) OX=83333 GN=argP PE=1 SV=1	argP	33.471	46.8	76	12	12	12	14	11	10	13	14	14	12	12	11	12	12	12	12	12	11	12	12	12	12	12	11	12	12	12	310580	299590	294790	338390	349450	350910	0.958723	0.924798	0.909981	1.04457	1.07871	1.08322	0.964615	0.94916	1.08954	1.12515	1.12985
P0A8S9	Flagellar transcriptional regulator FlhD OS=Escherichia coli (strain K12) OX=83333 GN=flhD PE=1 SV=1	flhD	13.316	49.1	12	5	5	5	5	3	3	1	0	0	5	5	4	1	1	1	5	5	4	1	1	1	5	5	4	1	1	1	629030	525890	582370	0	0	0	1.08623	0.908121	1.00565				0.836033	0.925822
P0A8T1	Ribosomal protein L11 methyltransferase OS=Escherichia coli (strain K12) OX=83333 GN=prmA PE=1 SV=1	prmA	31.877	28.3	36	7	7	7	7	7	8	5	4	5	6	6	7	6	6	6	6	6	7	6	6	6	6	6	7	6	6	6	559060	541530	561120	278610	295920	294840	1.32527	1.28371	1.33015	0.660453	0.701487	0.698927	0.968644	1.00368	0.498354	0.529317	0.527385
P0A8T5	Flagellar hook-basal body complex protein FliE OS=Escherichia coli (strain K12) OX=83333 GN=fliE PE=3 SV=2	fliE	11.127	38.5	4	2	2	2	2	1	1	0	0	0	2	2	2	0	0	0	2	2	2	0	0	0	2	2	2	0	0	0	44993	29493	31812	0	0	0	1.26982	0.832367	0.897816				0.655502	0.707043
P0A8T7	DNA-directed RNA polymerase subunit beta' OS=Escherichia coli (strain K12) OX=83333 GN=rpoC PE=1 SV=1	rpoC	155.16	69.6	708	88	88	88	115	106	119	119	127	122	81	77	87	83	84	82	81	77	87	83	84	82	81	77	87	83	84	82	4860700	4871300	4890400	4336800	4365800	4326700	1.0547	1.057	1.06114	0.94102	0.947312	0.938828	1.00218	1.00611	0.892217	0.898183	0.890139
P0A8U0	Protein Syd OS=Escherichia coli (strain K12) OX=83333 GN=syd PE=1 SV=1	syd	20.708	30.4	28	6	6	6	4	4	5	6	6	3	4	4	5	5	6	3	4	4	5	5	6	3	4	4	5	5	6	3	117120	96165	109330	144400	165570	167500	0.878307	0.721161	0.819888	1.08288	1.24164	1.25612	0.821081	0.933487	1.23292	1.41368	1.43016
P0A8U2	UPF0294 protein YafD OS=Escherichia coli (strain K12) OX=83333 GN=yafD PE=3 SV=1	yafD	29.991	33.8	26	7	7	7	3	4	3	5	6	5	5	6	5	7	7	7	5	6	5	7	7	7	5	6	5	7	7	7	92679	81550	77847	232040	232020	232070	0.586449	0.516027	0.492595	1.46829	1.46816	1.46848	0.879919	0.839964	2.5037	2.50348	2.50402
P0A8U6	Met repressor OS=Escherichia coli (strain K12) OX=83333 GN=metJ PE=1 SV=2	metJ	12.141	60	32	6	6	6	5	4	7	6	6	4	6	5	6	6	6	6	6	5	6	6	6	6	6	5	6	6	6	6	1217800	1172400	1416400	942890	1003400	990790	1.0835	1.04311	1.2602	0.83891	0.892747	0.881528	0.96272	1.16308	0.774257	0.823945	0.81359
P0A8V0	Ribonuclease BN OS=Escherichia coli (strain K12) OX=83333 GN=rbn PE=1 SV=1	rbn	32.929	26.6	30	7	7	7	4	2	3	9	6	6	4	4	2	7	5	5	4	4	2	7	5	5	4	4	2	7	5	5	57133	49770	55067	50772	44629	50144	1.11474	0.971075	1.07443	0.990625	0.870767	0.978372	0.871125	0.963839	0.888663	0.781142	0.877671
P0A8V2	DNA-directed RNA polymerase subunit beta OS=Escherichia coli (strain K12) OX=83333 GN=rpoB PE=1 SV=1	rpoB	150.63	66.8	623	77	76	77	98	92	110	102	118	103	68	70	74	72	73	72	68	69	74	72	72	71	68	70	74	72	73	72	5003500	5075100	4861600	4373500	4413000	4375300	1.06829	1.08357	1.03799	0.933777	0.942211	0.934161	1.01431	0.97164	0.874088	0.881983	0.874448
P0A8V6	Fatty acid metabolism regulator protein OS=Escherichia coli (strain K12) OX=83333 GN=fadR PE=1 SV=2	fadR	26.968	84.5	93	15	15	15	15	17	15	15	16	15	14	14	14	13	14	12	14	14	14	13	14	12	14	14	14	13	14	12	496670	451590	446840	325330	338240	364480	1.22981	1.11819	1.10643	0.805555	0.837521	0.902495	0.909236	0.899672	0.655022	0.681016	0.733847
P0A8W0	HTH-type transcriptional repressor NanR OS=Escherichia coli (strain K12) OX=83333 GN=nanR PE=1 SV=1	nanR	29.524	49	60	10	10	10	9	11	9	9	12	10	8	9	9	9	10	9	8	9	9	9	10	9	8	9	9	9	10	9	212600	182750	228330	318660	328180	332480	0.795758	0.68403	0.854635	1.19274	1.22837	1.24447	0.859595	1.07399	1.49887	1.54365	1.56388
P0A8W2	Transcriptional regulator SlyA OS=Escherichia coli (strain K12) OX=83333 GN=slyA PE=3 SV=1	slyA	16.353	68.8	43	6	6	6	6	5	6	8	10	8	4	4	6	6	6	6	4	4	6	6	6	6	4	4	6	6	6	6	394560	353590	337300	467340	532550	537020	0.902759	0.809019	0.771748	1.06928	1.21848	1.22871	0.896163	0.854876	1.18446	1.34973	1.36106
P0A8W5	UPF0301 protein YqgE OS=Escherichia coli (strain K12) OX=83333 GN=yqgE PE=1 SV=1	yqgE	20.686	41.7	38	5	5	5	6	8	6	6	5	7	5	5	5	4	4	5	5	5	5	4	4	5	5	5	5	4	4	5	333770	329000	320330	437050	446250	448210	0.865208	0.852843	0.830369	1.13293	1.15678	1.16186	0.985709	0.959733	1.30943	1.337	1.34287
P0A8W8	UPF0304 protein YfbU OS=Escherichia coli (strain K12) OX=83333 GN=yfbU PE=1 SV=1	yfbU	19.536	93.3	147	16	16	16	20	19	24	27	28	29	16	15	16	16	16	16	16	15	16	16	16	16	16	15	16	16	16	16	1479100	1443100	1670000	2989000	3120100	2927500	0.651165	0.635316	0.735208	1.31589	1.37361	1.28881	0.975661	1.12906	2.02082	2.10946	1.97924
P0A8X0	UPF0307 protein YjgA OS=Escherichia coli (strain K12) OX=83333 GN=yjgA PE=1 SV=1	yjgA	21.359	38.8	43	7	7	7	7	6	8	8	7	7	7	7	7	7	6	7	7	7	7	7	6	7	7	7	7	7	6	7	247910	231010	235850	198680	202300	212900	1.11953	1.04321	1.06507	0.897211	0.913559	0.961427	0.93183	0.951353	0.80142	0.816022	0.858779
P0A8X2	Protein YceI OS=Escherichia coli (strain K12) OX=83333 GN=yceI PE=1 SV=1	yceI	20.912	61.3	63	10	10	10	9	10	11	11	10	12	8	10	10	10	10	9	8	10	10	10	10	9	8	10	10	10	10	9	2215300	2303200	2195500	2459400	2623200	2578800	0.924621	0.961309	0.916357	1.0265	1.09487	1.07634	1.03968	0.991062	1.11019	1.18413	1.16409
P0A8Y1	Pyrimidine 5'-nucleotidase YjjG OS=Escherichia coli (strain K12) OX=83333 GN=yjjG PE=1 SV=1	yjjG	25.3	30.2	13	3	3	3	2	3	3	2	2	1	3	3	3	3	3	2	3	3	3	3	3	2	3	3	3	3	3	2	152050	159200	179840	164500	110650	110000	1.04115	1.09011	1.23144	1.1264	0.757669	0.753218	1.04702	1.18277	1.08188	0.727721	0.723446
P0A8Y3	Alpha-D-glucose 1-phosphate phosphatase YihX OS=Escherichia coli (strain K12) OX=83333 GN=yihX PE=1 SV=1	yihX	22.732	35.2	49	6	6	6	6	7	10	9	9	8	5	6	6	6	6	5	5	6	6	6	6	5	5	6	6	6	6	5	160210	162080	133390	262350	294350	287100	0.739727	0.748361	0.615893	1.21133	1.35908	1.32561	1.01167	0.832595	1.63754	1.83728	1.79202
P0A8Y5	Sugar phosphatase YidA OS=Escherichia coli (strain K12) OX=83333 GN=yidA PE=1 SV=1	yidA	29.721	60.4	64	12	12	12	10	11	10	11	11	11	10	12	10	11	11	11	10	12	10	11	11	11	10	12	10	11	11	11	561310	509940	594920	801480	796770	779350	0.832852	0.756631	0.882721	1.18921	1.18222	1.15637	0.908482	1.05988	1.42787	1.41948	1.38845
P0A8Y8	Proofreading thioesterase EntH OS=Escherichia coli (strain K12) OX=83333 GN=entH PE=1 SV=1	entH	14.97	34.3	4	3	2	3	1	2	1	0	0	0	1	2	2	0	0	0	1	2	1	0	0	0	1	2	2	0	0	0	0	0	0	0	0	0
P0A8Z0	Acyl-CoA thioester hydrolase YciA OS=Escherichia coli (strain K12) OX=83333 GN=yciA PE=3 SV=1	yciA	14.23	41.7	37	6	6	6	7	7	5	6	6	6	6	6	5	6	6	6	6	6	5	6	6	6	6	6	5	6	6	6	300910	289210	282910	210390	210270	206660	1.20336	1.15657	1.13138	0.841364	0.840884	0.826447	0.961118	0.940181	0.699179	0.69878	0.686783
P0A8Z3	Acyl-CoA thioester hydrolase YbgC OS=Escherichia coli (strain K12) OX=83333 GN=ybgC PE=1 SV=1	ybgC	15.562	51.5	31	6	6	6	4	1	6	7	7	6	3	2	5	6	6	5	3	2	5	6	6	5	3	2	5	6	6	5	111190	104580	81118	138690	143060	131180	0.939875	0.884001	0.68568	1.17233	1.20927	1.10885	0.940552	0.729544	1.24732	1.28663	1.17978
P0A8Z7	Esterase YqiA OS=Escherichia coli (strain K12) OX=83333 GN=yqiA PE=4 SV=1	yqiA	21.641	12.4	7	2	2	2	1	1	2	1	1	1	2	2	2	1	1	1	2	2	2	1	1	1	2	2	2	1	1	1	37911	35805	62144	0	0	0	0.837134	0.79063	1.37224				0.944449	1.63921
P0A903	Outer membrane protein assembly factor BamC OS=Escherichia coli (strain K12) OX=83333 GN=bamC PE=1 SV=1	bamC	36.842	71.8	144	20	20	20	22	23	23	24	27	25	19	19	19	19	19	19	19	19	19	19	19	19	19	19	19	19	19	19	1052000	1035800	1032000	1297000	1309100	1256300	0.904013	0.890092	0.886827	1.11455	1.12495	1.07957	0.984601	0.980989	1.23289	1.24439	1.1942
P0A905	Outer membrane lipoprotein SlyB OS=Escherichia coli (strain K12) OX=83333 GN=slyB PE=2 SV=1	slyB	15.601	70.3	57	6	6	6	8	10	9	10	10	10	5	6	6	6	6	6	5	6	6	6	6	6	5	6	6	6	6	6	5207500	5458600	5085000	5944500	5950000	5464800	0.943661	0.989164	0.921463	1.07721	1.07821	0.990287	1.04822	0.976476	1.14153	1.14258	1.04941
P0A908	MltA-interacting protein OS=Escherichia coli (strain K12) OX=83333 GN=mipA PE=1 SV=1	mipA	27.831	44.4	66	7	7	7	10	11	14	9	11	11	7	7	7	7	7	7	7	7	7	7	7	7	7	7	7	7	7	7	5161700	4889900	5043400	2017700	2323300	2076000	1.43967	1.36386	1.40668	0.562765	0.648001	0.579026	0.947343	0.977081	0.390898	0.450104	0.402193
P0A910	Outer membrane protein A OS=Escherichia coli (strain K12) OX=83333 GN=ompA PE=1 SV=1	ompA	37.2	71.1	474	24	24	24	74	66	79	85	84	86	22	19	23	22	23	22	22	19	23	22	23	22	22	19	23	22	23	22	28950000	29833000	26943000	36976000	36891000	37919000	0.87944	0.906264	0.818472	1.12325	1.12067	1.1519	1.0305	0.930674	1.27724	1.2743	1.30981
P0A912	Peptidoglycan-associated lipoprotein OS=Escherichia coli (strain K12) OX=83333 GN=pal PE=1 SV=1	pal	18.824	50.9	162	8	8	8	26	24	28	26	26	32	8	8	8	8	8	8	8	8	8	8	8	8	8	8	8	8	8	8	9404500	8698600	9815100	10594000	10732000	10112000	0.95065	0.879295	0.992156	1.07089	1.08484	1.02217	0.92494	1.04366	1.12648	1.14116	1.07523
P0A915	Outer membrane protein W OS=Escherichia coli (strain K12) OX=83333 GN=ompW PE=1 SV=1	ompW	22.928	25.5	13	3	3	3	3	3	3	2	1	1	3	3	3	2	3	2	3	3	3	2	3	2	3	3	3	2	3	2	258810	334460	274470	246780	218570	223840	0.997386	1.28892	1.05774	0.951025	0.842311	0.862621	1.2923	1.06051	0.953518	0.844519	0.864882
P0A917	Outer membrane protein X OS=Escherichia coli (strain K12) OX=83333 GN=ompX PE=1 SV=1	ompX	18.602	42.7	47	5	5	5	8	7	7	7	8	10	5	5	5	5	5	5	5	5	5	5	5	5	5	5	5	5	5	5	5155100	5644400	5202900	7655800	7186200	6828600	0.821028	0.898957	0.828641	1.2193	1.14451	1.08756	1.09492	1.00927	1.48509	1.394	1.32463
P0A921	Phospholipase A1 OS=Escherichia coli (strain K12) OX=83333 GN=pldA PE=1 SV=1	pldA	33.163	46	43	9	9	9	8	7	8	7	7	6	9	8	8	7	7	7	9	8	8	7	7	7	9	8	8	7	7	7	276580	285830	265710	190130	203690	214780	1.15505	1.19368	1.10965	0.794017	0.850646	0.89696	1.03344	0.960699	0.687432	0.73646	0.776557
P0A924	Phosphatidylglycerophosphatase B OS=Escherichia coli (strain K12) OX=83333 GN=pgpB PE=1 SV=1	pgpB	29.021	11.8	11	3	3	3	0	3	0	2	3	3	3	3	3	3	3	2	3	3	3	3	3	2	3	3	3	3	3	2	261620	224950	161940	91719	187520	362300	1.21679	1.04624	0.753181	0.426584	0.872153	1.68505	0.859835	0.618989	0.350581	0.716765	1.38483
P0A927	Nucleoside-specific channel-forming protein Tsx OS=Escherichia coli (strain K12) OX=83333 GN=tsx PE=1 SV=1	tsx	33.589	33	54	6	6	6	10	9	10	9	7	9	6	6	6	6	6	6	6	6	6	6	6	6	6	6	6	6	6	6	2910500	2994300	2632300	1121100	1193600	1214200	1.44729	1.48896	1.30895	0.557484	0.593536	0.603779	1.02879	0.904415	0.385192	0.410101	0.417179
P0A932	Putative polysaccharide export protein GfcE OS=Escherichia coli (strain K12) OX=83333 GN=gfcE PE=3 SV=1	gfcE	41.74	5.8	1	1	1	1	0	0	1	0	0	0	1	0	1	0	0	0	1	0	1	0	0	0	1	0	1	0	0	0	0	0	0	0	0	0
P0A935	Membrane-bound lytic murein transglycosylase A OS=Escherichia coli (strain K12) OX=83333 GN=mltA PE=1 SV=1	mltA	40.41	32.1	52	10	10	10	8	7	10	8	11	8	9	8	10	8	8	8	9	8	10	8	8	8	9	8	10	8	8	8	236720	270090	266890	321880	342450	329550	0.803539	0.916813	0.905951	1.09261	1.16244	1.11865	1.14097	1.12745	1.35975	1.44665	1.39215
P0A937	Outer membrane protein assembly factor BamE OS=Escherichia coli (strain K12) OX=83333 GN=bamE PE=1 SV=1	bamE	12.302	17.7	13	1	1	1	2	3	2	2	2	2	1	1	1	1	1	1	1	1	1	1	1	1	1	1	1	1	1	1	1212200	1184800	1171000	1367600	1436500	1446300
P0A940	Outer membrane protein assembly factor BamA OS=Escherichia coli (strain K12) OX=83333 GN=bamA PE=1 SV=1	bamA	90.552	54.6	266	36	36	36	42	45	45	46	43	45	35	34	35	35	34	34	35	34	35	35	34	34	35	34	35	35	34	34	1640400	1617400	1633000	1784100	1768900	1794400	0.961341	0.947862	0.957004	1.04555	1.03665	1.05159	0.985979	0.995489	1.0876	1.07833	1.09388
P0A944	[Ribosomal protein S18]-alanine N-acetyltransferase OS=Escherichia coli (strain K12) OX=83333 GN=rimI PE=1 SV=1	rimI	16.61	20.9	10	4	4	4	2	1	2	1	2	2	3	2	4	4	4	3	3	2	4	4	4	3	3	2	4	4	4	3	64183	61508	59864	45112	54477	50587	1.14704	1.09924	1.06986	0.806217	0.973583	0.904063	0.958322	0.932708	0.702865	0.848776	0.788168
P0A948	[Ribosomal protein S5]-alanine N-acetyltransferase OS=Escherichia coli (strain K12) OX=83333 GN=rimJ PE=1 SV=1	rimJ	22.688	55.7	36	9	9	9	7	4	6	7	5	7	7	9	7	8	7	8	7	9	7	8	7	8	7	9	7	8	7	8	116300	92575	109890	227620	213140	203660	0.724471	0.57668	0.684541	1.41792	1.32772	1.26867	0.796002	0.944884	1.95718	1.83267	1.75116
P0A951	Spermidine N(1)-acetyltransferase OS=Escherichia coli (strain K12) OX=83333 GN=speG PE=1 SV=2	speG	21.887	54.8	72	9	9	9	11	10	12	13	13	13	9	9	9	9	8	9	9	9	9	9	8	9	9	9	9	9	8	9	466660	412480	415050	518220	565660	533200	0.961766	0.850103	0.8554	1.06803	1.1658	1.0989	0.883898	0.889406	1.11049	1.21215	1.14259
P0A953	3-oxoacyl-[acyl-carrier-protein] synthase 1 OS=Escherichia coli (strain K12) OX=83333 GN=fabB PE=1 SV=1	fabB	42.613	60.1	138	15	15	15	21	20	22	23	26	26	12	12	15	14	14	15	12	12	15	14	14	15	12	12	15	14	14	15	2477700	2380200	2508400	3038900	2843300	2803800	0.92611	0.889667	0.937585	1.13587	1.06276	1.048	0.960649	1.01239	1.2265	1.14756	1.13161
P0A955	KHG/KDPG aldolase OS=Escherichia coli (strain K12) OX=83333 GN=eda PE=1 SV=1	eda	22.284	62.9	58	9	9	9	9	10	8	10	11	10	8	8	8	8	9	8	8	8	8	8	9	8	8	8	8	8	9	8	2457500	2584200	2437300	2851500	2830500	2840700	0.921465	0.968972	0.91389	1.0692	1.06132	1.06515	1.05156	0.99178	1.16033	1.15178	1.15593
P0A959	Glutamate-pyruvate aminotransferase AlaA OS=Escherichia coli (strain K12) OX=83333 GN=alaA PE=1 SV=1	alaA	45.517	56.5	100	16	16	16	20	16	19	14	17	14	14	13	14	14	14	13	14	13	14	14	14	13	14	13	14	14	14	13	337670	378750	342940	225480	205600	221610	1.18339	1.32736	1.20186	0.790211	0.72054	0.776648	1.12166	1.01561	0.667753	0.608878	0.656292
P0A962	L-asparaginase 1 OS=Escherichia coli (strain K12) OX=83333 GN=ansA PE=1 SV=1	ansA	37.127	42.9	48	10	10	10	9	7	11	7	6	8	9	10	10	9	9	8	9	10	10	9	9	8	9	10	10	9	9	8	456800	431820	415140	245080	242180	251770	1.34169	1.26832	1.21933	0.719839	0.711321	0.739489	0.945315	0.9088	0.536515	0.530166	0.55116
P0A964	Chemotaxis protein CheW OS=Escherichia coli (strain K12) OX=83333 GN=cheW PE=1 SV=1	cheW	18.084	62.9	40	8	8	8	13	10	12	2	2	1	8	8	8	3	2	3	8	8	8	3	2	3	8	8	8	3	2	3	4540000	4705800	4046000	29399	26575	33962	2.03561	2.10995	1.81411	0.0131817	0.0119155	0.0152276	1.03652	0.891189	0.00647555	0.00585352	0.00748062
P0A968	Cold shock-like protein CspD OS=Escherichia coli (strain K12) OX=83333 GN=cspD PE=1 SV=1	cspD	7.9689	78.4	13	3	3	3	3	2	3	1	2	2	3	3	3	2	3	1	3	3	3	2	3	1	3	3	3	2	3	1	245050	205170	188150	198990	158080	216650	1.21303	1.01562	0.931366	0.985026	0.782516	1.07245	0.837258	0.767802	0.812038	0.645093	0.884105
P0A972	Cold shock-like protein CspE OS=Escherichia coli (strain K12) OX=83333 GN=cspE PE=1 SV=2	cspE	7.4634	68.1	39	4	4	4	7	4	7	6	7	8	4	4	4	4	4	4	4	4	4	4	4	4	4	4	4	4	4	4	23237000	16159000	21130000	10764000	9425000	12138000	1.50153	1.04417	1.36538	0.695551	0.609027	0.784337	0.6954	0.909326	0.463227	0.405603	0.522357
P0A978	Cold shock-like protein CspG OS=Escherichia coli (strain K12) OX=83333 GN=cspG PE=1 SV=1	cspG	7.7806	31.4	6	2	1	1	2	1	1	1	1	0	2	2	2	2	2	2	1	1	1	1	1	1	1	1	1	1	1	1	0	0	0	0	0	0
P0A988	Beta sliding clamp OS=Escherichia coli (strain K12) OX=83333 GN=dnaN PE=1 SV=1	dnaN	40.586	36.3	78	10	10	10	13	11	13	12	15	14	9	10	10	10	10	9	9	10	10	10	10	9	9	10	10	10	10	9	406410	391150	403390	401550	405160	401400	1.0122	0.974197	1.00468	1.0001	1.00909	0.999726	0.962452	0.992569	0.988042	0.996924	0.987673
P0A991	Fructose-bisphosphate aldolase class 1 OS=Escherichia coli (strain K12) OX=83333 GN=fbaB PE=1 SV=2	fbaB	38.109	41.7	61	12	12	12	9	7	8	12	12	13	10	10	10	10	11	11	10	10	10	10	11	11	10	10	10	10	11	11	93940	89128	78026	326620	313140	346560	0.451847	0.428701	0.375301	1.57103	1.50619	1.66694	0.948776	0.830594	3.4769	3.3334	3.68916
P0A993	Fructose-1,6-bisphosphatase class 1 OS=Escherichia coli (strain K12) OX=83333 GN=fbp PE=1 SV=1	fbp	36.833	57.8	101	13	13	13	16	15	20	19	15	16	13	12	13	13	12	13	13	12	13	13	12	13	13	12	13	13	12	13	1949700	1849700	1836000	1092400	1167800	1220200	1.28329	1.21747	1.20845	0.719015	0.768643	0.803133	0.94871	0.941683	0.560291	0.598964	0.62584
P0A998	Bacterial non-heme ferritin OS=Escherichia coli (strain K12) OX=83333 GN=ftnA PE=1 SV=1	ftnA	19.424	64.2	43	7	7	7	8	8	7	8	6	6	6	6	7	7	6	6	6	6	7	7	6	6	6	6	7	7	6	6	1410800	1287800	1209600	1235000	1503500	1571700	1.02998	0.940183	0.883092	0.901635	1.09766	1.14745	0.912815	0.857386	0.87539	1.06571	1.11405
P0A9A2	Bacterial non-heme ferritin-like protein OS=Escherichia coli (strain K12) OX=83333 GN=ftnB PE=3 SV=1	ftnB	18.894	48.5	18	6	6	6	1	0	2	4	5	6	3	3	5	6	6	5	3	3	5	6	6	5	3	3	5	6	6	5	15601	7320.4	11643	54884	93338	78308	0.358514	0.168224	0.267558	1.26124	2.14493	1.79953	0.469226	0.746298	3.51798	5.98282	5.01942
P0A9A6	Cell division protein FtsZ OS=Escherichia coli (strain K12) OX=83333 GN=ftsZ PE=1 SV=1	ftsZ	40.323	87.5	260	26	26	26	41	36	39	53	47	44	25	25	24	26	26	24	25	25	24	26	26	24	25	25	24	26	26	24	2961800	3047300	2982300	3985100	4029600	3970500	0.847173	0.871628	0.853036	1.13987	1.1526	1.13569	1.02887	1.00692	1.3455	1.36052	1.34057
P0A9A9	Ferric uptake regulation protein OS=Escherichia coli (strain K12) OX=83333 GN=fur PE=1 SV=1	fur	16.795	79.1	75	8	8	8	11	12	13	14	13	12	7	8	8	8	8	8	7	8	8	8	8	8	7	8	8	8	8	8	1906000	1977800	2008600	2417800	2522700	2474300	0.859384	0.891758	0.905645	1.09015	1.13744	1.11562	1.03767	1.05383	1.26852	1.32356	1.29816
P0A9B2	Glyceraldehyde-3-phosphate dehydrogenase A OS=Escherichia coli (strain K12) OX=83333 GN=gapA PE=1 SV=2	gapA	35.532	80.7	312	28	28	28	56	42	61	43	53	57	25	17	27	23	25	21	25	17	27	23	25	21	25	17	27	23	25	21	21250000	22640000	22703000	20312000	21375000	20520000	0.989907	1.05466	1.05759	0.946211	0.99573	0.955901	1.06541	1.06838	0.955859	1.00588	0.965647
P0A9B6	D-erythrose-4-phosphate dehydrogenase OS=Escherichia coli (strain K12) OX=83333 GN=epd PE=1 SV=2	epd	37.299	46.3	52	11	11	11	8	9	10	9	9	7	11	11	11	11	10	10	11	11	11	11	10	10	11	11	11	11	10	10	205160	190070	199680	151440	155250	154950	1.16508	1.07938	1.13395	0.860007	0.881643	0.879939	0.926448	0.973289	0.738156	0.756726	0.755264
P0A9C3	Aldose 1-epimerase OS=Escherichia coli (strain K12) OX=83333 GN=galM PE=1 SV=1	galM	38.19	59.2	100	14	14	14	16	15	18	16	18	17	13	12	13	13	14	13	13	12	13	13	14	13	13	12	13	13	14	13	1024000	1080000	1025300	1075500	1151400	1127800	0.947563	0.999383	0.948766	0.995219	1.06545	1.04362	1.05469	1.00127	1.05029	1.12441	1.10137
P0A9C5	Glutamine synthetase OS=Escherichia coli (strain K12) OX=83333 GN=glnA PE=1 SV=2	glnA	51.903	72.1	253	28	28	28	51	47	52	36	34	33	26	26	28	24	24	24	26	26	28	24	24	24	26	26	28	24	24	24	7114700	6767600	6835600	2371600	2320100	2426300	1.53357	1.45875	1.47341	0.511196	0.500095	0.522987	0.951214	0.960771	0.333338	0.326099	0.341026
P0A9C9	Fructose-1,6-bisphosphatase 1 class 2 OS=Escherichia coli (strain K12) OX=83333 GN=glpX PE=1 SV=1	glpX	35.852	32.7	34	9	9	9	6	6	7	5	5	5	9	8	8	8	6	8	9	8	8	8	6	8	9	8	8	8	6	8	145430	149290	137940	107690	105320	109380	1.15566	1.18633	1.09614	0.855758	0.836925	0.869187	1.02654	0.948498	0.740494	0.724197	0.752114
P0A9D2	Glutathione S-transferase GstA OS=Escherichia coli (strain K12) OX=83333 GN=gstA PE=1 SV=1	gstA	22.868	76.6	140	17	17	17	19	16	20	28	30	27	14	13	15	17	16	16	14	13	15	17	16	16	14	13	15	17	16	16	1124900	978110	1117200	4531700	4570800	4588900	0.399099	0.34702	0.396367	1.60778	1.62166	1.62808	0.869508	0.993155	4.02854	4.06329	4.07938
P0A9D4	Serine acetyltransferase OS=Escherichia coli (strain K12) OX=83333 GN=cysE PE=1 SV=1	cysE	29.316	56.4	76	11	11	11	10	12	11	16	13	14	8	9	9	11	9	9	8	9	9	11	9	9	8	9	9	11	9	9	431700	434580	393030	815780	747220	832780	0.708656	0.713383	0.645177	1.33914	1.2266	1.36705	1.00667	0.910424	1.88969	1.73088	1.92907
P0A9D8	2,3,4,5-tetrahydropyridine-2,6-dicarboxylate N-succinyltransferase OS=Escherichia coli (strain K12) OX=83333 GN=dapD PE=1 SV=1	dapD	29.892	67.2	186	19	19	19	34	30	35	28	30	29	19	15	19	18	18	17	19	15	19	18	18	17	19	15	19	18	18	17	10352000	10661000	10082000	6673400	6681400	6735700	1.21347	1.24969	1.18182	0.782261	0.783198	0.789563	1.02985	0.973918	0.644648	0.645421	0.650667
P0A9E0	Arabinose operon regulatory protein OS=Escherichia coli (strain K12) OX=83333 GN=araC PE=1 SV=1	araC	33.384	3.8	3	1	1	1	1	0	1	0	0	1	1	1	1	1	1	1	1	1	1	1	1	1	1	1	1	1	1	1	0	0	0	0	0	0
P0A9E5	Fumarate and nitrate reduction regulatory protein OS=Escherichia coli (strain K12) OX=83333 GN=fnr PE=1 SV=1	fnr	27.967	37.2	28	5	5	5	5	5	7	3	5	3	4	4	5	5	5	3	4	4	5	5	5	3	4	4	5	5	5	3	954930	867080	916260	567850	598260	581050	1.27738	1.15986	1.22565	0.759593	0.800271	0.77725	0.908004	0.959505	0.594651	0.626496	0.608474
P0A9F1	Transcriptional regulator MntR OS=Escherichia coli (strain K12) OX=83333 GN=mntR PE=1 SV=1	mntR	17.64	56.1	48	8	8	8	6	5	8	8	11	10	6	5	7	7	8	7	6	5	7	7	8	7	6	5	7	7	8	7	207040	190050	204730	216690	268880	290890	0.901297	0.827336	0.891241	0.943306	1.1705	1.26632	0.917939	0.988843	1.04661	1.29869	1.40499
P0A9F3	HTH-type transcriptional regulator CysB OS=Escherichia coli (strain K12) OX=83333 GN=cysB PE=3 SV=1	cysB	36.15	62.3	95	15	15	15	16	14	15	17	17	16	15	15	14	14	14	14	15	15	14	14	14	14	15	15	14	14	14	14	793860	719650	790090	763150	788800	777340	1.02812	0.93201	1.02324	0.988346	1.02157	1.00672	0.90652	0.995251	0.961316	0.993626	0.97919
P0A9F6	Glycine cleavage system transcriptional activator OS=Escherichia coli (strain K12) OX=83333 GN=gcvA PE=1 SV=1	gcvA	34.401	28.5	27	7	7	7	4	4	3	5	5	6	6	6	4	6	6	7	6	6	4	6	6	7	6	6	4	6	6	7	2061600	1873600	1784000	1940600	1764100	1868300	1.09541	0.995519	0.947911	1.03112	0.937337	0.992703	0.908809	0.865347	0.941308	0.855695	0.906238
P0A9F9	HTH-type transcriptional regulator MetR OS=Escherichia coli (strain K12) OX=83333 GN=metR PE=1 SV=1	metR	35.629	51.4	78	12	12	12	14	14	14	8	14	14	12	11	11	10	11	11	12	11	11	10	11	11	12	11	11	10	11	11	170800	170310	162390	101060	116310	122470	1.21517	1.21168	1.15533	0.718998	0.827495	0.871321	0.997131	0.950761	0.591686	0.680972	0.717037
P0A9G2	Transcriptional activator protein NhaR OS=Escherichia coli (strain K12) OX=83333 GN=nhaR PE=1 SV=1	nhaR	34.284	8	3	2	2	2	2	0	0	0	0	1	2	1	0	1	0	1	2	1	0	1	0	1	2	1	0	1	0	1	0	0	0	0	0	0
P0A9G4	HTH-type transcriptional regulator CueR OS=Escherichia coli (strain K12) OX=83333 GN=cueR PE=1 SV=1	cueR	15.235	40	21	3	3	3	3	3	3	3	4	5	2	3	2	3	3	3	2	3	2	3	3	3	2	3	2	3	3	3	38992	27575	36341	55270	62180	68588	0.809674	0.572598	0.754625	1.14769	1.29118	1.42424	0.707196	0.932012	1.41747	1.59469	1.75903
P0A9G6	Isocitrate lyase OS=Escherichia coli (strain K12) OX=83333 GN=aceA PE=1 SV=1	aceA	47.521	64.5	126	21	21	21	16	15	15	24	27	29	18	17	18	20	20	21	18	17	18	20	20	21	18	17	18	20	20	21	770700	751190	695930	3058400	2658300	2933600	0.425483	0.414712	0.384204	1.68846	1.46758	1.61956	0.974685	0.902984	3.96834	3.4492	3.80641
P0A9G8	DNA-binding transcriptional dual regulator ModE OS=Escherichia coli (strain K12) OX=83333 GN=modE PE=1 SV=1	modE	28.281	48.9	47	9	9	9	5	8	8	10	9	7	8	8	8	9	9	8	8	8	8	9	9	8	8	8	8	9	9	8	143960	131750	146670	162810	153710	159280	0.961678	0.880113	0.979781	1.0876	1.02681	1.06402	0.915185	1.01882	1.13094	1.06773	1.10642
P0A9H1	G/U mismatch-specific DNA glycosylase OS=Escherichia coli (strain K12) OX=83333 GN=mug PE=1 SV=1	mug	18.673	67.9	62	8	8	8	10	9	9	11	11	12	8	8	8	8	7	8	8	8	8	8	7	8	8	8	8	8	7	8	220270	202180	208660	463240	488500	476480	0.641772	0.589065	0.607945	1.34968	1.42328	1.38826	0.917874	0.947292	2.10306	2.21773	2.16316
P0A9H3	Inducible lysine decarboxylase OS=Escherichia coli (strain K12) OX=83333 GN=cadA PE=1 SV=1	cadA	81.259	2.1	8	1	1	1	1	2	1	1	2	1	1	1	1	1	1	1	1	1	1	1	1	1	1	1	1	1	1	1	0	0	0	0	0	0
P0A9H5	Corrinoid adenosyltransferase OS=Escherichia coli (strain K12) OX=83333 GN=btuR PE=3 SV=1	btuR	21.999	30.6	34	6	6	6	5	6	6	6	6	5	6	6	6	6	6	6	6	6	6	6	6	6	6	6	6	6	6	6	380520	381540	351180	402820	394320	418630	0.980296	0.982924	0.904711	1.03775	1.01585	1.07848	1.00268	0.922895	1.0586	1.03627	1.10015
P0A9H7	Cyclopropane-fatty-acyl-phospholipid synthase OS=Escherichia coli (strain K12) OX=83333 GN=cfa PE=1 SV=2	cfa	43.909	37.2	74	13	13	13	8	10	10	16	15	15	11	9	11	12	12	13	11	9	11	12	12	13	11	9	11	12	12	13	282830	236160	253460	481360	555850	531580	0.724821	0.605218	0.649553	1.2336	1.4245	1.3623	0.834989	0.896157	1.70194	1.96531	1.8795
P0A9H9	Protein phosphatase CheZ OS=Escherichia coli (strain K12) OX=83333 GN=cheZ PE=1 SV=1	cheZ	23.976	60.3	71	11	11	11	27	20	22	1	1	0	11	11	11	3	4	4	11	11	11	3	4	4	11	11	11	3	4	4	1377800	4091200	1592400	12975	16419	16822	1.16309	3.45365	1.34425	0.010953	0.0138603	0.0142005	2.96937	1.15576	0.00941719	0.0119168	0.0122093
P0A9I3	Glycine cleavage system transcriptional repressor OS=Escherichia coli (strain K12) OX=83333 GN=gcvR PE=1 SV=2	gcvR	20.768	70.5	48	7	7	7	6	6	8	9	10	9	5	6	6	7	6	6	5	6	6	7	6	6	5	6	6	7	6	6	228060	213350	305820	696450	697120	688200	0.48369	0.452492	0.648611	1.47709	1.47852	1.4596	0.935499	1.34096	3.0538	3.05674	3.01763
P0A9I8	Nitrite reductase (NADH) small subunit OS=Escherichia coli (strain K12) OX=83333 GN=nirD PE=1 SV=1	nirD	12.284	29.6	5	2	2	2	1	0	0	1	1	2	1	0	1	1	1	2	1	0	1	1	1	2	1	0	1	1	1	2	0	0	0	0	0	0
P0A9J0	Ribonuclease G OS=Escherichia coli (strain K12) OX=83333 GN=rng PE=1 SV=2	rng	55.364	56.9	110	18	18	18	19	19	18	18	18	18	15	16	16	16	14	16	15	16	16	16	14	16	15	16	16	16	14	16	340790	323650	335140	485020	484290	495180	0.829822	0.788086	0.816064	1.18102	1.17924	1.20576	0.949705	0.983421	1.42322	1.42108	1.45304
P0A9J4	2-dehydropantoate 2-reductase OS=Escherichia coli (strain K12) OX=83333 GN=panE PE=1 SV=1	panE	33.87	6.9	9	2	2	2	2	1	2	2	1	1	1	1	1	2	1	2	1	1	1	2	1	2	1	1	1	2	1	2	0	0	0	117830	0	117740				1.00038		0.999618
P0A9J6	Ribokinase OS=Escherichia coli (strain K12) OX=83333 GN=rbsK PE=1 SV=1	rbsK	32.29	46.3	52	9	9	9	9	9	10	9	9	6	8	8	9	9	9	8	8	8	9	9	9	8	8	8	9	9	9	8	530890	571260	522820	237330	240370	255730	1.35064	1.45334	1.33011	0.603791	0.611525	0.650602	1.07604	0.984799	0.447042	0.452768	0.481701
P0A9J8	Bifunctional chorismate mutase/prephenate dehydratase OS=Escherichia coli (strain K12) OX=83333 GN=pheA PE=1 SV=1	pheA	43.111	41.7	114	15	15	15	17	15	18	23	22	19	13	15	15	15	15	15	13	15	15	15	15	15	13	15	15	15	15	15	881270	834510	822740	1100100	1136900	1096900	0.900416	0.85264	0.840614	1.124	1.1616	1.12073	0.94694	0.933584	1.24831	1.29007	1.24468
P0A9K1	Protein PhoH OS=Escherichia coli (strain K12) OX=83333 GN=phoH PE=1 SV=1	phoH	39.264	19.5	15	6	6	6	0	0	0	6	5	4	2	1	2	6	5	6	2	1	2	6	5	6	2	1	2	6	5	6	17043	0	20471	64906	65726	36861	0.415669		0.499276	1.58302	1.60302	0.899018		1.20114	3.80837	3.85648	2.16282
P0A9K3	PhoH-like protein OS=Escherichia coli (strain K12) OX=83333 GN=ybeZ PE=1 SV=2	ybeZ	39.038	54	78	13	13	13	11	13	11	15	13	15	13	10	11	13	13	13	13	10	11	13	13	13	13	10	11	13	13	13	769480	825870	880270	1051000	1025400	1013900	0.829491	0.890279	0.948921	1.13297	1.10537	1.09297	1.07328	1.14398	1.36586	1.33259	1.31764
P0A9K7	Phosphate-specific transport system accessory protein PhoU OS=Escherichia coli (strain K12) OX=83333 GN=phoU PE=1 SV=1	phoU	27.417	71.4	74	13	13	13	9	10	11	15	16	13	9	10	12	13	12	12	9	10	12	13	12	12	9	10	12	13	12	12	486580	494590	453590	860830	879590	890490	0.718081	0.729902	0.669395	1.27039	1.29807	1.31416	1.01646	0.9322	1.76914	1.8077	1.8301
P0A9K9	FKBP-type peptidyl-prolyl cis-trans isomerase SlyD OS=Escherichia coli (strain K12) OX=83333 GN=slyD PE=1 SV=1	slyD	20.853	68.9	73	7	7	7	13	13	11	12	13	11	6	6	7	6	6	6	6	6	7	6	6	6	6	6	7	6	6	6	1685000	2221300	1852600	1771000	1693200	1694500	0.926028	1.22076	1.01814	0.973291	0.930534	0.931249	1.31828	1.09947	1.05104	1.00487	1.00564
P0A9L3	FKBP-type 22 kDa peptidyl-prolyl cis-trans isomerase OS=Escherichia coli (strain K12) OX=83333 GN=fklB PE=1 SV=2	fklB	22.216	39.3	56	8	8	8	11	9	11	10	7	8	8	8	8	8	7	7	8	8	8	8	7	7	8	8	8	8	7	7	3157300	3095900	3216200	2482300	2609100	2632500	1.10181	1.08039	1.12237	0.866256	0.910506	0.918672	0.980553	1.01866	0.78621	0.826371	0.833782
P0A9L5	Peptidyl-prolyl cis-trans isomerase C OS=Escherichia coli (strain K12) OX=83333 GN=ppiC PE=1 SV=2	ppiC	10.232	66.7	38	5	5	5	7	7	6	6	6	6	5	5	5	5	5	5	5	5	5	5	5	5	5	5	5	5	5	5	871680	831130	865170	835870	865100	902120	1.01141	0.964361	1.00386	0.969861	1.00378	1.04673	0.953481	0.992532	0.958918	0.992451	1.03492
P0A9L8	Pyrroline-5-carboxylate reductase OS=Escherichia coli (strain K12) OX=83333 GN=proC PE=1 SV=1	proC	28.145	35.7	38	7	7	7	4	5	9	7	6	7	6	7	7	6	6	6	6	7	7	6	6	6	6	7	7	6	6	6	1209200	1105100	1080300	1381500	1327200	1450600	0.960458	0.877772	0.858073	1.09731	1.05418	1.1522	0.91391	0.893401	1.14249	1.09759	1.19964
P0A9M0	Lon protease OS=Escherichia coli (strain K12) OX=83333 GN=lon PE=1 SV=1	lon	87.437	58.9	312	43	43	43	50	43	52	57	56	54	41	38	41	41	41	41	41	38	41	41	41	41	41	38	41	41	41	41	1712100	1683900	1714100	2030300	1973300	2045600	0.920542	0.905379	0.921617	1.09163	1.06098	1.09985	0.983529	1.00117	1.18585	1.15256	1.19479
P0A9M2	Hypoxanthine phosphoribosyltransferase OS=Escherichia coli (strain K12) OX=83333 GN=hpt PE=1 SV=1	hpt	20.115	56.7	82	10	10	10	15	14	15	15	12	11	10	8	10	8	9	10	10	8	10	8	9	10	10	8	10	8	9	10	1194700	1067100	1189800	1016700	987770	942450	1.12029	1.00064	1.1157	0.953377	0.926249	0.883751	0.893195	0.995899	0.851009	0.826793	0.788859
P0A9M5	Xanthine-guanine phosphoribosyltransferase OS=Escherichia coli (strain K12) OX=83333 GN=gpt PE=1 SV=1	gpt	16.97	54.6	57	7	7	7	10	8	12	9	10	8	7	7	7	7	7	7	7	7	7	7	7	7	7	7	7	7	7	7	1486500	1289500	1511000	1182100	1172300	1195300	1.13811	0.987278	1.15686	0.905049	0.897546	0.915156	0.867474	1.01648	0.795224	0.788631	0.804104
P0A9M8	Phosphate acetyltransferase OS=Escherichia coli (strain K12) OX=83333 GN=pta PE=1 SV=2	pta	77.171	54.5	203	29	29	29	36	32	38	31	35	31	27	27	28	28	28	28	27	27	28	28	28	28	27	27	28	28	28	28	1291000	1179600	1235100	1118500	1101000	1118200	1.09975	1.00486	1.05213	0.952807	0.937899	0.952551	0.91371	0.9567	0.866383	0.852827	0.86615
P0A9N0	Phosphocarrier protein NPr OS=Escherichia coli (strain K12) OX=83333 GN=ptsO PE=1 SV=1	ptsO	9.81	33.3	4	2	2	2	1	1	1	0	1	0	1	1	1	1	1	1	1	1	1	1	1	1	1	1	1	1	1	1	0	0	0	0	0	0
P0A9N4	Pyruvate formate-lyase 1-activating enzyme OS=Escherichia coli (strain K12) OX=83333 GN=pflA PE=1 SV=2	pflA	28.204	56.9	78	11	11	11	14	14	14	12	12	12	11	11	9	10	10	10	11	11	9	10	10	10	11	11	9	10	10	10	514580	516950	497420	410030	417570	421450	1.1114	1.11652	1.07434	0.885594	0.901879	0.910259	1.00461	0.966652	0.796825	0.811477	0.819017
P0A9P0	Dihydrolipoyl dehydrogenase OS=Escherichia coli (strain K12) OX=83333 GN=lpdA PE=1 SV=2	lpdA	50.688	59.1	321	25	25	25	47	56	49	53	62	54	22	19	22	22	24	23	22	19	22	22	24	23	22	19	22	22	24	23	8453000	8397300	8474300	8318800	8007600	7942900	1.02267	1.01593	1.02524	1.00643	0.96878	0.960953	0.993411	1.00252	0.984124	0.947309	0.939655
P0A9P4	Thioredoxin reductase OS=Escherichia coli (strain K12) OX=83333 GN=trxB PE=1 SV=2	trxB	34.623	76.3	123	15	15	15	19	18	18	21	24	23	15	12	13	14	14	14	15	12	13	14	14	14	15	12	13	14	14	14	2681900	2689600	2605200	2899400	2914300	2953300	0.961042	0.963801	0.933557	1.03898	1.04432	1.0583	1.00287	0.971401	1.0811	1.08665	1.1012
P0A9P6	ATP-dependent RNA helicase DeaD OS=Escherichia coli (strain K12) OX=83333 GN=deaD PE=1 SV=2	deaD	70.545	54.5	144	25	25	25	26	24	29	22	23	20	21	23	24	22	22	20	21	23	24	22	22	20	21	23	24	22	22	20	1299800	1281400	1304000	676120	750440	716850	1.29363	1.27532	1.29781	0.672911	0.746879	0.713448	0.985844	1.00323	0.520172	0.57735	0.551508
P0A9P9	5-keto-D-gluconate 5-reductase OS=Escherichia coli (strain K12) OX=83333 GN=idnO PE=1 SV=1	idnO	27.562	16.9	11	3	3	3	1	1	1	3	2	3	3	1	1	3	2	3	3	1	1	3	2	3	3	1	1	3	2	3	27674	0	0	65069	61214	58522	0.520974			1.22495	1.15238	1.1017			2.35127	2.21197	2.11469
P0A9Q1	Aerobic respiration control protein ArcA OS=Escherichia coli (strain K12) OX=83333 GN=arcA PE=1 SV=1	arcA	27.292	42.4	91	10	10	10	14	14	13	16	15	19	9	9	9	9	9	9	9	9	9	9	9	9	9	9	9	9	9	9	1643300	1663200	1566300	1618000	1556700	1560800	1.02618	1.0386	0.978092	1.01038	0.972097	0.974657	1.01211	0.953143	0.984604	0.947301	0.949796
P0A9Q5	Acetyl-coenzyme A carboxylase carboxyl transferase subunit beta OS=Escherichia coli (strain K12) OX=83333 GN=accD PE=1 SV=1	accD	33.322	51.3	91	15	15	15	14	15	16	15	15	16	13	13	15	14	14	14	13	13	15	14	14	14	13	13	15	14	14	14	1432800	1535700	1506800	1246900	1233500	1174100	1.05744	1.13339	1.11206	0.920244	0.910354	0.866516	1.07182	1.05165	0.870254	0.860902	0.819444
P0A9Q7	Aldehyde-alcohol dehydrogenase OS=Escherichia coli (strain K12) OX=83333 GN=adhE PE=1 SV=2	adhE	96.126	71	449	52	52	52	79	73	80	74	72	71	46	48	51	45	43	44	46	48	51	45	43	44	46	48	51	45	43	44	4210300	4241300	4141200	3449600	3550100	3442600	1.09667	1.10474	1.07867	0.898524	0.924702	0.896701	1.00736	0.983588	0.819324	0.843194	0.817661
P0A9Q9	Aspartate-semialdehyde dehydrogenase OS=Escherichia coli (strain K12) OX=83333 GN=asd PE=1 SV=1	asd	40.017	74.4	149	18	18	18	26	25	27	23	25	23	15	15	17	16	16	16	15	15	17	16	16	16	15	15	17	16	16	16	7570900	7602300	7976300	7535900	7203800	7640500	0.997709	1.00185	1.05113	0.993097	0.949332	1.00688	1.00415	1.05355	0.995377	0.951512	1.00919
P0A9R4	2Fe-2S ferredoxin OS=Escherichia coli (strain K12) OX=83333 GN=fdx PE=1 SV=2	fdx	12.331	90.1	43	7	7	7	8	7	8	7	6	7	7	7	7	7	7	7	7	7	7	7	7	7	7	7	7	7	7	7	479780	452140	433940	528220	490450	551060	0.980614	0.924121	0.886922	1.07962	1.00242	1.1263	0.94239	0.904456	1.10096	1.02224	1.14857
P0A9R7	Cell division ATP-binding protein FtsE OS=Escherichia coli (strain K12) OX=83333 GN=ftsE PE=1 SV=1	ftsE	24.439	64	58	9	9	9	10	9	9	10	9	11	7	8	8	9	9	9	7	8	8	9	9	9	7	8	8	9	9	9	186740	169930	186900	276370	292710	284470	0.801964	0.729773	0.802651	1.18688	1.25706	1.22167	0.909982	1.00086	1.47997	1.56747	1.52335
P0A9S1	Lactaldehyde reductase OS=Escherichia coli (strain K12) OX=83333 GN=fucO PE=1 SV=2	fucO	40.513	23.8	25	7	7	7	4	2	3	6	4	6	5	4	4	7	5	6	5	4	4	7	5	6	5	4	4	7	5	6	46869	57451	49384	68395	58169	67291	0.809112	0.991791	0.852529	1.18072	1.00419	1.16166	1.22578	1.05366	1.45928	1.2411	1.43573
P0A9S5	Glycerol dehydrogenase OS=Escherichia coli (strain K12) OX=83333 GN=gldA PE=1 SV=1	gldA	38.712	21.5	25	6	6	6	2	2	3	7	6	5	4	4	5	6	6	5	4	4	5	6	6	5	4	4	5	6	6	5	66245	73247	62357	218190	220650	233620	0.45461	0.502662	0.427929	1.49734	1.51422	1.60323	1.1057	0.941309	3.29368	3.33082	3.52661
P0A9S7	High-affinity branched-chain amino acid transport ATP-binding protein LivG OS=Escherichia coli (strain K12) OX=83333 GN=livG PE=3 SV=1	livG	28.427	71	86	14	14	14	17	18	16	13	10	12	14	13	13	9	9	9	14	13	13	9	9	9	14	13	13	9	9	9	1315200	1150400	1176100	342230	340000	358850	1.68515	1.474	1.50693	0.438496	0.435639	0.459791	0.874696	0.894237	0.260211	0.258516	0.272848
P0A9T0	D-3-phosphoglycerate dehydrogenase OS=Escherichia coli (strain K12) OX=83333 GN=serA PE=1 SV=2	serA	44.175	50.2	219	19	19	19	28	25	32	42	49	43	16	16	18	18	19	18	16	16	18	18	19	18	16	16	18	18	19	18	7173900	6446900	7805900	13088000	14309000	13470000	0.690975	0.620952	0.751848	1.26061	1.37821	1.2974	0.89866	1.0881	1.82439	1.99459	1.87764
P0A9T4	Protein tas OS=Escherichia coli (strain K12) OX=83333 GN=tas PE=1 SV=1	tas	38.499	34.4	66	12	12	12	9	7	9	14	15	12	8	7	9	12	12	10	8	7	9	12	12	10	8	7	9	12	12	10	227670	214580	219710	507030	491430	507490	0.630109	0.593881	0.608079	1.40328	1.3601	1.40455	0.942505	0.965037	2.22704	2.15852	2.22906
P0A9T6	Uncharacterized HTH-type transcriptional regulator YbaQ OS=Escherichia coli (strain K12) OX=83333 GN=ybaQ PE=1 SV=1	ybaQ	13.171	37.2	21	3	3	3	3	3	3	3	4	5	3	3	2	3	3	3	3	3	2	3	3	3	3	3	2	3	3	3	82276	66380	81314	69128	93329	108590	0.985308	0.794943	0.973787	0.827852	1.11767	1.30043	0.806797	0.988308	0.840196	1.13434	1.31983
P0A9T8	Uncharacterized ABC transporter ATP-binding protein YbbA OS=Escherichia coli (strain K12) OX=83333 GN=ybbA PE=3 SV=1	ybbA	24.533	27.6	23	6	6	6	1	3	2	5	6	6	5	5	4	5	6	6	5	5	4	5	6	6	5	5	4	5	6	6	42623	38410	38758	98169	93057	89510	0.638504	0.575392	0.580605	1.4706	1.39402	1.34088	0.901157	0.909321	2.30319	2.18326	2.10004
P0A9U1	Probable multidrug ABC transporter ATP-binding protein YbhF OS=Escherichia coli (strain K12) OX=83333 GN=ybhF PE=1 SV=1	ybhF	63.132	8.8	15	4	4	4	2	1	3	3	3	3	2	2	3	4	3	3	2	2	3	4	3	3	2	2	3	4	3	3	39376	29254	30174	36660	36976	36434	1.13109	0.840334	0.866762	1.05308	1.06215	1.04658	0.74294	0.766304	0.931024	0.939049	0.925284
P0A9U3	Probable ATP-binding protein YbiT OS=Escherichia coli (strain K12) OX=83333 GN=ybiT PE=1 SV=1	ybiT	59.857	52.5	136	22	22	22	24	20	27	23	23	19	21	21	21	19	21	20	21	21	21	19	21	20	21	21	21	19	21	20	1096300	1133200	1036100	877920	889060	908900	1.1071	1.14436	1.0463	0.886567	0.897817	0.917852	1.03366	0.945088	0.800803	0.810964	0.829061
P0A9U6	HTH-type transcriptional regulator PuuR OS=Escherichia coli (strain K12) OX=83333 GN=puuR PE=1 SV=1	puuR	20.091	35.7	18	5	5	5	1	1	1	5	5	5	2	1	2	5	5	5	2	1	2	5	5	5	2	1	2	5	5	5	155460	0	323190	620540	1210800	610700	0.266136		0.553277	1.06232	2.0728	1.04547		2.07893	3.99164	7.7885	3.92834
P0A9U8	Probable acyl-CoA dehydrogenase YdiO OS=Escherichia coli (strain K12) OX=83333 GN=ydiO PE=3 SV=1	ydiO	43.002	6.8	8	2	2	2	1	0	1	2	2	2	1	0	1	2	2	2	1	0	1	2	2	2	1	0	1	2	2	2	0	0	0	26441	29388	34051				0.882543	0.980908	1.13655
P0A9V1	Lipopolysaccharide export system ATP-binding protein LptB OS=Escherichia coli (strain K12) OX=83333 GN=lptB PE=1 SV=2	lptB	26.8	71	92	14	14	14	16	14	16	16	15	15	13	11	14	14	14	13	13	11	14	14	14	13	13	11	14	14	14	13	563610	531850	574630	476550	479620	479250	1.08892	1.02756	1.11021	0.920718	0.92665	0.925935	0.943649	1.01955	0.845531	0.850979	0.850322
P0A9W0	HTH-type transcriptional regulator UlaR OS=Escherichia coli (strain K12) OX=83333 GN=ulaR PE=1 SV=1	ulaR	27.602	43	36	8	8	8	4	5	6	7	6	8	6	6	6	7	8	7	6	6	6	7	8	7	6	6	6	7	8	7	42268	52832	47183	75799	74340	74568	0.691049	0.863762	0.771405	1.23925	1.2154	1.21913	1.24993	1.11628	1.7933	1.75878	1.76417
P0A9W3	Energy-dependent translational throttle protein EttA OS=Escherichia coli (strain K12) OX=83333 GN=ettA PE=1 SV=2	ettA	62.442	71.9	248	33	33	33	46	41	45	35	40	41	33	30	31	29	32	33	33	30	31	29	32	33	33	30	31	29	32	33	1717700	1677400	1584000	1167600	1197400	1170000	1.21049	1.18209	1.11627	0.822823	0.843824	0.824515	0.976538	0.922163	0.679746	0.697095	0.681143
P0A9W6	Acid stress protein IbaG OS=Escherichia coli (strain K12) OX=83333 GN=ibaG PE=1 SV=1	ibaG	9.4516	31	19	3	3	3	2	3	4	3	4	3	2	3	3	3	3	3	2	3	3	3	3	3	2	3	3	3	3	3	223840	188190	229070	222590	212870	172890	1.0749	0.90371	1.10002	1.0689	1.02223	0.830237	0.840734	1.02336	0.994416	0.950992	0.772382
P0A9W9	Protein YrdA OS=Escherichia coli (strain K12) OX=83333 GN=yrdA PE=1 SV=1	yrdA	20.245	80.4	107	13	13	13	19	15	18	18	18	19	13	11	13	12	13	13	13	11	13	12	13	13	13	11	13	12	13	13	657200	595570	658990	612040	626000	643940	1.0394	0.941925	1.04223	0.967974	0.990052	1.01843	0.906223	1.00272	0.931284	0.952526	0.979823
P0A9X1	Zinc import ATP-binding protein ZnuC OS=Escherichia coli (strain K12) OX=83333 GN=znuC PE=1 SV=1	znuC	27.867	31.9	27	6	6	6	6	7	5	3	2	4	4	5	4	5	4	5	4	5	4	5	4	5	4	5	4	5	4	5	78184	72557	72636	40118	41269	42229	1.35191	1.25461	1.25598	0.693697	0.713599	0.730199	0.928029	0.929039	0.513123	0.527845	0.540123
P0A9X4	Cell shape-determining protein MreB OS=Escherichia coli (strain K12) OX=83333 GN=mreB PE=1 SV=1	mreB	36.952	55.3	114	18	18	18	20	17	20	20	18	19	16	17	17	17	17	17	16	17	17	17	17	17	16	17	17	17	17	17	2417000	2445200	2553900	2180800	2164900	2030900	1.05143	1.06369	1.11098	0.948676	0.941759	0.883467	1.01167	1.05664	0.902276	0.895697	0.840257
P0A9X9	Cold shock protein CspA OS=Escherichia coli (strain K12) OX=83333 GN=cspA PE=1 SV=2	cspA	7.4032	52.9	31	3	2	3	5	5	5	5	6	5	3	3	3	3	3	3	2	2	2	2	2	2	3	3	3	3	3	3	1447700	1391500	1330600	785490	658900	688960	1.37807	1.32458	1.2666	0.747712	0.62721	0.655824	0.96118	0.919113	0.542578	0.455136	0.4759
P0A9Y6	Cold shock-like protein CspC OS=Escherichia coli (strain K12) OX=83333 GN=cspC PE=1 SV=2	cspC	7.4023	63.8	78	3	3	3	14	12	15	14	11	12	3	3	3	3	3	3	3	3	3	3	3	3	3	3	3	3	3	3	16178000	15055000	17134000	11504000	12072000	11940000	1.15718	1.07686	1.22556	0.82286	0.863488	0.854047	0.930585	1.05909	0.711089	0.746199	0.738039
P0A9Z1	Nitrogen regulatory protein P-II 1 OS=Escherichia coli (strain K12) OX=83333 GN=glnB PE=1 SV=1	glnB	12.425	64.3	45	7	7	7	8	7	8	9	6	7	7	7	7	7	7	7	7	7	7	7	7	7	7	7	7	7	7	7	924330	1072400	963440	1258000	1152600	1245100	0.838284	0.972571	0.873754	1.14089	1.0453	1.12919	1.16019	1.04231	1.36099	1.24696	1.34703
P0AA04	Phosphocarrier protein HPr OS=Escherichia coli (strain K12) OX=83333 GN=ptsH PE=1 SV=1	ptsH	9.1193	60	61	4	4	4	9	13	11	8	10	10	3	3	4	3	3	3	3	3	4	3	3	3	3	3	4	3	3	3	813370	952260	856380	1132400	988480	884100	0.867288	1.01538	0.913149	1.20747	1.05401	0.942706	1.17076	1.05288	1.39223	1.21529	1.08696
P0AA10	50S ribosomal protein L13 OS=Escherichia coli (strain K12) OX=83333 GN=rplM PE=1 SV=1	rplM	16.018	62	80	9	9	9	13	14	15	13	12	13	9	8	9	9	8	8	9	8	9	9	8	8	9	8	9	9	8	8	4780800	6017700	5534300	3245700	3390900	3258800	1.09366	1.37662	1.26603	0.742491	0.775707	0.745488	1.25872	1.15761	0.678903	0.709275	0.681643
P0AA16	DNA-binding dual transcriptional regulator OmpR OS=Escherichia coli (strain K12) OX=83333 GN=ompR PE=1 SV=1	ompR	27.353	60.7	78	13	13	13	12	10	12	15	15	14	12	11	11	11	11	10	12	11	11	11	11	10	12	11	11	11	11	10	494730	544780	504360	677880	660190	643780	0.841922	0.927096	0.85831	1.1536	1.1235	1.09557	1.10117	1.01947	1.3702	1.33445	1.30128
P0AA25	Thioredoxin 1 OS=Escherichia coli (strain K12) OX=83333 GN=trxA PE=1 SV=2	trxA	11.806	50.5	56	5	5	5	9	8	8	10	10	11	5	5	5	5	5	5	5	5	5	5	5	5	5	5	5	5	5	5	4583800	5198000	4815700	6419800	6190400	6091300	0.825935	0.936605	0.86772	1.15676	1.11542	1.09756	1.13399	1.05059	1.40054	1.3505	1.32888
P0AA31	Putative sulfur carrier protein YedF OS=Escherichia coli (strain K12) OX=83333 GN=yedF PE=1 SV=1	yedF	8.6389	61	20	3	3	3	3	3	4	3	3	4	3	3	3	2	2	3	3	3	3	2	2	3	3	3	3	2	2	3	265290	327430	285200	118420	149410	146250	1.232	1.52057	1.32446	0.549938	0.693854	0.67918	1.23423	1.07505	0.446379	0.563195	0.551284
P0AA37	Dual-specificity RNA pseudouridine synthase RluA OS=Escherichia coli (strain K12) OX=83333 GN=rluA PE=1 SV=2	rluA	24.86	21.9	14	3	3	3	3	2	2	3	2	2	3	3	3	3	3	3	3	3	3	3	3	3	3	3	3	3	3	3	37247	28913	41439	19908	19581	20576	1.33292	1.03468	1.48293	0.712425	0.700723	0.73633	0.77625	1.11255	0.534486	0.525707	0.55242
P0AA39	Ribosomal large subunit pseudouridine synthase C OS=Escherichia coli (strain K12) OX=83333 GN=rluC PE=1 SV=1	rluC	36.026	42.3	73	14	14	14	13	13	16	8	13	10	13	13	14	10	13	12	13	13	14	10	13	12	13	13	14	10	13	12	222790	206110	226330	112400	110120	112980	1.34925	1.24823	1.37069	0.68071	0.666902	0.684223	0.925131	1.01589	0.504511	0.494277	0.507114
P0AA41	tRNA pseudouridine synthase C OS=Escherichia coli (strain K12) OX=83333 GN=truC PE=1 SV=1	truC	29.665	25.8	28	5	5	5	5	4	4	5	5	5	5	5	5	5	5	5	5	5	5	5	5	5	5	5	5	5	5	5	52914	68561	72818	32371	29993	32653	1.09738	1.42189	1.51017	0.671342	0.622025	0.677191	1.29571	1.37616	0.611766	0.566825	0.617096
P0AA43	Ribosomal small subunit pseudouridine synthase A OS=Escherichia coli (strain K12) OX=83333 GN=rsuA PE=1 SV=1	rsuA	25.865	44.2	77	7	7	7	13	12	14	13	12	13	7	7	7	7	7	7	7	7	7	7	7	7	7	7	7	7	7	7	412880	372490	374150	379680	398230	407500	1.05644	0.953095	0.957342	0.971492	1.01896	1.04268	0.902175	0.906196	0.919589	0.964518	0.98697
P0AA47	Low-affinity putrescine importer PlaP OS=Escherichia coli (strain K12) OX=83333 GN=plaP PE=1 SV=1	plaP	49.537	12.8	23	6	6	6	6	5	6	3	2	1	6	6	6	3	3	3	6	6	6	3	3	3	6	6	6	3	3	3	1108900	1051700	1180000	117010	139550	134450	1.78298	1.69101	1.8973	0.188139	0.22438	0.21618	0.948417	1.06412	0.105519	0.125845	0.121246
P0AA53	Protein QmcA OS=Escherichia coli (strain K12) OX=83333 GN=qmcA PE=1 SV=1	qmcA	33.743	52.1	43	11	11	11	4	5	5	10	11	8	6	7	7	10	11	8	6	7	7	10	11	8	6	7	7	10	11	8	111700	118530	124470	257250	273940	253580	0.588168	0.624132	0.65541	1.35458	1.44246	1.33525	1.06115	1.11432	2.30304	2.45246	2.27019
P0AA57	Protein YobA OS=Escherichia coli (strain K12) OX=83333 GN=yobA PE=1 SV=1	yobA	13.41	29	18	4	4	4	2	3	2	4	3	4	4	3	3	4	4	4	4	3	3	4	4	4	4	3	3	4	4	4	160570	147290	197910	261480	270080	246600	0.750368	0.688309	0.924864	1.22194	1.26212	1.1524	0.917295	1.23255	1.62845	1.68201	1.53578
P0AA60	Inner membrane protein YghB OS=Escherichia coli (strain K12) OX=83333 GN=yghB PE=1 SV=1	yghB	24.134	11	2	2	2	2	2	0	0	0	0	0	2	1	0	0	0	0	2	1	0	0	0	0	2	1	0	0	0	0	0	0	0	0	0	0
P0AA63	Inner membrane protein YqjA OS=Escherichia coli (strain K12) OX=83333 GN=yqjA PE=1 SV=1	yqjA	24.585	7.3	12	1	1	1	2	2	2	2	2	2	1	1	1	1	1	1	1	1	1	1	1	1	1	1	1	1	1	1	28534	23103	25506	35505	43913	43658
P0AA78	Hexuronate transporter OS=Escherichia coli (strain K12) OX=83333 GN=exuT PE=1 SV=2	exuT	46.892	4.2	8	2	2	2	2	0	1	2	1	2	2	1	2	2	1	2	2	1	2	2	1	2	2	1	2	2	1	2	19244	0	17357	22466	0	20184	0.971294		0.876052	1.13392		1.01874		0.901943	1.16743		1.04885
P0AA82	Cytosine permease OS=Escherichia coli (strain K12) OX=83333 GN=codB PE=1 SV=1	codB	43.649	12.2	23	7	7	7	7	6	7	0	2	1	7	6	7	3	4	3	7	6	7	3	4	3	7	6	7	3	4	3	333890	253190	249270	12888	17055	12400	2.27991	1.72886	1.7021	0.0880034	0.116457	0.0846712	0.758304	0.746563	0.0385995	0.0510797	0.037138
P0AA86	Thiol:disulfide interchange protein DsbE OS=Escherichia coli (strain K12) OX=83333 GN=dsbE PE=1 SV=1	dsbE	20.809	36.8	25	4	4	4	5	3	5	3	4	5	4	3	4	4	4	4	4	3	4	4	4	4	4	3	4	4	4	4	111140	94455	87956	113090	118900	128880	1.01898	0.866002	0.806417	1.03686	1.09012	1.18162	0.849874	0.791398	1.01755	1.06982	1.15962
P0AA89	Diguanylate cyclase DosC OS=Escherichia coli (strain K12) OX=83333 GN=dosC PE=1 SV=1	dosC	53.177	9.6	8	3	3	3	0	1	0	4	2	1	2	1	1	3	3	1	2	1	1	3	3	1	2	1	1	3	3	1	9799.3	0	0	14993	15881	0	0.722781			1.10586	1.17136				1.53001	1.62063
P0AA91	Uncharacterized lipoprotein YeaY OS=Escherichia coli (strain K12) OX=83333 GN=yeaY PE=3 SV=1	yeaY	20.921	38.3	32	7	7	7	5	5	5	7	6	4	7	6	7	7	7	7	7	6	7	7	7	7	7	6	7	7	7	7	487560	478100	424580	505900	488770	518130	1.00769	0.988137	0.877521	1.04559	1.01019	1.07087	0.980597	0.870826	1.03762	1.00248	1.0627
P0AA93	Sensor histidine kinase YpdA OS=Escherichia coli (strain K12) OX=83333 GN=ypdA PE=1 SV=1	ypdA	62.657	4.6	3	2	2	2	1	0	0	1	0	1	1	0	0	1	1	2	1	0	0	1	1	2	1	0	0	1	1	2	0	0	0	0	0	0
P0AA95	Uncharacterized protein YacC OS=Escherichia coli (strain K12) OX=83333 GN=yacC PE=3 SV=1	yacC	12.854	16.5	6	2	2	2	0	1	1	2	2	0	1	2	1	2	2	1	1	2	1	2	2	1	1	2	1	2	2	1	0	28447	0	52355	50149	0		0.651702		1.19942	1.14888
P0AA97	Uncharacterized protein YaeQ OS=Escherichia coli (strain K12) OX=83333 GN=yaeQ PE=1 SV=1	yaeQ	20.876	20.4	9	3	3	3	2	2	1	1	2	1	2	2	2	3	3	3	2	2	2	3	3	3	2	2	2	3	3	3	110160	115330	109550	125880	131550	115170	0.934034	0.97787	0.928862	1.06732	1.1154	0.976513	1.04693	0.994463	1.1427	1.19417	1.04548
P0AA99	Putative L,D-transpeptidase YafK OS=Escherichia coli (strain K12) OX=83333 GN=yafK PE=3 SV=1	yafK	28.021	19.5	9	4	4	4	2	3	1	2	1	0	3	4	2	4	3	3	3	4	2	4	3	3	3	4	2	4	3	3	98269	81494	68495	84424	139220	104080	1.02367	0.848922	0.713512	0.879444	1.45025	1.0842	0.829295	0.697015	0.859111	1.41672	1.05913
P0AAA1	Inner membrane protein YagU OS=Escherichia coli (strain K12) OX=83333 GN=yagU PE=1 SV=1	yagU	22.967	31.4	40	5	5	5	6	5	7	8	7	7	5	5	5	5	4	5	5	5	5	5	4	5	5	5	5	5	4	5	873940	792430	823980	2538000	2648800	2734700	0.503622	0.456651	0.474832	1.46256	1.52641	1.57592	0.906733	0.942834	2.90409	3.03087	3.12916
P0AAA7	Lipid III flippase OS=Escherichia coli (strain K12) OX=83333 GN=wzxE PE=1 SV=1	wzxE	44.959	3.1	6	1	1	1	1	1	1	1	1	1	1	1	1	1	1	1	1	1	1	1	1	1	1	1	1	1	1	1	0	0	0	0	0	0
P0AAB4	3-octaprenyl-4-hydroxybenzoate carboxy-lyase OS=Escherichia coli (strain K12) OX=83333 GN=ubiD PE=1 SV=1	ubiD	55.603	44.5	85	16	16	16	15	10	12	16	16	16	14	14	14	15	15	15	14	14	14	15	15	15	14	14	14	15	15	15	251460	259300	233440	288000	283030	300680	0.933691	0.962801	0.866781	1.06937	1.05091	1.11645	1.03118	0.928339	1.14531	1.12555	1.19574
P0AAB8	Universal stress protein D OS=Escherichia coli (strain K12) OX=83333 GN=uspD PE=2 SV=1	uspD	16.293	43	38	4	4	4	5	4	6	7	10	6	4	4	4	4	4	4	4	4	4	4	4	4	4	4	4	4	4	4	153640	192250	212270	764230	732660	730810	0.3309	0.414055	0.457173	1.64595	1.57795	1.57397	1.2513	1.38161	4.97416	4.76868	4.75664
P0AAC0	Universal stress protein E OS=Escherichia coli (strain K12) OX=83333 GN=uspE PE=1 SV=2	uspE	35.706	61.4	104	15	15	15	15	13	15	20	21	20	12	10	11	14	14	14	12	10	11	14	14	14	12	10	11	14	14	14	224870	225810	212940	564910	558750	589540	0.567658	0.570031	0.537542	1.42605	1.4105	1.48822	1.00418	0.946947	2.51216	2.48477	2.62169
P0AAC4	Inner membrane protein YbhL OS=Escherichia coli (strain K12) OX=83333 GN=ybhL PE=1 SV=1	ybhL	25.902	7.3	10	2	2	2	1	1	2	2	2	2	1	2	2	2	2	2	1	2	2	2	2	2	1	2	2	2	2	2	0	82623	66185	151590	169810	168600		0.646697	0.518035	1.18651	1.32912	1.31965
P0AAC8	Iron-binding protein IscA OS=Escherichia coli (strain K12) OX=83333 GN=iscA PE=1 SV=1	iscA	11.556	72.9	30	6	6	6	5	5	4	5	6	5	5	5	4	5	6	6	5	5	4	5	6	6	5	5	4	5	6	6	410880	430870	429910	458580	413820	431350	0.957238	1.00381	1.00157	1.06837	0.964087	1.00493	1.04865	1.04632	1.11609	1.00716	1.04982
P0AAD2	Tryptophan-specific transport protein OS=Escherichia coli (strain K12) OX=83333 GN=mtr PE=1 SV=1	mtr	44.332	6.8	4	2	2	2	0	0	0	1	2	1	1	1	2	2	2	2	1	1	2	2	2	2	1	1	2	2	2	2	0	0	14745	29935	42796	27278			0.513969	1.04345	1.49175	0.950834
P0AAD6	Serine transporter OS=Escherichia coli (strain K12) OX=83333 GN=sdaC PE=1 SV=1	sdaC	46.906	14.2	27	5	5	5	5	6	5	3	4	4	4	4	4	4	4	4	4	4	4	4	4	4	4	4	4	4	4	4	303090	308330	233280	74379	83851	90558	1.66306	1.69182	1.28001	0.40812	0.460093	0.496894	1.01729	0.769672	0.245402	0.276654	0.298783
P0AAD8	Threonine/serine transporter TdcC OS=Escherichia coli (strain K12) OX=83333 GN=tdcC PE=1 SV=1	tdcC	48.878	12.4	6	3	3	3	0	1	1	2	0	2	0	1	1	2	1	2	0	1	1	2	1	2	0	1	1	2	1	2	0	0	0	0	0	0
P0AAE0	D-serine/D-alanine/glycine transporter OS=Escherichia coli (strain K12) OX=83333 GN=cycA PE=1 SV=1	cycA	51.659	8.5	19	3	3	3	4	3	3	3	3	3	3	3	3	3	3	3	3	3	3	3	3	3	3	3	3	3	3	3	1114900	1136100	947480	1348200	1408900	1538900	0.892577	0.909549	0.758542	1.07935	1.12795	1.23203	1.01902	0.849834	1.20926	1.2637	1.3803
P0AAE2	Proline-specific permease ProY OS=Escherichia coli (strain K12) OX=83333 GN=proY PE=1 SV=1	proY	50.215	11.2	21	3	3	3	3	2	4	4	4	4	2	2	3	3	3	3	2	2	3	3	3	3	2	2	3	3	3	3	39657	31358	46351	51948	49710	50436	0.883033	0.698241	1.03209	1.15671	1.10688	1.12305	0.790731	1.1688	1.30993	1.2535	1.27181
P0AAF6	Arginine transport ATP-binding protein ArtP OS=Escherichia coli (strain K12) OX=83333 GN=artP PE=1 SV=1	artP	27.022	37.2	41	6	6	6	7	5	5	8	8	8	5	4	5	6	6	6	5	4	5	6	6	6	5	4	5	6	6	6	537270	533300	541020	629210	689920	687680	0.890897	0.884314	0.897115	1.04335	1.14402	1.14031	0.992611	1.00698	1.17112	1.28412	1.27995
P0AAG0	Dipeptide transport ATP-binding protein DppD OS=Escherichia coli (strain K12) OX=83333 GN=dppD PE=1 SV=1	dppD	35.844	66.4	118	18	18	18	18	15	16	23	22	24	16	16	16	18	18	18	16	16	16	18	18	18	16	16	16	18	18	18	563930	534370	555560	1519600	1496100	1533700	0.545452	0.51686	0.537356	1.46981	1.44708	1.48345	0.947582	0.985158	2.69466	2.65299	2.71966
P0AAG3	Glutamate/aspartate import ATP-binding protein GltL OS=Escherichia coli (strain K12) OX=83333 GN=gltL PE=3 SV=1	gltL	26.661	30.7	31	6	6	6	6	6	5	5	4	5	6	6	4	4	4	4	6	6	4	4	4	4	6	6	4	4	4	4	708830	876700	669110	462870	484960	482450	1.15416	1.42749	1.08948	0.753672	0.78964	0.785553	1.23683	0.943964	0.653006	0.68417	0.680629
P0AAG5	Multidrug resistance-like ATP-binding protein MdlB OS=Escherichia coli (strain K12) OX=83333 GN=mdlB PE=1 SV=1	mdlB	65.222	12.8	19	6	6	6	3	1	3	3	4	5	4	4	5	6	6	5	4	4	5	6	6	5	4	4	5	6	6	5	34563	101790	23316	30829	34459	38000	0.788638	2.32259	0.532011	0.703438	0.786265	0.867062	2.94506	0.674594	0.891965	0.996991	1.09944
P0AAG8	Galactose/methyl galactoside import ATP-binding protein MglA OS=Escherichia coli (strain K12) OX=83333 GN=mglA PE=1 SV=1	mglA	56.415	33.8	49	15	15	15	12	11	14	6	3	3	13	13	15	10	8	10	13	13	15	10	8	10	13	13	15	10	8	10	143000	130790	122560	46164	43120	46880	1.61123	1.47365	1.38092	0.520144	0.485846	0.528211	0.914615	0.857063	0.322825	0.301538	0.327832
P0AAH0	Phosphate import ATP-binding protein PstB OS=Escherichia coli (strain K12) OX=83333 GN=pstB PE=1 SV=2	pstB	29.027	37	42	9	9	9	5	4	6	11	7	9	5	6	8	9	9	8	5	6	8	9	9	8	5	6	8	9	9	8	133490	108950	140030	188050	166510	178000	0.875316	0.714403	0.918199	1.23307	1.09183	1.16717	0.816166	1.04899	1.40872	1.24736	1.33343
P0AAH4	Putrescine export system ATP-binding protein SapD OS=Escherichia coli (strain K12) OX=83333 GN=sapD PE=1 SV=1	sapD	37.66	49.1	67	12	12	12	12	8	10	11	14	12	11	9	11	12	12	11	11	9	11	12	12	11	11	9	11	12	12	11	267730	249740	222100	300650	305140	308330	0.971391	0.906119	0.805834	1.09083	1.10712	1.1187	0.932805	0.829567	1.12296	1.13973	1.15165
P0AAH8	Putrescine export system ATP-binding protein SapF OS=Escherichia coli (strain K12) OX=83333 GN=sapF PE=1 SV=1	sapF	30.57	33.2	32	7	7	7	7	5	3	6	6	5	7	7	5	7	6	6	7	7	5	7	6	6	7	7	5	7	6	6	116470	107740	112170	110220	108610	116810	1.03988	0.961936	1.00149	0.984078	0.969703	1.04292	0.925045	0.963081	0.946338	0.932515	1.00292
P0AAI3	ATP-dependent zinc metalloprotease FtsH OS=Escherichia coli (strain K12) OX=83333 GN=ftsH PE=1 SV=1	ftsH	70.707	55.9	214	32	32	32	33	34	32	40	39	36	27	27	29	30	29	31	27	27	29	30	29	31	27	27	29	30	29	31	1536300	1450100	1484000	2002000	1999900	2092400	0.872509	0.823554	0.842807	1.13699	1.1358	1.18833	0.943891	0.965957	1.30313	1.30176	1.36197
P0AAI5	3-oxoacyl-[acyl-carrier-protein] synthase 2 OS=Escherichia coli (strain K12) OX=83333 GN=fabF PE=1 SV=2	fabF	43.045	63.9	137	15	15	15	27	21	24	20	22	23	14	13	15	15	15	15	14	13	15	15	15	15	14	13	15	15	15	15	1991500	2145100	2150500	1472200	1550800	1563500	1.0989	1.18366	1.18664	0.812353	0.855724	0.862732	1.07713	1.07984	0.739242	0.77871	0.785087
P0AAI9	Malonyl CoA-acyl carrier protein transacylase OS=Escherichia coli (strain K12) OX=83333 GN=fabD PE=1 SV=2	fabD	32.417	64.7	108	12	12	12	19	17	20	16	17	19	11	10	11	10	11	11	11	10	11	10	11	11	11	10	11	10	11	11	4999300	4889900	4842800	4077600	4288500	3983800	1.1076	1.08336	1.07292	0.903393	0.950118	0.882612	0.978117	0.968696	0.815634	0.85782	0.796872
P0AAJ5	Formate dehydrogenase-O iron-sulfur subunit OS=Escherichia coli (strain K12) OX=83333 GN=fdoH PE=1 SV=1	fdoH	33.1	29.7	38	9	9	9	6	6	6	8	6	6	7	6	7	9	8	7	7	6	7	9	8	7	7	6	7	9	8	7	101360	92071	91785	149030	97428	137140	0.909311	0.825979	0.823413	1.33696	0.874037	1.2303	0.908356	0.905535	1.4703	0.961208	1.353
P0AAN1	Hydrogenase-2 operon protein HybE OS=Escherichia coli (strain K12) OX=83333 GN=hybE PE=1 SV=1	hybE	17.963	10.5	6	1	1	1	1	1	1	1	1	1	1	1	1	1	1	1	1	1	1	1	1	1	1	1	1	1	1	1	0	0	0	0	0	0
P0AAN3	Hydrogenase maturation factor HypB OS=Escherichia coli (strain K12) OX=83333 GN=hypB PE=1 SV=1	hypB	31.565	36.6	22	6	6	6	5	2	2	5	3	5	5	4	4	5	6	5	5	4	4	5	6	5	5	4	4	5	6	5	34692	31405	32664	40148	42584	41181	0.934784	0.846215	0.880139	1.0818	1.14744	1.10963	0.905252	0.941543	1.15727	1.22749	1.18705
P0AAN9	Anti-adapter protein IraP OS=Escherichia coli (strain K12) OX=83333 GN=iraP PE=1 SV=1	iraP	9.9374	41.9	15	3	3	3	3	2	3	2	3	2	3	3	3	3	3	3	3	3	3	3	3	3	3	3	3	3	3	3	335330	311400	371960	281290	383740	370030	0.979662	0.90975	1.08668	0.821785	1.12109	1.08104	0.928637	1.10924	0.838845	1.14437	1.10348
P0AAP3	Transcriptional repressor FrmR OS=Escherichia coli (strain K12) OX=83333 GN=frmR PE=1 SV=1	frmR	10.318	45.1	13	4	4	4	1	3	3	2	3	1	3	4	4	2	3	2	3	4	4	2	3	2	3	4	4	2	3	2	227560	208720	216340	183180	185300	209350	1.10964	1.01777	1.05493	0.893234	0.903572	1.02085	0.917209	0.950694	0.804975	0.814291	0.919977
P0AAQ2	Putative HNH nuclease YajD OS=Escherichia coli (strain K12) OX=83333 GN=yajD PE=3 SV=1	yajD	13.364	37.4	24	4	4	4	4	4	4	4	4	4	4	4	4	4	4	4	4	4	4	4	4	4	4	4	4	4	4	4	436690	478240	428220	485920	478360	476470	0.941176	1.03073	0.922921	1.04728	1.03099	1.02691	1.09515	0.980604	1.11273	1.09542	1.09109
P0AAR3	Cys-tRNA(Pro)/Cys-tRNA(Cys) deacylase YbaK OS=Escherichia coli (strain K12) OX=83333 GN=ybaK PE=1 SV=1	ybaK	17.093	70.4	55	9	9	9	10	9	9	10	10	7	9	8	8	8	8	7	9	8	8	8	8	7	9	8	8	8	8	7	453670	494200	446610	489980	471760	441590	0.972911	1.05983	0.957771	1.05078	1.01171	0.947005	1.08934	0.984438	1.08004	1.03987	0.973373
P0AAS0	Inner membrane protein YlaC OS=Escherichia coli (strain K12) OX=83333 GN=ylaC PE=1 SV=2	ylaC	18.267	23.7	17	3	3	3	4	3	4	2	2	2	3	3	3	3	3	3	3	3	3	3	3	3	3	3	3	3	3	3	163540	191030	163420	64172	67311	64514	1.37431	1.60532	1.3733	0.53927	0.565649	0.542144	1.16809	0.999266	0.392393	0.411587	0.394485
P0AAS7	Uncharacterized protein YbcJ OS=Escherichia coli (strain K12) OX=83333 GN=ybcJ PE=1 SV=1	ybcJ	7.3895	71.4	31	4	4	4	4	5	6	5	6	5	4	4	4	4	4	4	4	4	4	4	4	4	4	4	4	4	4	4	789980	667650	869030	1224200	1109800	1318600	0.79272	0.669966	0.872044	1.22845	1.11365	1.32317	0.845148	1.10007	1.54966	1.40485	1.66916
P0AAT2	Uncharacterized protein YbdF OS=Escherichia coli (strain K12) OX=83333 GN=ybdF PE=4 SV=1	ybdF	14.05	57.4	23	7	7	7	2	2	2	4	7	6	3	2	2	6	7	6	3	2	2	6	7	6	3	2	2	6	7	6	13979	16783	12094	51978	60271	46052	0.416958	0.500594	0.360733	1.55037	1.79773	1.37361	1.20059	0.865155	3.71829	4.31154	3.29437
P0AAT4	Miniconductance mechanosensitive channel YbdG OS=Escherichia coli (strain K12) OX=83333 GN=ybdG PE=1 SV=1	ybdG	46.602	34.7	69	13	13	13	10	7	11	15	13	13	9	8	11	13	12	13	9	8	11	13	12	13	9	8	11	13	12	13	1373000	1501200	1341800	3092400	2850700	2950600	0.62839	0.687064	0.61411	1.41532	1.3047	1.35042	1.09337	0.977276	2.25229	2.07626	2.14902
P0AAT6	Ribosomal silencing factor RsfS OS=Escherichia coli (strain K12) OX=83333 GN=rsfS PE=1 SV=1	rsfS	11.582	48.6	31	5	5	5	5	5	6	4	5	6	4	4	5	3	4	4	4	4	5	3	4	4	4	4	5	3	4	4	688640	545920	791370	682210	608690	612240	1.05161	0.833663	1.20848	1.04179	0.929518	0.934939	0.792751	1.14918	0.990663	0.883902	0.889057
P0AAT9	Uncharacterized protein YbeL OS=Escherichia coli (strain K12) OX=83333 GN=ybeL PE=4 SV=1	ybeL	18.797	48.1	27	5	5	5	2	2	3	8	7	5	3	4	4	5	5	5	3	4	4	5	5	5	3	4	4	5	5	5	87491	82584	87619	276320	322730	290480	0.457579	0.431916	0.458249	1.44516	1.68788	1.51922	0.943914	1.00146	3.15827	3.68872	3.32011
P0AAU2	Uncharacterized protein YbfA OS=Escherichia coli (strain K12) OX=83333 GN=ybfA PE=3 SV=1	ybfA	8.2745	44.1	14	3	3	3	2	2	2	2	3	3	2	3	2	2	3	3	2	3	2	2	3	3	2	3	2	2	3	3	61477	49680	45146	106500	142930	167390	0.6436	0.520098	0.472632	1.11494	1.49633	1.7524	0.808107	0.734356	1.73236	2.32493	2.72281
P0AAU7	Uncharacterized protein YbfE OS=Escherichia coli (strain K12) OX=83333 GN=ybfE PE=1 SV=2	ybfE	11.28	43.3	15	3	3	3	3	2	3	2	3	2	3	2	3	2	3	3	3	2	3	2	3	3	3	2	3	2	3	3	116590	66865	107900	72963	72332	86403	1.33742	0.767016	1.23773	0.836967	0.829729	0.991139	0.573505	0.925465	0.625808	0.620396	0.741084
P0AAV4	5-oxoprolinase subunit B OS=Escherichia coli (strain K12) OX=83333 GN=pxpB PE=1 SV=1	pxpB	23.946	24.8	24	3	3	3	4	4	4	4	4	4	3	3	3	3	3	3	3	3	3	3	3	3	3	3	3	3	3	3	182150	233380	181430	580470	548620	511860	0.488357	0.625709	0.486427	1.55628	1.47089	1.37233	1.28125	0.996047	3.18677	3.01191	2.8101
P0AAX3	Uncharacterized protein YbiJ OS=Escherichia coli (strain K12) OX=83333 GN=ybiJ PE=3 SV=1	ybiJ	8.5676	43	7	2	2	2	1	1	1	1	2	1	1	1	1	1	2	1	1	1	1	1	2	1	1	1	1	1	2	1	0	0	0	0	0	0
P0AAX8	Probable L,D-transpeptidase YbiS OS=Escherichia coli (strain K12) OX=83333 GN=ybiS PE=1 SV=1	ybiS	33.325	51	48	8	7	8	8	7	8	9	8	8	7	8	8	8	8	8	6	7	7	7	7	7	7	8	8	8	8	8	1855800	1865200	1857200	1802700	1821600	1830200	1.00925	1.01437	1.01002	0.980377	0.990655	0.995332	1.00507	1.00075	0.971387	0.981571	0.986205
P0AAY6	Uncharacterized protein YbjN OS=Escherichia coli (strain K12) OX=83333 GN=ybjN PE=1 SV=1	ybjN	17.666	29.1	20	3	3	3	4	3	3	3	3	4	3	3	3	3	3	3	3	3	3	3	3	3	3	3	3	3	3	3	291080	261000	230580	134460	174500	211670	1.34005	1.20157	1.06153	0.619018	0.803352	0.974472	0.896661	0.792153	0.461935	0.599492	0.727188
P0AAZ4	Replication-associated recombination protein A OS=Escherichia coli (strain K12) OX=83333 GN=rarA PE=1 SV=1	rarA	49.626	49	85	16	16	16	11	14	15	16	15	14	12	15	14	15	15	16	12	15	14	15	15	16	12	15	14	15	15	16	100100	99458	98427	130050	123790	127350	0.884308	0.878637	0.869528	1.14889	1.09359	1.12504	0.993586	0.983287	1.2992	1.23666	1.27223
P0AAZ7	UPF0434 protein YcaR OS=Escherichia coli (strain K12) OX=83333 GN=ycaR PE=1 SV=1	ycaR	6.8549	78.3	31	6	6	6	3	7	4	6	5	6	6	5	5	5	6	6	6	5	5	5	6	6	6	5	5	5	6	6	641880	1113200	670810	661750	814660	1021700	0.782145	1.35646	0.817396	0.806357	0.992681	1.24496	1.73428	1.04507	1.03096	1.26918	1.59173
P0AB01	Envelope biogenesis factor ElyC OS=Escherichia coli (strain K12) OX=83333 GN=elyC PE=4 SV=1	elyC	28.666	15.4	9	3	3	3	2	1	2	1	2	1	2	1	2	2	3	1	2	1	2	2	3	1	2	1	2	2	3	1	47983	0	55232	40555	35440	0	1.07099		1.23279	0.905195	0.791027			1.15107	0.845195	0.738595
P0AB03	Uncharacterized protein YcbJ OS=Escherichia coli (strain K12) OX=83333 GN=ycbJ PE=4 SV=1	ycbJ	34.487	7.7	3	1	1	1	0	0	0	1	1	1	0	0	0	1	1	1	0	0	0	1	1	1	0	0	0	1	1	1	0	0	0	0	0	0
P0AB10	Intermembrane transport lipoprotein PqiC OS=Escherichia coli (strain K12) OX=83333 GN=pqiC PE=1 SV=2	pqiC	20.634	47.6	30	5	5	5	4	5	4	5	6	6	4	5	4	4	5	5	4	5	4	4	5	5	4	5	4	4	5	5	195540	233860	204220	312900	299960	304760	0.756324	0.904541	0.789897	1.21026	1.16021	1.17877	1.19597	1.04439	1.60018	1.53401	1.55856
P0AB12	Inner membrane protein YccF OS=Escherichia coli (strain K12) OX=83333 GN=yccF PE=1 SV=1	yccF	16.275	29.1	28	3	3	3	5	4	4	5	5	5	3	3	3	3	3	3	3	3	3	3	3	3	3	3	3	3	3	3	260820	272210	200330	243560	246780	267680	1.04931	1.09513	0.805952	0.979871	0.992825	1.07691	1.04367	0.768078	0.933824	0.94617	1.0263
P0AB14	Uncharacterized protein YccJ OS=Escherichia coli (strain K12) OX=83333 GN=yccJ PE=1 SV=1	yccJ	8.5244	60	15	3	3	3	3	2	2	3	2	3	3	2	1	2	2	2	3	2	1	2	2	2	3	2	1	2	2	2	60406	52056	56435	156410	153500	166500	0.561649	0.484011	0.524727	1.45428	1.42723	1.5481	0.861769	0.934261	2.58931	2.54114	2.75635
P0AB18	Sulfurtransferase TusE OS=Escherichia coli (strain K12) OX=83333 GN=tusE PE=1 SV=1	tusE	12.41	16.5	3	2	2	2	0	0	2	1	0	0	2	1	2	1	1	1	2	1	2	1	1	1	2	1	2	1	1	1	99446	0	103740	0	0	0	0.978867		1.02113					1.04318
P0AB20	Heat shock protein HspQ OS=Escherichia coli (strain K12) OX=83333 GN=hspQ PE=1 SV=2	hspQ	11.779	7.6	6	1	1	1	1	1	1	1	1	1	1	1	1	1	1	1	1	1	1	1	1	1	1	1	1	1	1	1	0	0	0	0	0	0
P0AB24	Iron uptake system component EfeO OS=Escherichia coli (strain K12) OX=83333 GN=efeO PE=1 SV=1	efeO	41.137	60.3	120	17	17	17	23	20	20	19	20	18	16	16	16	16	15	15	16	16	16	16	15	15	16	16	16	16	15	15	1090400	1089000	1074100	737230	769430	800280	1.1766	1.17509	1.15901	0.795509	0.830254	0.863543	0.998716	0.985051	0.67611	0.70564	0.733933
P0AB26	Uncharacterized lipoprotein YceB OS=Escherichia coli (strain K12) OX=83333 GN=yceB PE=1 SV=1	yceB	20.5	48.9	48	6	6	6	7	5	6	8	10	12	6	5	6	5	6	6	6	5	6	5	6	6	6	5	6	5	6	6	204230	202650	169460	535420	543290	528130	0.561282	0.55694	0.465724	1.47149	1.49312	1.45145	0.992264	0.829751	2.62165	2.66019	2.58596
P0AB28	Large ribosomal RNA subunit accumulation protein YceD OS=Escherichia coli (strain K12) OX=83333 GN=yceD PE=2 SV=1	yceD	19.315	29.5	55	6	6	6	10	8	9	9	10	9	6	4	6	6	6	6	6	4	6	6	6	6	6	4	6	6	6	6	733390	725700	777420	648550	659280	668040	1.04462	1.03367	1.10734	0.923777	0.939061	0.951538	0.989514	1.06004	0.884318	0.898949	0.910893
P0AB38	Penicillin-binding protein activator LpoB OS=Escherichia coli (strain K12) OX=83333 GN=lpoB PE=1 SV=1	lpoB	22.515	36.2	39	5	5	5	5	5	7	8	7	7	4	3	5	5	5	4	4	3	5	5	5	4	4	3	5	5	5	4	457220	490370	481350	790150	830970	772690	0.71763	0.769661	0.755503	1.24018	1.30425	1.21278	1.0725	1.05278	1.72816	1.81744	1.68997
P0AB43	Protein YcgL OS=Escherichia coli (strain K12) OX=83333 GN=ycgL PE=1 SV=3	ycgL	12.414	60.2	40	7	7	7	6	5	7	7	7	8	7	7	7	7	7	7	7	7	7	7	7	7	7	7	7	7	7	7	246420	238140	255250	442880	445760	419160	0.722071	0.697809	0.747945	1.29775	1.30619	1.22824	0.966399	1.03583	1.79726	1.80894	1.701
P0AB46	Uncharacterized protein YmgD OS=Escherichia coli (strain K12) OX=83333 GN=ymgD PE=1 SV=2	ymgD	11.852	22.9	17	2	2	2	3	2	3	3	3	3	2	2	2	2	2	2	2	2	2	2	2	2	2	2	2	2	2	2	46991	34200	29808	39211	28323	48254	1.24322	0.904814	0.788617	1.03739	0.749329	1.27663	0.727799	0.634334	0.834436	0.602732	1.02688
P0AB52	Protein YchN OS=Escherichia coli (strain K12) OX=83333 GN=ychN PE=1 SV=1	ychN	12.693	40.2	30	4	4	4	4	4	5	6	5	6	3	4	4	4	3	4	3	4	4	4	3	4	3	4	4	4	3	4	665770	479220	479300	550150	523470	554280	1.22829	0.884118	0.884266	1.01498	0.965755	1.0226	0.719798	0.719918	0.826336	0.786263	0.83254
P0AB55	Protein YciI OS=Escherichia coli (strain K12) OX=83333 GN=yciI PE=1 SV=1	yciI	10.602	29.6	20	3	3	3	2	1	3	5	4	5	3	3	3	3	3	3	3	3	3	3	3	3	3	3	3	3	3	3	923650	190940	1191800	2443200	2473600	2456200	0.572546	0.118359	0.738766	1.51448	1.53332	1.52253	0.206723	1.29032	2.64516	2.67807	2.65923
P0AB58	Lipopolysaccharide assembly protein B OS=Escherichia coli (strain K12) OX=83333 GN=lapB PE=1 SV=1	lapB	44.531	33.9	48	10	10	10	8	7	7	9	8	9	8	8	9	9	8	8	8	8	9	9	8	8	8	8	9	9	8	8	90060	90016	76339	134830	131830	140790	0.813961	0.813563	0.689951	1.21859	1.19148	1.27246	0.999511	0.847646	1.49711	1.4638	1.56329
P0AB61	Protein YciN OS=Escherichia coli (strain K12) OX=83333 GN=yciN PE=1 SV=1	yciN	9.3855	42.2	20	3	3	3	4	2	4	3	3	4	3	3	3	3	3	3	3	3	3	3	3	3	3	3	3	3	3	3	311740	270680	248700	546440	541580	584490	0.747091	0.64869	0.596015	1.30955	1.29791	1.40074	0.868288	0.79778	1.75287	1.73728	1.87493
P0AB65	Acylphosphatase OS=Escherichia coli (strain K12) OX=83333 GN=yccX PE=1 SV=1	yccX	10.3	47.8	22	3	3	3	3	3	3	4	5	4	3	3	3	3	3	3	3	3	3	3	3	3	3	3	3	3	3	3	69059	72809	73355	227080	230150	230680	0.458796	0.483709	0.487337	1.50862	1.52901	1.53253	1.0543	1.06221	3.2882	3.33266	3.34033
P0AB67	NAD(P) transhydrogenase subunit beta OS=Escherichia coli (strain K12) OX=83333 GN=pntB PE=1 SV=1	pntB	48.722	33.8	133	13	13	13	23	22	24	21	20	23	13	12	13	12	12	12	13	12	13	12	12	12	13	12	13	12	12	12	4692200	4692800	4491900	2604200	2839300	2695900	1.27874	1.27891	1.22416	0.709711	0.773781	0.734701	1.00013	0.957312	0.555006	0.605111	0.574549
P0AB71	Fructose-bisphosphate aldolase class 2 OS=Escherichia coli (strain K12) OX=83333 GN=fbaA PE=1 SV=2	fbaA	39.147	76.3	189	22	22	22	31	27	35	28	34	34	21	18	22	19	21	20	21	18	22	19	21	20	21	18	22	19	21	20	8643300	7369900	9485700	7956900	7964200	8012200	1.04911	0.894546	1.15136	0.965796	0.966682	0.972508	0.852672	1.09746	0.920586	0.92143	0.926984
P0AB77	2-amino-3-ketobutyrate coenzyme A ligase OS=Escherichia coli (strain K12) OX=83333 GN=kbl PE=1 SV=1	kbl	43.117	46	77	13	13	13	8	8	12	16	16	17	9	10	11	12	12	12	9	10	11	12	12	12	9	10	11	12	12	12	111260	96379	100620	349570	318010	334290	0.509538	0.441387	0.46081	1.60093	1.45639	1.53095	0.86625	0.904368	3.14192	2.85826	3.00458
P0AB80	Branched-chain-amino-acid aminotransferase OS=Escherichia coli (strain K12) OX=83333 GN=ilvE PE=1 SV=2	ilvE	34.093	57	231	19	19	19	33	29	32	49	47	41	17	18	19	18	19	19	17	18	19	18	19	19	17	18	19	18	19	19	4785200	5230100	5253300	8396600	8030800	7644700	0.729809	0.797662	0.801201	1.2806	1.22481	1.16592	1.09297	1.09782	1.7547	1.67826	1.59757
P0AB83	Endonuclease III OS=Escherichia coli (strain K12) OX=83333 GN=nth PE=1 SV=1	nth	23.562	30.3	25	5	5	5	4	4	3	5	5	4	5	5	5	4	5	4	5	5	5	4	5	4	5	5	5	4	5	4	126640	108650	121810	109310	116000	117310	1.08592	0.931658	1.0445	0.937318	0.994684	1.00592	0.857944	0.96186	0.863155	0.915982	0.926327
P0AB85	FAD:protein FMN transferase OS=Escherichia coli (strain K12) OX=83333 GN=apbE PE=1 SV=1	apbE	38.548	16.8	5	5	5	5	1	1	0	1	1	1	2	2	2	3	2	3	2	2	2	3	2	3	2	2	2	3	2	3	0	0	0	0	48685	38774					1.11332	0.886678
P0AB89	Adenylosuccinate lyase OS=Escherichia coli (strain K12) OX=83333 GN=purB PE=1 SV=1	purB	51.542	52.4	127	19	19	19	22	22	22	18	22	21	19	18	18	18	17	18	19	18	18	18	17	18	19	18	18	18	17	18	4269900	4323400	4101200	2286100	2520600	2505800	1.28052	1.29657	1.22993	0.68559	0.755915	0.751477	1.01253	0.960491	0.535399	0.590318	0.586852
P0AB91	Phospho-2-dehydro-3-deoxyheptonate aldolase, Phe-sensitive OS=Escherichia coli (strain K12) OX=83333 GN=aroG PE=1 SV=1	aroG	38.009	64	171	16	15	15	24	25	28	33	29	32	16	15	16	15	15	15	15	14	15	14	14	14	15	14	15	14	14	14	3656100	3586300	3608900	4254900	4372600	4284300	0.923137	0.905513	0.911219	1.07433	1.10405	1.08175	0.980909	0.98709	1.16378	1.19597	1.17182
P0AB93	Arsenical pump membrane protein OS=Escherichia coli (strain K12) OX=83333 GN=arsB PE=1 SV=1	arsB	45.497	7.2	12	2	2	2	2	1	3	2	2	2	1	1	2	1	2	1	1	1	2	1	2	1	1	1	2	1	2	1	0	0	53997	0	48149	0			1.05725		0.942749
P0AB96	Arsenate reductase OS=Escherichia coli (strain K12) OX=83333 GN=arsC PE=2 SV=1	arsC	15.853	73.8	92	11	11	11	15	13	17	16	15	16	10	10	11	11	11	11	10	10	11	11	11	11	10	10	11	11	11	11	701320	653280	611760	451680	447310	477280	1.25887	1.17263	1.09811	0.810763	0.802919	0.856715	0.931501	0.872298	0.644043	0.637812	0.680545
P0AB98	ATP synthase subunit a OS=Escherichia coli (strain K12) OX=83333 GN=atpB PE=1 SV=1	atpB	30.303	8.5	19	1	1	1	3	3	3	3	3	4	1	1	1	1	1	1	1	1	1	1	1	1	1	1	1	1	1	1	486840	565330	600660	346390	286160	321830
P0ABA0	ATP synthase subunit b OS=Escherichia coli (strain K12) OX=83333 GN=atpF PE=1 SV=1	atpF	17.264	62.2	117	12	12	12	17	16	22	16	24	22	11	10	11	11	12	10	11	10	11	11	12	10	11	10	11	11	12	10	3178200	4053300	4618100	2816100	4020000	3933400	0.843057	1.07519	1.22501	0.747006	1.06636	1.04338	1.27534	1.45306	0.886068	1.26487	1.23762
P0ABA4	ATP synthase subunit delta OS=Escherichia coli (strain K12) OX=83333 GN=atpH PE=1 SV=1	atpH	19.332	53.1	79	7	7	7	17	13	12	11	12	14	6	7	7	7	7	7	6	7	7	7	7	7	6	7	7	7	7	7	3080700	3294500	2595200	1908800	1868200	2136200	1.24192	1.32811	1.0462	0.769491	0.753124	0.861163	1.0694	0.842406	0.619599	0.606421	0.693414
P0ABA6	ATP synthase gamma chain OS=Escherichia coli (strain K12) OX=83333 GN=atpG PE=1 SV=1	atpG	31.577	72.1	164	24	24	24	28	25	26	28	27	30	21	20	22	21	22	24	21	20	22	21	22	24	21	20	22	21	22	24	4007000	4033600	3875100	3143900	3239400	3048800	1.12621	1.13368	1.08913	0.883623	0.910464	0.856894	1.00664	0.967083	0.784602	0.808435	0.760868
P0ABB0	ATP synthase subunit alpha OS=Escherichia coli (strain K12) OX=83333 GN=atpA PE=1 SV=1	atpA	55.221	72.9	337	30	30	30	57	51	65	56	56	52	26	25	29	27	27	24	26	25	29	27	27	24	26	25	29	27	27	24	13641000	14412000	13183000	10041000	10458000	10336000	1.13563	1.19982	1.0975	0.835926	0.870641	0.860485	1.05652	0.966425	0.73609	0.766659	0.757716
P0ABB4	ATP synthase subunit beta OS=Escherichia coli (strain K12) OX=83333 GN=atpD PE=1 SV=2	atpD	50.325	88.7	342	29	29	29	58	59	62	54	59	50	26	26	28	26	27	26	26	26	28	26	27	26	26	26	28	26	27	26	8973200	9232600	8844900	6639000	6815500	6790400	1.13836	1.17126	1.12208	0.842235	0.864626	0.861442	1.02891	0.985702	0.73987	0.75954	0.756742
P0ABB8	Magnesium-transporting ATPase, P-type 1 OS=Escherichia coli (strain K12) OX=83333 GN=mgtA PE=1 SV=1	mgtA	99.465	12.6	19	7	7	7	6	5	5	1	1	1	7	7	7	2	2	4	7	7	7	2	2	4	7	7	7	2	2	4	556120	331510	266310	71726	75316	65262	2.44226	1.45586	1.16953	0.314992	0.330758	0.286605	0.596112	0.478871	0.128976	0.135431	0.117352
P0ABC3	Modulator of FtsH protease HflC OS=Escherichia coli (strain K12) OX=83333 GN=hflC PE=1 SV=1	hflC	37.649	53.3	94	14	14	14	16	14	17	15	15	17	13	12	14	14	14	12	13	12	14	14	14	12	13	12	14	14	14	12	1517300	1478800	1445400	1653600	1715400	1698100	0.957428	0.933134	0.912059	1.04343	1.08243	1.07151	0.974626	0.952613	1.08983	1.13056	1.11916
P0ABC7	Modulator of FtsH protease HflK OS=Escherichia coli (strain K12) OX=83333 GN=hflK PE=1 SV=1	hflK	45.544	57.8	152	18	18	18	28	24	24	23	28	25	17	17	17	16	17	17	17	17	17	16	17	17	17	17	17	16	17	17	1639500	1630700	1470000	1646100	1682000	1738200	1.00311	0.997726	0.899403	1.00715	1.02911	1.0635	0.994633	0.896615	1.00403	1.02592	1.0602
P0ABC9	High-affinity choline transport protein OS=Escherichia coli (strain K12) OX=83333 GN=betT PE=2 SV=1	betT	75.841	9.6	22	7	7	7	1	3	3	4	4	7	4	5	4	7	6	7	4	5	4	7	6	7	4	5	4	7	6	7	59902	65659	54780	99413	107820	112290	0.71902	0.788122	0.657539	1.19328	1.29419	1.34785	1.09611	0.914494	1.65959	1.79994	1.87456
P0ABD3	Bacterioferritin OS=Escherichia coli (strain K12) OX=83333 GN=bfr PE=1 SV=1	bfr	18.495	19	4	2	2	2	0	0	0	0	2	2	0	1	0	0	2	2	0	1	0	0	2	2	0	1	0	0	2	2	0	0	0	0	21387	20610					1.0185	0.981499
P0ABD5	Acetyl-coenzyme A carboxylase carboxyl transferase subunit alpha OS=Escherichia coli (strain K12) OX=83333 GN=accA PE=1 SV=2	accA	35.241	64.6	149	19	19	19	28	22	25	27	24	23	18	18	19	18	19	18	18	18	19	18	19	18	18	18	19	18	19	18	2097800	2094800	2157100	1997300	1952300	1889400	1.03266	1.03118	1.06185	0.983189	0.961038	0.930075	0.99857	1.02827	0.952093	0.930642	0.900658
P0ABD8	Biotin carboxyl carrier protein of acetyl-CoA carboxylase OS=Escherichia coli (strain K12) OX=83333 GN=accB PE=1 SV=1	accB	16.687	32.7	26	4	4	4	4	5	4	4	5	4	4	4	3	4	4	4	4	4	3	4	4	4	4	4	3	4	4	4	1075300	1072300	993510	728610	670900	776710	1.21335	1.20997	1.12106	0.822153	0.757034	0.876429	0.99721	0.923938	0.677588	0.623919	0.722319
P0ABE2	DNA-binding transcriptional regulator BolA OS=Escherichia coli (strain K12) OX=83333 GN=bolA PE=1 SV=1	bolA	11.994	50.5	28	3	3	3	4	4	5	5	5	5	3	3	3	3	3	3	3	3	3	3	3	3	3	3	3	3	3	3	155390	129600	165460	260410	267290	276760	0.742954	0.619646	0.791101	1.24508	1.27797	1.32325	0.834031	1.0648	1.67585	1.72012	1.78107
P0ABF1	Poly(A) polymerase I OS=Escherichia coli (strain K12) OX=83333 GN=pcnB PE=1 SV=2	pcnB	53.87	49	99	20	20	20	17	17	16	16	15	18	17	17	19	15	15	16	17	17	19	15	15	16	17	17	19	15	15	16	725680	716930	647770	484990	484700	499390	1.22324	1.20849	1.09191	0.817523	0.817034	0.841796	0.987942	0.892639	0.668325	0.667925	0.688168
P0ABF4	Bacterial microcompartment shell protein EutM OS=Escherichia coli (strain K12) OX=83333 GN=eutM PE=1 SV=1	eutM	9.8654	49.5	20	4	4	4	3	2	3	4	4	4	4	4	3	4	4	4	4	4	3	4	4	4	4	4	3	4	4	4	24769	27097	20204	55051	59889	64652	0.59053	0.646033	0.481694	1.3125	1.42784	1.5414	1.09399	0.815697	2.22258	2.4179	2.6102
P0ABF6	Cytidine deaminase OS=Escherichia coli (strain K12) OX=83333 GN=cdd PE=1 SV=1	cdd	31.54	50.7	46	10	10	10	4	7	6	11	8	10	6	9	8	10	10	10	6	9	8	10	10	10	6	9	8	10	10	10	102190	98289	91487	378740	365900	396600	0.42781	0.411479	0.383003	1.58556	1.53181	1.66033	0.961826	0.895264	3.70623	3.58059	3.88101
P0ABG1	Phosphatidate cytidylyltransferase OS=Escherichia coli (strain K12) OX=83333 GN=cdsA PE=1 SV=2	cdsA	31.453	5.3	14	1	1	1	1	2	3	2	3	3	1	1	1	1	1	1	1	1	1	1	1	1	1	1	1	1	1	1	0	73193	123500	111860	117120	147190
P0ABG4	Probable peptidoglycan glycosyltransferase FtsW OS=Escherichia coli (strain K12) OX=83333 GN=ftsW PE=1 SV=1	ftsW	45.987	12.3	18	5	5	5	2	2	3	4	4	3	5	5	5	5	5	5	5	5	5	5	5	5	5	5	5	5	5	5	65479	78665	66226	69927	78655	80412	0.894188	1.07426	0.904389	0.95493	1.07412	1.09811	1.20138	1.01141	1.06793	1.20122	1.22806
P0ABG7	Peptidoglycan glycosyltransferase MrdB OS=Escherichia coli (strain K12) OX=83333 GN=mrdB PE=1 SV=1	mrdB	40.476	14.9	28	4	4	4	4	5	5	5	4	5	4	4	4	4	4	4	4	4	4	4	4	4	4	4	4	4	4	4	85068	90019	78669	78601	76445	84338	1.03502	1.09525	0.95716	0.956333	0.930101	1.02613	1.0582	0.924778	0.923978	0.898634	0.991419
P0ABH0	Cell division protein FtsA OS=Escherichia coli (strain K12) OX=83333 GN=ftsA PE=1 SV=1	ftsA	45.329	76.9	121	20	20	20	19	21	18	21	21	21	15	17	17	19	18	17	15	17	17	19	18	17	15	17	17	19	18	17	505690	476090	466740	742630	729070	769170	0.822396	0.774258	0.759052	1.20773	1.18568	1.25089	0.941466	0.922977	1.46855	1.44173	1.52103
P0ABH7	Citrate synthase OS=Escherichia coli (strain K12) OX=83333 GN=gltA PE=1 SV=1	gltA	48.014	60	339	22	21	22	56	51	58	52	60	62	20	20	21	19	21	19	20	20	21	19	21	19	20	20	21	19	21	19	10001000	9865300	10270000	9917800	9639400	10026000	1.0048	0.991164	1.03182	0.996438	0.968468	1.00731	0.986431	1.0269	0.991681	0.963844	1.0025
P0ABH9	ATP-dependent Clp protease ATP-binding subunit ClpA OS=Escherichia coli (strain K12) OX=83333 GN=clpA PE=1 SV=1	clpA	84.206	58.3	198	36	36	36	27	26	28	44	34	39	30	30	29	35	31	33	30	30	29	35	31	33	30	30	29	35	31	33	526600	496820	494810	1270900	1271300	1237900	0.596339	0.562615	0.560339	1.43921	1.43966	1.40184	0.943449	0.939632	2.41341	2.41417	2.35074
P0ABI4	Magnesium transport protein CorA OS=Escherichia coli (strain K12) OX=83333 GN=corA PE=1 SV=1	corA	36.589	35.4	31	7	7	7	4	5	4	6	6	6	5	5	5	6	6	5	5	5	5	6	6	5	5	5	5	6	6	5	228620	246780	208990	271790	285740	263290	0.911315	0.983703	0.833066	1.0834	1.139	1.04951	1.07943	0.914137	1.18883	1.24985	1.15165
P0ABI8	Cytochrome bo(3) ubiquinol oxidase subunit 1 OS=Escherichia coli (strain K12) OX=83333 GN=cyoB PE=1 SV=1	cyoB	74.367	17.9	84	10	10	10	14	11	13	13	17	16	9	7	7	9	9	10	9	7	7	9	9	10	9	7	7	9	9	10	2698200	2474200	2333300	2410500	2632700	2736800	1.05911	0.971182	0.915876	0.946178	1.0334	1.07426	0.916982	0.864762	0.893373	0.975725	1.01431
P0ABJ1	Cytochrome bo(3) ubiquinol oxidase subunit 2 OS=Escherichia coli (strain K12) OX=83333 GN=cyoA PE=1 SV=1	cyoA	34.911	54.6	104	9	9	9	16	16	20	13	18	21	9	9	9	9	9	9	9	9	9	9	9	9	9	9	9	9	9	9	2345600	2256400	2506000	2369400	2470100	2499900	0.974127	0.937082	1.04074	0.984011	1.02583	1.03821	0.961971	1.06838	1.01015	1.05308	1.06578
P0ABJ3	Cytochrome bo(3) ubiquinol oxidase subunit 3 OS=Escherichia coli (strain K12) OX=83333 GN=cyoC PE=1 SV=1	cyoC	22.622	11.8	8	1	1	1	0	1	0	2	2	3	1	1	0	1	1	1	1	1	0	1	1	1	1	1	0	1	1	1	0	8590.7	0	41462	33209	44728
P0ABJ9	Cytochrome bd-I ubiquinol oxidase subunit 1 OS=Escherichia coli (strain K12) OX=83333 GN=cydA PE=1 SV=1	cydA	58.204	19.9	66	10	10	10	11	10	8	13	12	12	10	9	9	9	10	10	10	9	9	9	10	10	10	9	9	9	10	10	614230	579510	580960	1413600	1387400	1396500	0.617089	0.582208	0.583664	1.42018	1.39386	1.403	0.943474	0.945835	2.30142	2.25876	2.27358
P0ABK2	Cytochrome bd-I ubiquinol oxidase subunit 2 OS=Escherichia coli (strain K12) OX=83333 GN=cydB PE=1 SV=1	cydB	42.453	7.7	19	3	3	3	3	3	3	3	3	4	2	2	2	3	3	3	2	2	2	3	3	3	2	2	2	3	3	3	449920	425140	405820	987650	1037300	1103900	0.612174	0.578457	0.55217	1.34382	1.41138	1.502	0.944924	0.901983	2.19517	2.30552	2.45355
P0ABK5	Cysteine synthase A OS=Escherichia coli (strain K12) OX=83333 GN=cysK PE=1 SV=2	cysK	34.489	86.7	342	24	24	24	58	51	66	60	57	50	22	18	24	19	22	20	22	18	24	19	22	20	22	18	24	19	22	20	9209300	9535000	9572700	9756700	9536800	9178300	0.973005	1.00742	1.0114	1.03084	1.00761	0.96973	1.03537	1.03946	1.05944	1.03556	0.996634
P0ABM9	Cytochrome c-type biogenesis protein CcmH OS=Escherichia coli (strain K12) OX=83333 GN=ccmH PE=1 SV=1	ccmH	39.089	27.1	25	8	8	8	3	4	4	5	5	4	5	6	5	6	6	6	5	6	5	6	6	6	5	6	5	6	6	6	101380	92687	79434	76302	77656	83655	1.19011	1.08806	0.932481	0.895714	0.911609	0.982031	0.914253	0.783527	0.752634	0.765989	0.825163
P0ABN1	Diacylglycerol kinase OS=Escherichia coli (strain K12) OX=83333 GN=dgkA PE=1 SV=2	dgkA	13.245	17.2	11	2	2	2	2	1	2	2	2	2	2	2	2	2	2	2	2	2	2	2	2	2	2	2	2	2	2	2	127860	100790	97809	95473	101300	117690	1.19696	0.943547	0.91564	0.893772	0.948321	1.10176	0.788284	0.764969	0.7467	0.792273	0.92046
P0ABN5	Anaerobic C4-dicarboxylate transporter DcuA OS=Escherichia coli (strain K12) OX=83333 GN=dcuA PE=1 SV=1	dcuA	45.75	4.2	21	3	3	3	3	4	4	4	4	2	3	3	3	3	3	2	3	3	3	3	3	2	3	3	3	3	3	2	183150	189920	174260	250770	251770	273830	0.830173	0.86086	0.789877	1.13668	1.14121	1.2412	1.03696	0.951461	1.36921	1.37467	1.49511
P0ABP6	Protein DedA OS=Escherichia coli (strain K12) OX=83333 GN=dedA PE=1 SV=1	dedA	24.51	5.5	8	2	2	2	1	0	1	2	2	2	1	1	1	2	2	2	1	1	1	2	2	2	1	1	1	2	2	2	0	0	0	98090	86665	98513				1.03884	0.917841	1.04332
P0ABP8	Purine nucleoside phosphorylase DeoD-type OS=Escherichia coli (strain K12) OX=83333 GN=deoD PE=1 SV=2	deoD	25.95	62.3	132	14	14	14	25	21	22	22	21	21	14	13	14	14	14	14	14	13	14	14	14	14	14	13	14	14	14	14	1849900	1766800	1888300	1437700	1492000	1513800	1.11569	1.06557	1.13885	0.867085	0.899834	0.912982	0.955079	1.02076	0.777177	0.80653	0.818315
P0ABQ0	Coenzyme A biosynthesis bifunctional protein CoaBC OS=Escherichia coli (strain K12) OX=83333 GN=coaBC PE=1 SV=2	coaBC	43.438	48	88	14	14	14	13	11	15	17	17	15	13	12	14	14	14	13	13	12	14	14	14	13	13	12	14	14	14	13	354190	331790	379410	370940	368920	363360	0.979955	0.91798	1.04973	1.0263	1.02071	1.00533	0.936757	1.0712	1.04729	1.04159	1.02589
P0ABQ2	2-hydroxy-3-oxopropionate reductase OS=Escherichia coli (strain K12) OX=83333 GN=garR PE=1 SV=1	garR	30.427	33	22	6	6	6	2	2	2	7	5	4	5	5	4	6	5	6	5	5	4	6	5	6	5	5	4	6	5	6	18127	16146	17344	49591	46114	49673	0.552105	0.491769	0.528257	1.51042	1.40452	1.51292	0.890716	0.956805	2.73575	2.54394	2.74028
P0ABQ4	Dihydrofolate reductase OS=Escherichia coli (strain K12) OX=83333 GN=folA PE=1 SV=1	folA	17.999	52.2	34	7	7	7	6	5	7	6	5	5	7	5	7	6	6	6	7	5	7	6	6	6	7	5	7	6	6	6	463430	465490	422230	186940	187470	199940	1.44408	1.4505	1.3157	0.582519	0.58417	0.623028	1.00445	0.911098	0.403383	0.404527	0.431435
P0ABR1	DNA damage-inducible protein I OS=Escherichia coli (strain K12) OX=83333 GN=dinI PE=1 SV=1	dinI	8.9489	40.7	14	2	2	2	2	3	3	2	2	2	1	2	2	1	2	1	1	2	2	1	2	1	1	2	2	1	2	1	65598	64390	60856	41273	39657	40499	1.2604	1.23719	1.16928	0.793018	0.761968	0.778146	0.981585	0.927711	0.629181	0.604546	0.617382
P0ABS1	RNA polymerase-binding transcription factor DksA OS=Escherichia coli (strain K12) OX=83333 GN=dksA PE=1 SV=1	dksA	17.528	70.9	118	9	9	9	20	17	20	19	19	23	8	8	9	9	9	9	8	8	9	9	9	9	8	8	9	9	9	9	3575700	3857600	3645800	3174100	3254000	3170500	1.03755	1.11935	1.05789	0.921021	0.944206	0.919977	1.07884	1.0196	0.887686	0.910032	0.88668
P0ABS5	DNA primase OS=Escherichia coli (strain K12) OX=83333 GN=dnaG PE=1 SV=1	dnaG	65.564	43.5	86	18	18	18	14	12	16	15	15	14	17	15	17	16	15	16	17	15	17	16	15	16	17	15	17	16	15	16	96081	99467	79939	87562	89236	94621	1.05409	1.09123	0.876995	0.960626	0.978991	1.03807	1.03524	0.831996	0.911335	0.928758	0.984804
P0ABS8	DNA polymerase III subunit theta OS=Escherichia coli (strain K12) OX=83333 GN=holE PE=1 SV=1	holE	8.8462	43.4	15	3	3	3	3	2	3	2	3	2	3	3	3	2	3	3	3	3	3	2	3	3	3	3	3	2	3	3	237250	187180	243320	139030	135970	186060	1.26106	0.994924	1.29333	0.738991	0.722726	0.988971	0.788957	1.02558	0.586006	0.573109	0.784236
P0ABT2	DNA protection during starvation protein OS=Escherichia coli (strain K12) OX=83333 GN=dps PE=1 SV=2	dps	18.695	74.9	54	12	12	12	8	8	7	11	11	9	9	9	10	11	11	12	9	9	10	11	11	12	9	9	10	11	11	12	173880	152630	167030	418850	491890	446720	0.56363	0.494749	0.541426	1.3577	1.59446	1.44804	0.877789	0.960605	2.40885	2.8289	2.56913
P0ABT5	tRNA-dihydrouridine synthase B OS=Escherichia coli (strain K12) OX=83333 GN=dusB PE=1 SV=1	dusB	35.866	20.9	9	5	5	5	2	3	2	0	0	2	3	4	3	2	1	4	3	4	3	2	1	4	3	4	3	2	1	4	41064	35246	40004	0	0	15539	1.24575	1.06925	1.21359			0.471404	0.858319	0.974187			0.378409
P0ABU0	1,4-dihydroxy-2-naphthoyl-CoA synthase OS=Escherichia coli (strain K12) OX=83333 GN=menB PE=1 SV=1	menB	31.633	55.8	73	12	12	12	11	10	13	13	14	12	11	11	12	12	12	11	11	11	12	12	12	11	11	11	12	12	12	11	480640	444040	500410	534010	547050	546790	0.944611	0.87268	0.983465	1.0495	1.07513	1.07462	0.923852	1.04113	1.11104	1.13817	1.13763
P0ABU2	Ribosome-binding ATPase YchF OS=Escherichia coli (strain K12) OX=83333 GN=ychF PE=1 SV=2	ychF	39.667	54.5	77	15	15	15	15	13	15	12	11	11	15	14	14	13	13	13	15	14	14	13	13	13	15	14	14	13	13	13	2382200	2333300	2173900	1360500	1395500	1375600	1.29691	1.27028	1.1835	0.740677	0.759731	0.748898	0.979473	0.91256	0.571111	0.585803	0.577449
P0ABU5	Glyoxalase ElbB OS=Escherichia coli (strain K12) OX=83333 GN=elbB PE=1 SV=1	elbB	22.981	62.2	72	11	11	11	9	10	10	15	13	15	11	10	11	11	11	11	11	10	11	11	11	11	11	10	11	11	11	11	831820	831300	800650	1066300	1121300	1087100	0.86973	0.869186	0.83714	1.1149	1.1724	1.13664	0.999375	0.962528	1.28189	1.34801	1.30689
P0ABU7	Biopolymer transport protein ExbB OS=Escherichia coli (strain K12) OX=83333 GN=exbB PE=1 SV=1	exbB	26.287	36.9	42	7	7	7	7	6	7	8	6	8	6	6	7	7	7	7	6	6	7	7	7	7	6	6	7	7	7	7	965010	953970	902850	563540	573720	603270	1.26909	1.25457	1.18735	0.741116	0.754504	0.793366	0.98856	0.935586	0.583973	0.594522	0.625144
P0ABU9	Tol-Pal system protein TolQ OS=Escherichia coli (strain K12) OX=83333 GN=tolQ PE=1 SV=1	tolQ	25.597	33.5	47	8	8	8	7	8	8	6	9	9	8	7	8	7	8	8	8	7	8	7	8	8	8	7	8	7	8	8	981520	861330	825360	803940	866900	961390	1.11106	0.97501	0.934292	0.910045	0.981315	1.08828	0.877547	0.8409	0.819077	0.883222	0.979491
P0ABV2	Biopolymer transport protein ExbD OS=Escherichia coli (strain K12) OX=83333 GN=exbD PE=1 SV=1	exbD	15.527	31.9	38	7	7	7	5	8	6	6	6	7	6	7	5	5	6	6	6	7	5	5	6	6	6	7	5	5	6	6	532310	552680	452310	264160	244070	293490	1.36547	1.41772	1.16026	0.677617	0.626083	0.752854	1.03827	0.849712	0.496252	0.458511	0.551352
P0ABV6	Tol-Pal system protein TolR OS=Escherichia coli (strain K12) OX=83333 GN=tolR PE=1 SV=1	tolR	15.383	14.1	9	2	2	2	1	1	3	1	1	2	2	2	2	2	2	2	2	2	2	2	2	2	2	2	2	2	2	2	219250	210390	254610	197940	196990	235700	1.00047	0.960042	1.16182	0.903231	0.898896	1.07554	0.95959	1.16128	0.902805	0.898472	1.07503
P0ABW9	Flagellar basal body rod protein FlgB OS=Escherichia coli (strain K12) OX=83333 GN=flgB PE=3 SV=2	flgB	15.24	39.1	11	4	4	4	4	4	3	0	0	0	4	4	4	0	0	0	4	4	4	0	0	0	4	4	4	0	0	0	433010	492170	441430	0	0	0	0.950549	1.08042	0.969033				1.13663	1.01945
P0ABX2	Flagellar basal-body rod protein FlgC OS=Escherichia coli (strain K12) OX=83333 GN=flgC PE=3 SV=1	flgC	13.968	50	9	4	4	4	2	4	3	0	0	0	4	4	3	0	1	0	4	4	3	0	1	0	4	4	3	0	1	0	129880	119810	114690	0	0	0	1.06932	0.986415	0.944261				0.922467	0.883046
P0ABX5	Flagellar basal-body rod protein FlgG OS=Escherichia coli (strain K12) OX=83333 GN=flgG PE=3 SV=1	flgG	27.744	30.4	19	6	6	6	8	6	5	0	0	0	6	6	6	0	0	0	6	6	6	0	0	0	6	6	6	0	0	0	207750	199100	178600	0	0	0	1.06457	1.02024	0.915193				0.958363	0.859687
P0ABX8	Flagellar protein FliL OS=Escherichia coli (strain K12) OX=83333 GN=fliL PE=3 SV=1	fliL	17.221	46.1	19	7	7	7	7	6	6	0	0	0	7	6	6	0	0	0	7	6	6	0	0	0	7	6	6	0	0	0	615490	592900	600760	0	0	0	1.02063	0.983169	0.996203				0.963298	0.976068
P0ABY2	Flagellar protein FliT OS=Escherichia coli (strain K12) OX=83333 GN=fliT PE=1 SV=1	fliT	13.829	21.5	4	2	2	2	1	1	2	0	0	0	1	2	2	0	0	0	1	2	2	0	0	0	1	2	2	0	0	0	0	52968	61743	0	0	0		0.923503	1.0765
P0ABY4	Flavodoxin 2 OS=Escherichia coli (strain K12) OX=83333 GN=fldB PE=1 SV=1	fldB	19.7	38.7	32	4	4	4	6	4	6	5	5	6	4	4	4	4	4	4	4	4	4	4	4	4	4	4	4	4	4	4	342500	379270	326140	301460	289870	295070	1.06239	1.17645	1.01165	0.935093	0.899142	0.915272	1.10736	0.952234	0.880175	0.846336	0.861518
P0ABZ1	Flagellar motor switch protein FliG OS=Escherichia coli (strain K12) OX=83333 GN=fliG PE=1 SV=1	fliG	36.776	38.4	35	10	10	10	11	11	10	1	1	1	10	10	9	3	3	2	10	10	9	3	3	2	10	10	9	3	3	2	693820	830680	979280	20485	20135	16866	1.62534	1.94594	2.29405	0.047988	0.0471681	0.0395101	1.19726	1.41143	0.0295249	0.0290205	0.0243089
P0ABZ4	3-deoxy-D-manno-octulosonate 8-phosphate phosphatase KdsC OS=Escherichia coli (strain K12) OX=83333 GN=kdsC PE=3 SV=1	kdsC	19.997	51.6	42	6	6	6	9	7	7	6	6	7	6	6	6	6	6	6	6	6	6	6	6	6	6	6	6	6	6	6	696920	730360	533100	425240	420180	510280	1.26098	1.32149	0.964573	0.769414	0.760259	0.923283	1.04798	0.764937	0.61017	0.60291	0.732193
P0ABZ6	Chaperone SurA OS=Escherichia coli (strain K12) OX=83333 GN=surA PE=1 SV=1	surA	47.283	53	131	19	19	19	22	18	18	26	23	24	17	19	18	19	19	19	17	19	18	19	19	19	17	19	18	19	19	19	1031200	1022700	1010400	1311600	1289400	1337900	0.883482	0.876199	0.865661	1.12371	1.10469	1.14625	0.991757	0.979829	1.27192	1.25039	1.29742
P0AC02	Outer membrane protein assembly factor BamD OS=Escherichia coli (strain K12) OX=83333 GN=bamD PE=1 SV=1	bamD	27.829	60.8	67	12	12	12	9	9	9	13	14	13	11	10	11	11	11	12	11	10	11	11	11	12	11	10	11	11	11	12	1244300	1246900	1151800	1267200	1334700	1413000	0.974915	0.976952	0.902441	0.992857	1.04574	1.10709	1.00209	0.925661	1.0184	1.07265	1.13558
P0AC05	Flagellar biosynthetic protein FliP OS=Escherichia coli (strain K12) OX=83333 GN=fliP PE=3 SV=1	fliP	26.928	16.7	8	3	3	3	3	3	2	0	0	0	3	3	3	0	0	0	3	3	3	0	0	0	3	3	3	0	0	0	158530	155350	128700	0	0	0	1.07459	1.05303	0.872385				0.979941	0.811834
P0AC13	Dihydropteroate synthase OS=Escherichia coli (strain K12) OX=83333 GN=folP PE=1 SV=1	folP	30.615	49.6	54	10	10	10	9	8	8	8	11	10	10	10	9	9	10	10	10	10	9	9	10	10	10	10	9	9	10	10	272580	245710	258300	241120	239300	253300	1.08288	0.976131	1.02615	0.957896	0.950666	1.00628	0.901423	0.947612	0.884584	0.877907	0.929268
P0AC16	Dihydroneopterin aldolase OS=Escherichia coli (strain K12) OX=83333 GN=folB PE=1 SV=1	folB	13.619	43.4	29	4	4	4	5	5	4	6	5	4	3	4	3	4	4	3	3	4	3	4	4	3	3	4	3	4	4	3	171740	171240	143940	200630	199810	185090	0.960828	0.958031	0.805296	1.12246	1.11787	1.03552	0.997089	0.838127	1.16822	1.16344	1.07773
P0AC19	Dihydroneopterin triphosphate 2'-epimerase OS=Escherichia coli (strain K12) OX=83333 GN=folX PE=1 SV=2	folX	14.082	55.8	34	6	6	6	4	6	6	5	7	6	6	5	6	5	6	5	6	5	6	5	6	5	6	5	6	5	6	5	755200	707550	728820	940890	1273900	1124900	0.819199	0.76751	0.790583	1.02062	1.38186	1.22023	0.936904	0.965069	1.24588	1.68684	1.48954
P0AC23	Probable formate transporter 1 OS=Escherichia coli (strain K12) OX=83333 GN=focA PE=1 SV=1	focA	30.99	8.4	10	2	2	2	1	1	2	2	2	2	2	1	2	2	2	2	2	1	2	2	2	2	2	1	2	2	2	2	311530	0	354480	332700	357670	353120	0.911173		1.03679	0.973092	1.04612	1.03282		1.13787	1.06795	1.14811	1.1335
P0AC28	5-formyltetrahydrofolate cyclo-ligase OS=Escherichia coli (strain K12) OX=83333 GN=ygfA PE=1 SV=1	ygfA	21.105	41.8	16	5	5	5	2	1	2	3	3	5	4	4	4	4	5	5	4	4	4	4	5	5	4	4	4	4	5	5	41350	36824	35125	67787	71444	76688	0.753604	0.671118	0.640153	1.23542	1.30207	1.39764	0.890544	0.849456	1.63935	1.72779	1.85461
P0AC30	Cell division protein FtsX OS=Escherichia coli (strain K12) OX=83333 GN=ftsX PE=1 SV=1	ftsX	38.543	39.8	61	11	11	11	9	10	9	12	11	10	10	11	11	11	11	11	10	11	11	11	11	11	10	11	11	11	11	11	319730	292830	285740	406930	404680	447440	0.88923	0.814416	0.794697	1.13175	1.12549	1.24442	0.915867	0.893692	1.27273	1.26569	1.39943
P0AC33	Fumarate hydratase class I, aerobic OS=Escherichia coli (strain K12) OX=83333 GN=fumA PE=1 SV=2	fumA	60.298	77.9	252	36	24	36	46	45	48	37	40	36	34	33	35	33	34	33	22	21	24	22	23	22	34	33	35	33	34	33	2361100	2281000	2249400	1067200	1151000	1113100	1.38578	1.33877	1.32023	0.626365	0.675549	0.653304	0.966075	0.952692	0.451993	0.487485	0.471433
P0AC38	Aspartate ammonia-lyase OS=Escherichia coli (strain K12) OX=83333 GN=aspA PE=1 SV=1	aspA	52.356	33.9	48	12	12	12	9	7	11	7	8	6	10	10	11	8	9	7	10	10	11	8	9	7	10	10	11	8	9	7	232880	219490	208060	129630	134710	127510	1.32786	1.25151	1.18634	0.739138	0.768104	0.72705	0.942503	0.893422	0.556639	0.578452	0.547535
P0AC41	Succinate dehydrogenase flavoprotein subunit OS=Escherichia coli (strain K12) OX=83333 GN=sdhA PE=1 SV=1	sdhA	64.421	77.6	446	35	35	35	72	69	81	73	78	73	33	32	35	32	33	32	33	32	35	32	33	32	33	32	35	32	33	32	5471500	5430800	5569300	4406900	4691100	4574400	1.08907	1.08097	1.10854	0.87717	0.933738	0.91051	0.992561	1.01787	0.805428	0.85737	0.836041
P0AC44	Succinate dehydrogenase hydrophobic membrane anchor subunit OS=Escherichia coli (strain K12) OX=83333 GN=sdhD PE=1 SV=1	sdhD	12.867	17.4	19	3	3	3	4	3	4	3	3	2	3	3	3	3	3	3	3	3	3	3	3	3	3	3	3	3	3	3	577690	667280	456790	369370	357730	397250	1.22647	1.41668	0.969792	0.784195	0.759482	0.843385	1.15508	0.790718	0.639391	0.619242	0.687653
P0AC47	Fumarate reductase iron-sulfur subunit OS=Escherichia coli (strain K12) OX=83333 GN=frdB PE=1 SV=2	frdB	27.123	29.5	21	6	6	6	5	5	3	3	2	3	6	6	5	4	4	4	6	6	5	4	4	4	6	6	5	4	4	4	1006500	1014900	872940	1319200	1424200	1519100	0.843808	0.85085	0.731837	1.10596	1.19399	1.27355	1.00835	0.867303	1.31068	1.415	1.50929
P0AC51	Zinc uptake regulation protein OS=Escherichia coli (strain K12) OX=83333 GN=zur PE=1 SV=1	zur	19.254	48	27	5	5	5	4	4	4	5	5	5	4	5	5	5	5	5	4	5	5	5	5	5	4	5	5	5	5	5	161280	150870	151160	301550	285520	310440	0.711101	0.665202	0.666481	1.32957	1.25889	1.36876	0.935454	0.937252	1.86973	1.77034	1.92485
P0AC53	Glucose-6-phosphate 1-dehydrogenase OS=Escherichia coli (strain K12) OX=83333 GN=zwf PE=1 SV=1	zwf	55.704	66.6	158	28	28	28	27	24	26	28	26	27	25	23	25	27	26	26	25	23	25	27	26	26	25	23	25	27	26	26	1208400	1231900	1154400	1766300	1712200	1746400	0.822078	0.838065	0.785342	1.20162	1.16481	1.18808	1.01945	0.955313	1.46168	1.41691	1.44522
P0AC55	Nitrogen regulatory protein GlnK OS=Escherichia coli (strain K12) OX=83333 GN=glnK PE=1 SV=1	glnK	12.259	22.3	3	2	2	2	2	0	1	0	0	0	2	1	2	0	0	0	2	1	2	0	0	0	2	1	2	0	0	0	30043	0	34452	0	0	0	0.931638		1.06836					1.14676
P0AC59	Glutaredoxin 2 OS=Escherichia coli (strain K12) OX=83333 GN=grxB PE=1 SV=1	grxB	24.35	59.1	83	10	10	10	11	12	14	16	15	15	10	10	10	10	10	10	10	10	10	10	10	10	10	10	10	10	10	10	588800	520670	568750	2283300	2320600	2281100	0.412555	0.364818	0.398507	1.59984	1.62598	1.5983	0.88429	0.965948	3.87789	3.94124	3.87415
P0AC62	Glutaredoxin 3 OS=Escherichia coli (strain K12) OX=83333 GN=grxC PE=1 SV=2	grxC	9.1374	78.3	26	5	5	5	4	4	4	5	4	5	5	5	5	5	5	5	5	5	5	5	5	5	5	5	5	5	5	5	1245200	1406300	1137200	1498500	1374300	1511800	0.914098	1.03236	0.834816	1.10005	1.00887	1.10981	1.12938	0.913267	1.20342	1.10368	1.2141
P0AC69	Glutaredoxin 4 OS=Escherichia coli (strain K12) OX=83333 GN=grxD PE=1 SV=1	grxD	12.879	58.3	52	6	6	6	8	6	9	10	12	7	5	6	6	5	5	5	5	6	6	5	5	5	5	6	6	5	5	5	1411000	1718100	1980600	2181600	2226000	2029200	0.733209	0.89279	1.02919	1.13364	1.15671	1.05445	1.21765	1.40369	1.54614	1.5776	1.43813
P0AC75	3-deoxy-D-manno-octulosonic acid transferase OS=Escherichia coli (strain K12) OX=83333 GN=waaA PE=1 SV=1	waaA	47.29	38.6	61	12	12	12	9	10	11	12	9	10	12	12	12	12	10	12	12	12	12	12	10	12	12	12	12	12	10	12	142570	117880	167410	120820	128670	112040	1.08365	0.895983	1.27245	0.918329	0.977996	0.851594	0.826822	1.17423	0.847443	0.902504	0.78586
P0AC78	Undecaprenyl-phosphate alpha-N-acetylglucosaminyl 1-phosphate transferase OS=Escherichia coli (strain K12) OX=83333 GN=wecA PE=1 SV=1	wecA	40.957	7.6	12	3	3	3	1	1	1	3	3	3	3	3	3	3	3	3	3	3	3	3	3	3	3	3	3	3	3	3	92768	88704	75854	55790	55103	66187	1.28131	1.22518	1.04769	0.770569	0.761081	0.914172	0.956192	0.817674	0.601393	0.593987	0.713468
P0AC81	Lactoylglutathione lyase OS=Escherichia coli (strain K12) OX=83333 GN=gloA PE=1 SV=1	gloA	14.92	22.2	14	3	3	3	2	2	3	3	1	3	2	2	2	2	2	3	2	2	2	2	2	3	2	2	2	2	2	3	820790	827230	727570	674710	600320	700840	1.13174	1.14062	1.00321	0.930322	0.82775	0.966352	1.00785	0.886426	0.822025	0.731393	0.85386
P0AC84	Hydroxyacylglutathione hydrolase GloB OS=Escherichia coli (strain K12) OX=83333 GN=gloB PE=1 SV=1	gloB	28.434	33.9	45	6	6	6	7	6	5	9	9	9	5	5	5	6	6	6	5	5	5	6	6	6	5	5	5	6	6	6	208840	191890	196010	347190	374330	349690	0.751246	0.690272	0.705093	1.24892	1.34655	1.25792	0.918837	0.938565	1.66247	1.79242	1.67444
P0AC86	Glycogen phosphorylase OS=Escherichia coli (strain K12) OX=83333 GN=glgP PE=3 SV=1	glgP	93.171	44	162	27	27	27	27	24	23	31	28	29	24	22	23	25	26	25	24	22	23	25	26	25	24	22	23	25	26	25	304630	309050	300110	457180	475220	471200	0.788724	0.800167	0.777021	1.18369	1.2304	1.21999	1.01451	0.985162	1.50077	1.55999	1.54679
P0AC92	Protein GnsA OS=Escherichia coli (strain K12) OX=83333 GN=gnsA PE=1 SV=1	gnsA	6.5755	54.4	10	3	2	2	2	2	1	2	1	2	3	3	3	3	3	3	2	2	2	2	2	2	2	2	2	2	2	2	398690	385900	395270	584580	593510	593470	0.810505	0.784504	0.803552	1.1884	1.20656	1.20648	0.96792	0.991422	1.46625	1.48865	1.48855
P0ACA1	Uncharacterized GST-like protein YibF OS=Escherichia coli (strain K12) OX=83333 GN=yibF PE=1 SV=1	yibF	22.545	45	64	9	9	9	11	7	10	12	13	11	8	6	8	8	9	9	8	6	8	8	9	9	8	6	8	8	9	9	282960	240420	284470	356720	334750	332510	0.926811	0.787475	0.931757	1.16841	1.09644	1.08911	0.849661	1.00534	1.26067	1.18303	1.17511
P0ACA3	Stringent starvation protein A OS=Escherichia coli (strain K12) OX=83333 GN=sspA PE=1 SV=2	sspA	24.305	70.3	114	13	13	13	19	18	21	20	20	16	11	11	12	13	12	11	11	11	12	13	12	11	11	11	12	13	12	11	2015700	1926300	1885000	1680300	1720200	1716300	1.10512	1.0561	1.03346	0.921234	0.943109	0.940971	0.955648	0.935159	0.833606	0.853401	0.851466
P0ACA7	Glutathione S-transferase GstB OS=Escherichia coli (strain K12) OX=83333 GN=gstB PE=1 SV=1	gstB	23.713	71.6	86	14	14	14	13	10	11	18	19	15	12	12	12	14	13	14	12	12	12	14	13	14	12	12	12	14	13	14	290250	295990	271720	920550	989810	966330	0.466309	0.475531	0.436539	1.47893	1.59021	1.55248	1.01978	0.936158	3.17158	3.4102	3.3293
P0ACB0	Replicative DNA helicase OS=Escherichia coli (strain K12) OX=83333 GN=dnaB PE=1 SV=1	dnaB	52.389	56.7	89	21	21	21	13	14	12	18	15	17	18	18	15	19	20	18	18	18	15	19	20	18	18	18	15	19	20	18	176640	179220	178170	173980	174530	177280	1.00002	1.01463	1.00868	0.98496	0.988073	1.00364	1.01461	1.00866	0.984941	0.988055	1.00362
P0ACB2	Delta-aminolevulinic acid dehydratase OS=Escherichia coli (strain K12) OX=83333 GN=hemB PE=1 SV=2	hemB	35.624	51.2	83	14	14	14	12	14	13	17	14	13	13	13	12	14	14	13	13	13	12	14	14	13	13	13	12	14	14	13	1094700	1118200	1114700	1392200	1380300	1331400	0.883832	0.902806	0.89998	1.12403	1.11442	1.07494	1.02147	1.01827	1.27176	1.26089	1.21622
P0ACB4	Protoporphyrinogen IX dehydrogenase [quinone] OS=Escherichia coli (strain K12) OX=83333 GN=hemG PE=1 SV=1	hemG	21.226	62.4	76	12	12	12	9	12	12	14	16	13	8	9	10	12	12	12	8	9	10	12	12	12	8	9	10	12	12	12	254290	227100	225850	357190	385700	401460	0.824016	0.735908	0.731857	1.15746	1.24984	1.30091	0.893075	0.888159	1.40466	1.51677	1.57875
P0ACB7	Protein HemY OS=Escherichia coli (strain K12) OX=83333 GN=hemY PE=1 SV=1	hemY	45.244	51.8	111	15	15	15	19	17	17	21	19	18	15	15	15	14	15	14	15	15	15	14	15	14	15	15	15	14	15	14	436540	448200	419320	603650	630770	645300	0.822682	0.844656	0.79023	1.13761	1.18872	1.2161	1.02671	0.960553	1.38281	1.44493	1.47822
P0ACC1	Release factor glutamine methyltransferase OS=Escherichia coli (strain K12) OX=83333 GN=prmC PE=1 SV=1	prmC	30.975	18.4	19	5	5	5	5	1	4	3	4	2	5	2	4	4	4	4	5	2	4	4	4	4	5	2	4	4	4	4	53255	67662	60323	72009	70182	79301	0.793406	1.00805	0.898707	1.07281	1.04559	1.18145	1.27053	1.13272	1.35215	1.31785	1.48908
P0ACC3	Iron-sulfur cluster insertion protein ErpA OS=Escherichia coli (strain K12) OX=83333 GN=erpA PE=1 SV=1	erpA	12.1	33.3	18	3	3	3	3	3	3	3	3	3	3	3	3	3	3	3	3	3	3	3	3	3	3	3	3	3	3	3	1913800	1956100	1837700	2231900	2184100	2118200	0.937999	0.958732	0.900701	1.09391	1.07048	1.03818	1.0221	0.960236	1.16621	1.14124	1.1068
P0ACC7	Bifunctional protein GlmU OS=Escherichia coli (strain K12) OX=83333 GN=glmU PE=1 SV=1	glmU	49.19	55	81	15	15	15	13	11	16	17	12	12	12	14	13	13	14	13	12	14	13	13	14	13	12	14	13	13	14	13	728330	645570	726360	537440	523900	541910	1.17996	1.04588	1.17676	0.870698	0.848762	0.87794	0.88637	0.997295	0.737907	0.719317	0.744045
P0ACD4	Iron-sulfur cluster assembly scaffold protein IscU OS=Escherichia coli (strain K12) OX=83333 GN=iscU PE=1 SV=1	iscU	13.848	78.9	65	7	7	7	9	10	9	12	14	11	7	7	7	7	7	7	7	7	7	7	7	7	7	7	7	7	7	7	2307900	2279400	2093100	2841900	2574700	2789000	0.93023	0.918742	0.843652	1.14547	1.03777	1.12414	0.987651	0.906928	1.23138	1.1156	1.20846
P0ACE0	Hydrogenase-2 large chain OS=Escherichia coli (strain K12) OX=83333 GN=hybC PE=1 SV=2	hybC	62.49	16.2	18	5	5	5	6	4	3	1	3	1	4	5	4	4	4	4	4	5	4	4	4	4	4	5	4	4	4	4	67701	53377	62226	24533	40690	33031	1.44271	1.13746	1.32604	0.522798	0.867104	0.70389	0.788423	0.91913	0.362373	0.601025	0.487895
P0ACE3	Hemolysin expression-modulating protein Hha OS=Escherichia coli (strain K12) OX=83333 GN=hha PE=1 SV=1	hha	8.6279	61.1	35	5	5	5	5	5	5	6	7	7	4	5	4	5	5	5	4	5	4	5	5	5	4	5	4	5	5	5	291160	229970	202330	205760	233600	262990	1.22524	0.967745	0.851432	0.865866	0.98302	1.1067	0.789841	0.69491	0.70669	0.802308	0.903249
P0ACE7	Purine nucleoside phosphoramidase OS=Escherichia coli (strain K12) OX=83333 GN=hinT PE=1 SV=1	hinT	13.241	60.5	43	7	7	7	6	5	7	10	7	8	5	4	7	7	7	6	5	4	7	7	7	6	5	4	7	7	7	6	1617000	1699000	1609500	2900700	3355200	3099200	0.679383	0.713836	0.676232	1.21873	1.40969	1.30213	1.05071	0.995362	1.79388	2.07495	1.91664
P0ACF0	DNA-binding protein HU-alpha OS=Escherichia coli (strain K12) OX=83333 GN=hupA PE=1 SV=1	hupA	9.5349	66.7	76	8	8	8	10	10	15	10	18	13	5	4	7	5	8	6	5	4	7	5	8	6	5	4	7	5	8	6	8375300	9060400	8180300	7980800	8032700	8041500	1.01169	1.09445	0.988138	0.964039	0.970309	0.971372	1.0818	0.976717	0.952897	0.959094	0.960145
P0ACF4	DNA-binding protein HU-beta OS=Escherichia coli (strain K12) OX=83333 GN=hupB PE=1 SV=1	hupB	9.2255	72.2	48	8	8	8	8	7	11	8	6	8	6	4	8	6	7	5	6	4	8	6	7	5	6	4	8	6	7	5	4154400	4842300	4836900	4516900	4440200	4076000	0.92778	1.08141	1.0802	1.00874	0.991607	0.910272	1.16558	1.16428	1.08726	1.06879	0.981128
P0ACF8	DNA-binding protein H-NS OS=Escherichia coli (strain K12) OX=83333 GN=hns PE=1 SV=2	hns	15.539	73.7	135	11	10	11	20	20	21	23	26	25	9	8	11	9	10	10	8	7	10	8	9	9	9	8	11	9	10	10	13448000	14185000	13254000	13065000	13649000	13823000	0.990961	1.04527	0.976665	0.962738	1.00577	1.01859	1.0548	0.985574	0.97152	1.01495	1.02789
P0ACG1	DNA-binding protein StpA OS=Escherichia coli (strain K12) OX=83333 GN=stpA PE=1 SV=1	stpA	15.347	60.4	55	8	7	7	13	9	10	8	8	7	8	8	8	8	7	8	7	7	7	7	6	7	7	7	7	7	6	7	4053000	3544000	3737600	1600300	1650800	1620500	1.50054	1.31209	1.38377	0.592477	0.611174	0.599956	0.874414	0.922181	0.394843	0.407303	0.399827
P0ACG8	Heat shock protein 15 OS=Escherichia coli (strain K12) OX=83333 GN=hslR PE=1 SV=1	hslR	15.496	22.6	11	2	1	2	1	2	1	3	1	3	2	1	1	1	1	1	1	1	1	1	1	1	2	1	1	1	1	1	102610	108190	100200	111710	105920	99260
P0ACI0	Right origin-binding protein OS=Escherichia coli (strain K12) OX=83333 GN=rob PE=1 SV=1	rob	33.144	39.8	53	10	10	10	8	9	6	10	10	10	8	8	6	9	9	9	8	8	6	9	9	9	8	8	6	9	9	9	275270	240510	231300	331230	328640	331190	0.950223	0.830232	0.79844	1.14339	1.13445	1.14326	0.873724	0.840266	1.20329	1.19388	1.20315
P0ACI3	Xylose operon regulatory protein OS=Escherichia coli (strain K12) OX=83333 GN=xylR PE=1 SV=1	xylR	44.869	14.3	15	4	4	4	2	1	2	4	4	2	2	3	2	4	3	4	2	3	2	4	3	4	2	3	2	4	3	4	29558	25218	29169	38677	41479	38612	0.874872	0.746415	0.863359	1.14478	1.22772	1.14286	0.85317	0.986839	1.30851	1.40331	1.30631
P0ACI6	Regulatory protein AsnC OS=Escherichia coli (strain K12) OX=83333 GN=asnC PE=1 SV=1	asnC	16.887	28.3	17	4	4	4	3	4	3	2	2	3	3	4	3	4	3	3	3	4	3	4	3	3	3	4	3	4	3	3	131080	121540	126680	156730	153050	152500	0.934528	0.866513	0.903158	1.1174	1.09116	1.08724	0.92722	0.966433	1.19568	1.16761	1.16341
P0ACJ0	Leucine-responsive regulatory protein OS=Escherichia coli (strain K12) OX=83333 GN=lrp PE=1 SV=2	lrp	18.887	58.5	85	12	12	12	13	13	17	15	13	14	9	10	12	10	11	11	9	10	12	10	11	11	9	10	12	10	11	11	4908700	4854700	4435700	5231400	4915700	5179300	0.997517	0.986544	0.901397	1.06309	0.99894	1.05251	0.988999	0.90364	1.06574	1.00143	1.05513
P0ACJ8	cAMP-activated global transcriptional regulator CRP OS=Escherichia coli (strain K12) OX=83333 GN=crp PE=1 SV=1	crp	23.64	72.9	162	19	18	19	24	22	31	29	27	29	16	16	17	18	18	17	16	16	17	18	17	17	16	16	17	18	18	17	1620100	1781900	1728200	2472500	2399000	2412200	0.783042	0.861244	0.835289	1.19503	1.15951	1.16589	1.09987	1.06672	1.52614	1.48077	1.48892
P0ACK2	Putative aga operon transcriptional repressor OS=Escherichia coli (strain K12) OX=83333 GN=agaR PE=4 SV=1	agaR	29.572	29.7	24	6	6	6	4	3	5	5	3	4	5	5	5	5	5	5	5	5	5	5	5	5	5	5	5	5	5	5	146320	151560	146630	228130	223130	220820	0.786251	0.814408	0.787917	1.22586	1.19899	1.18658	1.03581	1.00212	1.55912	1.52495	1.50916
P0ACK5	Deoxyribose operon repressor OS=Escherichia coli (strain K12) OX=83333 GN=deoR PE=1 SV=1	deoR	28.548	43.7	45	9	9	9	7	7	7	8	7	9	7	7	7	8	9	9	7	7	7	8	9	9	7	7	7	8	9	9	142530	147840	151320	235940	243950	262450	0.722262	0.74917	0.766805	1.19561	1.2362	1.32995	1.03726	1.06167	1.65537	1.71157	1.84137
P0ACK8	L-fucose operon activator OS=Escherichia coli (strain K12) OX=83333 GN=fucR PE=4 SV=1	fucR	27.362	17.3	9	3	3	3	2	1	3	1	1	1	3	2	3	1	1	1	3	2	3	1	1	1	3	2	3	1	1	1	35046	29252	28784	0	0	0	1.12952	0.942782	0.927698				0.834674	0.821321
P0ACL0	Glycerol-3-phosphate regulon repressor OS=Escherichia coli (strain K12) OX=83333 GN=glpR PE=1 SV=1	glpR	28.048	42.1	49	8	8	8	8	6	7	11	9	8	8	7	7	8	7	6	8	7	7	8	7	6	8	7	7	8	7	6	354520	345420	438220	553520	557330	567830	0.755144	0.735761	0.933429	1.17902	1.18714	1.2095	0.974331	1.23609	1.56132	1.57207	1.60169
P0ACL2	Exu regulon transcriptional regulator OS=Escherichia coli (strain K12) OX=83333 GN=exuR PE=4 SV=1	exuR	29.835	57	76	12	12	12	12	9	15	13	13	14	12	11	12	11	12	11	12	11	12	11	12	11	12	11	12	11	12	11	1426700	1268900	1228200	1527600	1671600	1754600	0.964247	0.857597	0.830089	1.03244	1.12976	1.18586	0.889395	0.860868	1.07072	1.17165	1.22983
P0ACL5	Glc operon transcriptional activator OS=Escherichia coli (strain K12) OX=83333 GN=glcC PE=1 SV=1	glcC	28.826	18.1	16	4	4	4	4	2	4	2	3	1	4	3	4	2	3	2	4	3	4	2	3	2	4	3	4	2	3	2	34694	24632	31691	14091	13667	17411	1.52853	1.08522	1.39622	0.620813	0.602132	0.767083	0.709979	0.913443	0.406151	0.39393	0.501845
P0ACL9	Pyruvate dehydrogenase complex repressor OS=Escherichia coli (strain K12) OX=83333 GN=pdhR PE=1 SV=1	pdhR	29.425	32.7	36	7	7	7	6	4	5	6	7	8	7	6	6	7	6	7	7	6	6	7	6	7	7	6	6	7	6	7	181460	186050	214880	207350	232790	250540	0.855224	0.876857	1.01273	0.977244	1.09714	1.1808	1.02529	1.18417	1.14268	1.28287	1.38069
P0ACM2	HTH-type transcriptional repressor RspR OS=Escherichia coli (strain K12) OX=83333 GN=rspR PE=1 SV=1	rspR	26.565	45.6	56	7	7	7	9	10	10	8	10	9	7	7	7	6	7	7	7	7	7	6	7	7	7	7	7	6	7	7	203370	183310	187420	143390	160070	155550	1.18111	1.06461	1.08848	0.832767	0.92964	0.903389	0.901362	0.921572	0.70507	0.787088	0.764862
P0ACM5	Uncharacterized HTH-type transcriptional regulator YegW OS=Escherichia coli (strain K12) OX=83333 GN=yegW PE=4 SV=1	yegW	28.277	43.1	39	9	9	9	6	6	7	6	7	7	8	8	8	7	7	8	8	8	8	7	7	8	8	8	8	7	7	8	64233	60115	62892	89918	88817	86530	0.851699	0.797096	0.833918	1.19227	1.17767	1.14735	0.93589	0.979123	1.39987	1.38273	1.34713
P0ACM9	Uncharacterized HTH-type transcriptional regulator YihL OS=Escherichia coli (strain K12) OX=83333 GN=yihL PE=4 SV=1	yihL	26.938	4.7	3	1	1	1	1	1	1	0	0	0	1	1	1	0	0	0	1	1	1	0	0	0	1	1	1	0	0	0	0	0	0	0	0	0
P0ACN4	HTH-type transcriptional repressor AllR OS=Escherichia coli (strain K12) OX=83333 GN=allR PE=1 SV=1	allR	29.269	27.3	32	7	7	7	4	4	5	7	6	6	6	5	6	7	6	6	6	5	6	7	6	6	6	5	6	7	6	6	410570	397630	373700	521430	542180	564870	0.876543	0.848917	0.797828	1.11322	1.15752	1.20597	0.968483	0.910198	1.27001	1.32055	1.37582
P0ACN7	HTH-type transcriptional repressor CytR OS=Escherichia coli (strain K12) OX=83333 GN=cytR PE=1 SV=1	cytR	37.819	27	36	8	8	8	7	5	7	6	5	6	7	8	6	4	5	5	7	8	6	4	5	5	7	8	6	4	5	5	167510	124570	131110	95924	100490	91231	1.41391	1.05147	1.10667	0.809673	0.848214	0.770061	0.743657	0.7827	0.572646	0.599904	0.54463
P0ACP1	Catabolite repressor/activator OS=Escherichia coli (strain K12) OX=83333 GN=cra PE=1 SV=1	cra	37.999	37.1	71	10	10	10	10	13	10	11	14	13	9	9	8	8	9	8	9	9	8	8	9	8	9	9	8	8	9	8	193040	186620	168520	179840	183020	189400	1.05252	1.01752	0.918832	0.980553	0.997892	1.03268	0.966743	0.87298	0.93162	0.948094	0.981144
P0ACP5	HTH-type transcriptional regulator GntR OS=Escherichia coli (strain K12) OX=83333 GN=gntR PE=1 SV=1	gntR	36.422	44.4	44	10	10	10	8	6	10	8	7	5	7	8	9	9	8	6	7	8	9	9	8	6	7	8	9	9	8	6	111790	112080	108220	109510	109230	104890	1.02291	1.02556	0.99024	1.00204	0.999481	0.959769	1.00259	0.968065	0.979605	0.9771	0.938277
P0ACP7	HTH-type transcriptional repressor PurR OS=Escherichia coli (strain K12) OX=83333 GN=purR PE=1 SV=2	purR	38.174	61	110	17	17	17	21	19	20	17	16	17	16	16	17	17	17	17	16	16	17	17	17	17	16	16	17	17	17	17	1763400	1641800	1619500	966070	1069000	1081600	1.29958	1.20997	1.19353	0.711971	0.787828	0.797114	0.931042	0.918396	0.547845	0.606215	0.613361
P0ACQ0	Ribose operon repressor OS=Escherichia coli (strain K12) OX=83333 GN=rbsR PE=1 SV=2	rbsR	36.612	4.5	3	1	1	1	1	1	1	0	0	0	1	1	1	0	0	0	1	1	1	0	0	0	1	1	1	0	0	0	0	0	0	0	0	0
P0ACQ4	Hydrogen peroxide-inducible genes activator OS=Escherichia coli (strain K12) OX=83333 GN=oxyR PE=1 SV=1	oxyR	34.276	61	99	16	16	16	17	14	15	18	17	18	12	12	14	15	15	14	12	12	14	15	15	14	12	12	14	15	15	14	483970	465590	416580	660660	650410	692290	0.861796	0.829067	0.741796	1.17642	1.15817	1.23275	0.962022	0.860756	1.36508	1.34391	1.43044
P0ACR2	Uncharacterized HTH-type transcriptional regulator YdhB OS=Escherichia coli (strain K12) OX=83333 GN=ydhB PE=3 SV=1	ydhB	35.25	8.1	2	2	2	2	0	0	0	0	1	1	0	1	1	2	1	2	0	1	1	2	1	2	0	1	1	2	1	2	0	0	0	0	0	0
P0ACR4	Uncharacterized HTH-type transcriptional regulator YeiE OS=Escherichia coli (strain K12) OX=83333 GN=yeiE PE=3 SV=1	yeiE	32.723	38.6	30	8	8	8	7	4	4	4	5	6	8	6	6	7	8	8	8	6	6	7	8	8	8	6	6	7	8	8	105010	105330	102220	164540	179490	156450	0.774943	0.777305	0.754354	1.21426	1.32458	1.15456	1.00305	0.973431	1.5669	1.70927	1.48986
P0ACR7	Uncharacterized HTH-type transcriptional regulator YfeR OS=Escherichia coli (strain K12) OX=83333 GN=yfeR PE=3 SV=1	yfeR	33.903	16.6	10	4	4	4	1	1	1	3	2	2	2	2	2	4	2	2	2	2	2	4	2	2	2	2	2	4	2	2	11033	11853	11589	9492.9	10032	12038	1.00242	1.07693	1.05294	0.862496	0.911477	1.09374	1.07432	1.05039	0.86041	0.909272	1.09109
P0ACR9	Transcriptional repressor MprA OS=Escherichia coli (strain K12) OX=83333 GN=mprA PE=2 SV=1	mprA	20.563	75	64	10	10	10	10	10	9	10	12	13	9	9	10	9	10	10	9	9	10	9	10	10	9	9	10	9	10	10	1103600	1368800	1050400	882490	1013800	1050500	1.0235	1.26945	0.974158	0.818435	0.940214	0.97425	1.2403	0.951794	0.799647	0.91863	0.951885
P0ACS5	HTH-type transcriptional regulator ZntR OS=Escherichia coli (strain K12) OX=83333 GN=zntR PE=1 SV=1	zntR	16.179	19.9	10	3	3	3	1	1	2	2	2	2	1	2	2	2	2	2	1	2	2	2	2	2	1	2	2	2	2	2	0	0	0	43270	52066	38813				0.967655	1.16436	0.867983
P0ACS7	HTH-type transcriptional regulator RpiR OS=Escherichia coli (strain K12) OX=83333 GN=rpiR PE=1 SV=1	rpiR	32.362	31.1	42	6	6	6	6	7	8	7	7	7	6	5	6	5	5	5	6	5	6	5	5	5	6	5	6	5	5	5	152960	131060	144810	148510	152870	155510	1.03617	0.88782	0.980965	1.00603	1.03556	1.05345	0.856825	0.946718	0.970907	0.999412	1.01667
P0ACS9	HTH-type transcriptional regulator AcrR OS=Escherichia coli (strain K12) OX=83333 GN=acrR PE=1 SV=1	acrR	24.766	20.5	15	4	4	4	2	2	2	2	3	4	2	2	2	3	3	4	2	2	2	3	3	4	2	2	2	3	3	4	94069	76092	84549	68316	67300	72577	1.21929	0.98628	1.0959	0.88549	0.872321	0.94072	0.808896	0.898798	0.726233	0.715432	0.771529
P0ACT6	HTH-type transcriptional regulator UidR OS=Escherichia coli (strain K12) OX=83333 GN=uidR PE=4 SV=1	uidR	21.799	26	16	4	4	4	3	3	4	1	1	4	4	3	4	2	2	4	4	3	4	2	2	4	4	3	4	2	2	4	88960	85988	81860	42219	41965	66443	1.31005	1.26628	1.20549	0.621729	0.617988	0.978458	0.966592	0.920189	0.474584	0.471729	0.746886
P0ACU0	HTH-type transcriptional dual regulator CecR OS=Escherichia coli (strain K12) OX=83333 GN=cecR PE=1 SV=1	cecR	25.016	31.4	10	4	4	4	1	0	2	2	2	3	2	1	2	4	2	4	2	1	2	4	2	4	2	1	2	4	2	4	28434	0	24628	40784	47481	40252	0.782965		0.678162	1.12304	1.30745	1.10839		0.866146	1.43434	1.66987	1.41563
P0ACU2	HTH-type transcriptional regulator RutR OS=Escherichia coli (strain K12) OX=83333 GN=rutR PE=1 SV=1	rutR	23.687	25.5	20	5	5	5	3	3	3	3	5	3	3	4	3	3	5	4	3	4	3	3	5	4	3	4	3	3	5	4	151280	146940	157790	197330	178890	175550	0.900673	0.874834	0.939431	1.17484	1.06505	1.04517	0.971311	1.04303	1.3044	1.18251	1.16043
P0ACU5	HTH-type transcriptional repressor FabR OS=Escherichia coli (strain K12) OX=83333 GN=fabR PE=1 SV=2	fabR	26.553	24.4	14	4	4	4	2	2	3	2	2	3	3	3	3	4	3	3	3	3	3	4	3	3	3	3	3	4	3	3	210690	215120	206680	231600	226740	223650	0.961703	0.981924	0.9434	1.05715	1.03496	1.02086	1.02103	0.980967	1.09925	1.07618	1.06151
P0ACU7	HTH-type transcriptional regulator YjdC OS=Escherichia coli (strain K12) OX=83333 GN=yjdC PE=4 SV=1	yjdC	21.931	73.8	54	11	11	11	7	8	9	9	11	10	8	9	9	8	10	9	8	9	9	8	10	9	8	9	9	8	10	9	138660	137240	124890	324060	368920	399100	0.557289	0.551582	0.501946	1.30243	1.48273	1.60402	0.989759	0.900692	2.33708	2.66061	2.87826
P0ACV0	Lipid A biosynthesis lauroyltransferase OS=Escherichia coli (strain K12) OX=83333 GN=lpxL PE=1 SV=1	lpxL	35.406	36.9	40	9	9	9	7	7	5	6	5	10	6	7	6	8	8	9	6	7	6	8	8	9	6	7	6	8	8	9	169030	174700	156180	190000	187500	236610	0.910379	0.940917	0.84117	1.02332	1.00986	1.27436	1.03354	0.923978	1.12406	1.10927	1.39981
P0ACV4	Lipopolysaccharide assembly protein A OS=Escherichia coli (strain K12) OX=83333 GN=lapA PE=1 SV=1	lapA	11.351	22.5	24	3	3	3	4	4	3	4	5	4	2	2	2	2	3	2	2	2	2	2	3	2	2	2	2	2	3	2	233070	179460	200650	336350	413600	450070	0.771244	0.593845	0.663964	1.113	1.36863	1.48931	0.769983	0.8609	1.44313	1.77457	1.93105
P0ACV6	Murein peptide amidase A OS=Escherichia coli (strain K12) OX=83333 GN=mpaA PE=1 SV=2	mpaA	26.558	50.4	33	7	7	7	4	4	4	6	8	7	3	4	5	6	6	7	3	4	5	6	6	7	3	4	5	6	6	7	93836	84641	74958	130530	132020	112120	0.896372	0.808537	0.71604	1.24689	1.26113	1.07103	0.90201	0.798819	1.39104	1.40692	1.19485
P0ACV8	Uncharacterized protein YmjA OS=Escherichia coli (strain K12) OX=83333 GN=ymjA PE=4 SV=1	ymjA	9.3212	100	32	5	5	5	5	4	4	7	5	7	5	5	3	5	4	5	5	5	3	5	4	5	5	5	3	5	4	5	184780	195870	147270	340480	380480	511610	0.629756	0.667553	0.501917	1.1604	1.29673	1.74364	1.06002	0.797002	1.84262	2.0591	2.76875
P0ACW6	Uncharacterized protein YdcH OS=Escherichia coli (strain K12) OX=83333 GN=ydcH PE=4 SV=2	ydcH	8.8782	20.3	4	2	2	2	0	0	0	1	1	2	0	1	0	1	1	2	0	1	0	1	1	2	0	1	0	1	1	2	0	0	0	0	0	0
P0ACX3	Putative monooxygenase YdhR OS=Escherichia coli (strain K12) OX=83333 GN=ydhR PE=1 SV=1	ydhR	11.288	62.4	34	6	6	6	5	5	5	6	6	7	6	4	4	6	6	6	6	4	4	6	6	6	6	4	4	6	6	6	514360	609080	488860	1654100	1686800	1750200	0.460387	0.545168	0.437563	1.48053	1.5098	1.56655	1.18415	0.950424	3.21584	3.27942	3.40268
P0ACX5	Fumarase D OS=Escherichia coli (strain K12) OX=83333 GN=fumD PE=1 SV=1	fumD	7.9073	42	18	3	3	3	3	3	3	3	3	3	3	3	3	3	3	3	3	3	3	3	3	3	3	3	3	3	3	3	75155	71243	65208	64408	67760	80305	1.06332	1.00797	0.922583	0.911264	0.958689	1.13618	0.947948	0.867647	0.857002	0.901603	1.06853
P0ACY1	Putative NAD(P)H nitroreductase YdjA OS=Escherichia coli (strain K12) OX=83333 GN=ydjA PE=1 SV=1	ydjA	20.059	59.6	64	8	8	8	9	9	9	10	14	13	8	8	8	8	8	8	8	8	8	8	8	8	8	8	8	8	8	8	867850	956280	889930	1199200	1236400	1174900	0.823314	0.907206	0.844261	1.13766	1.17295	1.11461	1.1019	1.02544	1.38181	1.42467	1.35381
P0ACY3	Uncharacterized protein YeaG OS=Escherichia coli (strain K12) OX=83333 GN=yeaG PE=3 SV=1	yeaG	74.479	17.9	26	8	8	8	4	3	3	6	5	5	7	7	6	8	8	7	7	7	6	8	8	7	7	7	6	8	8	7	28839	25359	21605	30418	26541	28931	1.07014	0.941005	0.801704	1.12873	0.984866	1.07355	0.87933	0.749159	1.05475	0.920316	1.00319
P0ACY9	Uncharacterized protein YebG OS=Escherichia coli (strain K12) OX=83333 GN=yebG PE=4 SV=1	yebG	10.717	57.3	16	3	3	3	4	2	3	3	2	2	3	2	2	2	2	2	3	2	2	2	2	2	3	2	2	2	2	2	385690	424700	379690	168730	192070	201410	1.32064	1.45421	1.30009	0.577747	0.657665	0.689646	1.10114	0.984443	0.437476	0.497991	0.522207
P0ACZ8	Transcriptional regulatory protein CusR OS=Escherichia coli (strain K12) OX=83333 GN=cusR PE=1 SV=1	cusR	25.394	11.9	10	3	2	3	1	2	2	1	2	2	2	3	2	2	3	2	2	2	2	2	2	2	2	3	2	2	3	2	174330	143740	214300	157090	155130	125780	1.07792	0.888774	1.32506	0.97132	0.959201	0.777724	0.824528	1.22928	0.901107	0.889864	0.721505
P0AD01	Transcriptional regulatory protein DcuR OS=Escherichia coli (strain K12) OX=83333 GN=dcuR PE=1 SV=1	dcuR	27.488	29.3	24	5	5	5	3	2	3	5	6	5	3	2	3	5	5	4	3	2	3	5	5	4	3	2	3	5	5	4	122450	110300	103080	167050	186310	183420	0.841957	0.758414	0.70877	1.14862	1.28105	1.26118	0.900776	0.841813	1.36423	1.52152	1.49792
P0AD05	Uncharacterized protein YecA OS=Escherichia coli (strain K12) OX=83333 GN=yecA PE=4 SV=1	yecA	25.039	43.4	50	5	5	5	5	6	7	11	12	9	5	5	5	5	5	5	5	5	5	5	5	5	5	5	5	5	5	5	192360	166630	206610	503040	519250	492850	0.554687	0.480493	0.595778	1.45056	1.4973	1.42118	0.86624	1.07408	2.6151	2.69937	2.56212
P0AD07	Uncharacterized protein YecF OS=Escherichia coli (strain K12) OX=83333 GN=yecF PE=4 SV=1	yecF	8.2385	74.3	11	3	3	3	1	2	1	3	1	3	2	2	2	3	3	3	2	2	2	3	3	3	2	2	2	3	3	3	530450	464550	513810	629650	755510	789590	0.864028	0.756686	0.836924	1.02561	1.23062	1.28613	0.875766	0.96863	1.18701	1.42428	1.48853
P0AD10	Uncharacterized protein YecJ OS=Escherichia coli (strain K12) OX=83333 GN=yecJ PE=4 SV=1	yecJ	9.1225	84.3	33	5	5	5	6	6	6	5	4	6	4	5	5	5	5	5	4	5	5	5	5	5	4	5	5	5	5	5	819430	817880	727940	393760	471070	581610	1.28987	1.28743	1.14585	0.61982	0.741514	0.915515	0.998108	0.888349	0.480529	0.574875	0.709774
P0AD12	Protein YeeZ OS=Escherichia coli (strain K12) OX=83333 GN=yeeZ PE=1 SV=1	yeeZ	29.68	52.6	61	10	9	10	8	8	9	13	10	13	7	7	7	8	8	9	7	7	7	8	8	9	7	7	7	8	8	9	278590	241510	252460	636860	619240	685930	0.615761	0.533804	0.558007	1.40764	1.36869	1.5161	0.866901	0.906206	2.28601	2.22276	2.46215
P0AD14	Sensor histidine kinase BtsS OS=Escherichia coli (strain K12) OX=83333 GN=btsS PE=1 SV=1	btsS	62.092	6.2	4	2	2	2	2	1	1	0	0	0	2	1	1	0	0	0	2	1	1	0	0	0	2	1	1	0	0	0	0	0	0	0	0	0
P0AD19	Inner membrane protein YohK OS=Escherichia coli (strain K12) OX=83333 GN=yohK PE=1 SV=1	yohK	24.469	18.6	4	2	2	2	1	0	0	1	1	1	1	0	0	2	2	2	1	0	0	2	2	2	1	0	0	2	2	2	0	0	0	0	0	0
P0AD24	UPF0352 protein YejL OS=Escherichia coli (strain K12) OX=83333 GN=yejL PE=1 SV=1	yejL	8.2884	16	6	1	1	1	1	1	1	1	1	1	1	1	1	1	1	1	1	1	1	1	1	1	1	1	1	1	1	1	0	0	0	0	0	0
P0AD27	Inner membrane protein YejM OS=Escherichia coli (strain K12) OX=83333 GN=yejM PE=1 SV=1	yejM	67.295	30.7	59	10	10	10	9	8	10	10	11	11	9	7	9	10	10	9	9	7	9	10	10	9	9	7	9	10	10	9	220990	193940	195630	239030	250000	265010	0.971669	0.852733	0.860164	1.05099	1.09922	1.16522	0.877596	0.885244	1.08163	1.13127	1.19919
P0AD30	Probable membrane transporter protein YfcA OS=Escherichia coli (strain K12) OX=83333 GN=yfcA PE=1 SV=1	yfcA	28.643	6.3	3	1	1	1	1	1	0	0	0	1	1	1	0	1	0	1	1	1	0	1	0	1	1	1	0	1	0	1	0	0	0	0	0	0
P0AD33	UPF0381 protein YfcZ OS=Escherichia coli (strain K12) OX=83333 GN=yfcZ PE=3 SV=1	yfcZ	10.318	27.7	11	2	2	2	1	2	2	2	2	2	1	2	2	2	2	2	1	2	2	2	2	2	1	2	2	2	2	2	0	811840	675600	698470	681390	699520		1.13804	0.947062	0.979121	0.955179	0.980593
P0AD37	Uncharacterized protein YfeC OS=Escherichia coli (strain K12) OX=83333 GN=yfeC PE=4 SV=1	yfeC	12.719	48.2	8	4	4	4	4	1	2	0	1	0	4	2	4	1	1	1	4	2	4	1	1	1	4	2	4	1	1	1	27183	22089	21858	0	0	0	1.14648	0.931632	0.921889				0.812603	0.804106
P0AD40	Uncharacterized protein YpeB OS=Escherichia coli (strain K12) OX=83333 GN=ypeB PE=4 SV=1	ypeB	8.4149	16.7	6	1	1	1	1	1	1	1	1	1	1	1	1	1	1	1	1	1	1	1	1	1	1	1	1	1	1	1	0	0	0	0	0	0
P0AD42	Phosphatidylglycerophosphatase C OS=Escherichia coli (strain K12) OX=83333 GN=pgpC PE=1 SV=1	pgpC	24.439	10.4	14	2	2	2	3	3	0	2	3	3	2	2	0	2	2	2	2	2	0	2	2	2	2	2	0	2	2	2	60721	62954	0	54888	51580	76644	0.989628	1.02602		0.894562	0.840648	1.24914	1.03677		0.903938	0.849459	1.26223
P0AD44	Uncharacterized protein YfhG OS=Escherichia coli (strain K12) OX=83333 GN=yfhG PE=3 SV=1	yfhG	27.348	41.4	32	7	7	7	4	5	4	7	6	6	6	6	6	7	7	6	6	6	6	7	7	6	6	6	6	7	7	6	63940	57859	55670	84066	86487	92546	0.870785	0.787969	0.758158	1.14488	1.17785	1.26036	0.904895	0.87066	1.31476	1.35263	1.44739
P0AD49	Ribosome-associated inhibitor A OS=Escherichia coli (strain K12) OX=83333 GN=raiA PE=1 SV=2	raiA	12.784	32.7	19	3	3	3	2	2	4	4	4	3	2	2	3	3	3	3	2	2	3	3	3	3	2	2	3	3	3	3	403320	343430	323550	335820	387920	369020	1.11875	0.952623	0.897479	0.931514	1.07603	1.02361	0.851507	0.802217	0.832639	0.961817	0.914956
P0AD53	Uncharacterized protein YgaC OS=Escherichia coli (strain K12) OX=83333 GN=ygaC PE=4 SV=1	ygaC	13.066	19.3	7	2	2	2	0	2	1	1	1	2	2	2	2	1	1	2	2	2	2	1	1	2	2	2	2	1	1	2	37002	35658	31039	0	0	65777	0.873327	0.841606	0.732588			1.55248	0.963678	0.838847			1.77766
P0AD57	Octaprenyl diphosphate synthase OS=Escherichia coli (strain K12) OX=83333 GN=ispB PE=1 SV=1	ispB	35.217	38.4	43	8	8	8	7	6	8	8	8	6	8	7	8	7	8	8	8	7	8	7	8	8	8	7	8	7	8	8	503530	427510	608810	471820	497140	456710	1.01877	0.864961	1.23178	0.954612	1.00584	0.92404	0.849026	1.20908	0.937025	0.98731	0.907016
P0AD59	Inhibitor of vertebrate lysozyme OS=Escherichia coli (strain K12) OX=83333 GN=ivy PE=1 SV=1	ivy	16.872	68.8	41	7	7	7	6	5	6	9	7	8	6	7	6	6	7	6	6	7	6	6	7	6	6	7	6	6	7	6	238460	228150	225480	951290	963680	977310	0.399166	0.381908	0.377439	1.5924	1.61314	1.63595	0.956764	0.945567	3.98931	4.04126	4.09842
P0AD61	Pyruvate kinase I OS=Escherichia coli (strain K12) OX=83333 GN=pykF PE=1 SV=1	pykF	50.729	75.1	270	33	33	33	46	44	45	44	43	48	31	30	29	29	31	29	31	30	29	29	31	29	31	30	29	29	31	29	4366800	4304400	4278800	3234100	3181300	3141200	1.16414	1.1475	1.14068	0.862174	0.848098	0.837408	0.98571	0.979848	0.740611	0.72852	0.719337
P0AD65	Peptidoglycan D,D-transpeptidase MrdA OS=Escherichia coli (strain K12) OX=83333 GN=mrdA PE=1 SV=1	mrdA	70.856	31.9	55	14	14	14	9	9	8	8	11	10	12	12	9	11	12	12	12	12	9	11	12	12	12	12	9	11	12	12	104980	97085	97140	73145	69831	77999	1.21089	1.11982	1.12046	0.843689	0.805463	0.899677	0.924795	0.925319	0.696752	0.665184	0.742989
P0AD68	Peptidoglycan D,D-transpeptidase FtsI OS=Escherichia coli (strain K12) OX=83333 GN=ftsI PE=1 SV=1	ftsI	63.877	47.8	104	22	22	22	17	17	14	18	18	20	16	19	16	20	21	20	16	19	16	20	21	20	16	19	16	20	21	20	121100	123420	118380	138580	137090	146180	0.9259	0.943638	0.905104	1.05955	1.04816	1.11766	1.01916	0.977539	1.14434	1.13204	1.2071
P0AD70	D-alanyl-D-alanine-carboxypeptidase/endopeptidase AmpH OS=Escherichia coli (strain K12) OX=83333 GN=ampH PE=1 SV=1	ampH	41.849	36.4	52	12	12	12	10	9	10	8	8	7	11	12	12	10	10	11	11	12	12	10	10	11	11	12	12	10	10	11	134350	131480	121310	77073	83644	86374	1.27099	1.24384	1.14763	0.729132	0.791295	0.817122	0.978638	0.90294	0.573673	0.622583	0.642903
P0AD96	Leu/Ile/Val-binding protein OS=Escherichia coli (strain K12) OX=83333 GN=livJ PE=1 SV=1	livJ	39.076	76.8	214	21	20	21	36	35	41	34	33	35	20	18	21	19	20	18	19	17	20	18	19	17	20	18	21	19	20	18	8148200	8682500	7760300	5791300	5964800	5843900	1.15876	1.23474	1.1036	0.823583	0.848257	0.831063	1.06557	0.952394	0.710746	0.732039	0.717201
P0AD99	Branched-chain amino acid transport system 2 carrier protein OS=Escherichia coli (strain K12) OX=83333 GN=brnQ PE=1 SV=1	brnQ	46.208	6.4	9	2	2	2	1	2	1	2	1	2	1	2	1	2	2	2	1	2	1	2	2	2	1	2	1	2	2	2	0	36675	0	28530	31610	27411		1.18091		0.918648	1.01782	0.882617
P0ADA1	Thioesterase 1/protease 1/lysophospholipase L1 OS=Escherichia coli (strain K12) OX=83333 GN=tesA PE=1 SV=1	tesA	23.622	53.8	36	10	10	10	4	3	5	8	7	9	7	9	9	9	9	9	7	9	9	9	9	9	7	9	9	9	9	9	269650	239040	242510	685590	697500	696150	0.571607	0.50672	0.514076	1.45332	1.47857	1.47571	0.886482	0.899351	2.54252	2.58669	2.58168
P0ADA3	Murein hydrolase activator NlpD OS=Escherichia coli (strain K12) OX=83333 GN=nlpD PE=1 SV=1	nlpD	40.149	30.6	44	7	7	7	8	7	7	7	8	7	7	7	6	7	7	7	7	7	6	7	7	7	7	7	6	7	7	7	427950	372720	404880	548600	560450	560580	0.893057	0.777802	0.844914	1.14483	1.16956	1.16983	0.870943	0.946092	1.28193	1.30962	1.30992
P0ADA5	Uncharacterized lipoprotein YajG OS=Escherichia coli (strain K12) OX=83333 GN=yajG PE=3 SV=1	yajG	20.95	26.6	15	3	3	3	2	2	4	2	3	2	2	2	2	2	3	2	2	2	2	2	3	2	2	2	2	2	3	2	894110	1502100	1604300	1244400	1149500	1203800	0.706043	1.18615	1.26685	0.982652	0.907714	0.950592	1.67999	1.7943	1.39178	1.28564	1.34637
P0ADB1	Osmotically-inducible putative lipoprotein OsmE OS=Escherichia coli (strain K12) OX=83333 GN=osmE PE=2 SV=1	osmE	12.021	67	50	7	7	7	7	5	7	11	10	10	7	7	7	7	7	7	7	7	7	7	7	7	7	7	7	7	7	7	507190	533270	540690	1475400	1536800	1469900	0.501899	0.527707	0.53505	1.46001	1.52077	1.45457	1.05142	1.06605	2.90897	3.03003	2.89812
P0ADB7	Entericidin B OS=Escherichia coli (strain K12) OX=83333 GN=ecnB PE=3 SV=1	ecnB	4.8095	39.6	6	1	1	1	1	1	1	1	1	1	1	1	1	1	1	1	1	1	1	1	1	1	1	1	1	1	1	1	0	0	0	0	0	0
P0ADC1	LPS-assembly lipoprotein LptE OS=Escherichia coli (strain K12) OX=83333 GN=lptE PE=1 SV=1	lptE	21.356	38.9	32	7	7	7	6	6	7	5	3	5	6	5	6	6	5	5	6	5	6	6	5	5	6	5	6	6	5	5	1163300	1261200	1045700	869500	953690	944630	1.11891	1.21308	1.0058	0.836323	0.917301	0.908586	1.08416	0.898908	0.747443	0.819814	0.812026
P0ADC3	Lipoprotein-releasing system transmembrane protein LolC OS=Escherichia coli (strain K12) OX=83333 GN=lolC PE=1 SV=1	lolC	43.263	30.6	56	10	10	10	7	6	8	12	11	12	8	9	9	10	10	10	8	9	9	10	10	10	8	9	9	10	10	10	394480	376100	389820	473930	483350	494630	0.906049	0.863833	0.895345	1.08853	1.11017	1.13607	0.953407	0.988187	1.2014	1.22528	1.25388
P0ADC6	Lipopolysaccharide export system permease protein LptG OS=Escherichia coli (strain K12) OX=83333 GN=lptG PE=1 SV=1	lptG	39.618	25	39	6	6	6	7	4	6	8	8	6	6	6	6	5	5	4	6	6	6	5	5	4	6	6	6	5	5	4	133760	147090	134730	161610	161790	158200	0.894536	0.983682	0.901023	1.08079	1.08199	1.05798	1.09966	1.00725	1.20821	1.20955	1.18272
P0ADD2	UPF0442 protein YjjB OS=Escherichia coli (strain K12) OX=83333 GN=yjjB PE=1 SV=2	yjjB	17.046	8.3	1	1	1	1	0	0	0	0	0	1	0	0	0	0	1	1	0	0	0	0	1	1	0	0	0	0	1	1	0	0	0	0	0	0
P0ADE4	Translocation and assembly module subunit TamA OS=Escherichia coli (strain K12) OX=83333 GN=tamA PE=1 SV=1	tamA	64.795	39.5	76	18	18	18	10	9	12	19	13	13	15	14	16	18	17	15	15	14	16	18	17	15	15	14	16	18	17	15	228610	243420	211730	310810	292720	295300	0.866718	0.922867	0.802722	1.17836	1.10978	1.11956	1.06478	0.926162	1.35956	1.28043	1.29172
P0ADE6	Potassium binding protein Kbp OS=Escherichia coli (strain K12) OX=83333 GN=kbp PE=1 SV=2	kbp	16.063	79.2	44	10	10	10	5	4	6	11	10	8	7	7	8	10	9	9	7	7	8	10	9	9	7	7	8	10	9	9	155560	155310	139900	508510	502950	487620	0.478683	0.477914	0.430495	1.56477	1.54766	1.50048	0.998393	0.899331	3.2689	3.23316	3.13461
P0ADE8	tRNA-modifying protein YgfZ OS=Escherichia coli (strain K12) OX=83333 GN=ygfZ PE=1 SV=2	ygfZ	36.094	52.5	118	15	15	15	20	18	21	19	19	21	15	15	15	15	15	14	15	15	15	15	15	14	15	15	15	15	15	14	693660	629050	646600	725210	695030	751200	1.00512	0.911502	0.936932	1.05084	1.00711	1.0885	0.906856	0.932157	1.04548	1.00198	1.08295
P0ADF6	Phosphogluconate dehydratase OS=Escherichia coli (strain K12) OX=83333 GN=edd PE=1 SV=1	edd	64.638	40	69	13	13	13	11	10	16	13	9	10	12	11	13	11	10	11	12	11	13	11	10	11	12	11	13	11	10	11	208130	185860	211200	162950	141060	146920	1.18242	1.0559	1.19986	0.925747	0.801386	0.834678	0.893	1.01475	0.782924	0.677749	0.705905
P0ADF8	Acetolactate synthase isozyme 1 small subunit OS=Escherichia coli (strain K12) OX=83333 GN=ilvN PE=1 SV=1	ilvN	11.106	90.6	74	8	8	8	12	11	10	13	15	13	7	7	7	8	8	8	7	7	7	8	8	8	7	7	7	8	8	8	542630	500070	564770	1237400	1189700	1218900	0.619739	0.571131	0.645025	1.41324	1.35876	1.39211	0.921567	1.0408	2.28038	2.19247	2.24628
P0ADG1	Acetolactate synthase isozyme 2 small subunit OS=Escherichia coli (strain K12) OX=83333 GN=ilvM PE=1 SV=2	ilvM	9.7031	57.5	55	5	5	5	9	7	9	11	10	9	4	4	5	5	5	5	4	4	5	5	5	5	4	4	5	5	5	5	1202400	1052500	1141500	1813000	1676100	1670000	0.843247	0.738122	0.800538	1.27146	1.17545	1.17118	0.875333	0.949351	1.50782	1.39396	1.38889
P0ADG4	Nus factor SuhB OS=Escherichia coli (strain K12) OX=83333 GN=suhB PE=1 SV=1	suhB	29.172	67.8	58	15	15	15	9	10	14	9	8	8	11	12	13	11	12	13	11	12	13	11	12	13	11	12	13	11	12	13	1162900	1210500	1069700	436830	426350	447540	1.46775	1.52782	1.35011	0.551342	0.538115	0.564859	1.04093	0.919856	0.375638	0.366627	0.384848
P0ADG7	Inosine-5'-monophosphate dehydrogenase OS=Escherichia coli (strain K12) OX=83333 GN=guaB PE=1 SV=1	guaB	52.022	65.2	193	21	21	21	37	28	34	32	33	29	19	18	20	20	20	19	19	18	20	20	20	19	19	18	20	20	20	19	4246300	4282900	4288400	2889300	3093300	3091800	1.16379	1.17383	1.17533	0.791878	0.847789	0.847378	1.00862	1.00991	0.680428	0.728469	0.728116
P0ADH5	Type 1 fimbriae regulatory protein FimB OS=Escherichia coli (strain K12) OX=83333 GN=fimB PE=3 SV=1	fimB	22.993	42	24	8	7	8	3	4	2	5	4	6	6	4	5	7	7	8	5	3	4	6	6	7	6	4	5	7	7	8	43041	44253	48589	64981	80386	81699	0.711521	0.731557	0.803237	1.07422	1.32888	1.35059	1.02816	1.1289	1.50975	1.86766	1.89817
P77170	Serine recombinase PinQ OS=Escherichia coli (strain K12) OX=83333 GN=pinQ PE=3 SV=1	pinQ	21.852	14.8	6	2	2	2	0	0	0	2	2	2	0	0	0	2	2	2	0	0	0	2	2	2	0	0	0	2	2	2	0	0	0	14295	19618	17871				0.828152	1.13653	1.03532
P0ADI4	Enterobactin synthase component B OS=Escherichia coli (strain K12) OX=83333 GN=entB PE=1 SV=1	entB	32.554	34	55	9	9	9	11	9	11	8	7	9	9	8	8	8	9	9	9	8	8	8	9	9	9	8	8	8	9	9	428630	385980	497560	230260	200820	224390	1.30704	1.17698	1.51723	0.702141	0.612368	0.684241	0.900497	1.16081	0.5372	0.468516	0.523505
P0ADI7	Isochorismatase family protein YecD OS=Escherichia coli (strain K12) OX=83333 GN=yecD PE=1 SV=2	yecD	20.452	29.8	21	4	4	4	3	4	3	3	4	4	3	4	4	3	4	4	3	4	4	3	4	4	3	4	4	3	4	4	204680	227350	203420	441630	401170	435720	0.64164	0.712707	0.63769	1.38444	1.25761	1.36591	1.11076	0.993844	2.15766	1.95999	2.12879
P0ADI9	Uncharacterized membrane protein YhhN OS=Escherichia coli (strain K12) OX=83333 GN=yhhN PE=3 SV=1	yhhN	23.79	9.1	10	1	1	1	1	1	1	2	2	3	1	1	1	1	1	1	1	1	1	1	1	1	1	1	1	1	1	1	0	0	0	82854	60966	79822
P0ADK0	Uncharacterized protein YiaF OS=Escherichia coli (strain K12) OX=83333 GN=yiaF PE=4 SV=2	yiaF	25.663	41.9	52	8	8	8	9	7	10	8	8	10	8	7	8	8	8	8	8	7	8	8	8	8	8	7	8	8	8	8	1019100	1010300	977910	1067400	1144000	1150700	0.959995	0.951705	0.921194	1.00549	1.07765	1.08396	0.991365	0.959582	1.04739	1.12256	1.12913
P0ADK6	Protein YibA OS=Escherichia coli (strain K12) OX=83333 GN=yibA PE=1 SV=1	yibA	31.873	16.4	12	4	4	4	2	2	1	3	2	2	4	4	4	3	3	2	4	4	4	3	3	2	4	4	4	3	3	2	167300	167790	131680	200020	297220	359330	0.758535	0.760757	0.597035	0.906887	1.34759	1.6292	1.00293	0.787089	1.19558	1.77657	2.14782
P0ADK8	Uncharacterized protein YibL OS=Escherichia coli (strain K12) OX=83333 GN=yibL PE=1 SV=1	yibL	13.696	40	20	4	4	4	3	3	3	3	4	4	3	3	3	3	4	4	3	3	3	3	4	4	3	3	3	3	4	4	734580	633820	951090	880700	909720	815900	0.894773	0.77204	1.1585	1.07276	1.10811	0.993826	0.862833	1.29474	1.19892	1.23842	1.1107
P0ADL3	Uncharacterized protein YicN OS=Escherichia coli (strain K12) OX=83333 GN=yicN PE=4 SV=2	yicN	17.219	10	3	1	1	1	0	0	0	1	1	1	0	0	0	1	1	1	0	0	0	1	1	1	0	0	0	1	1	1	0	0	0	0	0	0
P0ADM4	Uncharacterized protein YidQ OS=Escherichia coli (strain K12) OX=83333 GN=yidQ PE=3 SV=1	yidQ	11.826	36.4	11	3	3	3	1	2	1	2	2	3	2	3	1	3	3	2	2	3	1	3	3	2	2	3	1	3	3	2	92785	97410	0	111790	103600	114900	0.891332	0.935762		1.0739	0.995226	1.10378	1.04985		1.20483	1.11656	1.23835
P0ADM8	Uncharacterized protein YieE OS=Escherichia coli (strain K12) OX=83333 GN=yieE PE=4 SV=2	yieE	27.646	4	5	1	1	1	1	1	1	0	1	1	1	1	1	1	1	1	1	1	1	1	1	1	1	1	1	1	1	1	0	0	0	0	0	0
P0ADN2	UPF0438 protein YifE OS=Escherichia coli (strain K12) OX=83333 GN=yifE PE=1 SV=2	yifE	13.133	69.6	81	10	10	10	12	12	14	14	14	15	9	9	10	10	9	10	9	9	10	10	9	10	9	9	10	10	9	10	1820500	1702900	1707300	1489100	1402200	1462700	1.13963	1.06601	1.06877	0.932173	0.877774	0.915647	0.935402	0.937819	0.817962	0.770228	0.803461
P0ADN6	Uncharacterized lipoprotein YifL OS=Escherichia coli (strain K12) OX=83333 GN=yifL PE=3 SV=1	yifL	7.1771	34.3	27	3	3	3	4	3	4	6	5	5	2	2	3	3	3	3	2	2	3	3	3	3	2	2	3	3	3	3	890750	821480	542410	555380	680140	749880	1.26048	1.16246	0.767554	0.785908	0.962453	1.06114	0.922234	0.608936	0.623497	0.763559	0.841852
P0ADP0	5-amino-6-(5-phospho-D-ribitylamino)uracil phosphatase YigB OS=Escherichia coli (strain K12) OX=83333 GN=yigB PE=1 SV=1	yigB	27.122	51.3	57	9	9	9	9	8	10	11	9	10	9	9	9	9	9	9	9	9	9	9	9	9	9	9	9	9	9	9	274100	255170	256060	313670	311010	334640	0.942653	0.877551	0.880612	1.07874	1.06959	1.15086	0.930938	0.934185	1.14436	1.13466	1.22087
P0ADP2	Uncharacterized protein YigI OS=Escherichia coli (strain K12) OX=83333 GN=yigI PE=4 SV=1	yigI	17.163	39.4	40	7	7	7	7	6	7	7	6	7	7	7	7	7	7	7	7	7	7	7	7	7	7	7	7	7	7	7	421130	411650	398180	504430	512880	527570	0.910276	0.889785	0.860669	1.09033	1.10859	1.14035	0.977489	0.945504	1.1978	1.21787	1.25275
P0ADP7	Ubiquinone biosynthesis accessory factor UbiJ OS=Escherichia coli (strain K12) OX=83333 GN=ubiJ PE=1 SV=1	ubiJ	22.152	13.9	11	2	2	2	1	2	2	3	2	1	1	1	1	2	2	2	1	1	1	2	2	2	1	1	1	2	2	2	0	191760	126780	62714	255900	256470		1.07293	0.709359	0.350897	1.43181	1.435
P0ADP9	Protein YihD OS=Escherichia coli (strain K12) OX=83333 GN=yihD PE=1 SV=1	yihD	10.273	61.8	35	5	5	5	4	5	5	7	7	7	5	5	5	5	5	5	5	5	5	5	5	5	5	5	5	5	5	5	1917000	2097400	1874800	2987100	3095500	3603600	0.738472	0.807966	0.722216	1.1507	1.19246	1.38819	1.09411	0.977986	1.55822	1.61476	1.87981
P0ADQ2	Probable acyltransferase FabY OS=Escherichia coli (strain K12) OX=83333 GN=fabY PE=2 SV=1	fabY	37.094	55.3	75	15	15	15	11	9	11	16	14	14	11	9	13	15	14	15	11	9	13	15	14	15	11	9	13	15	14	15	132810	130370	106180	196620	187160	209890	0.827451	0.812249	0.661537	1.22501	1.16607	1.30769	0.981628	0.799488	1.48046	1.40923	1.58038
P0ADR6	Ribosomal RNA large subunit methyltransferase M OS=Escherichia coli (strain K12) OX=83333 GN=rlmM PE=1 SV=1	rlmM	41.905	60.9	80	18	18	18	12	13	11	14	15	15	14	13	13	15	14	16	14	13	13	15	14	16	14	13	13	15	14	16	204420	201520	213660	209630	208580	199920	0.990943	0.976885	1.03573	1.0162	1.01111	0.969129	0.985814	1.0452	1.02549	1.02035	0.977986
P0ADR8	Pyrimidine/purine nucleotide 5'-monophosphate nucleosidase OS=Escherichia coli (strain K12) OX=83333 GN=ppnN PE=1 SV=1	ppnN	50.971	56.8	102	19	19	19	15	14	14	20	21	18	15	15	14	18	18	16	15	15	14	18	18	16	15	15	14	18	18	16	285340	272160	287140	469660	480100	461720	0.758843	0.723791	0.76363	1.24903	1.27679	1.22791	0.953809	1.00631	1.64597	1.68255	1.61814
P0ADS2	Cell division protein ZapA OS=Escherichia coli (strain K12) OX=83333 GN=zapA PE=1 SV=1	zapA	12.594	52.3	29	5	5	5	5	2	4	6	6	6	5	4	4	4	4	5	5	4	4	4	4	5	5	4	4	4	4	5	277230	224010	263710	493840	504790	514370	0.730209	0.590031	0.694598	1.30075	1.32959	1.35482	0.808029	0.951232	1.78134	1.82083	1.85539
P0ADS6	Uncharacterized protein YggE OS=Escherichia coli (strain K12) OX=83333 GN=yggE PE=4 SV=1	yggE	26.635	41.5	42	9	9	9	5	4	6	9	10	8	8	7	7	8	9	8	8	7	7	8	9	8	8	7	7	8	9	8	131670	135930	193670	427330	484010	369130	0.453581	0.468256	0.66716	1.47208	1.66733	1.27159	1.03235	1.47087	3.24546	3.67593	2.80345
P0ADS9	Uncharacterized protein YggN OS=Escherichia coli (strain K12) OX=83333 GN=yggN PE=4 SV=1	yggN	26.429	46	36	8	8	8	7	7	7	6	5	4	8	7	8	8	7	7	8	7	8	8	7	7	8	7	8	8	7	7	207440	188580	200600	186890	197720	188930	1.06365	0.966945	1.02858	0.958279	1.01381	0.968739	0.909082	0.967027	0.900935	0.953143	0.910769
P0ADT2	UPF0441 protein YgiB OS=Escherichia coli (strain K12) OX=83333 GN=ygiB PE=3 SV=2	ygiB	23.479	30.9	33	5	5	5	6	5	5	6	6	5	5	5	5	5	5	5	5	5	5	5	5	5	5	5	5	5	5	5	887900	840410	793770	621120	664100	641840	1.1974	1.13336	1.07046	0.837627	0.895589	0.86557	0.946514	0.893986	0.699538	0.747945	0.722874
P0ADT5	Putative acid--amine ligase YgiC OS=Escherichia coli (strain K12) OX=83333 GN=ygiC PE=1 SV=1	ygiC	45.025	54.1	107	17	17	17	16	16	21	18	18	18	16	14	15	15	15	15	16	14	15	15	15	15	16	14	15	15	15	15	712170	641200	688090	578120	604080	607030	1.11547	1.00431	1.07775	0.905508	0.946169	0.95079	0.900347	0.966188	0.811772	0.848224	0.852367
P0ADT8	Uncharacterized protein YgiM OS=Escherichia coli (strain K12) OX=83333 GN=ygiM PE=3 SV=1	ygiM	23.076	42.7	25	7	7	7	4	4	7	4	2	4	6	6	6	5	5	5	6	6	6	5	5	5	6	6	6	5	5	5	360400	342950	349340	197400	215290	192140	1.3046	1.24143	1.26456	0.714562	0.779321	0.695521	0.951582	0.969312	0.547725	0.597364	0.53313
P0ADU2	Probable quinol monooxygenase YgiN OS=Escherichia coli (strain K12) OX=83333 GN=ygiN PE=1 SV=1	ygiN	11.532	26	17	3	3	3	3	2	3	3	3	3	3	2	3	3	3	3	3	2	3	3	3	3	3	2	3	3	3	3	299160	343080	308430	701070	722080	732510	0.577839	0.662673	0.595745	1.35414	1.39473	1.41487	1.14681	1.03099	2.34346	2.41369	2.44856
P0ADU5	Protein YgiW OS=Escherichia coli (strain K12) OX=83333 GN=ygiW PE=1 SV=1	ygiW	14.011	38.5	11	4	4	4	0	0	0	4	3	4	1	2	2	4	4	4	1	2	2	4	4	4	1	2	2	4	4	4	0	61111	47769	198090	194510	125140		0.487624	0.381164	1.58062	1.55206	0.998532
P0ADU7	Uncharacterized protein YqiB OS=Escherichia coli (strain K12) OX=83333 GN=yqiB PE=4 SV=1	yqiB	16.548	25.7	8	2	2	2	1	1	1	2	1	2	1	1	1	2	1	2	1	1	1	2	1	2	1	1	1	2	1	2	0	0	0	29968	0	35124				0.920789		1.07921
P0ADV1	Lipopolysaccharide export system protein LptA OS=Escherichia coli (strain K12) OX=83333 GN=lptA PE=1 SV=1	lptA	20.127	42.7	27	7	7	7	3	4	5	5	5	5	5	4	6	6	7	6	5	4	6	6	7	6	5	4	6	6	7	6	138010	148810	160750	135450	126270	115820	1.00358	1.08211	1.16894	0.98496	0.918205	0.842215	1.07826	1.16477	0.981451	0.914934	0.839215
P0ADV5	Luciferase-like monooxygenase OS=Escherichia coli (strain K12) OX=83333 GN=yhbW PE=4 SV=1	yhbW	37.129	21.8	28	6	6	6	3	4	4	6	6	5	5	5	5	6	6	6	5	5	5	6	6	6	5	5	5	6	6	6	46793	47632	42356	68332	61658	63322	0.850542	0.865792	0.769892	1.24205	1.12074	1.15098	1.01793	0.905178	1.4603	1.31768	1.35324
P0ADV7	Intermembrane phospholipid transport system binding protein MlaC OS=Escherichia coli (strain K12) OX=83333 GN=mlaC PE=1 SV=1	mlaC	23.962	66.4	88	13	13	13	14	14	13	17	15	15	12	12	11	13	13	12	12	12	11	13	13	12	12	12	11	13	13	12	884130	841550	833770	1486700	1457600	1412300	0.767025	0.730084	0.723335	1.28978	1.26454	1.22524	0.95184	0.94304	1.68154	1.64863	1.59739
P0ADV9	Lipopolysaccharide export system protein LptC OS=Escherichia coli (strain K12) OX=83333 GN=lptC PE=1 SV=1	lptC	21.702	24.6	16	3	3	3	3	3	3	3	2	2	3	3	3	3	3	3	3	3	3	3	3	3	3	3	3	3	3	3	301920	292990	302700	243470	224660	232390	1.13352	1.1	1.13645	0.914081	0.843461	0.872482	0.970423	1.00258	0.806406	0.744104	0.769707
P0ADW3	Inner membrane protein YhcB OS=Escherichia coli (strain K12) OX=83333 GN=yhcB PE=1 SV=2	yhcB	14.961	72	76	11	11	11	11	9	11	14	16	15	9	9	9	11	11	11	9	9	9	11	11	11	9	9	9	11	11	11	2350400	2211300	2172900	3793000	4586700	4759300	0.709605	0.667609	0.656016	1.14514	1.38476	1.43687	0.940819	0.924481	1.61377	1.95146	2.02489
P0ADW8	Uncharacterized protein YheV OS=Escherichia coli (strain K12) OX=83333 GN=yheV PE=4 SV=1	yheV	7.5987	56.1	20	3	3	3	3	2	3	4	4	4	3	3	3	3	3	3	3	3	3	3	3	3	3	3	3	3	3	3	147480	145200	122410	176640	184250	217410	0.890768	0.876997	0.739347	1.06689	1.11286	1.31314	0.98454	0.830011	1.19772	1.24932	1.47417
P0ADX1	Protein YhfA OS=Escherichia coli (strain K12) OX=83333 GN=yhfA PE=1 SV=1	yhfA	14.517	61.2	38	7	7	7	4	5	7	8	7	7	5	5	5	7	6	6	5	5	5	7	6	6	5	5	5	7	6	6	243480	342850	386220	827000	822460	753060	0.432844	0.609498	0.686599	1.47019	1.46212	1.33875	1.40812	1.58625	3.39658	3.37794	3.0929
P0ADX9	Ribosomal RNA small subunit methyltransferase D OS=Escherichia coli (strain K12) OX=83333 GN=rsmD PE=1 SV=1	rsmD	21.677	28.8	25	5	5	5	3	3	5	4	5	5	5	5	4	5	4	5	5	5	4	5	4	5	5	5	4	5	4	5	119460	96592	115810	121190	117670	124930	1.03034	0.833106	0.998861	1.04526	1.0149	1.07752	0.808572	0.969446	1.01448	0.985016	1.04579
P0ADY1	Periplasmic chaperone PpiD OS=Escherichia coli (strain K12) OX=83333 GN=ppiD PE=1 SV=1	ppiD	68.149	63.7	177	30	30	30	29	27	28	33	31	29	25	27	26	28	29	28	25	27	26	28	29	28	25	27	26	28	29	28	1590100	1655800	1602700	1923300	2003400	1962400	0.888514	0.925226	0.895555	1.0747	1.11946	1.09655	1.04132	1.00792	1.20955	1.25992	1.23414
P0ADY3	50S ribosomal protein L14 OS=Escherichia coli (strain K12) OX=83333 GN=rplN PE=1 SV=1	rplN	13.541	44.7	96	6	6	6	19	18	15	14	16	14	6	6	6	6	6	6	6	6	6	6	6	6	6	6	6	6	6	6	12314000	13291000	11661000	6684900	6760700	7077800	1.2785	1.37994	1.21071	0.694062	0.701931	0.734854	1.07934	0.946971	0.54287	0.549025	0.574777
P0ADY7	50S ribosomal protein L16 OS=Escherichia coli (strain K12) OX=83333 GN=rplP PE=1 SV=1	rplP	15.281	44.9	64	6	6	6	13	10	15	9	8	9	6	5	6	5	5	5	6	5	6	5	5	5	6	5	6	5	5	5	14562000	15240000	13151000	6500300	6317500	6505900	1.40296	1.46829	1.26702	0.626266	0.608655	0.626806	1.04656	0.903104	0.446388	0.433835	0.446772
P0ADZ0	50S ribosomal protein L23 OS=Escherichia coli (strain K12) OX=83333 GN=rplW PE=1 SV=1	rplW	11.199	12	6	1	1	1	1	1	1	1	1	1	1	1	1	1	1	1	1	1	1	1	1	1	1	1	1	1	1	1	0	0	0	0	0	0
P0ADZ4	30S ribosomal protein S15 OS=Escherichia coli (strain K12) OX=83333 GN=rpsO PE=1 SV=2	rpsO	10.269	68.5	37	6	6	6	5	6	7	8	5	6	5	5	6	6	5	6	5	5	6	6	5	6	5	5	6	6	5	6	4124300	4956400	4848700	2753900	2838900	2345300	1.13162	1.35994	1.33039	0.755614	0.778937	0.643503	1.20176	1.17564	0.667725	0.688335	0.568654
P0ADZ7	Sec translocon accessory complex subunit YajC OS=Escherichia coli (strain K12) OX=83333 GN=yajC PE=1 SV=1	yajC	11.887	28.2	18	4	4	4	3	3	3	3	3	3	4	4	4	4	4	4	4	4	4	4	4	4	4	4	4	4	4	4	1424600	892510	1631200	1416000	1473900	1207900	1.06233	0.665546	1.21639	1.05591	1.09909	0.900733	0.626499	1.14502	0.993963	1.03461	0.847887
P0AE01	tRNA (cytidine/uridine-2'-O-)-methyltransferase TrmJ OS=Escherichia coli (strain K12) OX=83333 GN=trmJ PE=1 SV=1	trmJ	27.048	54.9	73	9	9	9	11	12	12	13	13	12	7	7	8	7	8	8	7	7	8	7	8	8	7	7	8	7	8	8	798370	696010	794220	741140	753010	749810	1.05685	0.921347	1.05135	0.981088	0.996801	0.992565	0.871789	0.994802	0.928316	0.943184	0.939176
P0AE06	Multidrug efflux pump subunit AcrA OS=Escherichia coli (strain K12) OX=83333 GN=acrA PE=1 SV=1	acrA	42.196	63.5	155	22	22	22	26	24	26	25	27	27	22	21	22	22	22	22	22	21	22	22	22	22	22	21	22	22	22	22	1643900	1599900	1602400	1874700	1934500	1917700	0.932877	0.907908	0.909326	1.06385	1.09779	1.08825	0.973234	0.974755	1.1404	1.17677	1.16656
P0AE08	Alkyl hydroperoxide reductase C OS=Escherichia coli (strain K12) OX=83333 GN=ahpC PE=1 SV=2	ahpC	20.761	70.1	207	16	16	16	28	22	33	42	43	39	12	10	16	14	15	12	12	10	16	14	15	12	12	10	16	14	15	12	14930000	14348000	14402000	16541000	17359000	16956000	0.947576	0.910637	0.914064	1.04982	1.10174	1.07616	0.961018	0.964635	1.1079	1.16269	1.1357
P0AE12	AMP nucleosidase OS=Escherichia coli (strain K12) OX=83333 GN=amn PE=1 SV=1	amn	53.994	60.7	115	22	22	22	18	14	16	22	25	20	15	16	16	21	21	19	15	16	16	21	21	19	15	16	16	21	21	19	366100	322010	340520	920020	908310	854420	0.591855	0.520577	0.550501	1.48735	1.46842	1.3813	0.879568	0.930128	2.51303	2.48104	2.33384
P0AE14	Protein AmpE OS=Escherichia coli (strain K12) OX=83333 GN=ampE PE=1 SV=1	ampE	32.122	30.6	33	7	7	7	3	3	4	7	7	9	5	5	5	7	6	7	5	5	5	7	6	7	5	5	5	7	6	7	72140	71187	93767	261660	275340	269070	0.41493	0.409449	0.539323	1.505	1.58368	1.54762	0.98679	1.29979	3.62711	3.81675	3.72983
P0AE18	Methionine aminopeptidase OS=Escherichia coli (strain K12) OX=83333 GN=map PE=1 SV=1	map	29.33	64	115	13	13	13	19	18	20	17	19	22	12	12	13	12	13	13	12	12	13	12	13	13	12	12	13	12	13	13	1057900	990330	1140300	1087900	1045500	1032800	0.998847	0.935048	1.07665	1.02717	0.987139	0.975148	0.936128	1.07789	1.02836	0.988279	0.976274
P0AE22	Class B acid phosphatase OS=Escherichia coli (strain K12) OX=83333 GN=aphA PE=1 SV=1	aphA	26.103	37.6	22	5	5	5	3	2	4	5	4	4	3	4	4	5	5	4	3	4	4	5	5	4	3	4	4	5	5	4	101430	84897	99613	183960	199290	177720	0.718589	0.601459	0.705716	1.30328	1.41189	1.25907	0.837001	0.982086	1.81366	1.9648	1.75214
P0AE28	Protein AroM OS=Escherichia coli (strain K12) OX=83333 GN=aroM PE=4 SV=1	aroM	24.917	27.6	12	3	3	3	3	2	2	1	1	3	3	2	3	1	2	3	3	2	3	1	2	3	3	2	3	1	2	3	98733	73161	85954	0	62519	43399	1.35709	1.00561	1.18145		0.85933	0.596524	0.740998	0.87057		0.633213	0.439559
P0AE30	Arginine ABC transporter permease protein ArtM OS=Escherichia coli (strain K12) OX=83333 GN=artM PE=1 SV=1	artM	24.913	19.8	16	4	4	4	2	3	3	2	3	3	4	4	4	3	3	3	4	4	4	3	3	3	4	4	4	3	3	3	85968	74142	111230	132880	129450	118240	0.791226	0.682383	1.02373	1.22299	1.19142	1.08825	0.862437	1.29385	1.54569	1.50579	1.3754
P0AE34	Arginine ABC transporter permease protein ArtQ OS=Escherichia coli (strain K12) OX=83333 GN=artQ PE=1 SV=1	artQ	26.217	9.7	14	2	2	2	2	2	3	2	3	2	2	2	2	2	2	2	2	2	2	2	2	2	2	2	2	2	2	2	136740	99020	108450	150620	144400	164400	1.02092	0.739295	0.809701	1.12455	1.07811	1.22743	0.724148	0.793111	1.10151	1.05602	1.20228
P0AE37	Arginine N-succinyltransferase OS=Escherichia coli (strain K12) OX=83333 GN=astA PE=2 SV=1	astA	38.455	17.2	9	4	4	4	0	0	0	3	3	3	1	1	1	4	3	3	1	1	1	4	3	3	1	1	1	4	3	3	0	0	0	24781	24608	29246				0.945419	0.938819	1.11576
P0AE39	Transcriptional regulatory protein YpdB OS=Escherichia coli (strain K12) OX=83333 GN=ypdB PE=1 SV=1	ypdB	28.721	31.1	35	6	6	6	5	3	5	8	6	8	4	4	5	6	5	6	4	4	5	6	5	6	4	4	5	6	5	6	104310	95535	83400	151740	157740	176790	0.813317	0.744898	0.65028	1.18313	1.22992	1.37845	0.915876	0.79954	1.4547	1.51222	1.69485
P0AE45	UPF0053 inner membrane protein YtfL OS=Escherichia coli (strain K12) OX=83333 GN=ytfL PE=1 SV=1	ytfL	49.762	29.8	33	9	9	9	6	4	4	6	6	7	7	6	7	9	8	9	7	6	7	9	8	9	7	6	7	9	8	9	116370	125980	121420	192910	218460	220470	0.701299	0.759213	0.731732	1.16256	1.31654	1.32865	1.08258	1.0434	1.65773	1.87729	1.89456
P0AE48	Gamma-glutamylcyclotransferase family protein YtfP OS=Escherichia coli (strain K12) OX=83333 GN=ytfP PE=1 SV=1	ytfP	12.866	29.2	20	4	4	4	2	4	3	3	4	4	3	4	2	2	3	3	3	4	2	2	3	3	3	4	2	2	3	3	412250	341860	403230	824160	770780	771870	0.701871	0.58203	0.686514	1.40316	1.31228	1.31414	0.829254	0.97812	1.99918	1.86969	1.87233
P0AE52	Peroxiredoxin Bcp OS=Escherichia coli (strain K12) OX=83333 GN=bcp PE=1 SV=1	bcp	17.634	82.7	118	12	12	12	18	17	19	21	22	21	11	11	12	12	12	12	11	11	12	12	12	12	11	11	12	12	12	12	3021600	3064100	2821000	4041900	3951400	4064700	0.864768	0.876931	0.807357	1.15677	1.13087	1.1633	1.01407	0.933611	1.33767	1.30772	1.34521
P0AE60	Cell division activator CedA OS=Escherichia coli (strain K12) OX=83333 GN=cedA PE=1 SV=2	cedA	9.3767	28.8	3	2	2	2	0	0	0	0	2	1	1	0	1	1	2	2	1	0	1	1	2	2	1	0	1	1	2	2	0	0	0	0	51937	97447					0.695349	1.30465
P0AE67	Chemotaxis protein CheY OS=Escherichia coli (strain K12) OX=83333 GN=cheY PE=1 SV=2	cheY	14.097	58.9	42	8	8	8	13	12	13	1	1	2	8	8	7	3	3	2	8	8	7	3	3	2	8	8	7	3	3	2	4390100	4651700	4582500	69425	69378	99233	1.90016	2.01338	1.98343	0.030049	0.0300287	0.0429508	1.05959	1.04383	0.015814	0.0158033	0.0226038
P0AE70	Endoribonuclease toxin MazF OS=Escherichia coli (strain K12) OX=83333 GN=mazF PE=1 SV=1	mazF	12.098	45	16	4	4	4	3	1	2	3	3	4	4	3	3	4	4	4	4	3	3	4	4	4	4	3	3	4	4	4	81860	22276	74082	109890	109760	122950	0.943055	0.256627	0.85345	1.26597	1.26447	1.41643	0.272123	0.904984	1.34241	1.34083	1.50195
P0AE72	Antitoxin MazE OS=Escherichia coli (strain K12) OX=83333 GN=mazE PE=1 SV=1	mazE	9.3556	31.7	7	2	2	2	1	1	1	1	1	2	1	1	1	2	2	2	1	1	1	2	2	2	1	1	1	2	2	2	0	0	0	49105	49298	39847				1.06557	1.06976	0.864673
P0AE76	Bifunctional adenosylcobalamin biosynthesis protein CobU OS=Escherichia coli (strain K12) OX=83333 GN=cobU PE=2 SV=1	cobU	20.164	14.9	4	2	2	2	0	0	0	1	2	1	1	1	1	2	2	2	1	1	1	2	2	2	1	1	1	2	2	2	0	0	0	44686	43583	40415				1.04176	1.01605	0.942192
P0AE78	Magnesium and cobalt efflux protein CorC OS=Escherichia coli (strain K12) OX=83333 GN=corC PE=1 SV=1	corC	33.298	47.9	71	12	12	12	12	12	13	12	12	10	10	11	11	10	11	11	10	11	11	10	11	11	10	11	11	10	11	11	441820	423100	433750	319520	322280	330650	1.16723	1.11777	1.14591	0.84413	0.851421	0.873534	0.95763	0.981735	0.72319	0.729437	0.748382
P0AE82	Sensor histidine kinase CpxA OS=Escherichia coli (strain K12) OX=83333 GN=cpxA PE=1 SV=1	cpxA	51.624	36.3	62	12	12	12	9	9	9	13	9	13	10	9	9	11	10	12	10	9	9	11	10	12	10	9	9	11	10	12	106030	110660	105640	102910	109660	111880	0.983611	1.02656	0.979993	0.954668	1.01729	1.03788	1.04367	0.996322	0.970574	1.03424	1.05517
P0AE85	Periplasmic protein CpxP OS=Escherichia coli (strain K12) OX=83333 GN=cpxP PE=1 SV=1	cpxP	18.965	25.3	18	3	3	3	3	3	3	3	3	3	3	3	3	3	3	3	3	3	3	3	3	3	3	3	3	3	3	3	55965	48217	43201	89644	84246	95171	0.806327	0.694696	0.622427	1.29156	1.21379	1.3712	0.861556	0.771929	1.60179	1.50533	1.70054
P0AE88	Transcriptional regulatory protein CpxR OS=Escherichia coli (strain K12) OX=83333 GN=cpxR PE=1 SV=1	cpxR	26.312	44	62	9	9	9	10	10	10	11	13	8	7	7	8	8	9	8	7	7	8	8	9	8	7	7	8	8	9	8	552610	498690	606070	939580	927560	961080	0.73918	0.667056	0.810689	1.2568	1.24072	1.28556	0.902427	1.09674	1.70026	1.67851	1.73917
P0AE91	Protein CreA OS=Escherichia coli (strain K12) OX=83333 GN=creA PE=3 SV=1	creA	17.108	49.7	27	6	6	6	4	4	3	6	5	5	3	4	4	6	5	6	3	4	4	6	5	6	3	4	4	6	5	6	373880	398530	407340	448340	452510	432250	0.892723	0.951581	0.972617	1.07051	1.08047	1.0321	1.06593	1.08949	1.19915	1.21031	1.15612
P0AEA5	Protoheme IX farnesyltransferase OS=Escherichia coli (strain K12) OX=83333 GN=cyoE PE=1 SV=1	cyoE	32.248	4.7	3	1	1	1	1	1	1	0	0	0	1	1	1	0	1	0	1	1	1	0	1	0	1	1	1	0	1	0	0	0	0	0	0	0
P0AEA8	Siroheme synthase OS=Escherichia coli (strain K12) OX=83333 GN=cysG PE=1 SV=1	cysG	49.951	48.4	96	18	18	18	15	17	17	14	16	17	16	16	17	16	17	17	16	16	17	16	17	17	16	16	17	16	17	17	226590	226750	211760	217110	224610	238450	1.01061	1.01132	0.944465	0.968326	1.00178	1.0635	1.00071	0.934551	0.958162	0.991262	1.05234
P0AEB0	Sulfate transport system permease protein CysW OS=Escherichia coli (strain K12) OX=83333 GN=cysW PE=1 SV=1	cysW	32.537	8.2	15	3	3	3	3	3	3	2	2	2	3	3	3	3	3	3	3	3	3	3	3	3	3	3	3	3	3	3	94490	65182	83616	53220	54966	59896	1.37818	0.950706	1.21957	0.776236	0.801702	0.873608	0.68983	0.884919	0.563234	0.581712	0.633887
P0AEB2	D-alanyl-D-alanine carboxypeptidase DacA OS=Escherichia coli (strain K12) OX=83333 GN=dacA PE=1 SV=1	dacA	44.443	61.5	143	22	21	21	24	19	26	24	27	23	22	22	22	20	21	20	21	21	21	19	20	19	21	21	21	19	20	19	1057500	943890	1118300	1066700	1074100	1044000	1.00643	0.898303	1.06429	1.01518	1.02222	0.993578	0.892567	1.05749	1.0087	1.0157	0.987234
P0AEB7	RutC family protein YoaB OS=Escherichia coli (strain K12) OX=83333 GN=yoaB PE=3 SV=1	yoaB	12.493	40.4	30	4	4	4	4	4	4	6	5	7	3	4	3	4	4	4	3	4	3	4	4	4	3	4	3	4	4	4	1923300	1860400	1649500	1811400	1890300	1945900	1.04142	1.00736	0.893167	0.980832	1.02355	1.05366	0.967296	0.857641	0.941819	0.982842	1.01175
P0AEC0	UPF0053 inner membrane protein YoaE OS=Escherichia coli (strain K12) OX=83333 GN=yoaE PE=1 SV=1	yoaE	56.527	22.2	27	6	6	6	3	3	4	5	5	7	4	4	4	5	5	6	4	4	4	5	5	6	4	4	4	5	5	6	123850	106980	127540	278650	284030	235060	0.642759	0.555207	0.661909	1.44614	1.47406	1.21992	0.863787	1.02979	2.2499	2.29334	1.89794
P0AEC3	Aerobic respiration control sensor protein ArcB OS=Escherichia coli (strain K12) OX=83333 GN=arcB PE=1 SV=1	arcB	87.982	39.2	112	23	23	23	10	11	15	25	25	26	12	13	15	21	22	20	12	13	15	21	22	20	12	13	15	21	22	20	2828700	1976700	2642800	4445900	4260600	4389800	0.826119	0.577293	0.771827	1.29842	1.2443	1.28204	0.698802	0.934281	1.57171	1.5062	1.55188
P0AEC5	Signal transduction histidine-protein kinase BarA OS=Escherichia coli (strain K12) OX=83333 GN=barA PE=1 SV=1	barA	102.45	28.4	105	21	21	21	19	15	16	19	19	17	18	18	18	19	20	20	18	18	18	19	20	20	18	18	18	19	20	20	110600	106160	109620	155730	156730	155630	0.835274	0.801742	0.827873	1.1761	1.18366	1.17535	0.959855	0.991139	1.40805	1.41709	1.40714
P0AEC8	Sensor histidine kinase DcuS OS=Escherichia coli (strain K12) OX=83333 GN=dcuS PE=1 SV=1	dcuS	60.55	10.9	18	5	5	5	2	3	3	3	3	4	3	3	3	4	4	5	3	3	3	4	4	5	3	3	3	4	4	5	21416	16947	18128	26016	29858	28988	0.909043	0.719348	0.769478	1.1043	1.26738	1.23045	0.791324	0.84647	1.21479	1.39419	1.35357
P0AED0	Universal stress protein A OS=Escherichia coli (strain K12) OX=83333 GN=uspA PE=1 SV=2	uspA	16.066	70.8	93	7	7	7	13	10	15	16	19	20	6	5	7	6	7	7	6	5	7	6	7	7	6	5	7	6	7	7	997460	1272700	1067000	3528800	3978100	3642400	0.413128	0.527127	0.44193	1.46156	1.64765	1.50861	1.27594	1.06972	3.53779	3.98823	3.65168
P0AED5	Response regulator UvrY OS=Escherichia coli (strain K12) OX=83333 GN=uvrY PE=1 SV=1	uvrY	23.892	76.1	70	12	12	12	9	10	10	15	13	13	10	9	11	11	10	12	10	9	11	11	10	12	10	9	11	11	10	12	327010	379650	346090	515140	566820	547620	0.731476	0.849224	0.774155	1.1523	1.2679	1.22495	1.16097	1.05835	1.5753	1.73334	1.67463
P0AED7	Succinyl-diaminopimelate desuccinylase OS=Escherichia coli (strain K12) OX=83333 GN=dapE PE=1 SV=1	dapE	41.269	67.2	82	16	16	16	13	15	12	13	13	16	13	14	13	13	12	14	13	14	13	13	12	14	13	14	13	13	12	14	363830	386430	360890	388490	376820	395180	0.960971	1.02066	0.953206	1.0261	0.995281	1.04377	1.06212	0.991919	1.06778	1.0357	1.08617
P0AED9	DNA-cytosine methyltransferase OS=Escherichia coli (strain K12) OX=83333 GN=dcm PE=1 SV=1	dcm	53.464	47.9	87	18	18	18	14	13	14	16	14	16	15	15	15	18	17	17	15	15	15	18	17	17	15	15	15	18	17	17	108630	98769	97961	161580	159310	170770	0.817771	0.743537	0.737455	1.21638	1.19929	1.28556	0.909224	0.901786	1.48743	1.46654	1.57203
P0AEE1	Protein DcrB OS=Escherichia coli (strain K12) OX=83333 GN=dcrB PE=3 SV=1	dcrB	19.787	48.6	61	9	9	9	10	8	8	12	12	11	8	9	8	9	9	8	8	9	8	9	9	8	8	9	8	9	9	8	1048600	1133500	1270800	1829800	1835100	1645800	0.717924	0.776051	0.870053	1.25277	1.2564	1.1268	1.08097	1.2119	1.74499	1.75005	1.56952
P0AEE3	Serine endoprotease DegS OS=Escherichia coli (strain K12) OX=83333 GN=degS PE=1 SV=1	degS	37.581	31.3	45	7	7	7	7	7	7	8	8	8	6	7	7	7	7	7	6	7	7	7	7	7	6	7	7	7	7	7	105210	99196	98032	116330	118170	124860	0.953856	0.899332	0.888779	1.05467	1.07135	1.13201	0.942838	0.931775	1.10569	1.12318	1.18677
P0AEE5	D-galactose-binding periplasmic protein OS=Escherichia coli (strain K12) OX=83333 GN=mglB PE=1 SV=1	mglB	35.712	61.7	107	17	17	17	22	21	20	14	13	17	17	17	16	15	17	15	17	17	16	15	17	15	17	17	16	15	17	15	957100	932950	899870	489820	393240	440680	1.39598	1.36076	1.31251	0.714429	0.573562	0.642756	0.974768	0.940205	0.511775	0.410866	0.460433
P0AEE8	DNA adenine methylase OS=Escherichia coli (strain K12) OX=83333 GN=dam PE=1 SV=1	dam	32.099	36	33	7	7	7	4	3	4	8	7	7	5	5	6	7	7	6	5	5	6	7	7	6	5	5	6	7	7	6	87514	88075	80557	139640	133520	136550	0.788585	0.79364	0.725896	1.25829	1.20314	1.23045	1.00641	0.920504	1.59563	1.5257	1.56032
P0AEF0	DNA replication protein DnaC OS=Escherichia coli (strain K12) OX=83333 GN=dnaC PE=1 SV=1	dnaC	27.935	33.5	32	6	6	6	5	3	5	7	6	6	5	3	5	6	4	5	5	3	5	6	4	5	5	3	5	6	4	5	75365	74105	76103	109150	111950	113390	0.807391	0.793893	0.815298	1.16933	1.19933	1.21476	0.983281	1.00979	1.44829	1.48544	1.50454
P0AEF4	Transcriptional regulatory protein DpiA OS=Escherichia coli (strain K12) OX=83333 GN=dpiA PE=1 SV=1	dpiA	25.453	17.7	17	3	3	3	2	2	3	3	3	4	2	2	3	2	2	3	2	2	3	2	2	3	2	2	3	2	2	3	36063	31833	34314	40529	41795	42180	0.95441	0.842462	0.908122	1.0726	1.10611	1.1163	0.882705	0.951502	1.12384	1.15894	1.16962
P0AEF8	Dipeptide transport system permease protein DppB OS=Escherichia coli (strain K12) OX=83333 GN=dppB PE=1 SV=1	dppB	37.497	11.5	24	4	4	4	4	4	4	4	4	4	4	4	4	4	4	4	4	4	4	4	4	4	4	4	4	4	4	4	292880	265900	280990	728120	659990	701790	0.599822	0.544566	0.575471	1.4912	1.35167	1.43727	0.90788	0.959403	2.48607	2.25345	2.39617
P0AEG1	Dipeptide transport system permease protein DppC OS=Escherichia coli (strain K12) OX=83333 GN=dppC PE=1 SV=1	dppC	32.308	20.7	18	4	3	4	2	3	2	3	4	4	2	4	3	3	3	2	1	3	2	2	2	2	2	4	3	3	3	2	398400	470450	352450	1218300	1237600	1095400	0.500859	0.591439	0.443092	1.53162	1.55588	1.37711	1.18085	0.884664	3.05798	3.10643	2.7495
P0AEG4	Thiol:disulfide interchange protein DsbA OS=Escherichia coli (strain K12) OX=83333 GN=dsbA PE=1 SV=1	dsbA	23.104	49.5	44	8	8	8	8	5	7	6	8	10	7	8	7	7	7	8	7	8	7	7	7	8	7	8	7	7	7	8	1756000	1797700	1778800	1594500	1683000	1605300	1.03139	1.05589	1.04479	0.936536	0.988517	0.94288	1.02375	1.01298	0.90803	0.958428	0.91418
P0AEG6	Thiol:disulfide interchange protein DsbC OS=Escherichia coli (strain K12) OX=83333 GN=dsbC PE=1 SV=1	dsbC	25.621	45.8	52	8	8	8	10	7	11	7	9	8	8	7	8	6	7	7	8	7	8	6	7	7	8	7	8	6	7	7	455080	507020	484900	436570	457240	458980	0.975245	1.08655	1.03915	0.935577	0.979873	0.983602	1.11413	1.06553	0.959326	1.00475	1.00857
P0AEH1	Regulator of sigma-E protease RseP OS=Escherichia coli (strain K12) OX=83333 GN=rseP PE=1 SV=1	rseP	49.071	24.2	55	9	9	9	9	9	8	9	10	10	8	8	8	8	9	9	8	8	8	8	9	9	8	8	8	8	9	9	286320	311290	314340	324590	337200	331230	0.901809	0.980456	0.990063	1.02235	1.06206	1.04326	1.08721	1.09786	1.13366	1.1777	1.15685
P0AEH3	Protein ElaA OS=Escherichia coli (strain K12) OX=83333 GN=elaA PE=1 SV=1	elaA	17.419	18.3	14	3	3	3	2	2	3	2	3	2	2	3	3	3	3	3	2	3	3	3	3	3	2	3	3	3	3	3	73792	76356	73863	119420	120160	122910	0.754904	0.781134	0.75563	1.22169	1.22926	1.25739	1.03475	1.00096	1.61833	1.62836	1.66563
P0AEI1	tRNA-2-methylthio-N(6)-dimethylallyladenosine synthase OS=Escherichia coli (strain K12) OX=83333 GN=miaB PE=1 SV=1	miaB	53.662	73.8	179	28	28	28	35	33	32	27	27	25	28	27	27	26	26	25	28	27	27	26	26	25	28	27	27	26	26	25	791410	831030	780170	473930	507950	496380	1.22356	1.28481	1.20618	0.732717	0.785314	0.767426	1.05006	0.985798	0.598843	0.641829	0.62721
P0AEI4	Ribosomal protein S12 methylthiotransferase RimO OS=Escherichia coli (strain K12) OX=83333 GN=rimO PE=1 SV=1	rimO	49.581	49	113	18	17	18	18	17	21	19	18	20	17	15	16	17	16	17	16	14	16	16	16	16	17	15	16	17	16	17	609890	638160	628580	476330	495360	510360	1.08952	1.14002	1.12291	0.850924	0.884919	0.911715	1.04635	1.03064	0.78101	0.812212	0.836807
P0AEI6	Phosphatase NudJ OS=Escherichia coli (strain K12) OX=83333 GN=nudJ PE=1 SV=1	nudJ	17.433	52.3	34	5	5	5	5	5	5	8	5	6	4	5	5	5	5	4	4	5	5	5	5	4	4	5	5	5	5	4	82885	60114	73527	116180	116170	115760	0.880762	0.63879	0.781321	1.23457	1.23446	1.2301	0.72527	0.887097	1.4017	1.40158	1.39663
P0AEJ2	Isochorismate synthase EntC OS=Escherichia coli (strain K12) OX=83333 GN=entC PE=1 SV=1	entC	42.931	60.1	66	17	17	17	15	17	14	7	6	7	14	16	14	10	10	11	14	16	14	10	10	11	14	16	14	10	10	11	230050	205070	256610	47586	41758	51770	1.65733	1.47737	1.84868	0.342821	0.300834	0.372963	0.891415	1.11545	0.206851	0.181517	0.225038
P0AEJ4	Sensor histidine kinase EnvZ OS=Escherichia coli (strain K12) OX=83333 GN=envZ PE=1 SV=1	envZ	50.333	14	15	4	4	4	3	2	3	1	3	3	4	3	3	2	4	4	4	3	3	2	4	4	4	3	3	2	4	4	29481	22135	20332	22228	22956	26052	1.23538	0.927548	0.851995	0.931445	0.961951	1.09169	0.750823	0.689665	0.753977	0.778671	0.883688
P0AEJ6	Ethanolamine ammonia-lyase large subunit OS=Escherichia coli (strain K12) OX=83333 GN=eutB PE=1 SV=1	eutB	49.403	40.4	59	14	14	14	10	8	10	10	9	12	14	11	13	14	12	13	14	11	13	14	12	13	14	11	13	14	12	13	104210	115090	105260	272780	280880	267380	0.545793	0.602776	0.551292	1.42867	1.47109	1.40038	1.1044	1.01008	2.6176	2.69533	2.56578
P0AEK0	Exodeoxyribonuclease 10 OS=Escherichia coli (strain K12) OX=83333 GN=exoX PE=1 SV=1	exoX	25.133	20.9	14	5	5	5	2	0	2	4	3	3	3	1	3	4	4	4	3	1	3	4	4	4	3	1	3	4	4	4	15706	0	17438	44689	45219	46240	0.463873		0.515027	1.31988	1.33553	1.36569		1.11028	2.84535	2.87909	2.9441
P0AEK2	3-oxoacyl-[acyl-carrier-protein] reductase FabG OS=Escherichia coli (strain K12) OX=83333 GN=fabG PE=1 SV=1	fabG	25.56	50.8	70	8	8	8	13	10	12	11	11	13	8	6	8	8	7	8	8	6	8	8	7	8	8	6	8	8	7	8	1677400	1975000	1749400	1415200	1290200	1395800	1.05908	1.24697	1.10454	0.893528	0.814606	0.88128	1.17742	1.04292	0.843687	0.769167	0.832121
P0AEK4	Enoyl-[acyl-carrier-protein] reductase [NADH] FabI OS=Escherichia coli (strain K12) OX=83333 GN=fabI PE=1 SV=2	fabI	27.864	62.6	167	14	14	14	28	24	27	27	29	32	14	12	13	12	14	13	14	12	13	12	14	13	14	12	13	12	14	13	5218500	5276900	6068300	4354300	4174800	4010600	1.07585	1.08789	1.25105	0.897689	0.860683	0.826831	1.01119	1.16284	0.834397	0.8	0.768535
P0AEL3	Fe(2+) transport protein A OS=Escherichia coli (strain K12) OX=83333 GN=feoA PE=1 SV=1	feoA	8.3707	30.7	12	2	2	2	2	2	2	2	2	2	2	2	2	2	2	2	2	2	2	2	2	2	2	2	2	2	2	2	88688	90312	81144	157480	158820	162060	0.720549	0.733743	0.659257	1.27945	1.29034	1.31666	1.01831	0.914938	1.77566	1.79077	1.8273
P0AEL6	Ferrienterobactin-binding periplasmic protein OS=Escherichia coli (strain K12) OX=83333 GN=fepB PE=1 SV=1	fepB	34.283	23	37	5	5	5	7	6	5	8	5	6	5	5	5	5	5	5	5	5	5	5	5	5	5	5	5	5	5	5	283490	288560	271360	235920	246980	233420	1.09053	1.11004	1.04387	0.907542	0.950088	0.897925	1.01788	0.957212	0.832199	0.871212	0.82338
P0AEM0	FKBP-type 16 kDa peptidyl-prolyl cis-trans isomerase OS=Escherichia coli (strain K12) OX=83333 GN=fkpB PE=1 SV=2	fkpB	16.081	47	24	4	4	4	5	3	4	4	4	4	4	3	4	4	4	4	4	3	4	4	4	4	4	3	4	4	4	4	539060	447860	425980	358730	332630	453210	1.26467	1.05071	0.999378	0.841605	0.780373	1.06326	0.830817	0.790227	0.665473	0.617056	0.840741
P0AEM4	Negative regulator of flagellin synthesis OS=Escherichia coli (strain K12) OX=83333 GN=flgM PE=1 SV=1	flgM	10.34	55.7	15	4	4	4	5	4	6	0	0	0	4	4	4	1	2	1	4	4	4	1	2	1	4	4	4	1	2	1	324360	293150	110450	0	8354.4	0	1.76207	1.59253	0.600015		0.045385		0.90378	0.340517		0.0257566
P0AEM6	RNA polymerase sigma factor FliA OS=Escherichia coli (strain K12) OX=83333 GN=fliA PE=1 SV=1	fliA	27.521	55.2	30	11	11	11	9	9	12	0	0	0	10	9	11	0	0	1	10	9	11	0	0	1	10	9	11	0	0	1	365160	378160	345230	0	0	0	1.00637	1.04219	0.95144				1.0356	0.945421
P0AEM9	L-cystine-binding protein TcyJ OS=Escherichia coli (strain K12) OX=83333 GN=tcyJ PE=1 SV=1	tcyJ	29.039	80.8	182	24	24	24	37	26	33	27	30	29	23	23	23	23	24	22	23	23	23	23	24	22	23	23	23	23	24	22	2942200	3097300	2971600	2264000	2137800	2139300	1.13509	1.19493	1.14644	0.873446	0.824758	0.825337	1.05272	1.00999	0.769492	0.726599	0.727109
P0AEN1	NAD(P)H-flavin reductase OS=Escherichia coli (strain K12) OX=83333 GN=fre PE=1 SV=2	fre	26.242	62.7	81	10	10	10	14	12	12	14	14	15	9	9	10	10	10	10	9	9	10	10	10	10	9	9	10	10	10	10	832580	834550	795850	900760	882990	913700	0.968036	0.970326	0.92533	1.04731	1.02665	1.06235	1.00237	0.955884	1.08189	1.06055	1.09743
P0AEN4	Cell division protein FtsL OS=Escherichia coli (strain K12) OX=83333 GN=ftsL PE=1 SV=1	ftsL	13.627	48.8	28	5	5	5	4	4	4	6	5	5	3	4	4	5	4	4	3	4	4	5	4	4	3	4	4	5	4	4	115070	97752	103220	128040	136910	131190	0.969443	0.823542	0.869609	1.07871	1.15344	1.10525	0.8495	0.897019	1.11271	1.1898	1.14009
P0AEN8	L-fucose mutarotase OS=Escherichia coli (strain K12) OX=83333 GN=fucU PE=1 SV=1	fucU	15.473	46.4	29	4	4	4	5	2	4	6	6	6	4	3	4	4	4	4	4	3	4	4	4	4	4	3	4	4	4	4	261570	221800	230570	661050	706330	715670	0.56111	0.475797	0.49461	1.41806	1.51519	1.53523	0.847957	0.881485	2.52724	2.70035	2.73606
P0AEP3	UTP--glucose-1-phosphate uridylyltransferase OS=Escherichia coli (strain K12) OX=83333 GN=galU PE=1 SV=2	galU	32.942	64.2	137	16	16	16	24	21	23	23	23	23	15	15	16	14	15	15	15	15	16	14	15	15	15	15	16	14	15	15	2043700	2038400	2020800	2071400	2044100	2040400	1.00028	0.997683	0.989069	1.01383	1.00047	0.998662	0.997407	0.988795	1.01355	1.0002	0.998385
P0AEP7	Glyoxylate carboligase OS=Escherichia coli (strain K12) OX=83333 GN=gcl PE=1 SV=2	gcl	64.731	6.6	12	3	3	3	0	0	0	4	4	4	0	0	0	3	3	3	0	0	0	3	3	3	0	0	0	3	3	3	0	0	0	17776	12909	16211				1.13715	0.825806	1.03704
P0AEQ1	Protein GlcG OS=Escherichia coli (strain K12) OX=83333 GN=glcG PE=2 SV=1	glcG	13.737	26.9	23	2	2	2	4	4	4	3	4	4	2	2	2	2	2	2	2	2	2	2	2	2	2	2	2	2	2	2	177170	180150	154910	227090	179720	201220	0.948905	0.964865	0.829682	1.21627	0.962562	1.07771	1.01682	0.874358	1.28176	1.01439	1.13575
P0AEQ3	Glutamine-binding periplasmic protein OS=Escherichia coli (strain K12) OX=83333 GN=glnH PE=1 SV=1	glnH	27.19	60.1	118	13	13	13	20	20	22	19	18	19	13	13	13	12	13	13	13	13	13	12	13	13	13	13	13	12	13	13	3533700	3459700	3452100	3269600	2904700	2750600	1.09457	1.07165	1.06929	1.01276	0.899734	0.852001	0.979059	0.976908	0.925262	0.822	0.778391
P0AEQ6	Glutamine transport system permease protein GlnP OS=Escherichia coli (strain K12) OX=83333 GN=glnP PE=1 SV=1	glnP	24.364	18.7	18	4	4	4	3	4	3	4	2	2	3	4	3	4	2	3	3	4	3	4	2	3	3	4	3	4	2	3	281980	242710	262460	269960	221680	274250	1.0894	0.937684	1.01399	1.04296	0.856436	1.05953	0.860735	0.930775	0.957373	0.786155	0.972587
P0AER3	Glutamate/aspartate import permease protein GltJ OS=Escherichia coli (strain K12) OX=83333 GN=gltJ PE=1 SV=1	gltJ	27.502	26.8	18	5	5	5	3	6	4	1	3	1	3	5	5	4	4	2	3	5	5	4	4	2	3	5	5	4	4	2	203530	199230	250620	49116	49295	66611	1.49215	1.46063	1.83739	0.360087	0.361399	0.488349	0.978873	1.23137	0.241321	0.2422	0.327279
P0AER5	Glutamate/aspartate import permease protein GltK OS=Escherichia coli (strain K12) OX=83333 GN=gltK PE=1 SV=1	gltK	24.914	21	15	4	4	4	4	2	2	3	2	2	4	4	4	3	3	4	4	4	4	3	3	4	4	4	4	3	3	4	417240	332920	340630	189110	192000	222450	1.47752	1.17893	1.20623	0.669673	0.679907	0.787736	0.79791	0.816389	0.45324	0.460167	0.533146
P0AES0	Bifunctional glutathionylspermidine synthetase/amidase OS=Escherichia coli (strain K12) OX=83333 GN=gss PE=1 SV=1	gss	70.531	52.3	179	26	26	26	25	20	30	36	33	35	22	20	24	25	26	24	22	20	24	25	26	24	22	20	24	25	26	24	232630	226840	224760	533670	546750	557960	0.600953	0.585996	0.580623	1.37863	1.41242	1.44138	0.975111	0.966169	2.29407	2.3503	2.39849
P0AES2	Glucarate dehydratase OS=Escherichia coli (strain K12) OX=83333 GN=gudD PE=1 SV=2	gudD	49.14	26.9	17	6	6	6	5	1	2	4	2	3	6	6	6	6	5	6	6	6	6	6	5	6	6	6	6	6	5	6	403730	502160	383600	462770	469900	493770	0.891915	1.10937	0.847445	1.02235	1.0381	1.09083	1.2438	0.95014	1.14624	1.1639	1.22302
P0AES4	DNA gyrase subunit A OS=Escherichia coli (strain K12) OX=83333 GN=gyrA PE=1 SV=1	gyrA	96.962	41.3	232	34	34	34	37	38	39	39	37	42	33	32	31	34	33	34	33	32	31	34	33	34	33	32	31	34	33	34	1110200	1101200	1065700	1086000	1137700	1144700	1.00236	0.994237	0.962185	0.980513	1.02719	1.03351	0.991893	0.959917	0.978202	1.02477	1.03108
P0AES6	DNA gyrase subunit B OS=Escherichia coli (strain K12) OX=83333 GN=gyrB PE=1 SV=2	gyrB	89.949	64.8	300	39	39	39	50	50	48	48	51	53	36	38	38	39	38	36	36	38	38	39	38	36	36	38	38	39	38	36	1531800	1512200	1464600	1352500	1387700	1407400	1.06176	1.04817	1.01518	0.937478	0.961877	0.975532	0.987205	0.95613	0.882948	0.905928	0.918788
P0AES9	Acid stress chaperone HdeA OS=Escherichia coli (strain K12) OX=83333 GN=hdeA PE=1 SV=1	hdeA	11.857	25.5	5	1	1	1	0	0	0	2	1	2	0	0	0	1	1	1	0	0	0	1	1	1	0	0	0	1	1	1	0	0	0	0	0	0
P0AET2	Acid stress chaperone HdeB OS=Escherichia coli (strain K12) OX=83333 GN=hdeB PE=1 SV=1	hdeB	12.043	43.5	10	3	3	3	0	0	0	3	3	4	0	0	0	3	3	3	0	0	0	3	3	3	0	0	0	3	3	3	0	0	0	108200	88147	96993				1.10657	0.901483	0.991951
P0AET8	7alpha-hydroxysteroid dehydrogenase OS=Escherichia coli (strain K12) OX=83333 GN=hdhA PE=1 SV=1	hdhA	26.778	52.5	56	12	12	12	2	3	3	15	17	16	6	6	7	12	12	12	6	6	7	12	12	12	6	6	7	12	12	12	1282900	1476000	1283400	14154000	12632000	13997000	0.17172	0.197567	0.171787	1.89456	1.69083	1.87354	1.15052	1.00039	11.0328	9.84644	10.9104
P0AEU0	Histidine-binding periplasmic protein OS=Escherichia coli (strain K12) OX=83333 GN=hisJ PE=1 SV=1	hisJ	28.483	75.8	171	21	20	21	32	25	33	26	30	25	19	17	20	19	19	18	18	16	19	18	18	17	19	17	20	19	19	18	10876000	11077000	10691000	4683300	4872800	4861900	1.3866	1.41222	1.36301	0.59708	0.62124	0.61985	1.01848	0.98299	0.430609	0.448032	0.44703
P0AEU3	Histidine transport system permease protein HisM OS=Escherichia coli (strain K12) OX=83333 GN=hisM PE=1 SV=1	hisM	26.869	20.2	32	5	5	5	4	6	5	5	6	6	5	5	5	5	5	5	5	5	5	5	5	5	5	5	5	5	5	5	233880	202670	182330	151890	152220	168040	1.2862	1.11456	1.0027	0.835302	0.837117	0.924118	0.866555	0.779588	0.649436	0.650847	0.718488
P0AEU7	Chaperone protein Skp OS=Escherichia coli (strain K12) OX=83333 GN=skp PE=1 SV=1	skp	17.688	55.9	72	9	9	9	6	10	9	16	17	14	5	6	7	7	9	7	5	6	7	7	9	7	5	6	7	7	9	7	3344800	3650000	2770900	5766400	5226600	5506300	0.764089	0.833809	0.632987	1.31728	1.19397	1.25786	1.09125	0.82842	1.72399	1.5626	1.64623
P0AEV1	Regulator of RpoS OS=Escherichia coli (strain K12) OX=83333 GN=rssB PE=1 SV=1	rssB	37.302	33.2	26	8	8	8	4	2	3	6	7	4	5	4	4	8	8	8	5	4	4	8	8	8	5	4	4	8	8	8	21597	24131	15883	37675	35145	40455	0.740951	0.827888	0.544915	1.29256	1.20576	1.38793	1.11733	0.735426	1.74446	1.62731	1.87318
P0AEV9	Hydrogenase 3 maturation protease OS=Escherichia coli (strain K12) OX=83333 GN=hycI PE=1 SV=2	hycI	17.056	29.5	6	3	3	3	1	0	0	1	1	3	2	1	0	2	2	3	2	1	0	2	2	3	2	1	0	2	2	3	69980	0	0	99660	73694	83810	0.855648			1.21855	0.901059	1.02475			1.42412	1.05307	1.19763
P0AEW4	3',5'-cyclic adenosine monophosphate phosphodiesterase CpdA OS=Escherichia coli (strain K12) OX=83333 GN=cpdA PE=1 SV=1	cpdA	30.938	43.3	45	8	8	8	6	6	9	7	9	8	7	8	8	8	8	8	7	8	8	8	8	8	7	8	8	8	8	8	224630	209840	173830	250330	267200	247750	0.981217	0.916612	0.759315	1.09348	1.16717	1.08221	0.934158	0.77385	1.11441	1.18951	1.10292
P0AEW6	Guanosine-inosine kinase OS=Escherichia coli (strain K12) OX=83333 GN=gsk PE=1 SV=1	gsk	48.448	52.1	91	16	16	16	14	15	17	15	14	16	14	14	15	13	13	13	14	14	15	13	13	13	14	14	15	13	13	13	353320	356230	351050	208470	222380	221540	1.23756	1.24775	1.2296	0.730197	0.778919	0.775977	1.00824	0.993575	0.590032	0.629401	0.627024
P0AEW9	1-phosphofructokinase OS=Escherichia coli (strain K12) OX=83333 GN=fruK PE=3 SV=1	fruK	33.755	27.6	34	7	7	7	4	6	5	6	7	6	6	7	6	6	7	7	6	7	6	6	7	7	6	7	6	6	7	7	196160	183080	182220	196650	208350	211530	0.999126	0.932504	0.928123	1.00162	1.06121	1.07741	0.93332	0.928936	1.0025	1.06214	1.07835
P0AEX3	Alpha-ketoglutarate permease OS=Escherichia coli (strain K12) OX=83333 GN=kgtP PE=1 SV=1	kgtP	47.052	13	21	5	5	5	2	2	2	5	5	5	3	3	4	5	4	5	3	3	4	5	4	5	3	3	4	5	4	5	59896	38999	37471	353530	357330	383140	0.292089	0.190182	0.182731	1.72402	1.74255	1.86842	0.651112	0.625601	5.9024	5.96584	6.39675
P0AEX5	Probable phosphoribulokinase OS=Escherichia coli (strain K12) OX=83333 GN=prkB PE=3 SV=1	prkB	32.344	38.1	32	7	7	7	5	2	4	7	6	8	5	3	5	6	6	7	5	3	5	6	6	7	5	3	5	6	6	7	187790	176120	198310	352620	372060	369120	0.68039	0.638108	0.718506	1.27759	1.34803	1.33738	0.937856	1.05602	1.87774	1.98126	1.9656
P0AEX7	High-affinity branched-chain amino acid transport system permease protein LivH OS=Escherichia coli (strain K12) OX=83333 GN=livH PE=1 SV=1	livH	32.982	3.6	3	1	1	1	1	1	1	0	0	0	1	1	1	1	1	1	1	1	1	1	1	1	1	1	1	1	1	1	0	0	0	0	0	0
P0AEX9	Maltose/maltodextrin-binding periplasmic protein OS=Escherichia coli (strain K12) OX=83333 GN=malE PE=1 SV=1	malE	43.387	33.1	39	10	10	10	7	6	8	8	5	5	8	8	10	8	6	6	8	8	10	8	6	6	8	8	10	8	6	6	62054	55364	59978	40970	28559	38044	1.30654	1.16568	1.26283	0.86262	0.601308	0.801013	0.892191	0.966545	0.660231	0.460228	0.613079
P0AEY3	Nucleoside triphosphate pyrophosphohydrolase OS=Escherichia coli (strain K12) OX=83333 GN=mazG PE=1 SV=1	mazG	30.412	31.9	34	7	7	7	6	7	3	6	5	7	6	7	6	7	7	7	6	7	6	7	7	7	6	7	6	7	7	7	118260	114010	109130	112140	137870	143580	0.965401	0.930707	0.890869	0.915441	1.12548	1.1721	0.964062	0.922797	0.94825	1.16582	1.2141
P0AEY5	NADPH:quinone oxidoreductase MdaB OS=Escherichia coli (strain K12) OX=83333 GN=mdaB PE=1 SV=1	mdaB	21.891	48.7	54	9	9	9	7	7	10	11	10	9	8	6	7	9	9	9	8	6	7	9	9	9	8	6	7	9	9	9	381810	396860	381000	863800	751360	753350	0.649304	0.674898	0.647926	1.46897	1.27776	1.28114	1.03942	0.997879	2.26238	1.96789	1.9731
P0AEZ1	5,10-methylenetetrahydrofolate reductase OS=Escherichia coli (strain K12) OX=83333 GN=metF PE=1 SV=1	metF	33.102	65.9	158	21	21	21	30	26	32	24	22	24	19	18	21	16	17	18	19	18	21	16	17	18	19	18	21	16	17	18	2285800	2325500	2308100	1105400	1096300	1104700	1.3412	1.36449	1.35428	0.648595	0.643255	0.648184	1.01737	1.00976	0.483594	0.479613	0.483288
P0AEZ3	Septum site-determining protein MinD OS=Escherichia coli (strain K12) OX=83333 GN=minD PE=1 SV=2	minD	29.614	57.4	97	16	16	16	13	11	17	19	20	17	13	15	15	16	16	16	13	15	15	16	16	16	13	15	15	16	16	16	2216500	2213200	2068000	3012700	3079400	2977800	0.854274	0.853002	0.79704	1.16114	1.18685	1.14769	0.998511	0.933002	1.35921	1.38931	1.34347
P0AEZ9	Molybdenum cofactor biosynthesis protein B OS=Escherichia coli (strain K12) OX=83333 GN=moaB PE=1 SV=2	moaB	18.665	62.9	83	10	10	10	13	12	14	14	15	15	10	10	10	10	10	10	10	10	10	10	10	10	10	10	10	10	10	10	543620	507130	505450	1512300	1315800	1443400	0.559693	0.522124	0.520394	1.55701	1.3547	1.48608	0.932876	0.929786	2.78191	2.42044	2.65516
P0AF03	Molybdopterin adenylyltransferase OS=Escherichia coli (strain K12) OX=83333 GN=mog PE=1 SV=1	mog	21.222	16.9	24	3	3	3	4	4	4	4	4	4	3	3	3	3	3	3	3	3	3	3	3	3	3	3	3	3	3	3	142480	112520	147410	97729	93641	93125	1.24454	0.982843	1.2876	0.853646	0.817938	0.813431	0.789725	1.0346	0.685914	0.657222	0.653601
P0AF06	Motility protein B OS=Escherichia coli (strain K12) OX=83333 GN=motB PE=1 SV=1	motB	34.186	71.8	46	15	15	15	14	13	15	1	1	2	14	14	15	2	1	1	14	14	15	2	1	1	14	14	15	2	1	1	1075800	1058500	1213900	281090	437080	655830	1.36691	1.34492	1.54237	0.357151	0.555351	0.833294	0.983919	1.12837	0.261285	0.406284	0.609621
P0AF08	Iron-sulfur cluster carrier protein OS=Escherichia coli (strain K12) OX=83333 GN=mrp PE=3 SV=1	mrp	39.938	53.4	85	13	13	13	15	12	14	14	15	15	12	11	12	13	13	12	12	11	12	13	13	12	12	11	12	13	13	12	1115900	1092600	1096700	1317900	1292600	1372800	0.918625	0.899444	0.90282	1.08491	1.06409	1.13011	0.97912	0.982794	1.18102	1.15835	1.23022
P0AF10	Mannitol operon repressor OS=Escherichia coli (strain K12) OX=83333 GN=mtlR PE=1 SV=1	mtlR	21.99	14.9	7	2	2	2	1	2	1	1	1	1	2	2	1	1	1	1	2	2	1	1	1	1	2	2	1	1	1	1	26233	31396	0	0	0	0	0.91041	1.08959					1.19681
P0AF12	5'-methylthioadenosine/S-adenosylhomocysteine nucleosidase OS=Escherichia coli (strain K12) OX=83333 GN=mtnN PE=1 SV=1	mtnN	24.354	73.7	73	9	9	9	10	11	14	13	14	11	8	8	9	9	8	8	8	8	9	9	8	8	8	8	9	9	8	8	961100	1098500	1188500	1686400	1722600	1628000	0.696021	0.795524	0.860702	1.22128	1.24749	1.17898	1.14296	1.2366	1.75466	1.79232	1.69389
P0AF16	Lipid II flippase MurJ OS=Escherichia coli (strain K12) OX=83333 GN=murJ PE=1 SV=1	murJ	55.267	11.5	19	5	5	5	4	3	4	3	2	3	5	4	4	4	4	4	5	4	4	4	4	4	5	4	4	4	4	4	73266	61615	58073	52565	46519	66888	1.22475	1.02999	0.970779	0.878705	0.777637	1.11814	0.840977	0.792632	0.717454	0.634933	0.912947
P0AF18	N-acetylglucosamine-6-phosphate deacetylase OS=Escherichia coli (strain K12) OX=83333 GN=nagA PE=1 SV=1	nagA	40.949	44.2	77	11	11	11	8	11	12	15	15	16	9	10	11	10	11	11	9	10	11	10	11	11	9	10	11	10	11	11	265350	273570	242130	425970	389620	399460	0.797605	0.822314	0.727809	1.28041	1.17114	1.20072	1.03098	0.912493	1.60531	1.46832	1.50541
P0AF20	N-acetylglucosamine repressor OS=Escherichia coli (strain K12) OX=83333 GN=nagC PE=2 SV=1	nagC	44.541	41.1	77	14	14	14	13	11	13	15	14	11	11	11	13	12	13	12	11	11	13	12	13	12	11	11	13	12	13	12	160550	164100	157020	204770	205880	213260	0.871307	0.890573	0.85215	1.11129	1.11731	1.15737	1.02211	0.978013	1.27543	1.28234	1.32831
P0AF24	Ribonucleotide monophosphatase NagD OS=Escherichia coli (strain K12) OX=83333 GN=nagD PE=1 SV=1	nagD	27.163	68	68	11	11	11	9	10	10	12	14	13	10	10	11	11	11	11	10	10	11	11	11	11	10	10	11	11	11	11	683410	697940	683190	946160	892680	917030	0.850645	0.868731	0.850372	1.17769	1.11113	1.14143	1.02126	0.999678	1.38447	1.30621	1.34184
P0AF28	Nitrate/nitrite response regulator protein NarL OS=Escherichia coli (strain K12) OX=83333 GN=narL PE=1 SV=1	narL	23.927	50	62	8	8	8	9	9	9	12	12	11	6	6	6	8	8	8	6	6	6	8	8	8	6	6	6	8	8	8	430560	445760	438900	911850	937700	972750	0.624374	0.646416	0.636468	1.32231	1.3598	1.41063	1.0353	1.01937	2.11782	2.17786	2.25927
P0AF36	Cell division protein ZapB OS=Escherichia coli (strain K12) OX=83333 GN=zapB PE=1 SV=1	zapB	9.6347	44.4	35	3	3	3	4	5	5	8	8	5	3	2	3	3	3	3	3	2	3	3	3	3	3	2	3	3	3	3	1507500	1305800	1305200	1415000	1888600	2423900	0.918647	0.795734	0.795369	0.862279	1.15088	1.47709	0.866202	0.865804	0.93864	1.2528	1.60789
P0AF43	Uncharacterized protein YjbB OS=Escherichia coli (strain K12) OX=83333 GN=yjbB PE=4 SV=1	yjbB	59.466	15.1	26	7	7	7	6	3	3	5	4	5	6	5	5	5	5	5	6	5	5	5	5	5	6	5	5	5	5	5	195290	144930	200050	223190	226640	208850	0.977305	0.725285	1.00113	1.11693	1.13419	1.04516	0.742127	1.02437	1.14286	1.16053	1.06944
P0AF48	UPF0047 protein YjbQ OS=Escherichia coli (strain K12) OX=83333 GN=yjbQ PE=3 SV=1	yjbQ	15.656	34.1	23	3	3	3	3	3	2	5	6	4	3	3	3	3	3	3	3	3	3	3	3	3	3	3	3	3	3	3	47627	47810	45005	185170	169990	177070	0.424816	0.426449	0.401429	1.65165	1.51625	1.5794	1.00384	0.944947	3.88792	3.56919	3.71785
P0AF50	Uncharacterized protein YjbR OS=Escherichia coli (strain K12) OX=83333 GN=yjbR PE=1 SV=1	yjbR	13.519	47.5	32	6	6	6	5	5	5	7	5	5	4	4	4	6	5	6	4	4	4	6	5	6	4	4	4	6	5	6	181320	163380	155150	442080	453890	467510	0.583858	0.52609	0.499589	1.42352	1.46154	1.5054	0.901059	0.85567	2.43812	2.50325	2.57837
P0AF52	Guanine/hypoxanthine permease GhxP OS=Escherichia coli (strain K12) OX=83333 GN=ghxP PE=1 SV=1	ghxP	45.711	14.5	29	4	4	4	6	5	5	4	4	5	4	4	4	2	3	4	4	4	4	2	3	4	4	4	4	2	3	4	292870	257610	251590	113870	118680	122490	1.51863	1.33579	1.30458	0.590454	0.615395	0.635151	0.879605	0.85905	0.388807	0.405231	0.41824
P0AF54	Inner membrane protein YjcH OS=Escherichia coli (strain K12) OX=83333 GN=yjcH PE=1 SV=1	yjcH	11.671	19.2	8	2	2	2	2	2	2	0	0	2	2	2	2	2	2	2	2	2	2	2	2	2	2	2	2	2	2	2	49361	43899	41955	16256	15884	23949	1.54814	1.37683	1.31586	0.509848	0.498181	0.751129	0.889346	0.849963	0.329329	0.321793	0.485181
P0AF56	Sel1-repeat-containing protein YjcO OS=Escherichia coli (strain K12) OX=83333 GN=yjcO PE=3 SV=1	yjcO	25.079	22.7	12	3	3	3	2	3	2	3	1	1	2	3	2	3	3	2	2	3	2	3	3	2	2	3	2	3	3	2	134980	164590	116760	40315	49853	49858	1.45569	1.77501	1.25919	0.434776	0.537638	0.537692	1.21937	0.865017	0.298674	0.369336	0.369373
P0AF63	HTH-type transcriptional repressor NsrR OS=Escherichia coli (strain K12) OX=83333 GN=nsrR PE=3 SV=1	nsrR	15.593	53.9	26	6	6	6	4	4	4	5	6	3	4	4	6	5	6	5	4	4	6	5	6	5	4	4	6	5	6	5	184240	166320	163910	223000	206930	214710	0.953697	0.860936	0.848461	1.15433	1.07115	1.11142	0.902736	0.889655	1.21038	1.12315	1.16538
P0AF67	tRNA threonylcarbamoyladenosine biosynthesis protein TsaE OS=Escherichia coli (strain K12) OX=83333 GN=tsaE PE=1 SV=1	tsaE	16.853	48.4	24	5	5	5	4	3	3	4	5	5	4	4	4	5	5	5	4	4	4	5	5	5	4	4	4	5	5	5	185580	152270	160060	208210	209250	202780	0.995823	0.817082	0.858883	1.11726	1.12284	1.08812	0.820509	0.862485	1.12194	1.12755	1.09268
P0AF70	Uncharacterized protein YjeI OS=Escherichia coli (strain K12) OX=83333 GN=yjeI PE=3 SV=1	yjeI	11.958	63.2	35	3	3	3	5	3	6	5	9	7	2	3	3	3	3	3	2	3	3	3	3	3	2	3	3	3	3	3	3488500	3358400	3782100	7665400	8223900	8160500	0.603568	0.581058	0.654365	1.32624	1.42287	1.4119	0.962706	1.08416	2.19733	2.35743	2.33926
P0AF90	Regulator of ribonuclease activity B OS=Escherichia coli (strain K12) OX=83333 GN=rraB PE=1 SV=1	rraB	15.603	10.1	15	2	2	2	3	1	3	3	3	2	2	2	2	2	2	2	2	2	2	2	2	2	2	2	2	2	2	2	805190	755000	1080300	648980	706130	570100	1.05814	0.992181	1.41967	0.852855	0.927958	0.749195	0.937667	1.34167	0.805996	0.876973	0.708032
P0AF93	2-iminobutanoate/2-iminopropanoate deaminase OS=Escherichia coli (strain K12) OX=83333 GN=ridA PE=1 SV=2	ridA	13.611	70.3	32	5	5	5	4	5	4	7	6	6	4	5	3	5	5	5	4	5	3	5	5	5	4	5	3	5	5	5	1669300	1761200	1575300	3109400	3187900	2710300	0.71473	0.754078	0.674483	1.33133	1.36494	1.16045	1.05505	0.943689	1.8627	1.90972	1.62361
P0AF96	Toxin-antitoxin biofilm protein TabA OS=Escherichia coli (strain K12) OX=83333 GN=tabA PE=1 SV=1	tabA	16.865	51.3	38	6	6	6	7	6	7	5	5	8	6	6	6	5	6	6	6	6	6	5	6	6	6	6	6	5	6	6	236580	280810	229020	328020	344260	341840	0.80628	0.957019	0.780515	1.11791	1.17326	1.16501	1.18696	0.968045	1.38651	1.45515	1.44492
P0AF98	Lipopolysaccharide export system permease protein LptF OS=Escherichia coli (strain K12) OX=83333 GN=lptF PE=1 SV=1	lptF	40.357	22.4	33	7	7	7	4	4	6	6	6	7	6	6	7	7	7	6	6	6	7	7	7	6	6	6	7	7	7	6	254960	257720	222970	288110	279370	299570	0.954489	0.964822	0.834729	1.07859	1.04587	1.12149	1.01083	0.874529	1.13002	1.09574	1.17497
P0AFA2	Nitrate/nitrite sensor protein NarX OS=Escherichia coli (strain K12) OX=83333 GN=narX PE=1 SV=1	narX	67.083	22.6	33	9	9	9	3	4	3	8	7	8	5	5	6	9	9	8	5	5	6	9	9	8	5	5	6	9	9	8	47665	48103	35348	106810	115980	136180	0.583551	0.588913	0.432757	1.30765	1.41991	1.66722	1.00919	0.741592	2.24085	2.43323	2.85702
P0AFA7	Na(+)/H(+) antiporter NhaB OS=Escherichia coli (strain K12) OX=83333 GN=nhaB PE=1 SV=1	nhaB	56.728	13.5	37	7	7	7	5	6	5	7	7	7	4	5	5	6	6	6	4	5	5	6	6	6	4	5	5	6	6	6	371470	421150	321070	523900	559440	575880	0.803784	0.911281	0.694729	1.13361	1.21051	1.24608	1.13374	0.864323	1.41034	1.50602	1.55027
P0AFB1	Lipoprotein NlpI OS=Escherichia coli (strain K12) OX=83333 GN=nlpI PE=1 SV=1	nlpI	33.62	47.3	55	11	11	11	7	7	9	10	11	11	8	9	9	10	10	11	8	9	9	10	10	11	8	9	9	10	10	11	132850	130840	133890	167200	175320	175940	0.870159	0.856993	0.87697	1.09515	1.14833	1.1524	0.98487	1.00783	1.25856	1.31968	1.32435
P0AFB5	Sensory histidine kinase/phosphatase NtrB OS=Escherichia coli (strain K12) OX=83333 GN=glnL PE=1 SV=1	glnL	38.556	25.2	24	7	7	7	5	7	6	4	2	0	7	7	6	5	5	4	7	7	6	5	5	4	7	7	6	5	5	4	81035	72906	77337	32324	26107	23763	1.55105	1.39545	1.48027	0.618696	0.4997	0.454835	0.899685	0.954365	0.398889	0.322169	0.293244
P0AFB8	DNA-binding transcriptional regulator NtrC OS=Escherichia coli (strain K12) OX=83333 GN=glnG PE=1 SV=1	glnG	52.254	43.7	98	18	18	18	21	20	19	11	15	12	17	15	17	15	13	12	17	15	17	15	13	12	17	15	17	15	13	12	270900	259290	246220	91771	95205	102560	1.52484	1.45949	1.38592	0.516561	0.53589	0.57729	0.957143	0.908896	0.338763	0.35144	0.37859
P0AFC0	Dihydroneopterin triphosphate diphosphatase OS=Escherichia coli (strain K12) OX=83333 GN=nudB PE=1 SV=1	nudB	17.306	42	11	4	4	4	2	3	3	1	1	1	3	4	4	4	4	3	3	4	4	4	4	3	3	4	4	4	4	3	64578	63403	53698	61119	59364	58961	1.07295	1.05343	0.892184	1.01548	0.986323	0.979627	0.981805	0.831522	0.946437	0.91926	0.91302
P0AFC3	NADH-quinone oxidoreductase subunit A OS=Escherichia coli (strain K12) OX=83333 GN=nuoA PE=3 SV=1	nuoA	16.457	24.5	27	3	3	3	4	4	4	4	5	6	3	3	3	3	3	3	3	3	3	3	3	3	3	3	3	3	3	3	1174500	1158100	897970	876050	935620	1119000	1.14376	1.12779	0.87447	0.853124	0.911135	1.08972	0.986037	0.764555	0.745892	0.796611	0.952746
P0AFC7	NADH-quinone oxidoreductase subunit B OS=Escherichia coli (strain K12) OX=83333 GN=nuoB PE=1 SV=1	nuoB	25.056	54.1	66	10	10	10	12	11	11	12	10	10	9	9	7	10	8	10	9	9	7	10	8	10	9	9	7	10	8	10	922740	932990	920850	808950	841160	858370	1.04756	1.0592	1.04542	0.918381	0.954948	0.974487	1.01111	0.997952	0.876682	0.911589	0.93024
P0AFD1	NADH-quinone oxidoreductase subunit E OS=Escherichia coli (strain K12) OX=83333 GN=nuoE PE=1 SV=1	nuoE	18.59	69.3	100	9	9	9	17	16	17	16	17	17	9	8	9	9	9	9	9	8	9	9	9	9	9	8	9	9	9	9	1051600	915910	971950	922350	999010	959520	1.08406	0.944182	1.00195	0.950821	1.02985	0.989138	0.870968	0.924258	0.877092	0.94999	0.912438
P0AFD4	NADH-quinone oxidoreductase subunit H OS=Escherichia coli (strain K12) OX=83333 GN=nuoH PE=1 SV=1	nuoH	36.219	23.1	34	6	6	6	6	5	7	5	5	6	5	6	6	6	6	6	5	6	6	6	6	6	5	6	6	6	6	6	1006500	849340	823480	781890	799700	886800	1.17314	0.989963	0.959821	0.911345	0.932104	1.03362	0.843855	0.818162	0.776841	0.794536	0.881073
P0AFD6	NADH-quinone oxidoreductase subunit I OS=Escherichia coli (strain K12) OX=83333 GN=nuoI PE=1 SV=1	nuoI	20.538	62.2	78	11	11	11	11	12	14	17	11	13	10	10	10	11	11	11	10	10	10	11	11	11	10	10	10	11	11	11	1018400	949320	999380	952880	1040400	1009700	1.0235	0.954078	1.00439	0.957656	1.04561	1.01476	0.932168	0.981324	0.935664	1.0216	0.991457
P0AFE4	NADH-quinone oxidoreductase subunit K OS=Escherichia coli (strain K12) OX=83333 GN=nuoK PE=1 SV=1	nuoK	10.845	12	4	1	1	1	1	1	1	1	0	0	1	1	1	1	1	0	1	1	1	1	1	0	1	1	1	1	1	0	0	0	0	0	0	0
P0AFE8	NADH-quinone oxidoreductase subunit M OS=Escherichia coli (strain K12) OX=83333 GN=nuoM PE=1 SV=1	nuoM	56.524	10.6	18	4	3	4	3	3	3	3	3	3	3	3	3	3	3	4	3	3	3	3	3	3	3	3	3	3	3	4	434500	437030	427240	537170	588410	641370	0.850371	0.855323	0.836162	1.05131	1.15159	1.25524	1.00582	0.983291	1.23629	1.35422	1.47611
P0AFF0	NADH-quinone oxidoreductase subunit N OS=Escherichia coli (strain K12) OX=83333 GN=nuoN PE=1 SV=2	nuoN	52.043	13.4	20	4	4	4	3	3	3	3	4	4	3	3	3	3	4	4	3	3	3	3	4	4	3	3	3	3	4	4	302660	220970	230530	257540	265650	297650	1.15299	0.84179	0.87821	0.981105	1.012	1.1339	0.730093	0.76168	0.850922	0.877718	0.983447
P0AFF2	Nucleoside permease NupC OS=Escherichia coli (strain K12) OX=83333 GN=nupC PE=1 SV=1	nupC	43.475	16	23	5	5	5	5	4	3	4	5	2	5	5	4	5	5	3	5	5	4	5	5	3	5	5	4	5	5	3	691500	719730	630670	315040	335640	344260	1.36622	1.422	1.24604	0.622436	0.663137	0.680168	1.04082	0.912032	0.455589	0.48538	0.497845
P0AFF6	Transcription termination/antitermination protein NusA OS=Escherichia coli (strain K12) OX=83333 GN=nusA PE=1 SV=1	nusA	54.87	54.7	159	25	25	25	28	26	27	25	25	28	21	23	24	23	25	22	21	23	24	23	25	22	21	23	24	23	25	22	2436500	2549700	2396500	2107900	2097400	2095100	1.0684	1.11804	1.05086	0.924308	0.919704	0.918695	1.04646	0.983583	0.865134	0.860825	0.859881
P0AFG0	Transcription termination/antitermination protein NusG OS=Escherichia coli (strain K12) OX=83333 GN=nusG PE=1 SV=2	nusG	20.531	66.9	85	12	12	12	13	13	12	18	16	13	10	11	11	12	12	11	10	11	11	12	12	11	10	11	11	12	12	11	3342300	3280900	3170600	2631500	2766600	2828400	1.11284	1.0924	1.05568	0.876179	0.921161	0.941738	0.981629	0.948628	0.787332	0.827753	0.846244
P0AFG3	2-oxoglutarate dehydrogenase E1 component OS=Escherichia coli (strain K12) OX=83333 GN=sucA PE=1 SV=1	sucA	105.06	72.9	501	53	53	53	83	74	86	85	91	82	48	49	50	51	51	49	48	49	50	51	51	49	48	49	50	51	51	49	4395500	4351100	4446400	4195000	4330700	4315500	1.01301	1.00278	1.02474	0.966805	0.998079	0.994576	0.989899	1.01158	0.954385	0.985258	0.9818
P0AFG6	Dihydrolipoyllysine-residue succinyltransferase component of 2-oxoglutarate dehydrogenase complex OS=Escherichia coli (strain K12) OX=83333 GN=sucB PE=1 SV=2	sucB	44.011	49.9	215	21	21	21	33	30	37	37	44	34	16	14	21	18	19	18	16	14	21	18	19	18	16	14	21	18	19	18	10612000	10903000	10413000	9305200	9815200	9658500	1.04884	1.0776	1.02917	0.919685	0.970091	0.954603	1.02742	0.981248	0.876856	0.924915	0.910149
P0AFG8	Pyruvate dehydrogenase E1 component OS=Escherichia coli (strain K12) OX=83333 GN=aceE PE=1 SV=2	aceE	99.667	62.6	384	46	46	46	62	60	73	67	62	60	39	42	44	44	44	45	39	42	44	44	44	45	39	42	44	44	44	45	5540100	5614700	5704300	4484500	4358000	4374500	1.10522	1.1201	1.13797	0.894631	0.869395	0.872686	1.01347	1.02964	0.809462	0.786628	0.789607
P0AFH0	Methylated-DNA--protein-cysteine methyltransferase OS=Escherichia coli (strain K12) OX=83333 GN=ogt PE=1 SV=1	ogt	19.179	47.4	29	7	7	7	4	3	4	6	5	7	6	5	5	7	7	7	6	5	5	7	7	7	6	5	5	7	7	7	396670	348110	355990	1124400	845510	1122900	0.567539	0.498061	0.509336	1.60874	1.20972	1.6066	0.877581	0.897446	2.8346	2.13152	2.83082
P0AFH2	Oligopeptide transport system permease protein OppB OS=Escherichia coli (strain K12) OX=83333 GN=oppB PE=1 SV=1	oppB	33.443	23.2	36	6	6	6	4	5	4	7	7	9	6	4	5	5	5	6	6	4	5	5	5	6	6	4	5	5	5	6	99697	77468	103660	175660	181150	173240	0.737699	0.573218	0.767023	1.29978	1.3404	1.28187	0.777034	1.03975	1.76194	1.81701	1.73767
P0AFH6	Oligopeptide transport system permease protein OppC OS=Escherichia coli (strain K12) OX=83333 GN=oppC PE=1 SV=1	oppC	33.022	10.3	13	3	3	3	2	3	2	3	2	1	2	2	2	3	3	3	2	2	2	3	3	3	2	2	2	3	3	3	156800	364030	133230	177680	180420	179180	0.789699	1.83338	0.670992	0.894858	0.908657	0.902412	2.32162	0.849681	1.13316	1.15064	1.14273
P0AFH8	Osmotically-inducible protein Y OS=Escherichia coli (strain K12) OX=83333 GN=osmY PE=1 SV=1	osmY	21.073	48.8	30	7	7	7	4	4	3	6	7	6	5	6	4	7	7	6	5	6	4	7	7	6	5	6	4	7	7	6	110430	95804	98330	190000	213410	210060	0.721738	0.626147	0.642656	1.24178	1.39478	1.37289	0.867554	0.890428	1.72055	1.93254	1.9022
P0AFI2	DNA topoisomerase 4 subunit A OS=Escherichia coli (strain K12) OX=83333 GN=parC PE=1 SV=1	parC	83.83	42	136	24	24	24	26	22	27	19	20	22	22	21	22	21	23	21	22	21	22	21	23	21	22	21	22	21	23	21	405140	389410	387900	232920	240430	247400	1.27724	1.22765	1.22289	0.7343	0.757976	0.77995	0.961174	0.957447	0.574912	0.593449	0.610653
P0AFI5	D-alanyl-D-alanine endopeptidase OS=Escherichia coli (strain K12) OX=83333 GN=pbpG PE=1 SV=2	pbpG	33.887	63.9	96	16	16	16	14	15	16	20	16	15	15	15	16	16	16	16	15	15	16	16	16	16	15	15	16	16	16	16	287500	274330	272140	330390	332330	344170	0.937062	0.894136	0.886998	1.07686	1.08318	1.12177	0.954191	0.946574	1.14918	1.15593	1.19711
P0AFI7	Pyridoxine/pyridoxamine 5'-phosphate oxidase OS=Escherichia coli (strain K12) OX=83333 GN=pdxH PE=1 SV=2	pdxH	25.545	50.5	67	8	8	8	11	11	12	12	10	11	8	7	8	8	7	7	8	7	8	8	7	7	8	7	8	8	7	7	332870	314420	308560	387510	370320	400720	0.94458	0.892225	0.875596	1.09963	1.05085	1.13712	0.944573	0.926968	1.16415	1.11251	1.20383
P0AFI9	Putative permease PerM OS=Escherichia coli (strain K12) OX=83333 GN=perM PE=3 SV=1	perM	39.194	11	9	3	3	3	2	2	2	1	1	1	2	3	2	3	3	2	2	3	2	3	3	2	2	3	2	3	3	2	57793	49461	19151	41713	44134	47182	1.33659	1.1439	0.44291	0.964708	1.0207	1.09119	0.85583	0.331372	0.721766	0.763656	0.816396
P0AFJ1	Protein YjdM OS=Escherichia coli (strain K12) OX=83333 GN=yjdM PE=3 SV=1	yjdM	12.345	38.7	22	4	4	4	3	5	4	2	4	4	4	4	4	4	4	3	4	4	4	4	4	3	4	4	4	4	4	3	1248800	1256400	873100	898010	982220	1112400	1.17609	1.18325	0.822266	0.845726	0.925033	1.04763	1.00609	0.699151	0.719098	0.786531	0.890775
P0AFJ5	Phosphate regulon transcriptional regulatory protein PhoB OS=Escherichia coli (strain K12) OX=83333 GN=phoB PE=1 SV=1	phoB	26.433	48.9	29	8	8	8	4	4	3	7	6	5	5	4	6	8	8	7	5	4	6	8	8	7	5	4	6	8	8	7	109240	103070	91473	211310	217060	221880	0.68702	0.648217	0.575282	1.32895	1.36511	1.39542	0.943519	0.837358	1.93436	1.987	2.03112
P0AFJ7	Low-affinity inorganic phosphate transporter 1 OS=Escherichia coli (strain K12) OX=83333 GN=pitA PE=1 SV=1	pitA	53.388	16.6	36	5	5	5	7	6	7	6	4	6	5	5	5	5	5	5	5	5	5	5	5	5	5	5	5	5	5	5	622890	605340	614060	286920	285180	287060	1.38346	1.34448	1.36385	0.637258	0.633393	0.637569	0.971825	0.985824	0.460627	0.457834	0.460852
P0AFK0	Metalloprotease PmbA OS=Escherichia coli (strain K12) OX=83333 GN=pmbA PE=1 SV=1	pmbA	48.369	73.8	160	24	24	24	26	27	26	27	26	28	24	21	23	22	21	21	24	21	23	22	21	21	24	21	23	22	21	21	572130	563850	579250	657240	646180	656360	0.934087	0.920569	0.945712	1.07304	1.05498	1.07161	0.985528	1.01244	1.14876	1.12943	1.14722
P0AFK2	Nicotinamide riboside transporter PnuC OS=Escherichia coli (strain K12) OX=83333 GN=pnuC PE=1 SV=1	pnuC	26.996	4.2	5	1	1	1	1	1	1	0	1	1	1	1	1	1	1	1	1	1	1	1	1	1	1	1	1	1	1	1	0	0	0	0	0	0
P0AFK4	Spermidine/putrescine transport system permease protein PotB OS=Escherichia coli (strain K12) OX=83333 GN=potB PE=1 SV=1	potB	31.062	10.5	11	3	3	3	2	3	1	1	2	2	3	3	3	1	3	3	3	3	3	1	3	3	3	3	3	1	3	3	126330	117780	108390	0	49442	54400	1.38416	1.29048	1.1876		0.541721	0.596044	0.93232	0.857991		0.391372	0.430618
P0AFK6	Spermidine/putrescine transport system permease protein PotC OS=Escherichia coli (strain K12) OX=83333 GN=potC PE=3 SV=1	potC	29.111	8.3	8	2	2	2	2	1	2	1	1	1	2	1	2	1	2	2	2	1	2	1	2	2	2	1	2	1	2	2	189890	0	113510	0	30071	37222	2.04903		1.22484		0.324484	0.401648		0.597767		0.15836	0.196019
P0AFK9	Spermidine/putrescine-binding periplasmic protein OS=Escherichia coli (strain K12) OX=83333 GN=potD PE=1 SV=1	potD	38.867	48.3	111	15	15	15	20	19	16	17	20	19	13	14	13	14	15	14	13	14	13	14	15	14	13	14	13	14	15	14	2755000	2704500	2677400	2367000	2415500	2406700	1.07855	1.05878	1.04817	0.926655	0.945642	0.942197	0.98167	0.971833	0.859165	0.87677	0.873575
P0AFL3	Peptidyl-prolyl cis-trans isomerase A OS=Escherichia coli (strain K12) OX=83333 GN=ppiA PE=1 SV=1	ppiA	20.431	73.2	92	10	10	10	18	14	15	14	14	17	10	8	10	9	9	10	10	8	10	9	9	10	10	8	10	9	9	10	1198600	1155100	1143100	1063900	1136400	1101200	1.05785	1.01946	1.00887	0.93897	1.00296	0.97189	0.963708	0.953696	0.887619	0.948106	0.918739
P0AFL6	Exopolyphosphatase OS=Escherichia coli (strain K12) OX=83333 GN=ppx PE=1 SV=2	ppx	58.135	51.3	109	20	20	20	17	17	21	17	18	19	16	17	18	17	17	17	16	17	18	17	17	17	16	17	18	17	17	17	233160	236360	226410	277840	268940	279330	0.919135	0.931749	0.892526	1.09527	1.06018	1.10114	1.01372	0.97105	1.19163	1.15346	1.19802
P0AFL9	Intermembrane transport protein PqiA OS=Escherichia coli (strain K12) OX=83333 GN=pqiA PE=1 SV=1	pqiA	46.463	4.3	5	1	1	1	1	1	1	0	1	1	1	1	1	0	1	1	1	1	1	0	1	1	1	1	1	0	1	1	0	0	0	0	0	0
P0AFM2	Glycine betaine/proline betaine-binding periplasmic protein OS=Escherichia coli (strain K12) OX=83333 GN=proX PE=1 SV=1	proX	36.022	23.9	32	4	4	4	5	3	6	5	6	7	4	4	4	3	3	4	4	4	4	3	3	4	4	4	4	3	3	4	66951	69445	78392	198590	182950	196950	0.506387	0.525251	0.592922	1.50205	1.38375	1.48964	1.03725	1.17089	2.9662	2.7326	2.9417
P0AFM6	Phage shock protein A OS=Escherichia coli (strain K12) OX=83333 GN=pspA PE=1 SV=2	pspA	25.493	40.5	54	8	8	8	9	9	7	11	10	8	7	8	7	8	7	8	7	8	7	8	7	8	7	8	7	8	7	8	458310	417120	446850	536060	636180	688850	0.86382	0.786186	0.842221	1.01036	1.19907	1.29834	0.910126	0.974995	1.16965	1.3881	1.50302
P0AFM9	Phage shock protein B OS=Escherichia coli (strain K12) OX=83333 GN=pspB PE=1 SV=1	pspB	8.763	47.3	16	3	3	3	2	2	2	3	3	4	3	2	2	3	3	3	3	2	2	3	3	3	3	2	2	3	3	3	198090	168230	150080	225190	337920	393650	0.806796	0.68518	0.611257	0.917171	1.37631	1.60329	0.84926	0.757635	1.13681	1.70589	1.98723
P0AFP2	DNA base-flipping protein OS=Escherichia coli (strain K12) OX=83333 GN=atl PE=1 SV=1	atl	14.449	19.4	8	2	2	2	2	1	2	1	1	1	2	1	2	2	2	2	2	1	2	2	2	2	2	1	2	2	2	2	24104	0	20228	49421	45446	48426	0.642345		0.539054	1.31702	1.21109	1.2905		0.839197	2.05032	1.88541	2.00904
P0AFP4	Uncharacterized oxidoreductase YbbO OS=Escherichia coli (strain K12) OX=83333 GN=ybbO PE=3 SV=1	ybbO	29.41	35.3	42	7	7	7	5	7	7	7	8	8	6	6	7	7	7	7	6	6	7	7	7	7	6	6	7	7	7	7	138470	123190	126240	233510	227510	234590	0.766786	0.682172	0.699061	1.29308	1.25985	1.29906	0.889651	0.911678	1.68636	1.64303	1.69416
P0AFP6	GTP cyclohydrolase 1 type 2 homolog OS=Escherichia coli (strain K12) OX=83333 GN=ybgI PE=1 SV=1	ybgI	26.892	52.6	73	8	8	8	12	13	12	12	13	11	8	8	8	8	8	8	8	8	8	8	8	8	8	8	8	8	8	8	1252200	1180500	1184200	3221500	3233200	3498000	0.553679	0.521976	0.523612	1.42443	1.42961	1.54669	0.942741	0.945696	2.57267	2.58202	2.79348
P0AFP9	Probable multidrug ABC transporter permease YbhR OS=Escherichia coli (strain K12) OX=83333 GN=ybhR PE=1 SV=1	ybhR	41.565	6.2	5	2	2	2	2	0	0	1	1	1	1	1	1	2	2	2	1	1	1	2	2	2	1	1	1	2	2	2	0	0	0	0	0	0
P0AFQ7	Uncharacterized metal-dependent hydrolase YcfH OS=Escherichia coli (strain K12) OX=83333 GN=ycfH PE=1 SV=1	ycfH	29.808	64.5	100	13	13	13	17	15	17	17	18	16	12	11	13	12	12	11	12	11	13	12	12	11	12	11	13	12	12	11	177480	155480	174500	132680	140870	147850	1.14644	1.00433	1.12719	0.857051	0.909954	0.955042	0.876042	0.983209	0.747577	0.793723	0.833052
P0AFR0	NTE family protein RssA OS=Escherichia coli (strain K12) OX=83333 GN=rssA PE=3 SV=2	rssA	33.067	37.5	34	9	9	9	5	4	4	7	7	7	7	7	6	9	8	8	7	7	6	9	8	8	7	7	6	9	8	8	49319	40061	40319	71240	70435	75268	0.853659	0.693413	0.697879	1.23309	1.21915	1.30281	0.812283	0.817515	1.44447	1.42815	1.52615
P0AFR2	C4-dicarboxylic acid transporter DauA OS=Escherichia coli (strain K12) OX=83333 GN=dauA PE=1 SV=2	dauA	59.428	6.6	7	4	4	4	0	0	2	2	1	2	0	0	2	2	1	3	0	0	2	2	1	3	0	0	2	2	1	3	0	0	0	0	0	0
P0AFR4	Uncharacterized protein YciO OS=Escherichia coli (strain K12) OX=83333 GN=yciO PE=1 SV=1	yciO	23.211	44.2	49	8	8	8	6	11	7	7	9	9	7	7	8	8	7	8	7	7	8	8	7	8	7	7	8	8	7	8	429350	406630	392800	418340	451920	505620	0.989035	0.936698	0.90484	0.963673	1.04103	1.16473	0.947083	0.914871	0.974357	1.05257	1.17764
P0AFS3	Dihydromonapterin reductase OS=Escherichia coli (strain K12) OX=83333 GN=folM PE=1 SV=1	folM	26.348	32.5	19	5	5	5	2	2	2	3	6	4	4	4	4	5	5	5	4	4	4	5	5	5	4	4	4	5	5	5	173480	119480	132360	626860	578640	608750	0.464768	0.320097	0.354604	1.67941	1.55023	1.63089	0.688725	0.76297	3.61344	3.33549	3.50905
P0AFS5	AI-2 transport protein TqsA OS=Escherichia coli (strain K12) OX=83333 GN=tqsA PE=1 SV=1	tqsA	37.542	4.7	2	1	1	1	0	0	0	1	1	0	0	0	0	1	1	0	0	0	0	1	1	0	0	0	0	1	1	0	0	0	0	0	0	0
P0AFS7	Putative transport protein YdiK OS=Escherichia coli (strain K12) OX=83333 GN=ydiK PE=1 SV=1	ydiK	39.841	10.8	15	2	2	2	2	2	2	3	3	3	1	1	1	2	2	2	1	1	1	2	2	2	1	1	1	2	2	2	45649	54241	47544	115900	111640	123750	0.54919	0.652557	0.571988	1.39436	1.34311	1.4888	1.18822	1.04151	2.53894	2.44562	2.7109
P0AFS9	Murein DD-endopeptidase MepM OS=Escherichia coli (strain K12) OX=83333 GN=mepM PE=1 SV=1	mepM	49.057	6.8	3	3	3	3	0	1	2	0	0	0	0	2	2	1	1	1	0	2	2	1	1	1	0	2	2	1	1	1	0	0	0	0	0	0
P0AFT2	L-cystine transport system permease protein TcyL OS=Escherichia coli (strain K12) OX=83333 GN=tcyL PE=1 SV=1	tcyL	24.801	25.2	24	5	5	5	4	3	4	5	4	4	4	4	4	5	4	4	4	4	4	5	4	4	4	4	4	5	4	4	203160	163490	188840	93842	107900	111860	1.40257	1.1287	1.30371	0.647862	0.744915	0.772254	0.804735	0.929514	0.461912	0.531108	0.550601
P0AFT5	Transcriptional regulatory protein BtsR OS=Escherichia coli (strain K12) OX=83333 GN=btsR PE=1 SV=1	btsR	27.399	36.8	25	7	7	7	6	5	6	2	3	3	6	7	5	3	4	6	6	7	5	3	4	6	6	7	5	3	4	6	79666	67582	75250	28958	25816	29936	1.55594	1.31993	1.46969	0.565571	0.504206	0.584672	0.848317	0.944569	0.363493	0.324053	0.375769
P0AFU0	Inner membrane ABC transporter permease protein YejB OS=Escherichia coli (strain K12) OX=83333 GN=yejB PE=1 SV=1	yejB	40.36	10.7	16	3	3	3	2	1	2	4	3	4	2	1	2	3	2	3	2	1	2	3	2	3	2	1	2	3	2	3	21980	0	17551	34198	24744	39377	0.797243		0.636598	1.24041	0.897497	1.42826		0.798499	1.55587	1.12575	1.79149
P0AFU4	Transcriptional regulatory protein GlrR OS=Escherichia coli (strain K12) OX=83333 GN=glrR PE=1 SV=1	glrR	49.148	26.6	32	8	8	8	6	4	4	6	5	7	7	5	6	7	6	7	7	5	6	7	6	7	7	5	6	7	6	7	100080	109220	87102	148960	146300	140790	0.819822	0.894693	0.71351	1.22023	1.19844	1.1533	1.09133	0.870324	1.48841	1.46183	1.40677
P0AFU8	Riboflavin synthase OS=Escherichia coli (strain K12) OX=83333 GN=ribC PE=1 SV=1	ribC	23.445	64.3	91	11	11	11	15	12	17	17	17	13	11	11	11	11	11	10	11	11	11	11	11	10	11	11	11	11	11	10	890420	946530	870770	1335600	1282700	1294700	0.806939	0.857789	0.789132	1.21038	1.16244	1.17332	1.06302	0.977932	1.49997	1.44056	1.45403
P0AFV4	Murein DD-endopeptidase MepS/Murein LD-carboxypeptidase OS=Escherichia coli (strain K12) OX=83333 GN=mepS PE=1 SV=1	mepS	21.04	16	8	2	2	2	2	1	1	1	2	1	2	2	2	2	2	2	2	2	2	2	2	2	2	2	2	2	2	2	220030	250150	234080	288710	311480	308370	0.818554	0.930606	0.870823	1.07406	1.15877	1.1472	1.13689	1.06385	1.31214	1.41563	1.40149
P0AFW0	Transcription antitermination protein RfaH OS=Escherichia coli (strain K12) OX=83333 GN=rfaH PE=1 SV=1	rfaH	18.34	61.1	27	7	7	7	5	3	3	7	5	4	5	5	6	7	6	5	5	5	6	7	6	5	5	5	6	7	6	5	109990	96318	102730	100420	96107	97001	1.09522	0.959078	1.02293	0.999924	0.956977	0.965879	0.875698	0.933994	0.912992	0.873779	0.881907
P0AFW2	Ribosome modulation factor OS=Escherichia coli (strain K12) OX=83333 GN=rmf PE=1 SV=1	rmf	6.5074	50.9	5	3	3	3	0	0	0	2	1	2	1	0	0	3	3	2	1	0	0	3	3	2	1	0	0	3	3	2	0	0	0	284580	231810	233530				1.13844	0.927339	0.93422
P0AFW4	Regulator of nucleoside diphosphate kinase OS=Escherichia coli (strain K12) OX=83333 GN=rnk PE=1 SV=1	rnk	14.927	46.3	42	4	4	4	9	5	7	6	7	8	4	3	3	3	3	3	4	3	3	3	3	3	4	3	3	3	3	3	278040	321170	309770	185700	190390	189380	1.13143	1.30694	1.26055	0.755672	0.774757	0.770647	1.15512	1.11412	0.66789	0.684758	0.681125
P0AFW8	Protein rof OS=Escherichia coli (strain K12) OX=83333 GN=rof PE=1 SV=1	rof	9.4795	38.1	20	3	3	3	4	1	4	4	4	3	3	3	3	3	3	3	3	3	3	3	3	3	3	3	3	3	3	3	216990	227630	282550	695130	732450	690780	0.457539	0.479974	0.595777	1.46573	1.54442	1.45656	1.04903	1.30213	3.20351	3.3755	3.18346
P0AFX0	Ribosome hibernation promoting factor OS=Escherichia coli (strain K12) OX=83333 GN=hpf PE=1 SV=1	hpf	10.75	34.7	14	3	3	3	2	2	2	2	2	4	2	2	2	2	2	3	2	2	2	2	2	3	2	2	2	2	2	3	151820	133280	163080	258560	227750	234210	0.77943	0.684247	0.837238	1.32742	1.16925	1.20241	0.877882	1.07417	1.70307	1.50013	1.54268
P0AFX4	Regulator of sigma D OS=Escherichia coli (strain K12) OX=83333 GN=rsd PE=1 SV=1	rsd	18.243	44.3	19	5	5	5	3	3	3	2	5	3	3	2	3	3	5	4	3	2	3	3	5	4	3	2	3	3	5	4	289330	254210	314860	575160	749350	741800	0.593556	0.521508	0.645931	1.17993	1.53728	1.52179	0.878616	1.08824	1.9879	2.58995	2.56385
P0AFX7	Anti-sigma-E factor RseA OS=Escherichia coli (strain K12) OX=83333 GN=rseA PE=1 SV=1	rseA	24.321	44	38	6	6	6	4	5	7	7	7	8	6	6	6	6	6	6	6	6	6	6	6	6	6	6	6	6	6	6	124990	127150	124940	167640	174260	174710	0.83915	0.853652	0.838814	1.12549	1.16994	1.17296	1.01728	0.9996	1.34123	1.39419	1.39779
P0AFX9	Sigma-E factor regulatory protein RseB OS=Escherichia coli (strain K12) OX=83333 GN=rseB PE=1 SV=1	rseB	35.749	27.4	40	7	7	7	7	7	7	5	8	6	7	7	7	6	7	7	7	7	7	6	7	7	7	7	7	6	7	7	260220	228220	226380	282130	280660	264990	1.01214	0.88767	0.880513	1.09736	1.09164	1.03069	0.877027	0.869956	1.0842	1.07855	1.01833
P0AFY2	Protein SanA OS=Escherichia coli (strain K12) OX=83333 GN=sanA PE=4 SV=1	sanA	27.287	20.1	7	3	3	3	1	1	1	0	1	3	2	2	3	1	1	3	2	2	3	1	1	3	2	2	3	1	1	3	44945	57919	47030	0	0	30392	0.997193	1.28505	1.04345			0.674306	1.28866	1.04639			0.676204
P0AFY6	Peptide antibiotic transporter SbmA OS=Escherichia coli (strain K12) OX=83333 GN=sbmA PE=1 SV=1	sbmA	46.459	11.1	9	4	4	4	0	2	2	1	2	2	4	3	4	3	3	3	4	3	4	3	3	3	4	3	4	3	3	3	38826	43188	45268	35088	44756	42030	0.93498	1.04002	1.09011	0.844965	1.07778	1.01214	1.11235	1.16592	0.903724	1.15273	1.08252
P0AFY8	Negative modulator of initiation of replication OS=Escherichia coli (strain K12) OX=83333 GN=seqA PE=1 SV=1	seqA	20.315	62.4	70	9	9	9	11	12	9	15	11	12	9	9	9	9	9	8	9	9	9	9	9	8	9	9	9	9	9	8	876120	865020	807750	1013700	987700	995220	0.947924	0.935914	0.87395	1.09678	1.06865	1.07678	0.987331	0.921963	1.15703	1.12736	1.13594
P0AFZ1	Protein SseB OS=Escherichia coli (strain K12) OX=83333 GN=sseB PE=4 SV=1	sseB	28.642	14.7	21	3	3	3	3	3	3	4	5	3	2	2	2	3	3	2	2	2	2	3	3	2	2	2	2	3	3	2	53061	44467	83287	107040	90811	83367	0.689055	0.577452	1.08157	1.39003	1.17928	1.08261	0.838035	1.56965	2.0173	1.71145	1.57115
P0AFZ3	Stringent starvation protein B OS=Escherichia coli (strain K12) OX=83333 GN=sspB PE=1 SV=1	sspB	18.262	21.8	11	4	4	4	3	2	2	1	2	1	4	3	3	2	2	2	4	3	3	2	2	2	4	3	3	2	2	2	496560	364010	496850	344510	194240	319630	1.3446	0.985676	1.34538	0.932873	0.525968	0.865502	0.733063	1.00058	0.693793	0.391171	0.643689
P0AG00	ECA polysaccharide chain length modulation protein OS=Escherichia coli (strain K12) OX=83333 GN=wzzE PE=1 SV=2	wzzE	39.489	52.3	65	13	12	13	9	10	9	12	14	11	10	11	10	12	13	12	10	10	9	11	12	11	10	11	10	12	13	12	335600	335650	295470	307380	319010	317790	1.05374	1.0539	0.927741	0.965137	1.00165	0.997823	1.00015	0.880423	0.915912	0.950566	0.946931
P0AG03	Flavin prenyltransferase UbiX OS=Escherichia coli (strain K12) OX=83333 GN=ubiX PE=2 SV=1	ubiX	20.695	55.6	43	8	8	8	6	6	7	10	8	6	7	6	7	8	7	8	7	6	7	8	7	8	7	6	7	8	7	8	167220	157050	164580	247960	235600	239140	0.828129	0.777764	0.815055	1.22798	1.16677	1.1843	0.939182	0.984212	1.48284	1.40892	1.43009
P0AG07	Ribulose-phosphate 3-epimerase OS=Escherichia coli (strain K12) OX=83333 GN=rpe PE=1 SV=1	rpe	24.554	65.3	67	9	9	9	10	8	10	12	13	14	7	6	7	7	8	9	7	6	7	7	8	9	7	6	7	7	8	9	499360	594160	659010	924950	1002500	978910	0.643106	0.765195	0.848713	1.19121	1.29108	1.2607	1.18984	1.31971	1.85227	2.00757	1.96033
P0AG14	Probable protease SohB OS=Escherichia coli (strain K12) OX=83333 GN=sohB PE=1 SV=1	sohB	39.366	63	169	21	21	21	29	26	27	27	33	27	20	21	21	20	20	20	20	21	21	20	20	20	20	21	21	20	20	20	433530	433730	423190	547500	533840	552640	0.889466	0.889876	0.868251	1.1233	1.09527	1.13384	1.00046	0.976149	1.26289	1.23138	1.27474
P0AG16	Amidophosphoribosyltransferase OS=Escherichia coli (strain K12) OX=83333 GN=purF PE=1 SV=2	purF	56.487	56.2	119	22	22	22	24	27	27	14	14	13	21	21	20	14	16	14	21	21	20	14	16	14	21	21	20	14	16	14	2142900	2344700	2193800	438490	494050	502870	1.58405	1.73322	1.62167	0.324135	0.365205	0.371725	1.09417	1.02375	0.204625	0.230552	0.234668
P0AG18	N5-carboxyaminoimidazole ribonucleotide mutase OS=Escherichia coli (strain K12) OX=83333 GN=purE PE=1 SV=2	purE	17.78	70.4	49	8	8	8	9	9	10	7	7	7	8	7	8	8	7	8	8	7	8	8	7	8	8	7	8	8	7	8	1174700	1208200	1239700	409550	464710	418130	1.43402	1.47492	1.51337	0.49996	0.567297	0.510434	1.02852	1.05533	0.348642	0.395599	0.355946
P0AG20	GTP pyrophosphokinase OS=Escherichia coli (strain K12) OX=83333 GN=relA PE=1 SV=1	relA	83.875	67.3	268	43	42	43	24	23	28	61	65	67	25	24	26	42	41	40	25	23	26	41	40	39	25	24	26	42	41	40	353920	334810	340720	7095800	7666900	7364600	0.091702	0.0867505	0.0882818	1.83855	1.98652	1.9082	0.946005	0.962703	20.0492	21.6628	20.8087
P0AG24	Bifunctional (p)ppGpp synthase/hydrolase SpoT OS=Escherichia coli (strain K12) OX=83333 GN=spoT PE=1 SV=1	spoT	79.342	40.5	127	23	23	23	21	21	17	25	24	19	21	20	20	21	22	20	21	20	20	21	22	20	21	20	20	21	22	20	221770	212670	214460	256140	246560	252690	0.947539	0.908658	0.916306	1.09439	1.05346	1.07965	0.958966	0.967038	1.15498	1.11178	1.13942
P0AG27	Uncharacterized protein YibN OS=Escherichia coli (strain K12) OX=83333 GN=yibN PE=1 SV=1	yibN	15.596	57.3	56	7	7	7	10	8	11	8	10	9	7	6	7	7	7	7	7	6	7	7	7	7	7	6	7	7	7	7	943870	933000	871850	711570	774960	799840	1.12475	1.1118	1.03893	0.847933	0.923471	0.953119	0.988484	0.923697	0.753886	0.821045	0.847405
P0AG30	Transcription termination factor Rho OS=Escherichia coli (strain K12) OX=83333 GN=rho PE=1 SV=1	rho	47.004	63.7	232	27	27	27	41	42	38	34	40	37	26	26	27	27	27	27	26	26	27	27	27	27	26	26	27	27	27	27	3218200	3075600	3054300	2536600	2514900	2556500	1.13878	1.08832	1.08078	0.897588	0.88991	0.90463	0.95569	0.949071	0.788205	0.781462	0.794388
P0AG40	Bifunctional riboflavin kinase/FMN adenylyltransferase OS=Escherichia coli (strain K12) OX=83333 GN=ribF PE=1 SV=1	ribF	34.734	63.9	64	15	15	15	8	11	10	12	12	11	13	12	13	13	14	14	13	12	13	13	14	14	13	12	13	13	14	14	371870	362100	368310	385430	387590	398840	0.981127	0.95535	0.971734	1.0169	1.0226	1.05228	0.973727	0.990427	1.03646	1.04227	1.07253
P0AG44	50S ribosomal protein L17 OS=Escherichia coli (strain K12) OX=83333 GN=rplQ PE=1 SV=1	rplQ	14.364	33.1	54	5	5	5	9	9	11	8	7	10	5	5	5	5	5	5	5	5	5	5	5	5	5	5	5	5	5	5	15459000	17008000	15585000	8827300	9031400	9037600	1.23757	1.36158	1.24766	0.706671	0.72301	0.723507	1.1002	1.00815	0.571014	0.584216	0.584617
P0AG48	50S ribosomal protein L21 OS=Escherichia coli (strain K12) OX=83333 GN=rplU PE=1 SV=1	rplU	11.564	43.7	42	5	5	5	9	7	7	5	8	6	5	4	4	4	5	5	5	4	4	4	5	5	5	4	4	4	5	5	6733200	6224600	6571200	3617500	4325600	3831400	1.29056	1.19308	1.25951	0.693373	0.829096	0.734372	0.924464	0.97594	0.537263	0.642429	0.569031
P0AG51	50S ribosomal protein L30 OS=Escherichia coli (strain K12) OX=83333 GN=rpmD PE=1 SV=2	rpmD	6.5417	59.3	31	6	6	6	5	5	6	5	6	4	5	4	5	5	6	5	5	4	5	5	6	5	5	4	5	5	6	5	3953300	3883600	5718400	2662800	2764200	2309900	1.11401	1.09437	1.61141	0.750359	0.778933	0.650914	0.982369	1.44649	0.673564	0.699213	0.584297
P0AG55	50S ribosomal protein L6 OS=Escherichia coli (strain K12) OX=83333 GN=rplF PE=1 SV=2	rplF	18.904	79.7	121	13	13	13	28	21	22	14	20	16	12	10	13	11	12	11	12	10	13	11	12	11	12	10	13	11	12	11	9742200	9829100	9072200	4143500	4370800	4341300	1.40854	1.42111	1.31167	0.599073	0.631937	0.627671	1.00892	0.931227	0.425315	0.448646	0.445618
P0AG59	30S ribosomal protein S14 OS=Escherichia coli (strain K12) OX=83333 GN=rpsN PE=1 SV=2	rpsN	11.58	39.6	38	5	5	5	8	6	9	4	6	5	5	3	5	3	5	4	5	3	5	3	5	4	5	3	5	3	5	4	8616900	4947600	21431000	9675900	8146500	6459000	0.872201	0.500795	2.16924	0.979393	0.824588	0.653779	0.574174	2.48709	1.1229	0.94541	0.749574
P0AG63	30S ribosomal protein S17 OS=Escherichia coli (strain K12) OX=83333 GN=rpsQ PE=1 SV=2	rpsQ	9.7043	51.2	47	5	5	5	7	6	12	8	8	6	2	2	5	3	3	3	2	2	5	3	3	3	2	2	5	3	3	3	11915000	10621000	12378000	7215000	7590400	7170300	1.25664	1.12017	1.30547	0.760946	0.800539	0.756232	0.891397	1.03886	0.605539	0.637046	0.601788
P0AG67	30S ribosomal protein S1 OS=Escherichia coli (strain K12) OX=83333 GN=rpsA PE=1 SV=1	rpsA	61.157	59.2	389	42	42	42	67	64	81	61	57	59	38	32	39	33	36	35	38	32	39	33	36	35	38	32	39	33	36	35	11848000	12659000	13105000	7343800	7467500	7341500	1.18946	1.27088	1.31566	0.73727	0.749689	0.737039	1.06845	1.10609	0.619835	0.630275	0.61964
P0AG71	DNA recombination protein RmuC OS=Escherichia coli (strain K12) OX=83333 GN=rmuC PE=3 SV=1	rmuC	54.764	27.4	26	10	10	10	3	4	6	3	5	5	7	7	9	7	8	8	7	7	9	7	8	8	7	7	9	7	8	8	66083	64662	63284	62744	79685	73250	0.967758	0.946948	0.926767	0.918859	1.16695	1.07272	0.978497	0.957644	0.949473	1.20583	1.10845
P0AG76	Nuclease SbcCD subunit D OS=Escherichia coli (strain K12) OX=83333 GN=sbcD PE=1 SV=1	sbcD	44.713	39	61	10	10	10	11	7	11	10	11	11	10	9	10	9	10	10	10	9	10	9	10	10	10	9	10	9	10	10	105940	96655	110840	126090	115860	122540	0.937626	0.855449	0.980993	1.11596	1.02542	1.08454	0.912356	1.04625	1.1902	1.09364	1.15669
P0AG78	Sulfate-binding protein OS=Escherichia coli (strain K12) OX=83333 GN=sbp PE=1 SV=1	sbp	36.659	45	63	15	15	15	12	10	15	10	8	8	14	13	14	13	13	13	14	13	14	13	13	13	14	13	14	13	13	13	1287800	1272900	1245800	478560	449300	481340	1.48145	1.46431	1.43313	0.550522	0.516863	0.55372	0.98843	0.967386	0.37161	0.34889	0.373769
P0AG80	sn-glycerol-3-phosphate-binding periplasmic protein UgpB OS=Escherichia coli (strain K12) OX=83333 GN=ugpB PE=1 SV=1	ugpB	48.448	21.7	30	8	8	8	5	6	3	6	5	5	5	6	4	7	7	6	5	6	4	7	7	6	5	6	4	7	7	6	60121	51505	55578	67780	63237	69007	0.982294	0.841521	0.908068	1.10743	1.03321	1.12748	0.856689	0.924436	1.12739	1.05183	1.1478
P0AG82	Phosphate-binding protein PstS OS=Escherichia coli (strain K12) OX=83333 GN=pstS PE=1 SV=1	pstS	37.023	54.6	95	18	18	18	13	14	16	19	17	16	16	17	17	17	17	18	16	17	17	17	17	18	16	17	17	17	17	18	733180	685570	674760	1445800	1364400	1432200	0.694309	0.649223	0.638986	1.36915	1.29206	1.35627	0.935064	0.92032	1.97196	1.86093	1.95341
P0AG86	Protein-export protein SecB OS=Escherichia coli (strain K12) OX=83333 GN=secB PE=1 SV=1	secB	17.277	41.9	68	5	5	5	14	9	12	11	11	11	5	5	5	5	5	5	5	5	5	5	5	5	5	5	5	5	5	5	5768400	5798900	5588000	4223200	4311800	4381600	1.15092	1.15701	1.11493	0.842621	0.860298	0.874225	1.00529	0.968726	0.732127	0.747486	0.759587
P0AG90	Protein translocase subunit SecD OS=Escherichia coli (strain K12) OX=83333 GN=secD PE=1 SV=1	secD	66.631	46	152	27	27	27	23	23	26	28	25	27	25	24	27	27	26	27	25	24	27	27	26	27	25	24	27	27	26	27	1611500	1572800	1608500	1277100	1325000	1324200	1.10894	1.08231	1.10688	0.878829	0.911791	0.911241	0.975985	0.998138	0.792491	0.822215	0.821719
P0AG93	Protein translocase subunit SecF OS=Escherichia coli (strain K12) OX=83333 GN=secF PE=1 SV=1	secF	35.382	28.2	67	7	7	7	11	10	11	12	11	12	6	6	7	7	7	7	6	6	7	7	7	7	6	6	7	7	7	7	1452900	1263700	1084400	933120	958860	1094800	1.28428	1.11704	0.958546	0.824823	0.847576	0.967739	0.869778	0.746369	0.642247	0.659963	0.753527
P0AG96	Protein translocase subunit SecE OS=Escherichia coli (strain K12) OX=83333 GN=secE PE=1 SV=1	secE	13.643	12.6	8	2	2	2	2	1	1	1	1	2	2	2	2	2	2	2	2	2	2	2	2	2	2	2	2	2	2	2	171400	121520	151270	109570	112060	140660	1.27517	0.904077	1.12541	0.815172	0.833697	1.04647	0.708985	0.882555	0.639265	0.653792	0.820653
P0AG99	Protein-export membrane protein SecG OS=Escherichia coli (strain K12) OX=83333 GN=secG PE=1 SV=1	secG	11.365	52.7	15	4	4	4	2	4	2	2	2	3	4	4	2	3	3	3	4	4	2	3	3	3	4	4	2	3	3	3	3777100	4419400	3569600	2339600	2497000	2442600	1.18993	1.39228	1.12456	0.737064	0.786651	0.769513	1.17005	0.945064	0.619417	0.661089	0.646687
P0AGA2	Protein translocase subunit SecY OS=Escherichia coli (strain K12) OX=83333 GN=secY PE=1 SV=1	secY	48.511	17.8	46	7	7	7	8	7	8	8	8	7	7	7	7	7	7	7	7	7	7	7	7	7	7	7	7	7	7	7	1440400	1295500	1169800	670660	704820	785010	1.42468	1.28136	1.15704	0.663342	0.697129	0.776445	0.899403	0.812136	0.465607	0.489322	0.544994
P0AGA6	Transcriptional regulatory protein UhpA OS=Escherichia coli (strain K12) OX=83333 GN=uhpA PE=1 SV=1	uhpA	20.889	39.8	21	6	6	6	4	4	2	4	4	3	5	4	5	6	6	5	5	4	5	6	6	5	5	4	5	6	6	5	143590	117520	125790	133950	121980	145060	1.09348	0.894947	0.957926	1.02007	0.928911	1.10467	0.818441	0.876036	0.932864	0.849502	1.01024
P0AGB0	Phosphoserine phosphatase OS=Escherichia coli (strain K12) OX=83333 GN=serB PE=1 SV=1	serB	35.042	55.3	82	12	12	12	13	14	14	13	14	14	10	11	11	11	10	10	10	11	11	11	10	10	10	11	11	11	10	10	2211900	2029100	2025900	2060800	1971400	2130300	1.06774	0.9795	0.977955	0.994803	0.951647	1.02835	0.917356	0.915909	0.931688	0.89127	0.963109
P0AGB3	RNA polymerase sigma factor RpoH OS=Escherichia coli (strain K12) OX=83333 GN=rpoH PE=1 SV=1	rpoH	32.468	10.9	6	2	2	2	2	1	2	0	0	1	2	1	2	1	1	2	2	1	2	1	1	2	2	1	2	1	1	2	793090	629020	557500	0	0	386040	1.34101	1.06359	0.942658			0.652742	0.793126	0.702947			0.486754
P0AGB6	ECF RNA polymerase sigma-E factor OS=Escherichia coli (strain K12) OX=83333 GN=rpoE PE=1 SV=1	rpoE	21.695	61.3	44	8	8	8	7	8	6	8	7	8	8	8	8	8	7	7	8	8	8	8	7	7	8	8	8	8	7	7	214430	225090	186070	175380	180170	183550	1.10465	1.15957	0.958555	0.903485	0.928161	0.945574	1.04971	0.867742	0.817889	0.840228	0.85599
P0AGC3	Soluble lytic murein transglycosylase OS=Escherichia coli (strain K12) OX=83333 GN=slt PE=1 SV=1	slt	73.352	40.3	89	21	21	21	11	10	14	19	17	18	15	17	16	20	21	18	15	17	16	20	21	18	15	17	16	20	21	18	135750	138270	130030	257380	249650	247070	0.703277	0.716332	0.673643	1.3334	1.29336	1.27999	1.01856	0.957864	1.89599	1.83904	1.82004
P0AGC7	Probable inner membrane protein Smp OS=Escherichia coli (strain K12) OX=83333 GN=ytjB PE=2 SV=1	ytjB	24.082	29.9	18	5	5	5	3	1	3	3	4	4	4	5	5	4	5	5	4	5	5	4	5	5	4	5	5	4	5	5	92259	43158	53425	112010	119260	165020	0.946033	0.442546	0.547825	1.14856	1.2229	1.69213	0.467792	0.579076	1.21408	1.29267	1.78866
P0AGD1	Superoxide dismutase [Cu-Zn] OS=Escherichia coli (strain K12) OX=83333 GN=sodC PE=1 SV=1	sodC	17.681	32.9	9	3	3	3	0	0	0	4	3	2	0	0	0	3	3	3	0	0	0	3	3	3	0	0	0	3	3	3	0	0	0	30674	25680	24648				1.13605	0.951088	0.912866
P0AGD3	Superoxide dismutase [Fe] OS=Escherichia coli (strain K12) OX=83333 GN=sodB PE=1 SV=2	sodB	21.265	62.2	74	8	8	8	12	10	13	12	12	15	8	8	8	8	8	8	8	8	8	8	8	8	8	8	8	8	8	8	5898400	5800900	6509100	6301900	6932300	6724300	0.927254	0.911926	1.02326	0.990686	1.08979	1.05709	0.98347	1.10354	1.06841	1.17528	1.14002
P0AGD7	Signal recognition particle protein OS=Escherichia coli (strain K12) OX=83333 GN=ffh PE=1 SV=1	ffh	49.787	51	104	20	19	20	16	17	20	17	16	18	18	19	18	18	17	16	18	19	18	17	17	16	18	19	18	18	17	16	732460	712480	682740	574060	554910	581450	1.14504	1.1138	1.06731	0.897413	0.867476	0.908965	0.972722	0.932119	0.783742	0.757598	0.793832
P0AGE0	Single-stranded DNA-binding protein OS=Escherichia coli (strain K12) OX=83333 GN=ssb PE=1 SV=2	ssb	18.975	64.6	61	9	9	9	11	10	12	9	9	10	8	9	9	8	7	7	8	9	9	8	7	7	8	9	9	8	7	7	1913600	1930000	1976500	1935500	2041400	2164700	0.959864	0.96809	0.991414	0.970849	1.02397	1.08582	1.00857	1.03287	1.01144	1.06679	1.13122
P0AGE4	Serine/threonine transporter SstT OS=Escherichia coli (strain K12) OX=83333 GN=sstT PE=1 SV=1	sstT	43.477	14.7	28	6	6	6	3	3	3	6	6	7	3	4	4	5	5	6	3	4	4	5	5	6	3	4	4	5	5	6	248020	237780	225230	961760	933860	996340	0.413024	0.395971	0.375072	1.6016	1.55514	1.65919	0.958713	0.908112	3.87775	3.76526	4.01718
P0AGE6	Quinone reductase OS=Escherichia coli (strain K12) OX=83333 GN=chrR PE=1 SV=1	chrR	20.375	50.5	47	7	7	7	8	7	7	8	9	8	7	7	7	7	7	7	7	7	7	7	7	7	7	7	7	7	7	7	308280	302840	298820	593100	585240	570020	0.695813	0.683535	0.674461	1.33868	1.32093	1.28658	0.982354	0.969314	1.9239	1.8984	1.84903
P0AGE9	Succinate--CoA ligase [ADP-forming] subunit alpha OS=Escherichia coli (strain K12) OX=83333 GN=sucD PE=1 SV=2	sucD	29.777	82.7	206	22	22	22	33	31	40	32	35	35	16	16	21	16	18	18	16	16	21	16	18	18	16	16	21	16	18	18	8012200	8084400	7356900	6754600	6963600	7030100	1.08758	1.09739	0.998634	0.916877	0.945247	0.954273	1.00901	0.918212	0.843039	0.869125	0.877424
P0AGF2	Sulfur acceptor protein CsdE OS=Escherichia coli (strain K12) OX=83333 GN=csdE PE=1 SV=1	csdE	15.94	53.1	50	7	7	7	8	6	9	9	9	9	6	5	7	7	7	7	6	5	7	7	7	7	6	5	7	7	7	7	131660	115890	127120	148760	167880	141980	0.948001	0.834451	0.915312	1.07113	1.2088	1.02231	0.880222	0.965517	1.12988	1.2751	1.07838
P0AGG0	Thiamine-monophosphate kinase OS=Escherichia coli (strain K12) OX=83333 GN=thiL PE=1 SV=1	thiL	35.07	26.2	32	7	7	7	4	6	4	5	7	6	6	6	6	7	7	6	6	6	6	7	7	6	6	6	6	7	7	6	523090	545490	529810	831240	764200	819330	0.782062	0.815552	0.792109	1.24277	1.14254	1.22496	1.04282	1.01285	1.5891	1.46093	1.56633
P0AGG2	Acyl-CoA thioesterase 2 OS=Escherichia coli (strain K12) OX=83333 GN=tesB PE=1 SV=2	tesB	31.966	58.4	59	14	14	14	6	4	6	15	13	15	8	5	8	14	13	13	8	5	8	14	13	13	8	5	8	14	13	13	122310	119310	113820	359250	347460	335800	0.524954	0.512078	0.488515	1.5419	1.4913	1.44125	0.975472	0.930586	2.93721	2.84081	2.74548
P0AGG4	Thioredoxin 2 OS=Escherichia coli (strain K12) OX=83333 GN=trxC PE=1 SV=1	trxC	15.555	54.7	47	7	7	7	8	5	10	7	9	8	4	4	5	5	6	4	4	4	5	5	6	4	4	4	5	5	6	4	280280	208570	233650	196280	207360	195030	1.27287	0.947206	1.0611	0.891392	0.941711	0.885715	0.744149	0.833631	0.7003	0.739832	0.69584
P0AGG8	Metalloprotease TldD OS=Escherichia coli (strain K12) OX=83333 GN=tldD PE=1 SV=1	tldD	51.363	27.2	48	9	9	9	9	6	8	8	8	9	9	6	7	8	9	9	9	6	7	8	9	9	9	6	7	8	9	9	323840	285150	308020	334320	356360	333710	1.00084	0.881271	0.951952	1.03323	1.10135	1.03135	0.880527	0.951149	1.03236	1.10042	1.03048
P0AGH1	Inner membrane transport permease YhhJ OS=Escherichia coli (strain K12) OX=83333 GN=yhhJ PE=1 SV=3	yhhJ	41.061	3.2	3	1	1	1	0	0	1	1	1	0	0	0	1	1	1	1	0	0	1	1	1	1	0	0	1	1	1	1	0	0	0	0	0	0
P0AGH3	Putrescine export system permease protein SapB OS=Escherichia coli (strain K12) OX=83333 GN=sapB PE=1 SV=1	sapB	36.038	4	4	1	1	1	1	1	0	0	1	1	1	1	0	1	1	1	1	1	0	1	1	1	1	1	0	1	1	1	0	0	0	0	0	0
P0AGH8	Phosphate transport system permease protein PstC OS=Escherichia coli (strain K12) OX=83333 GN=pstC PE=1 SV=1	pstC	34.121	6.3	5	2	2	2	1	1	1	1	0	1	1	1	1	1	1	2	1	1	1	1	1	2	1	1	1	1	1	2	0	0	0	0	0	0
P0AGI1	Ribose import permease protein RbsC OS=Escherichia coli (strain K12) OX=83333 GN=rbsC PE=1 SV=1	rbsC	33.451	18.4	15	4	4	4	4	4	3	1	1	2	4	4	4	2	2	2	4	4	4	2	2	2	4	4	4	2	2	2	284990	289180	207430	132910	139050	103370	1.478	1.49973	1.07576	0.68929	0.721133	0.536091	1.0147	0.72785	0.466367	0.487912	0.362714
P0AGI8	Trk system potassium uptake protein TrkA OS=Escherichia coli (strain K12) OX=83333 GN=trkA PE=1 SV=1	trkA	50.367	23.8	35	7	7	7	6	4	5	6	7	7	6	7	5	6	6	6	6	7	5	6	6	6	6	7	5	6	6	6	199780	187220	179880	171530	173260	179660	1.09837	1.02931	0.988958	0.943051	0.952562	0.987749	0.937131	0.90039	0.858594	0.867254	0.899289
P0AGJ2	tRNA (guanosine(18)-2'-O)-methyltransferase OS=Escherichia coli (strain K12) OX=83333 GN=trmH PE=1 SV=1	trmH	25.343	55	56	8	8	8	11	10	9	8	9	9	8	7	8	7	7	8	8	7	8	7	7	8	8	7	8	7	7	8	151180	148100	143840	127900	128720	136730	1.08441	1.06232	1.03176	0.917427	0.923309	0.980764	0.979627	0.951449	0.846011	0.851435	0.904419
P0AGJ5	Uncharacterized tRNA/rRNA methyltransferase YfiF OS=Escherichia coli (strain K12) OX=83333 GN=yfiF PE=1 SV=1	yfiF	37.784	46.7	106	15	15	15	17	17	17	18	19	18	13	14	13	14	14	13	13	14	13	14	14	13	13	14	13	14	14	13	491040	497570	471530	553430	533400	567620	0.945948	0.958527	0.908364	1.06614	1.02755	1.09347	1.0133	0.960268	1.12706	1.08627	1.15595
P0AGJ7	tRNA (cytidine(34)-2'-O)-methyltransferase OS=Escherichia coli (strain K12) OX=83333 GN=trmL PE=1 SV=1	trmL	17.726	52.9	23	6	6	6	3	5	4	5	3	3	4	4	4	6	4	4	4	4	4	6	4	4	4	4	4	6	4	4	99054	92993	100330	93352	91857	93599	1.04051	0.976843	1.05391	0.980614	0.96491	0.983209	0.938811	1.01288	0.942435	0.927343	0.944929
P0AGJ9	Tyrosine--tRNA ligase OS=Escherichia coli (strain K12) OX=83333 GN=tyrS PE=1 SV=2	tyrS	47.526	57.1	209	25	25	25	36	37	36	34	33	33	25	25	24	23	24	24	25	25	24	23	24	24	25	25	24	23	24	24	1767700	1667800	1809900	1851000	1903900	1896500	0.973332	0.918325	0.996568	1.0192	1.04833	1.04425	0.943486	1.02387	1.04712	1.07705	1.07286
P0AGK1	4-hydroxybenzoate octaprenyltransferase OS=Escherichia coli (strain K12) OX=83333 GN=ubiA PE=1 SV=1	ubiA	32.511	7.2	11	2	2	2	2	1	2	2	2	2	2	2	2	2	2	2	2	2	2	2	2	2	2	2	2	2	2	2	43232	125130	40882	53245	55925	64085	0.678151	1.96283	0.641288	0.835218	0.877257	1.00526	2.89438	0.945642	1.23161	1.2936	1.48235
P0AGK4	RNA-binding protein YhbY OS=Escherichia coli (strain K12) OX=83333 GN=yhbY PE=1 SV=1	yhbY	10.784	68	14	4	4	4	2	3	2	2	4	1	3	3	3	4	4	3	3	3	3	4	4	3	3	3	3	4	4	3	1882700	1832800	1722500	1299900	1345700	1270300	1.20765	1.17564	1.10489	0.833813	0.863191	0.814826	0.973496	0.914909	0.690445	0.714771	0.674722
P0AGK8	HTH-type transcriptional regulator IscR OS=Escherichia coli (strain K12) OX=83333 GN=iscR PE=1 SV=1	iscR	17.336	53.7	41	6	6	6	8	5	6	7	7	8	6	5	6	5	6	6	6	5	6	5	6	6	6	5	6	5	6	6	1383500	1262800	1124600	1549200	1359500	1603000	1.00222	0.914785	0.814672	1.12226	0.984836	1.16123	0.912757	0.812866	1.11977	0.982653	1.15866
P0AGL2	Putative reactive intermediate deaminase TdcF OS=Escherichia coli (strain K12) OX=83333 GN=tdcF PE=1 SV=1	tdcF	14.007	17.1	9	2	2	2	1	1	1	1	2	3	1	1	2	2	2	2	1	1	2	2	2	2	1	1	2	2	2	2	0	0	586010	1097400	1610200	1486900			0.490333	0.918228	1.3473	1.24414
P0AGL5	Ribosome association toxin RatA OS=Escherichia coli (strain K12) OX=83333 GN=ratA PE=1 SV=1	ratA	17.726	29.1	17	3	3	3	3	3	4	3	2	2	3	3	3	3	3	2	3	3	3	3	3	2	3	3	3	3	3	2	225490	246740	242130	75995	68209	75025	1.44918	1.58575	1.55612	0.488405	0.438366	0.482171	1.09424	1.07379	0.337022	0.302492	0.33272
P0AGL7	Ribosomal RNA small subunit methyltransferase E OS=Escherichia coli (strain K12) OX=83333 GN=rsmE PE=1 SV=1	rsmE	26.978	51.4	64	10	10	10	10	8	10	13	12	11	10	9	9	10	10	10	10	9	9	10	10	10	10	9	9	10	10	10	210750	203740	252090	283220	270060	254060	0.857916	0.82938	1.0262	1.15293	1.09935	1.03422	0.966738	1.19616	1.34387	1.28142	1.2055
P0AGM5	UPF0162 protein YchA OS=Escherichia coli (strain K12) OX=83333 GN=ychA PE=3 SV=1	ychA	30.841	6.3	1	1	1	1	0	1	0	0	0	0	1	1	0	1	0	0	1	1	0	1	0	0	1	1	0	1	0	0	0	0	0	0	0	0
P0AGM9	Xanthine permease XanP OS=Escherichia coli (strain K12) OX=83333 GN=xanP PE=1 SV=1	xanP	48.867	5.2	14	1	1	1	3	3	3	2	2	1	1	1	1	1	1	1	1	1	1	1	1	1	1	1	1	1	1	1	247540	281210	262140	30057	54264	14460
P0C018	50S ribosomal protein L18 OS=Escherichia coli (strain K12) OX=83333 GN=rplR PE=1 SV=1	rplR	12.769	60.7	35	7	7	7	7	5	7	5	5	6	7	6	7	7	7	7	7	6	7	7	7	7	7	6	7	7	7	7	4541400	4283100	5413100	2688700	2886200	2644400	1.21336	1.14435	1.44626	0.718363	0.77113	0.706527	0.943123	1.19195	0.592042	0.635531	0.582287
P0C037	Pyrimidine/purine nucleoside phosphorylase OS=Escherichia coli (strain K12) OX=83333 GN=ppnP PE=1 SV=1	ppnP	10.234	23.4	14	2	2	2	3	2	2	3	2	2	2	1	1	2	2	2	2	1	1	2	2	2	2	1	1	2	2	2	658540	610710	576760	1225100	1228000	1479000	0.683829	0.634162	0.598909	1.27215	1.27516	1.5358	0.92737	0.875816	1.86033	1.86473	2.24588
P0C054	Small heat shock protein IbpA OS=Escherichia coli (strain K12) OX=83333 GN=ibpA PE=1 SV=1	ibpA	15.774	15.3	21	3	3	3	4	4	3	4	3	3	3	3	2	3	2	2	3	3	2	3	2	2	3	3	2	3	2	2	225450	190900	240970	186900	196270	205660	1.0855	0.919151	1.16023	0.899892	0.945007	0.990218	0.846751	1.06884	0.829009	0.87057	0.91222
P0C066	Membrane-bound lytic murein transglycosylase C OS=Escherichia coli (strain K12) OX=83333 GN=mltC PE=1 SV=1	mltC	40.112	24.2	26	6	6	6	5	4	5	5	4	3	6	6	6	5	5	4	6	6	6	5	5	4	6	6	6	5	5	4	276910	275760	272920	214880	204470	213370	1.13931	1.13457	1.12289	0.884092	0.841261	0.877879	0.995847	0.985591	0.775992	0.738399	0.770539
P0C077	mRNA interferase toxin RelE OS=Escherichia coli (strain K12) OX=83333 GN=relE PE=1 SV=1	relE	11.225	29.5	15	4	4	4	2	3	2	2	3	3	3	4	2	4	4	4	3	4	2	4	4	4	3	4	2	4	4	4	38633	29998	37143	60525	64899	72614	0.762965	0.592432	0.733539	1.19531	1.28169	1.43406	0.776486	0.961432	1.56667	1.67989	1.87958
P0C079	Antitoxin RelB OS=Escherichia coli (strain K12) OX=83333 GN=relB PE=1 SV=1	relB	9.0714	46.8	17	3	3	3	3	3	3	2	3	3	3	3	3	3	3	3	3	3	3	3	3	3	3	3	3	3	3	3	164230	173300	142090	172720	203100	212050	0.923081	0.974061	0.79864	0.970801	1.14156	1.19186	1.05523	0.865189	1.0517	1.23668	1.29118
P0C093	Nucleoid occlusion factor SlmA OS=Escherichia coli (strain K12) OX=83333 GN=slmA PE=1 SV=1	slmA	22.836	29.8	46	7	7	7	9	6	7	7	9	8	7	6	6	7	7	7	7	6	6	7	7	7	7	6	6	7	7	7	343150	291510	358530	402330	463870	443300	0.894128	0.759572	0.934203	1.04833	1.20868	1.15508	0.849512	1.04482	1.17246	1.3518	1.29185
P0C0K3	Stress response kinase A OS=Escherichia coli (strain K12) OX=83333 GN=srkA PE=1 SV=1	srkA	38.12	34.1	44	10	10	10	6	6	4	8	9	11	7	8	9	8	9	9	7	8	9	8	9	9	7	8	9	8	9	9	58545	55610	51864	79126	81085	82660	0.859082	0.816014	0.761046	1.16108	1.18983	1.21294	0.949868	0.885883	1.35154	1.385	1.41191
P0C0L2	Peroxiredoxin OsmC OS=Escherichia coli (strain K12) OX=83333 GN=osmC PE=1 SV=2	osmC	15.088	54.5	32	6	6	6	5	5	6	6	5	5	5	6	6	5	5	5	5	6	6	5	5	5	5	6	6	5	5	5	296360	303710	280570	1459700	1415900	1416800	0.343736	0.352261	0.325422	1.69305	1.64225	1.64329	1.0248	0.94672	4.92543	4.77764	4.78067
P0C0L7	Proline/betaine transporter OS=Escherichia coli (strain K12) OX=83333 GN=proP PE=1 SV=1	proP	54.845	19.6	59	9	9	9	8	8	8	11	13	11	6	7	5	9	9	9	6	7	5	9	9	9	6	7	5	9	9	9	337890	305230	314220	1380400	1367600	1344700	0.40145	0.362647	0.373328	1.64007	1.62486	1.59765	0.903341	0.929948	4.08535	4.04747	3.9797
P0C0L9	Protein IscX OS=Escherichia coli (strain K12) OX=83333 GN=iscX PE=1 SV=1	iscX	7.7315	60.6	12	2	2	2	2	2	2	2	2	2	2	2	2	2	2	2	2	2	2	2	2	2	2	2	2	2	2	2	646050	694250	609610	1045700	765310	940680	0.824464	0.885975	0.777961	1.33448	0.976659	1.20046	1.07461	0.943596	1.61861	1.1846	1.45605
P0C0R7	Ribosomal RNA large subunit methyltransferase E OS=Escherichia coli (strain K12) OX=83333 GN=rlmE PE=1 SV=1	rlmE	23.335	48.8	38	7	7	7	5	5	7	9	6	6	7	7	7	7	7	7	7	7	7	7	7	7	7	7	7	7	7	7	366750	388050	407670	418000	389890	406170	0.92593	0.979706	1.02924	1.05532	0.984351	1.02545	1.05808	1.11157	1.13974	1.06309	1.10748
P0C0S1	Small-conductance mechanosensitive channel OS=Escherichia coli (strain K12) OX=83333 GN=mscS PE=1 SV=1	mscS	30.896	43	50	11	11	11	5	3	2	17	11	12	6	4	5	11	11	10	6	4	5	11	11	10	6	4	5	11	11	10	560600	553640	641880	3837300	3434500	2694700	0.286932	0.28337	0.328534	1.96405	1.75788	1.37923	0.987585	1.14499	6.84499	6.12647	4.80681
P0C0T5	Penicillin-insensitive murein endopeptidase OS=Escherichia coli (strain K12) OX=83333 GN=mepA PE=1 SV=1	mepA	30.136	35.4	43	9	9	9	7	6	8	7	8	7	7	8	7	8	9	9	7	8	7	8	9	9	7	8	7	8	9	9	104690	94819	114020	109610	88624	98760	1.02886	0.931847	1.12055	1.07721	0.870965	0.970578	0.905712	1.08912	1.047	0.846537	0.943357
P0C0U4	Ribosomal protein S6--L-glutamate ligase OS=Escherichia coli (strain K12) OX=83333 GN=rimK PE=1 SV=1	rimK	32.436	14.3	10	4	4	4	0	0	1	3	3	3	3	2	1	4	4	4	3	2	1	4	4	4	3	2	1	4	4	4	8831.7	12353	0	24187	28637	24188	0.449694	0.628993		1.23156	1.45814	1.23161	1.39871		2.73866	3.24252	2.73877
P0C0V0	Periplasmic serine endoprotease DegP OS=Escherichia coli (strain K12) OX=83333 GN=degP PE=1 SV=1	degP	49.354	44.1	123	18	17	18	17	19	21	20	24	22	15	15	17	16	18	17	15	15	17	16	17	17	15	15	17	16	18	17	791590	819460	740420	796570	796670	810100	0.998892	1.03406	0.934321	1.00518	1.0053	1.02225	1.03521	0.935358	1.00629	1.00642	1.02338
P0C7L2	3-oxoadipyl-CoA/3-oxo-5,6-dehydrosuberyl-CoA thiolase OS=Escherichia coli (strain K12) OX=83333 GN=paaJ PE=1 SV=1	paaJ	42.276	11.7	5	4	4	4	0	0	0	1	0	4	1	0	1	2	2	4	1	0	1	2	2	4	1	0	1	2	2	4	0	0	0	21262	15854	22077				1.07759	0.803507	1.1189
P0C960	Endo-type membrane-bound lytic murein transglycosylase A OS=Escherichia coli (strain K12) OX=83333 GN=emtA PE=1 SV=1	emtA	22.226	30.5	19	4	4	4	4	3	2	3	3	4	3	3	2	3	3	4	3	3	2	3	3	4	3	3	2	3	3	4	154660	145500	134470	168950	214110	223500	0.891249	0.838464	0.774902	0.973598	1.23384	1.28795	0.940773	0.869456	1.0924	1.38439	1.44511
P0CB39	Phosphoethanolamine transferase EptC OS=Escherichia coli (strain K12) OX=83333 GN=eptC PE=1 SV=1	eptC	66.609	51.3	110	25	25	25	21	19	19	16	17	18	22	21	20	19	20	20	22	21	20	19	20	20	22	21	20	19	20	20	689440	676980	694610	426960	421360	421080	1.24207	1.21963	1.25139	0.769198	0.759109	0.758605	0.981927	1.0075	0.619285	0.611163	0.610757
P0CE48	Elongation factor Tu 2 OS=Escherichia coli (strain K12) OX=83333 GN=tufB PE=1 SV=1	tufB	43.313	90.4	817	35	35	35	145	135	164	109	135	129	32	29	35	29	32	30	32	29	35	29	32	30	32	29	35	29	32	30	32766000	34007000	36068000	21155000	22383000	21615000	1.17026	1.21458	1.28819	0.755563	0.799421	0.771992	1.03787	1.10078	0.645639	0.683117	0.659678
P0CF45	Transposase InsC for insertion element IS2K OS=Escherichia coli (strain K12) OX=83333 GN=insC6 PE=3 SV=1	insC6	13.451	40.5	6	3	3	3	1	1	3	0	1	0	2	2	3	3	3	2	2	2	3	3	3	2	2	2	3	3	3	2	32332	34284	35051	32556	34928	36246	0.944473	1.00149	1.0239	0.951017	1.02031	1.05881	1.06037	1.0841	1.00693	1.08029	1.12106
P0CF93	Putative transposase InsL for insertion sequence element IS186C OS=Escherichia coli (strain K12) OX=83333 GN=insL3 PE=3 SV=1	insL3	40.908	9.5	5	3	3	3	1	0	1	2	1	0	2	1	2	3	2	2	2	1	2	3	2	2	2	1	2	3	2	2	41209	0	41012	24576	0	0	1.15759		1.15205	0.690356				0.995219	0.596375
P0CG19	Truncated inactive ribonuclease PH OS=Escherichia coli (strain K12) OX=83333 GN=rph PE=1 SV=1	rph	24.425	35.1	39	6	6	6	8	6	7	8	4	6	6	5	6	5	4	6	6	5	6	5	4	6	6	5	6	5	4	6	830510	885620	833020	599020	543030	623310	1.15495	1.23159	1.15844	0.833031	0.755168	0.86681	1.06636	1.00302	0.721268	0.653851	0.750515
P0CK95	Putative lipoprotein AcfD homolog OS=Escherichia coli (strain K12) OX=83333 GN=yghJ PE=3 SV=1	yghJ	167.24	14.3	45	16	16	16	5	3	4	9	11	13	10	6	9	13	14	15	10	6	9	13	14	15	10	6	9	13	14	15	27113	24051	26092	55350	57353	59420	0.652332	0.578661	0.627767	1.33171	1.3799	1.42963	0.887065	0.962343	2.04146	2.11533	2.19157
P0DM85	Clamp-binding protein CrfC OS=Escherichia coli (strain K12) OX=83333 GN=crfC PE=1 SV=1	crfC	84.37	22.5	62	14	14	14	10	12	12	12	9	7	12	11	13	13	11	12	12	11	13	13	11	12	12	11	13	13	11	12	78908	74688	77202	46579	48654	46060	1.2724	1.20435	1.24489	0.75109	0.78455	0.742722	0.94652	0.97838	0.590295	0.616591	0.583718
P0DMC5	Sensor histidine kinase RcsC OS=Escherichia coli (strain K12) OX=83333 GN=rcsC PE=1 SV=1	rcsC	106.51	35.6	93	24	24	24	11	11	14	20	18	19	16	17	20	21	21	22	16	17	20	21	21	22	16	17	20	21	21	22	316510	338220	294770	451980	458410	480050	0.811585	0.867253	0.75584	1.15895	1.17544	1.23093	1.06859	0.931313	1.42801	1.44833	1.5167
P0DMC7	Transcriptional regulatory protein RcsB OS=Escherichia coli (strain K12) OX=83333 GN=rcsB PE=1 SV=1	rcsB	23.67	50.5	74	9	9	9	13	12	11	12	13	13	9	9	9	8	9	9	9	9	9	8	9	9	9	9	9	8	9	9	652830	685330	657360	541540	562400	603950	1.05767	1.11032	1.06501	0.877364	0.91116	0.978477	1.04978	1.00694	0.829527	0.86148	0.925126
P0DP89	Putative acetolactate synthase isozyme 2 large subunit OS=Escherichia coli (strain K12) OX=83333 GN=ilvG PE=5 SV=1	ilvG	34.506	55	108	9	9	9	12	12	16	21	23	24	8	9	9	9	9	9	8	9	9	9	9	9	8	9	9	9	9	9	2968200	3361500	3464400	7139600	6938300	6640400	0.583671	0.66101	0.681244	1.40394	1.36436	1.30578	1.1325	1.16717	2.40536	2.33754	2.23718
P0DTT0	50S ribosomal subunit assembly factor BipA OS=Escherichia coli (strain K12) OX=83333 GN=bipA PE=1 SV=1	bipA	67.355	42.8	191	23	23	23	34	32	32	30	31	32	22	23	23	22	22	23	22	23	23	22	22	23	22	23	23	22	22	23	2753300	2608400	2938900	1603500	1657900	1683300	1.24722	1.18158	1.33129	0.726371	0.751014	0.76252	0.947372	1.06741	0.582392	0.60215	0.611375
P10100	Endolytic peptidoglycan transglycosylase RlpA OS=Escherichia coli (strain K12) OX=83333 GN=rlpA PE=1 SV=1	rlpA	37.528	37.3	44	8	8	8	6	7	7	8	9	7	6	7	7	6	8	7	6	7	7	6	8	7	6	7	7	6	8	7	667530	631630	622210	951670	931100	892840	0.852714	0.806855	0.794821	1.21568	1.1894	1.14053	0.94622	0.932108	1.42566	1.39484	1.33753
P10121	Signal recognition particle receptor FtsY OS=Escherichia coli (strain K12) OX=83333 GN=ftsY PE=1 SV=1	ftsY	54.513	55.9	127	22	22	22	21	22	23	20	22	19	20	20	21	21	21	21	20	20	21	21	21	21	20	20	21	21	21	21	1142500	1105000	1064000	1178700	1200900	1167600	0.999461	0.966655	0.930789	1.03113	1.05055	1.02142	0.967177	0.931291	1.03168	1.05112	1.02197
P10151	HTH-type transcriptional regulator LeuO OS=Escherichia coli (strain K12) OX=83333 GN=leuO PE=1 SV=3	leuO	35.694	3.8	3	1	1	1	0	0	0	1	1	1	0	0	0	1	1	1	0	0	0	1	1	1	0	0	0	1	1	1	0	0	0	0	0	0
P10346	Glutamine transport ATP-binding protein GlnQ OS=Escherichia coli (strain K12) OX=83333 GN=glnQ PE=1 SV=1	glnQ	26.731	37.9	49	6	6	6	8	7	7	9	9	9	5	5	5	5	6	5	5	5	5	5	6	5	5	5	5	5	6	5	714910	698870	751210	619770	504560	533580	1.12204	1.09687	1.17902	0.972722	0.791901	0.837448	0.977564	1.05078	0.86692	0.705767	0.74636
P10371	1-(5-phosphoribosyl)-5-[(5-phosphoribosylamino)methylideneamino] imidazole-4-carboxamide isomerase OS=Escherichia coli (strain K12) OX=83333 GN=hisA PE=3 SV=2	hisA	26.032	63.7	78	12	12	12	13	13	11	11	14	16	9	10	10	9	11	10	9	10	10	9	11	10	9	10	10	9	11	10	1759400	1796900	1606000	2782600	2680700	2673700	0.793756	0.810674	0.724549	1.25537	1.2094	1.20624	1.02131	0.912811	1.58156	1.52364	1.51967
P10378	Enterobactin synthase component E OS=Escherichia coli (strain K12) OX=83333 GN=entE PE=1 SV=3	entE	59.111	36.9	56	13	13	13	11	13	12	6	8	6	11	12	12	10	9	7	11	12	12	10	9	7	11	12	12	10	9	7	377170	332630	379230	140560	124180	126650	1.52863	1.34812	1.53698	0.569676	0.50329	0.5133	0.88191	1.00546	0.37267	0.329241	0.33579
P10384	Long-chain fatty acid transport protein OS=Escherichia coli (strain K12) OX=83333 GN=fadL PE=1 SV=5	fadL	48.541	29.8	46	9	9	9	10	8	9	6	6	7	9	8	8	7	7	8	9	8	8	7	7	8	9	8	8	7	7	8	780460	794540	734500	274000	248300	257030	1.51603	1.54338	1.42675	0.53224	0.482319	0.499276	1.01804	0.941112	0.351075	0.318146	0.329331
P10408	Protein translocase subunit SecA OS=Escherichia coli (strain K12) OX=83333 GN=secA PE=1 SV=2	secA	102.02	61	334	47	47	47	55	49	56	56	64	54	42	39	43	40	45	41	42	39	43	40	45	41	42	39	43	40	45	41	1339800	1311300	1366300	1127500	1153500	1149000	1.07941	1.05645	1.10076	0.908371	0.929318	0.925692	0.978728	1.01978	0.841544	0.860949	0.857591
P10423	Alkaline phosphatase isozyme conversion protein OS=Escherichia coli (strain K12) OX=83333 GN=iap PE=3 SV=1	iap	37.92	29.3	22	8	8	8	3	3	2	5	4	5	8	6	5	7	6	8	8	6	5	7	6	8	8	6	5	7	6	8	48002	38814	36543	67140	56417	68927	0.911883	0.737341	0.694199	1.27544	1.07174	1.30939	0.808591	0.761281	1.39869	1.17531	1.43592
P10441	Lipid-A-disaccharide synthase OS=Escherichia coli (strain K12) OX=83333 GN=lpxB PE=1 SV=2	lpxB	42.382	44.5	58	11	11	11	10	7	10	12	10	9	8	5	8	10	9	11	8	5	8	10	9	11	8	5	8	10	9	11	122220	125970	133680	166970	150990	171390	0.841716	0.867542	0.92064	1.1499	1.03985	1.18034	1.03068	1.09377	1.36614	1.2354	1.40231
P10442	Ribonuclease HII OS=Escherichia coli (strain K12) OX=83333 GN=rnhB PE=1 SV=2	rnhB	21.526	60.6	35	8	8	8	8	5	7	5	7	3	8	7	8	7	7	7	8	7	8	7	7	7	8	7	8	7	7	7	85827	77366	84399	72562	66479	64085	1.14254	1.0299	1.12353	0.965952	0.884975	0.853105	0.901418	0.983362	0.845445	0.77457	0.746676
P10443	DNA polymerase III subunit alpha OS=Escherichia coli (strain K12) OX=83333 GN=dnaE PE=1 SV=1	dnaE	129.9	30.2	90	25	25	25	14	16	16	14	16	14	20	21	21	19	19	21	20	21	21	19	19	21	20	21	21	19	19	21	481920	489190	435870	394400	389060	437850	1.10015	1.11675	0.995027	0.900357	0.888167	0.999547	1.01509	0.904445	0.818393	0.807312	0.908553
P10902	L-aspartate oxidase OS=Escherichia coli (strain K12) OX=83333 GN=nadB PE=1 SV=4	nadB	60.337	46.7	103	16	16	16	18	16	16	19	17	17	14	14	15	15	14	15	14	14	15	15	14	15	14	14	15	15	14	15	232100	218590	209150	111630	113720	123040	1.38123	1.30083	1.24466	0.664313	0.67675	0.732214	0.941792	0.90112	0.480956	0.489961	0.530116
P10907	sn-glycerol-3-phosphate import ATP-binding protein UgpC OS=Escherichia coli (strain K12) OX=83333 GN=ugpC PE=1 SV=3	ugpC	39.523	2.2	4	1	1	1	1	1	1	0	0	1	1	1	1	1	1	1	1	1	1	1	1	1	1	1	1	1	1	1	0	0	0	0	0	0
P10908	Glycerophosphodiester phosphodiesterase, cytoplasmic OS=Escherichia coli (strain K12) OX=83333 GN=ugpQ PE=1 SV=1	ugpQ	27.409	32	37	6	6	6	6	4	5	8	6	8	6	6	6	6	6	6	6	6	6	6	6	6	6	6	6	6	6	6	115160	74083	97942	172330	167690	178190	0.857914	0.551901	0.729644	1.28382	1.24925	1.32747	0.643305	0.850486	1.49644	1.45615	1.54733
P11072	Cell death peptidase OS=Escherichia coli (strain K12) OX=83333 GN=lit PE=3 SV=2	lit	33.762	13.1	10	3	3	3	1	1	0	2	3	3	2	1	2	3	3	3	2	1	2	3	3	3	2	1	2	3	3	3	47633	0	41100	36178	31545	35822	1.23865		1.06877	0.940773	0.820297	0.931516		0.862847	0.759515	0.662251	0.752042
P11446	N-acetyl-gamma-glutamyl-phosphate reductase OS=Escherichia coli (strain K12) OX=83333 GN=argC PE=1 SV=1	argC	35.952	37.4	73	9	9	9	12	13	12	12	11	13	9	9	9	9	9	9	9	9	9	9	9	9	9	9	9	9	9	9	1513700	1389800	1625600	430340	456510	482140	1.53985	1.41381	1.65369	0.437776	0.464398	0.490471	0.918148	1.07392	0.284297	0.301586	0.318518
P11447	Argininosuccinate lyase OS=Escherichia coli (strain K12) OX=83333 GN=argH PE=1 SV=3	argH	50.318	68.7	199	29	29	29	39	36	41	28	27	28	26	27	28	25	23	27	26	27	28	25	23	27	26	27	28	25	23	27	3135800	3289200	3103400	893260	916920	961330	1.52967	1.6045	1.51386	0.43574	0.447281	0.468945	1.04892	0.989668	0.284859	0.292404	0.306566
P11454	Enterobactin synthase component F OS=Escherichia coli (strain K12) OX=83333 GN=entF PE=1 SV=3	entF	141.99	37.2	187	35	35	35	32	33	34	31	29	28	31	33	35	31	30	31	31	33	35	31	30	31	31	33	35	31	30	31	433500	423240	417640	290660	237820	280860	1.24825	1.21871	1.20258	0.836945	0.684795	0.808727	0.976332	0.963414	0.670496	0.548604	0.647889
P11458	Quinolinate synthase A OS=Escherichia coli (strain K12) OX=83333 GN=nadA PE=1 SV=3	nadA	38.24	33.1	42	7	7	7	8	8	10	4	5	7	7	7	7	6	6	7	7	7	7	6	6	7	7	7	7	6	6	7	370650	362480	388800	111390	119670	136100	1.49346	1.46054	1.56659	0.448824	0.482187	0.548389	0.977958	1.04897	0.300526	0.322865	0.367193
P11557	Cell division protein DamX OS=Escherichia coli (strain K12) OX=83333 GN=damX PE=1 SV=2	damX	46.161	50.5	117	18	18	18	20	17	19	20	20	21	16	15	17	17	17	16	16	15	17	17	17	16	16	15	17	17	17	16	1394900	1483700	1293800	1678600	1650000	1668800	0.912713	0.970817	0.846562	1.09834	1.07963	1.09193	1.06366	0.927522	1.20338	1.18288	1.19636
P11875	Arginine--tRNA ligase OS=Escherichia coli (strain K12) OX=83333 GN=argS PE=1 SV=1	argS	64.682	59.4	196	30	30	30	31	28	36	31	37	33	29	25	30	27	29	27	29	25	30	27	29	27	29	25	30	27	29	27	807940	801370	797650	620010	648250	632380	1.12537	1.11622	1.11104	0.863604	0.902939	0.880834	0.991868	0.987264	0.767396	0.802349	0.782707
P11880	UDP-N-acetylmuramoyl-tripeptide--D-alanyl-D-alanine ligase OS=Escherichia coli (strain K12) OX=83333 GN=murF PE=1 SV=2	murF	47.447	32.7	57	11	11	11	9	10	9	9	10	10	10	9	9	9	10	10	10	9	9	9	10	10	10	9	9	9	10	10	259020	243870	292800	440250	434490	431610	0.739339	0.696095	0.83576	1.25664	1.2402	1.23197	0.94151	1.13041	1.69968	1.67744	1.66632
P12008	Chorismate synthase OS=Escherichia coli (strain K12) OX=83333 GN=aroC PE=1 SV=4	aroC	39.137	38.8	83	12	12	12	13	12	14	15	14	15	11	12	12	12	12	12	11	12	12	12	12	12	11	12	12	12	12	12	782400	755360	667620	790040	793900	864660	1.00869	0.973825	0.860708	1.01853	1.02351	1.11474	0.96544	0.853298	1.00976	1.0147	1.10514
P12281	Molybdopterin molybdenumtransferase OS=Escherichia coli (strain K12) OX=83333 GN=moeA PE=1 SV=1	moeA	44.067	49.1	56	12	12	12	8	6	8	10	11	13	9	9	9	11	10	10	9	9	9	11	10	10	9	9	9	11	10	10	351390	262510	309680	542270	486240	538960	0.846366	0.632288	0.745902	1.30612	1.17117	1.29815	0.747062	0.8813	1.54321	1.38376	1.53379
P12282	Molybdopterin-synthase adenylyltransferase OS=Escherichia coli (strain K12) OX=83333 GN=moeB PE=1 SV=1	moeB	26.719	22.9	19	5	5	5	2	3	3	4	3	4	4	5	4	5	5	5	4	5	4	5	5	5	4	5	4	5	5	5	79357	67604	80098	112420	116160	117690	0.830487	0.707489	0.838241	1.1765	1.21564	1.23165	0.851897	1.00934	1.41664	1.46377	1.48304
P12295	Uracil-DNA glycosylase OS=Escherichia coli (strain K12) OX=83333 GN=ung PE=1 SV=2	ung	25.693	66.8	98	13	13	13	15	16	13	18	17	19	13	13	11	13	12	13	13	13	11	13	12	13	13	13	11	13	12	13	236410	205550	206340	355120	371440	380010	0.808299	0.702787	0.705488	1.21418	1.26997	1.29928	0.869464	0.872806	1.50214	1.57117	1.60742
P12758	Uridine phosphorylase OS=Escherichia coli (strain K12) OX=83333 GN=udp PE=1 SV=3	udp	27.159	68.4	83	10	10	10	11	8	11	18	19	16	9	8	9	10	10	10	9	8	9	10	10	10	9	8	9	10	10	10	554790	579430	605050	1743500	1708700	1643700	0.487002	0.508631	0.531121	1.53047	1.49992	1.44286	1.04441	1.09059	3.14263	3.0799	2.96274
P12994	UPF0098 protein YbhB OS=Escherichia coli (strain K12) OX=83333 GN=ybhB PE=1 SV=2	ybhB	17.085	36.7	14	5	5	5	2	1	3	3	2	3	2	1	3	3	4	4	2	1	3	3	4	4	2	1	3	3	4	4	237600	0	223200	322870	279560	288100	0.879134		0.825853	1.19464	1.03439	1.06599		0.939394	1.35888	1.1766	1.21254
P12995	Adenosylmethionine-8-amino-7-oxononanoate aminotransferase OS=Escherichia coli (strain K12) OX=83333 GN=bioA PE=1 SV=2	bioA	47.335	46.9	83	13	13	13	14	12	15	13	14	15	12	12	13	12	13	13	12	12	13	12	13	13	12	12	13	12	13	13	93806	84941	80478	93027	80719	90668	1.07486	0.973277	0.922139	1.06593	0.924901	1.0389	0.905496	0.85792	0.991696	0.860489	0.966548
P12996	Biotin synthase OS=Escherichia coli (strain K12) OX=83333 GN=bioB PE=1 SV=2	bioB	38.648	68.5	78	15	15	15	16	15	16	10	10	11	13	14	14	12	11	11	13	14	14	12	11	11	13	14	14	12	11	11	746530	767290	675220	290010	265380	298840	1.47183	1.51276	1.33124	0.571773	0.523214	0.589182	1.02781	0.904478	0.388477	0.355485	0.400305
P12998	8-amino-7-oxononanoate synthase OS=Escherichia coli (strain K12) OX=83333 GN=bioF PE=1 SV=1	bioF	41.594	28.1	43	8	8	8	7	4	6	10	8	8	6	7	6	8	7	8	6	7	6	8	7	8	6	7	6	8	7	8	77097	56703	83682	93097	83535	93804	0.948073	0.697285	1.02905	1.14483	1.02724	1.15352	0.735476	1.08541	1.20753	1.08351	1.2167
P12999	Malonyl-[acyl-carrier protein] O-methyltransferase OS=Escherichia coli (strain K12) OX=83333 GN=bioC PE=1 SV=2	bioC	28.276	27.5	14	5	5	5	5	1	5	1	1	1	5	4	4	2	3	3	5	4	4	2	3	3	5	4	4	2	3	3	19575	11094	20317	9377.4	8480.6	8062.2	1.52719	0.865522	1.58507	0.731598	0.661632	0.62899	0.566743	1.03791	0.47905	0.433236	0.411862
P13000	ATP-dependent dethiobiotin synthetase BioD 1 OS=Escherichia coli (strain K12) OX=83333 GN=bioD1 PE=1 SV=3	bioD1	24.139	60.4	45	7	7	7	6	7	7	9	9	7	4	5	7	6	6	6	4	5	7	6	6	6	4	5	7	6	6	6	194720	239180	191080	413420	385340	438790	0.627276	0.7705	0.61555	1.3318	1.24134	1.41353	1.22833	0.981306	2.12315	1.97894	2.25344
P13001	Pimeloyl-[acyl-carrier protein] methyl ester esterase OS=Escherichia coli (strain K12) OX=83333 GN=bioH PE=1 SV=1	bioH	28.505	37.9	30	6	6	6	4	3	4	8	4	7	5	5	6	6	5	6	5	5	6	6	5	6	5	5	6	6	5	6	93150	90537	85371	162140	149290	167450	0.747254	0.726293	0.684851	1.3007	1.19761	1.34329	0.971948	0.91649	1.74063	1.60268	1.79764
P13009	Methionine synthase OS=Escherichia coli (strain K12) OX=83333 GN=metH PE=1 SV=5	metH	136	54	330	51	51	51	51	52	50	59	61	57	43	43	45	47	48	48	43	43	45	47	48	48	43	43	45	47	48	48	1453200	1400600	1349700	1392300	1426400	1460400	1.02789	0.990687	0.954684	0.984816	1.00894	1.03299	0.963804	0.928778	0.958092	0.981558	1.00495
[truncated: 1,197 more rows]
[truncated: 12 more columns]
