# Supplementary material for: Integrated control of bacterial growth and stress response by (p)ppGpp in Escherichia coli: A seesaw fashion
Source: iScience. 2024 Jan 9;27(2):108818. doi: 10.1016/j.isci.2024.108818 (PMC10828813; doi:10.1016/j.isci.2024.108818)
Supplement: Table S7. The absolute abundance of each individual protein in XA00994LQ project with the information of iBAQ intensity, related to Figure 4 — Maxquant raw data gives the information of iBAQ intensity, which is a proxy of the copy number of each protein. We then use the iBAQ intensity of each protein to multiply its molecular weight (MW) to obtain the iBAQ mass. The proteome fraction of each protein (or a protein function sector) is obtained by normalizing its value by the sum of the whole proteome. [file mmc8.xlsx]

## Sheet: Table S7
Majority protein IDs	Protein names	Gene names	Mol. weight [kDa]	iBAQ A1	iBAQ A2	iBAQ A3	iBAQ D1	iBAQ D2	iBAQ D3	iBAQ mass A1	iBAQ mass A2	iBAQ mass A3	iBAQ mass D1	iBAQ mass D2	iBAQ mass D3
P67662	HTH-type transcriptional activator AaeR	aaeR	34.516	2343.2	2339.8	1616.1	10707	9290.7	12070	80877.9	80760.5	55781.3	369563	320678	416608
P31119	Bifunctional protein Aas;2-acylglycerophosphoethanolamine acyltransferase;Acyl-[acyl-carrier-protein] synthetase	aas	80.699	17758	19522	21131	40813	38362	41009	1.43305e+06	1.57541e+06	1.70525e+06	3.29357e+06	3.09578e+06	3.30939e+06
P0A8P1	Leucyl/phenylalanyl-tRNA--protein transferase	aat	26.618	1235.2	1153.8	1296.2	1186.5	1202.7	1285.7	32878.6	30711.8	34502.3	31582.3	32013.5	34222.8
P0ABD5	Acetyl-coenzyme A carboxylase carboxyl transferase subunit alpha	accA	35.241	767400	653240	690910	691210	679000	728170	2.70439e+07	2.30208e+07	2.43484e+07	2.43589e+07	23928639	2.56614e+07
P0ABD8	Biotin carboxyl carrier protein of acetyl-CoA carboxylase	accB	16.687	218720	189260	177020	181280	169370	209060	3.64978e+06	3.15818e+06	2.95393e+06	3.02502e+06	2.82628e+06	3.48858e+06
P24182	Biotin carboxylase	accC	49.32	914870	800300	787790	769980	767420	813260	4.51214e+07	39470796	3.88538e+07	3.79754e+07	3.78492e+07	4.011e+07
P0A9Q5	Acetyl-coenzyme A carboxylase carboxyl transferase subunit beta	accD	33.322	378390	377780	455860	409970	413910	431080	1.26087e+07	1.25884e+07	1.51902e+07	1.3661e+07	1.37923e+07	1.43644e+07
P0A9G6	Isocitrate lyase	aceA	47.521	204400	178900	179600	948930	839040	1260600	9.71329e+06	8.50151e+06	8.53477e+06	4.50941e+07	3.9872e+07	5.9905e+07
P08997	Malate synthase A	aceB	60.273	130240	117770	125510	216760	211090	333680	7.84996e+06	7.09835e+06	7.56486e+06	1.30648e+07	1.2723e+07	2.01119e+07
P0AFG8	Pyruvate dehydrogenase E1 component	aceE	99.667	1376800	1334600	1490600	1268100	1276700	1322600	1.37222e+08	1.33016e+08	1.48564e+08	1.26388e+08	1.27245e+08	1.3182e+08
P06959	Dihydrolipoyllysine-residue acetyltransferase component of pyruvate dehydrogenase complex	aceF	66.095	1247100	1197600	1325600	1107300	1127800	1169300	8.24271e+07	79155372	87615532	7.3187e+07	74541941	7.72849e+07
P0A6A3	Acetate kinase	ackA	43.29	676180	599840	590190	616120	520290	625150	2.92718e+07	2.59671e+07	2.55493e+07	2.66718e+07	2.25234e+07	2.70627e+07
P25516	Aconitate hydratase A	acnA	97.676	93946	84237	85622	165250	169970	178760	9.17627e+06	8.22793e+06	8.36321e+06	16140959	1.6602e+07	1.74606e+07
P36683	Aconitate hydratase B	acnB	93.497	2379200	2170400	2285500	3029900	3070600	3179900	2.22448e+08	2.02926e+08	2.13687e+08	2.83287e+08	2.87092e+08	2.97311e+08
P21515	Acyl carrier protein phosphodiesterase	acpH	22.961	8610.4	2438	751.84	790.83	5183	4127.4	197703	55978.9	17263	18158.2	119007	94769.2
P0A6A8	Acyl carrier protein	acpP	8.6394	4789400	4117500	4752900	2946400	2747600	2945200	4.13775e+07	3.55727e+07	4.10622e+07	2.54551e+07	2.37376e+07	2.54448e+07
P24224	Holo-[acyl-carrier-protein] synthase	acpS	14.052	4502.8	1540.3	2749.9	2700.7	1379.9	2569.3	63273.3	21644.3	38641.6	37950.2	19390.4	36103.8
P37623	4-phosphopantetheinyl transferase AcpT	acpT	21.768	14303	9610.6	14342	19992	22625	25712	311348	209204	312197	435186	492501	559699
P0AE06	Multidrug efflux pump subunit AcrA	acrA	42.196	710560	566990	687080	851750	896460	889140	2.99828e+07	2.39247e+07	2.8992e+07	35940443	3.7827e+07	3.75182e+07
P31224	Multidrug efflux pump subunit AcrB	acrB	113.57	183270	153610	176290	226010	214950	251640	2.0814e+07	1.74455e+07	2.00213e+07	2.5668e+07	2.44119e+07	2.85788e+07
P24177	Probable aminoglycoside efflux pump	acrD	113.05	736.01	466.69	688.85	648.16	736.58	972.3	83205.9	52759.3	77874.5	73274.5	83270.4	109919
P0ACS9	HTH-type transcriptional regulator AcrR	acrR	24.766	10692	8264.4	9842.3	10666	10668	12123	264798	204676	243754	264154	264204	300238
P27550	Acetyl-coenzyme A synthetase	acs	72.093	247860	214060	239950	75480	71663	76196	1.7869e+07	1.54322e+07	1.72987e+07	5.44158e+06	5.1664e+06	5.4932e+06
P32705	Cation/acetate symporter ActP	actP	59.196	12026	7981.7	9904.9	4381.8	1259	1210.5	711891	472485	586330	259385	74527.8	71656.8
P26646	Probable acrylyl-CoA reductase AcuI	acuI	34.723	83506	75549	94910	185480	156530	186050	2.89958e+06	2.62329e+06	3.29556e+06	6.44042e+06	5.43519e+06	6.46021e+06
P22333	Adenosine deaminase	add	36.397	71561	53812	69861	354720	311170	340140	2.60461e+06	1.9586e+06	2.54273e+06	1.29107e+07	1.13257e+07	1.23801e+07
P31441	Adenine deaminase	ade	63.739	13846	12417	14841	6813.2	7387	5577.2	882530	791447	945950	434267	470840	355485
P31466	Adenine permease AdeP	adeP	46.865	97502	73762	105470	28475	35520	35017	4.56943e+06	3.45686e+06	4.94285e+06	1.33448e+06	1.66464e+06	1.64107e+06
P0A9Q7	Aldehyde-alcohol dehydrogenase;Alcohol dehydrogenase;Acetaldehyde dehydrogenase [acetylating];Pyruvate-formate-lyase deactivase	adhE	96.126	1316200	1180800	1325300	1178200	1254700	1255700	1.26521e+08	1.13506e+08	1.27396e+08	1.13256e+08	1.20609e+08	1.20705e+08
P69441	Adenylate kinase	adk	23.586	1139700	1080300	1313900	1284400	1437600	1459200	2.6881e+07	2.548e+07	3.09896e+07	3.02939e+07	3.39072e+07	3.44167e+07
P50466	Aerotaxis receptor	aer	55.065	51562	39636	64924	0	2037.4	0	2.83926e+06	2.18256e+06	3.57504e+06	0	112189	0
P23872	Acetyl esterase	aes	36.034	0	0	0	857.55	1033.9	1255	0	0	0	30901	37255.6	45222.7
P0ACK2	Putative aga operon transcriptional repressor	agaR	29.572	26471	17849	26536	39814	39392	41013	782800	527831	784723	1.17738e+06	1.1649e+06	1.21284e+06
P19926	Glucose-1-phosphatase	agp	45.682	17799	21091	25101	44773	40150	34374	813094	963479	1.14666e+06	2.04532e+06	1.83413e+06	1.57027e+06
P0AE08	Alkyl hydroperoxide reductase subunit C	ahpC	20.761	5632600	4811800	5581900	6948000	7272000	7315100	1.16938e+08	9.98978e+07	1.15886e+08	144247428	150973992	1.51869e+08
P35340	Alkyl hydroperoxide reductase subunit F	ahpF	56.176	409490	365910	367220	464890	462720	480630	2.30035e+07	2.05554e+07	2.0629e+07	2.61157e+07	2.59938e+07	2.69999e+07
P27250	Aldehyde reductase Ahr	ahr	36.501	1112.4	1049.4	1238.7	1608.6	3555.3	2697.5	40603.7	38304.1	45213.8	58715.5	129772	98461.4
P45565	Lipopolysaccharide core heptose(II)-phosphate phosphatase	ais	22.256	0	0	0	4426.4	3686.3	3136.7	0	0	0	98514	82042.3	69810.4
P0A959	Glutamate-pyruvate aminotransferase AlaA	alaA	45.517	111900	94244	118620	76429	77930	76667	5.09335e+06	4.2897e+06	5.39923e+06	3.47882e+06	3.54714e+06	3.48965e+06
P77434	Glutamate-pyruvate aminotransferase AlaC	alaC	46.216	48960	35867	48456	58854	58287	68801	2.26274e+06	1.65763e+06	2.23944e+06	2.72e+06	2.69379e+06	3.17971e+06
P00957	Alanine--tRNA ligase	alaS	96.031	776500	721310	849580	907040	804760	876100	7.45681e+07	6.92681e+07	8.1586e+07	8.7104e+07	7.72819e+07	8.41328e+07
P25553	Lactaldehyde dehydrogenase	aldA	52.272	964480	826320	953070	546400	524320	560270	5.04153e+07	4.31934e+07	4.98189e+07	2.85614e+07	2.74073e+07	2.92864e+07
P77671	Allantoinase	allB	49.601	7535.3	1731.4	0	3467.1	2304.4	2744.3	373758	85879.2	0	171972	114301	136120
P75713	(S)-ureidoglycine aminohydrolase	allE	28.73	6652.9	11796	30297	91150	95377	109560	191138	338899	870433	2.61874e+06	2.74018e+06	3.14766e+06
P0ACN4	HTH-type transcriptional repressor AllR	allR	29.269	118920	103450	108050	172290	171580	190960	3.48067e+06	3.02788e+06	3.16252e+06	5.04276e+06	5.02198e+06	5.58921e+06
P0A6B4	Alanine racemase, biosynthetic	alr	39.152	29313	28181	23361	25146	24107	26822	1.14766e+06	1.10334e+06	914630	984516	943837	1.05013e+06
P39265	D-allose-binding periplasmic protein	alsB	32.91	7241.5	7845.2	7142.8	11043	11520	10790	238318	258186	235070	363425	379123	355099
P42601	Inner membrane protein alx	alx	35.908	3932.1	2949.3	3992.4	1935.4	1838.3	2608.4	141194	105903	143359	69496.3	66009.7	93662.4
P36548	N-acetylmuramoyl-L-alanine amidase AmiA	amiA	31.412	22037	18843	20195	15960	16324	23232	692226	591896	634365	501336	512769	729764
P26365	N-acetylmuramoyl-L-alanine amidase AmiB	amiB	47.985	22117	23698	26714	40397	39174	43180	1.06128e+06	1.13715e+06	1.28187e+06	1.93845e+06	1.87976e+06	2.07199e+06
P63883	N-acetylmuramoyl-L-alanine amidase AmiC	amiC	45.634	20039	17025	24546	27555	28187	25743	914460	776919	1.12013e+06	1.25744e+06	1.28629e+06	1.17476e+06
P75820	N-acetylmuramoyl-L-alanine amidase AmiD	amiD	31.072	3861.5	3849.1	7578.4	12486	11353	15170	119985	119599	235476	387965	352760	471362
P0AE12	AMP nucleosidase	amn	53.994	122010	98165	106970	356020	334150	328390	6.58781e+06	5.30032e+06	5.77574e+06	1.92229e+07	1.80421e+07	1.77311e+07
P00811	Beta-lactamase	ampC	41.555	8411.9	5323.6	5961.8	7857.4	8031.6	7738.6	349557	221222	247743	326514	333753	321578
P13016	1,6-anhydro-N-acetylmuramyl-L-alanine amidase AmpD	ampD	20.536	47207	30107	79829	170210	177510	191060	969443	618277	1.63937e+06	3.49543e+06	3.64535e+06	3.92361e+06
P0AE14	Protein AmpE	ampE	32.122	21652	16203	20727	41497	45092	58888	695506	520473	665793	1.33297e+06	1.44845e+06	1.8916e+06
P0AD70	D-alanyl-D-alanine-carboxypeptidase/endopeptidase AmpH	ampH	41.849	36050	33394	36768	21985	24017	26876	1.50866e+06	1.39751e+06	1.5387e+06	920050	1.00509e+06	1.12473e+06
P26612	Cytoplasmic alpha-amylase	amyA	56.639	6357.2	5146	2977.7	0	78.039	0	360065	291464	168654	0	4420.05	0
P77570	Anhydro-N-acetylmuramic acid kinase	anmK	39.496	27662	19943	27109	62202	61728	59619	1.09254e+06	787669	1.0707e+06	2.45673e+06	2.43801e+06	2.35471e+06
P0A962	L-asparaginase 1	ansA	37.127	149650	141220	156890	77328	82128	99421	5.55606e+06	5.24307e+06	5.82486e+06	2.87096e+06	3.04917e+06	3.6912e+06
P00805	L-asparaginase 2	ansB	36.85	0	178.84	0	1418.6	1889.5	2512.4	0	6590.25	0	52275.4	69628.1	92581.9
P77610	L-asparagine permease	ansP	54.232	2149.3	1930.2	2262.5	0	0	0	116561	104679	122700	0	0	0
P62672	Protein ApaG	apaG	13.867	5974.9	4259.3	2614.6	16002	17784	21476	82853.9	59063.7	36256.7	221900	246611	297808
P05637	Bis(5-nucleosyl)-tetraphosphatase [symmetrical]	apaH	31.296	69926	60230	37323	36827	36320	38624	2.1884e+06	1.88496e+06	1.16806e+06	1.15254e+06	1.13667e+06	1.20878e+06
P0AB85	FAD:protein FMN transferase	apbE	38.548	3065.3	4825.8	2339.5	4018.8	2962.6	3340.4	118161	186025	90183	154917	114202	128766
P0AE22	Class B acid phosphatase	aphA	26.103	18704	21851	19833	43515	45858	43245	488231	570377	517701	1.13587e+06	1.19703e+06	1.12882e+06
P07102	Periplasmic AppA protein;Phosphoanhydride phosphohydrolase;4-phytase	appA	47.056	17845	48303	41097	35132	29952	37860	839714	2.27295e+06	1.93386e+06	1.65317e+06	1.40942e+06	1.78154e+06
P05052	HTH-type transcriptional regulator AppY	appY	28.763	528860	544050	704620	544820	557030	494430	1.52116e+07	1.56485e+07	2.0267e+07	1.56707e+07	1.60219e+07	1.42213e+07
P69503	Adenine phosphoribosyltransferase	apt	19.859	253200	207950	301300	187420	192480	199920	5.0283e+06	4.12968e+06	5.98352e+06	3.72197e+06	3.82246e+06	3.97021e+06
P0A9E0	Arabinose operon regulatory protein	araC	33.384	1309.5	1130.9	1239.7	1373.4	1190.1	1593.8	43716.3	37754	41386.1	45849.6	39730.3	53207.4
P02924	L-arabinose-binding periplasmic protein	araF	35.54	4245	4031.9	3211.1	5050.5	4099.9	5298.2	150867	143294	114122	179495	145710	188298
P0A9Q1	Aerobic respiration control protein ArcA	arcA	27.292	746640	718300	743010	837910	823300	846250	2.03773e+07	1.96038e+07	2.02782e+07	2.28682e+07	2.24695e+07	23095855
P0AEC3	Aerobic respiration control sensor protein ArcB	arcB	87.982	129320	111630	155650	114730	119690	111450	1.13778e+07	9.82143e+06	1.36944e+07	1.00942e+07	1.05306e+07	9.80559e+06
P0A6C5	Amino-acid acetyltransferase	argA	49.195	379600	317860	401250	116280	115910	124310	18674422	1.56371e+07	1.97395e+07	5.72039e+06	5.70219e+06	6.11543e+06
P0A6C8	Acetylglutamate kinase	argB	27.159	928860	791190	855970	317470	320140	335870	2.52269e+07	2.14879e+07	2.32473e+07	8.62217e+06	8.69468e+06	9.12189e+06
P11446	N-acetyl-gamma-glutamyl-phosphate reductase	argC	35.952	512200	435400	551240	165870	173750	180590	1.84146e+07	1.56535e+07	1.98182e+07	5.96336e+06	6246660	6.49257e+06
P18335	Acetylornithine/succinyldiaminopimelate aminotransferase	argD	43.766	2116100	1841300	2044600	1203900	1232100	1395800	9.26132e+07	8.05863e+07	8.9484e+07	5.26899e+07	5.39241e+07	6.10886e+07
P23908	Acetylornithine deacetylase	argE	42.347	547630	482470	536560	340620	337150	361170	2.31905e+07	2.04312e+07	2.27217e+07	1.44242e+07	1.42773e+07	1.52945e+07
P0A6E4	Argininosuccinate synthase	argG	49.898	2850300	2686800	2792800	1110400	1157100	1257300	1.42224e+08	1.34066e+08	1.39355e+08	5.54067e+07	5.7737e+07	6.27368e+07
P11447	Argininosuccinate lyase	argH	50.318	1011400	942220	1066800	306420	288650	353810	5.08916e+07	4.74106e+07	5.36792e+07	1.54184e+07	1.45243e+07	1.7803e+07
P04391;P06960	Ornithine carbamoyltransferase chain I;Ornithine carbamoyltransferase chain F	argI;argF	36.907	686850	541030	688710	198290	184740	192210	2.53496e+07	1.99678e+07	2.54182e+07	7.31829e+06	6.8182e+06	7.09389e+06
P0A8S1	HTH-type transcriptional regulator ArgP	argP	33.471	178440	151830	156590	198100	213900	223510	5.97257e+06	5.0819e+06	5.24122e+06	6.63061e+06	7.15945e+06	7.4811e+06
P0A6D0	Arginine repressor	argR	16.994	169170	154280	160420	126400	144460	125650	2.87487e+06	2.62183e+06	2.72618e+06	2.14804e+06	2.45495e+06	2.1353e+06
P11875	Arginine--tRNA ligase	argS	64.682	316140	251030	302420	231730	258370	249150	2.04486e+07	1.62371e+07	1.95611e+07	1.49888e+07	1.67119e+07	1.61155e+07
P09551	Lysine/arginine/ornithine-binding periplasmic protein	argT	27.991	377210	306700	388590	804870	751600	810710	1.05585e+07	8.58484e+06	1.0877e+07	2.25291e+07	2.1038e+07	2.26926e+07
P77398	Bifunctional polymyxin resistance protein ArnA;UDP-4-amino-4-deoxy-L-arabinose formyltransferase;UDP-glucuronic acid oxidase, UDP-4-keto-hexauronic acid decarboxylating	arnA	74.288	61.643	0	0	1291.6	2293.5	2991	4579.34	0	0	95950.4	170380	222195
P77690	UDP-4-amino-4-deoxy-L-arabinose--oxoglutarate aminotransferase	arnB	42.237	2147.9	2106.6	1546.5	9921.5	11742	12762	90720.9	88976.5	65319.5	419054	495947	539029
P77757	Undecaprenyl-phosphate 4-deoxy-4-formamido-L-arabinose transferase	arnC	36.339	0	0	0	1404.3	109.83	1822	0	0	0	51030.9	3991.11	66209.7
P0A6D3	3-phosphoshikimate 1-carboxyvinyltransferase	aroA	46.095	721790	650470	711750	675190	716130	724190	3.32709e+07	2.99834e+07	3.28081e+07	3.11229e+07	3.301e+07	3.33815e+07
P07639	3-dehydroquinate synthase	aroB	38.881	158430	130220	165090	222000	217660	220140	6.15992e+06	5.06308e+06	6.41886e+06	8631582	8.46284e+06	8.55926e+06
P12008	Chorismate synthase	aroC	39.137	263070	227920	248410	302710	311270	330840	1.02958e+07	8.92011e+06	9.72202e+06	1.18472e+07	1.21822e+07	1.29481e+07
P05194	3-dehydroquinate dehydratase	aroD	27.466	249120	168620	255310	551180	591960	622540	6.84233e+06	4.63132e+06	7.01234e+06	1.51387e+07	1.62588e+07	1.70987e+07
P15770	Shikimate dehydrogenase (NADP(+))	aroE	29.413	64168	55571	74466	138180	135680	138360	1.88737e+06	1.63451e+06	2.19027e+06	4.06429e+06	3.99076e+06	4.06958e+06
P00888	Phospho-2-dehydro-3-deoxyheptonate aldolase, Tyr-sensitive	aroF	38.804	950460	798160	930290	233870	262300	284280	3.68816e+07	3.09718e+07	3.6099e+07	9.07509e+06	1.01783e+07	1.10312e+07
P0AB91	Phospho-2-dehydro-3-deoxyheptonate aldolase, Phe-sensitive	aroG	38.009	1840900	1660000	1845300	2284400	2362400	2412700	6.99708e+07	63094940	7.0138e+07	8.68278e+07	8.97925e+07	9.17043e+07
P00887	Phospho-2-dehydro-3-deoxyheptonate aldolase, Trp-sensitive	aroH	38.735	177550	154430	178000	136320	133700	145670	6.8774e+06	5.98185e+06	6894830	5.28036e+06	5.17887e+06	5.64253e+06
P0A6D7	Shikimate kinase 1	aroK	19.538	785190	697510	845360	486530	512030	510510	1.5341e+07	1.3628e+07	1.65166e+07	9.50582e+06	1.0004e+07	9.97434e+06
P0A6E1	Shikimate kinase 2	aroL	19.151	248080	199730	213890	101010	135340	143460	4.75098e+06	3.82503e+06	4.09621e+06	1.93444e+06	2.5919e+06	2.7474e+06
P0AE28	Protein AroM	aroM	24.917	24036	16503	21119	6195.1	10532	11871	598905	411205	526222	154363	262426	295790
P15993	Aromatic amino acid transport protein AroP	aroP	49.69	250960	228260	206200	238280	210400	275010	1.24702e+07	1.13422e+07	10246078	1.18401e+07	10454776	1.36652e+07
P0AB93	Arsenical pump membrane protein	arsB	45.497	15522	11808	13015	7863.1	6572.8	9671.3	706204	537229	592143	357747	299043	440015
P0AB96	Arsenate reductase	arsC	15.853	419560	366980	396990	282880	314270	350920	6.65128e+06	5.81773e+06	6.29348e+06	4.4845e+06	4.98212e+06	5.56313e+06
P37309	Arsenical resistance operon repressor	arsR	13.252	40920	31789	41661	40329	43734	51705	542272	421268	552092	534440	579563	685195
P30859	Putative ABC transporter arginine-binding protein 2	artI	26.929	706230	633000	702150	879520	944310	913770	1.90181e+07	17046057	1.89082e+07	2.36846e+07	2.54293e+07	2.46069e+07
P30860	ABC transporter arginine-binding protein 1	artJ	26.829	3109600	2754200	2895100	1232500	1319100	1376400	8.34275e+07	7.38924e+07	7.76726e+07	3.30667e+07	3.53901e+07	3.69274e+07
P0AE30	Arginine ABC transporter permease protein ArtM	artM	24.913	28622	23607	35411	15120	14775	14009	713060	588121	882194	376685	368090	349006
P0AAF6	Arginine transport ATP-binding protein ArtP	artP	27.022	232340	203070	235670	303150	330010	338730	6.27829e+06	5.48736e+06	6.36827e+06	8.19172e+06	8.91753e+06	9.15316e+06
P0AE34	Arginine ABC transporter permease protein ArtQ	artQ	26.217	45536	27457	40826	58048	60103	67694	1.19382e+06	719840	1.07034e+06	1.52184e+06	1.57572e+06	1.77473e+06
P24240	6-phospho-beta-glucosidase AscB	ascB	53.934	0	0	137.63	433.93	195.81	287.23	0	0	7422.94	23403.6	10560.8	15491.5
P24242	HTH-type transcriptional regulator AscG	ascG	36.813	6309.2	5228.4	7030.1	20318	16100	18736	232261	192473	258799	747967	592689	689728
P0A9Q9	Aspartate-semialdehyde dehydrogenase	asd	40.017	2127200	1917500	2105700	2159000	2151000	2358500	8.51242e+07	7.67326e+07	8.42638e+07	86396703	86076567	9.43801e+07
P28249	Protein AsmA	asmA	68.962	20938	19311	20889	39356	36543	38603	1.44393e+06	1.33173e+06	1.44055e+06	2.71407e+06	2.52008e+06	2.66214e+06
P00963	Aspartate--ammonia ligase	asnA	36.65	539980	493460	511120	312470	318640	353750	19790267	18085309	18732548	1.1452e+07	11678156	1.29649e+07
P22106	Asparagine synthetase B [glutamine-hydrolyzing]	asnB	62.658	494190	433440	496670	609290	620830	655490	3.0965e+07	2.71585e+07	3.11203e+07	3.81769e+07	3.89e+07	4.10717e+07
P0ACI6	Regulatory protein AsnC	asnC	16.887	10924	27921	19867	34134	14440	35498	184474	471502	335494	576421	243848	599455
P0A8M0	Asparagine--tRNA ligase	asnS	52.57	1586100	1367200	1534900	1313700	1345800	1452000	83381277	71873704	80689693	69061209	70748706	76331640
P0AC38	Aspartate ammonia-lyase	aspA	52.356	45598	40146	49958	27359	35633	27783	2.38733e+06	2.10188e+06	2.6156e+06	1.43241e+06	1.8656e+06	1.45461e+06
P00509	Aspartate aminotransferase	aspC	43.573	1935900	1958500	2164000	2371100	2373900	2383100	8.4353e+07	8.53377e+07	94291972	1.03316e+08	1.03438e+08	1.03839e+08
P21889	Aspartate--tRNA ligase	aspS	65.913	781840	679070	749360	770850	742540	846950	5.15334e+07	4.47595e+07	4.93926e+07	5.0809e+07	4.8943e+07	5.5825e+07
P0AE37	Arginine N-succinyltransferase	astA	38.455	435.59	99.817	154.29	5080.8	2704.6	4951.6	16750.6	3838.46	5933.22	195382	104005	190414
P76216	N-succinylarginine dihydrolase	astB	49.298	0	0	0	687.14	1140	1092.8	0	0	0	33874.6	56199.7	53872.9
P77581	Succinylornithine transaminase	astC	43.665	42597	40215	40222	41280	41048	47182	1.86e+06	1.75599e+06	1.75629e+06	1.80249e+06	1.79236e+06	2.0602e+06
P76217	N-succinylglutamate 5-semialdehyde dehydrogenase	astD	53.026	111.52	0	435.95	5333.3	5769.1	5809.1	5913.46	0	23116.7	282804	305912	308033
P0AFP2	DNA base-flipping protein	atl	14.449	5749.9	1184.4	4984.2	11173	10165	11339	83080.3	17113.4	72016.7	161439	146874	163837
Q06065	Acetoacetate metabolism regulatory protein AtoC	atoC	52.176	510.87	832.64	1342.8	1854.4	2027.8	2085.4	26655.2	43443.8	70061.9	96755.2	105802	108808
P0ABB0	ATP synthase subunit alpha	atpA	55.221	3898300	3610100	3849100	3139600	3107800	3037300	2.15268e+08	1.99353e+08	2.12551e+08	1.73372e+08	1.71616e+08	1.67723e+08
P0AB98	ATP synthase subunit a	atpB	30.303	82098	87602	108440	94706	75959	87484	2.48782e+06	2.6546e+06	3.28606e+06	2.86988e+06	2.30179e+06	2.65103e+06
P0A6E6	ATP synthase epsilon chain	atpC	15.068	2582800	2553400	2981800	2428000	2633500	2630900	3.89176e+07	3.84746e+07	4.49298e+07	36585104	39681578	3.96424e+07
P0ABB4	ATP synthase subunit beta	atpD	50.325	4072000	3807100	4202500	3404300	3527600	3395600	204923400	1.91592e+08	2.11491e+08	1.71321e+08	177526470	170883570
P68699	ATP synthase subunit c	atpE	8.256	1496000	1145000	1237600	1045500	1120500	1187200	12350976	9453120	1.02176e+07	8631648	9250848	9.80152e+06
P0ABA0	ATP synthase subunit b	atpF	17.264	1250700	1284400	1519400	1038100	1499500	1548700	2.15921e+07	2.21739e+07	2.62309e+07	1.79218e+07	25887368	2.67368e+07
P0ABA6	ATP synthase gamma chain	atpG	31.577	1107600	892800	970430	867410	936830	912920	3.49747e+07	2.81919e+07	3.06433e+07	2.73902e+07	2.95823e+07	2.88273e+07
P0ABA4	ATP synthase subunit delta	atpH	19.332	961560	858860	829160	648750	631000	774470	1.85889e+07	1.66035e+07	1.60293e+07	12541635	12198492	1.49721e+07
P09053	Valine--pyruvate aminotransferase	avtA	46.711	161600	144730	152410	123820	127990	99366	7.5485e+06	6.76048e+06	7.11922e+06	5.78376e+06	5.97854e+06	4.64149e+06
P41407	FMN-dependent NADH-azoreductase	azoR	21.657	135660	148560	164910	261180	305930	307510	2.93799e+06	3.21736e+06	3.57146e+06	5.65638e+06	6.62553e+06	6.65974e+06
P69228	Transcriptional regulatory protein BaeR	baeR	27.656	57939	51345	65374	145040	156960	152310	1.60236e+06	1.42e+06	1.80798e+06	4.01123e+06	4.34089e+06	4.21229e+06
P30847	Signal transduction histidine-protein kinase BaeS	baeS	51.991	4414.6	3526.1	5205.8	10460	10500	10829	229519	183325	270655	543826	545906	563011
P0A940	Outer membrane protein assembly factor BamA	bamA	90.552	561900	510820	557770	666710	618610	658190	5.08812e+07	4.62558e+07	5.05072e+07	6.03719e+07	5.60164e+07	5.96004e+07
P77774	Outer membrane protein assembly factor BamB	bamB	41.887	411880	302360	338180	412730	516850	548610	1.72524e+07	1.2665e+07	1.41653e+07	1.7288e+07	2.16493e+07	2.29796e+07
P0A903	Outer membrane protein assembly factor BamC	bamC	36.842	544140	474550	544060	645090	664730	728340	2.00472e+07	1.74834e+07	2.00443e+07	2.37664e+07	2.449e+07	2.68335e+07
P0AC02	Outer membrane protein assembly factor BamD	bamD	27.829	374170	311820	316220	453480	475430	580710	1.04128e+07	8.67764e+06	8.80009e+06	1.26199e+07	1.32307e+07	1.61606e+07
P0A937	Outer membrane protein assembly factor BamE	bamE	12.302	653790	587550	631120	802800	857610	895330	8.04292e+06	7.22804e+06	7.76404e+06	9.87605e+06	1.05503e+07	1.10143e+07
P0AEC5	Signal transduction histidine-protein kinase BarA	barA	102.45	15143	12268	17015	20350	21493	21421	1.5514e+06	1.25686e+06	1.74319e+06	2.08486e+06	2.20196e+06	2.19458e+06
P30843	Transcriptional regulatory protein BasR	basR	25.031	1566.4	941.91	1269.4	6670.6	6113.2	6463	39208.6	23576.9	31774.4	166972	153020	161775
P30844	Sensor protein BasS	basS	41.029	8818	6613	6983	23014	20040	25324	361794	271325	286506	944241	822221	1.03902e+06
P0AE52	Putative peroxiredoxin bcp	bcp	17.634	1524700	1317000	1466200	2196300	2157200	2303500	2.68866e+07	23223978	2.5855e+07	3.87296e+07	3.80401e+07	40619919
P28246	Bicyclomycin resistance protein	bcr	43.352	6446.1	4472	6672.7	0	2644.1	4370.5	279451	193870	289275	0	114627	189470
P37653	Cellulose synthase catalytic subunit [UDP-forming]	bcsA	99.783	9190.9	6782.6	9500.1	8295.2	6701	7092.3	917096	676788	947948	827720	668646	707691
P37652	Cyclic di-GMP-binding protein	bcsB	86.023	22249	16320	22538	43460	47797	46599	1.91393e+06	1.4039e+06	1.93879e+06	3.73856e+06	4.11164e+06	4.00859e+06
P37650	Cellulose synthase operon protein C	bcsC	127.72	9926.5	8217.8	8413	19176	19454	17777	1.26781e+06	1.04958e+06	1.07451e+06	2.44916e+06	2.48466e+06	2.27048e+06
P37657	Protein BcsE homolog	bcsE	59.427	1080.5	1209.4	1562	1316.4	914.96	1049.7	64210.9	71871	92825	78229.7	54373.3	62380.5
P37659	Protein BcsG homolog	bcsG	62.031	12683	18225	13132	40149	42432	46821	786739	1.13051e+06	814591	2.49048e+06	2.6321e+06	2.90435e+06
P37651	Endoglucanase	bcsZ	41.7	4831.9	4103.6	4733.9	16259	6917.3	9951.6	201490	171120	197404	678000	288451	414982
P39334	HTH-type transcriptional repressor BdcR	bdcR	21.501	50074	45810	51836	53039	53131	55154	1.07664e+06	984961	1.11453e+06	1.14039e+06	1.14237e+06	1.18587e+06
P66948	Beta-barrel assembly-enhancing protease	bepA	53.907	69814	55970	64790	110540	110620	125170	3.76346e+06	3.01717e+06	3.49263e+06	5.95888e+06	5.96319e+06	6.74754e+06
P17444	Oxygen-dependent choline dehydrogenase	betA	61.877	2372.1	1964.6	1642.7	4749.7	4926.9	4505.8	146778	121564	101645	293897	304862	278805
P17445	NAD/NADP-dependent betaine aldehyde dehydrogenase	betB	52.911	34406	13892	18221	42331	41820	49558	1.82046e+06	735040	964091	2.23978e+06	2.21274e+06	2.62216e+06
P17446	HTH-type transcriptional regulator BetI	betI	21.815	870.54	541.01	2887.1	2554.4	1774.2	4110.9	18990.8	11802.1	62982.1	55724.2	38704.2	89679.3
P0ABC9	High-affinity choline transport protein	betT	75.841	6149.1	15476	6056.8	13717	13214	15513	466354	1.17372e+06	459354	1.04031e+06	1.00216e+06	1.17652e+06
P0ABD3	Bacterioferritin	bfr	18.495	0	819.75	0	0	3930.6	3890.4	0	15161.3	0	0	72696.4	71952.9
Q46829	6-phospho-beta-glucosidase BglA	bglA	55.36	207610	187370	232360	192190	205060	214620	1.14933e+07	1.03728e+07	1.28634e+07	1.06396e+07	1.13521e+07	1.18814e+07
P33363	Periplasmic beta-glucosidase	bglX	83.459	138610	110610	131270	152940	166300	171810	1.15683e+07	9.2314e+06	1.09557e+07	1.27642e+07	1.38792e+07	1.43391e+07
P12995	Adenosylmethionine-8-amino-7-oxononanoate aminotransferase	bioA	47.335	36150	27874	34290	36681	32579	42390	1.71116e+06	1.31942e+06	1.62312e+06	1.7363e+06	1.54213e+06	2.00653e+06
P12996	Biotin synthase	bioB	38.648	191410	181300	188610	81274	75997	107610	7.39761e+06	7.00688e+06	7.2894e+06	3.14108e+06	2.93713e+06	4.15891e+06
P12999	Malonyl-[acyl-carrier protein] O-methyltransferase	bioC	28.276	9821.3	4535.6	7456.2	1729	2407.6	3083.8	277707	128249	210832	48889.2	68077.3	87197.5
P13000	ATP-dependent dethiobiotin synthetase BioD 1	bioD1	24.139	44560	51763	95118	170430	155860	183310	1.07563e+06	1.24951e+06	2.29605e+06	4.11401e+06	3.7623e+06	4.42492e+06
P0A6E9	ATP-dependent dethiobiotin synthetase BioD 2	bioD2	24.981	4645.1	4659.6	3454.5	5402.9	7275.3	6981.6	116039	116401	86296.9	134970	181744	174407
P12998	8-amino-7-oxononanoate synthase	bioF	41.594	14509	8503.3	19124	28287	23065	26625	603487	353686	795444	1.17657e+06	959366	1.10744e+06
P13001	Pimeloyl-[acyl-carrier protein] methyl ester esterase	bioH	28.505	17704	15780	18911	38378	32340	43093	504653	449809	539058	1.09396e+06	921852	1.22837e+06
P0DTT0	50S ribosomal subunit assembly factor BipA (EC 3.6.5.-) (GTP-binding protein BipA/TypA) (Ribosome assembly factor BipA) (Ribosome-dependent GTPase BipA) (Tyrosine phosphorylated protein A)	bipA	67.355	1113700	988010	1150200	683500	732010	759210	7.50133e+07	6.65474e+07	77471721	4.60371e+07	4.93045e+07	5.11366e+07
P06709	Bifunctional ligase/repressor BirA	birA	35.312	17112	14675	16571	16935	17576	19657	604259	518204	585155	598009	620644	694128
P20099	Biotin sulfoxide reductase	bisC	85.85	22164	19614	21634	27001	29316	31158	1.90278e+06	1.68386e+06	1.85728e+06	2.31804e+06	2.51678e+06	2.67491e+06
P75989	HTH-type transcriptional repressor BluR	bluR	28.264	20336	17026	19449	32144	35207	37082	574777	481223	549707	908518	995091	1.04809e+06
P0ABE2	Protein BolA	bolA	11.994	93543	67668	102450	163480	180630	168160	1.12195e+06	811610	1.22879e+06	1.96078e+06	2.16648e+06	2.01691e+06
P77330	Lipoprotein bor homolog from lambdoid prophage DLP12	borD	10.447	4554000	3889700	4476800	1633800	1759000	1846000	4.75756e+07	4.06357e+07	4.67691e+07	1.70683e+07	18376273	19285162
P0AD99	Branched-chain amino acid transport system 2 carrier protein	brnQ	46.208	4106.6	6703.2	3608.3	6447.1	7255.8	6499.8	189758	309741	166732	297908	335276	300343
P39297	Lipoprotein BsmA	bsmA	12.038	3836.3	0	3220.4	5503.1	7382.6	6892.1	46181.4	0	38767.2	66246.3	88871.7	82967.1
P06129	Vitamin B12 transporter BtuB	btuB	68.406	416130	356040	423740	279120	287830	296960	2.84658e+07	2.43553e+07	2.89864e+07	1.90935e+07	1.96893e+07	2.03138e+07
P06611	Vitamin B12 import ATP-binding protein BtuD	btuD	27.081	18768	14297	23210	8435.4	5391.2	3010.7	508256	387177	628550	228439	145999	81532.8
P06610	Vitamin B12 transport periplasmic protein BtuE	btuE	20.469	132870	113960	124040	282780	283410	305040	2.71972e+06	2.33265e+06	2.53897e+06	5.78822e+06	5.80112e+06	6.24386e+06
P37028	Vitamin B12-binding protein	btuF	29.366	12231	16107	19709	16119	11448	8251.8	359176	472998	578774	473351	336182	242322
P0A9H5	Cob(I)yrinic acid a,c-diamide adenosyltransferase	btuR	21.999	56347	53785	54652	73109	87477	71082	1.23958e+06	1.18322e+06	1.20229e+06	1.60832e+06	1.92441e+06	1.56373e+06
P0A9H3	Lysine decarboxylase, inducible	cadA	81.259	4278.5	3472.1	3241.7	1259.6	1509.3	1656.1	347667	282139	263417	102354	122644	134573
P23890	Transcriptional activator CadC	cadC	57.812	0	0	0	1020.1	887.91	1030.3	0	0	0	58974	51331.9	59563.7
P61517	Carbonic anhydrase 2	can	25.096	1330300	1159700	1274600	2205100	1885200	2092000	3.33852e+07	2.91038e+07	3.19874e+07	5.53392e+07	4.7311e+07	52500832
P0A6F1	Carbamoyl-phosphate synthase small chain	carA	41.431	1238900	1327200	1508600	599490	644890	664850	5.13289e+07	5.49872e+07	6.25028e+07	2.48375e+07	2.67184e+07	2.75454e+07
P00968	Carbamoyl-phosphate synthase large chain	carB	117.84	918680	870260	910920	404720	432540	446110	1.08257e+08	1.02551e+08	1.07343e+08	4.76922e+07	5.09705e+07	5.25696e+07
Q47083	HTH-type transcriptional regulator cbl	cbl	35.855	14932	12489	12401	4627.2	4127.7	5247.9	535387	447793	444638	165908	147999	188163
P36659	Curved DNA-binding protein	cbpA	34.455	22285	20837	20898	51568	56993	54536	767830	717939	720041	1.77678e+06	1.96369e+06	1.87904e+06
P06961	Multifunctional CCA protein;CCA-adding enzyme;2-nucleotidase;2,3-cyclic phosphodiesterase;Phosphatase	cca	46.467	29853	22929	30003	47635	43180	41353	1.38718e+06	1.06544e+06	1.39415e+06	2.21346e+06	2.00645e+06	1.92155e+06
P69490	Cytochrome c-type biogenesis protein CcmE	ccmE	17.698	11124	6206.5	8531	10799	10878	10921	196873	109843	150982	191121	192519	193280
P33927	Cytochrome c-type biogenesis protein CcmF	ccmF	71.389	9642.6	3439.2	1644.1	2384.5	1471.2	3412.1	688376	245521	117371	170227	105027	243586
P0ABM9	Cytochrome c-type biogenesis protein CcmH	ccmH	39.089	21312	12714	9783.1	12445	14378	15623	833065	496978	382412	486463	562022	610687
P0ABF6	Cytidine deaminase	cdd	31.54	33288	37155	35550	201490	169750	203240	1.0499e+06	1.17187e+06	1121247	6.35499e+06	5353915	6.41019e+06
P06282	CDP-diacylglycerol pyrophosphatase	cdh	28.45	41681	38418	41805	33984	38231	33719	1.18582e+06	1.09299e+06	1.18935e+06	966845	1.08767e+06	959306
P0ABG1	Phosphatidate cytidylyltransferase	cdsA	31.453	35145	34898	53860	53149	54517	69996	1.10542e+06	1.09765e+06	1.69406e+06	1.6717e+06	1.71472e+06	2.20158e+06
P0AE60	Cell division activator CedA	cedA	9.3767	2333.4	0	4425.9	770.61	21274	32654	21879.6	0	41500.3	7225.78	199480	306187
P0A9H7	Cyclopropane-fatty-acyl-phospholipid synthase	cfa	43.909	63324	45363	60391	146620	163000	164010	2.78049e+06	1.99184e+06	2.65171e+06	6.43794e+06	7157167	7.20152e+06
P31801	Sodium/proton antiporter ChaA	chaA	39.168	4278	3756.2	3252.5	9425.7	10167	10468	167561	147123	127394	369186	398221	410011
P69791	N,N-diacetylchitobiose-specific phosphotransferase enzyme IIA component	chbA	12.748	1983.3	1226.1	1378.2	653.2	1392.2	1492.7	25283.1	15630.3	17569.3	8326.99	17747.8	19028.9
P69795	N,N-diacetylchitobiose-specific phosphotransferase enzyme IIB component	chbB	11.426	31170	33437	31290	36326	38780	64745	356148	382051	357520	415061	443100	739776
P37794	Chitooligosaccharide deacetylase ChbG	chbG	27.773	13712	9348.9	19091	32787	31892	29093	380823	259647	530214	910593	885737	808000
P07363	Chemotaxis protein CheA	cheA	71.382	649970	599640	658160	3650.1	3145.1	4469.2	4.63962e+07	4.28035e+07	4.69808e+07	260551	224504	319020
P07330	Chemotaxis response regulator protein-glutamate methylesterase	cheB	37.467	132470	124390	154810	887.7	808.16	0	4.96325e+06	4.66052e+06	5.80027e+06	33259.5	30279.3	0
P07364	Chemotaxis protein methyltransferase	cheR	32.849	78751	69154	85734	0	0	0	2.58689e+06	2.27164e+06	2.81628e+06	0	0	0
P0A964	Chemotaxis protein CheW	cheW	18.084	1119700	1002800	1013200	6931.1	6471.1	8114.7	2.02487e+07	1.81346e+07	1.83227e+07	125342	117023	146746
P0AE67	Chemotaxis protein CheY	cheY	14.097	1636700	1602400	1802900	36080	36033	37987	2.30726e+07	2.2589e+07	2.54155e+07	508620	507957	535503
P0A9H9	Protein phosphatase CheZ	cheZ	23.976	689320	563120	696410	30844	37744	38912	1.65271e+07	1.35014e+07	1.66971e+07	739516	904950	932954
P13656	Probable bifunctional chitinase/lysozyme;Chitinase;Lysozyme	chiA	97.057	10938	15687	8217.7	13384	14938	14370	1.06161e+06	1.52253e+06	797585	1.29901e+06	1.44984e+06	1.39471e+06
P76213	Excinuclease cho	cho	33.739	3509.5	3643.7	6037.3	4478.6	4998.7	7814.4	118407	122935	203692	151103	168651	263650
P33647	mRNA interferase ChpB	chpB	12.492	4177.5	4672.7	1655.3	12471	13387	15751	52185.3	58371.4	20678	155788	167230	196761
P0AGE6	Chromate reductase	chrR	20.375	113380	86653	114500	242280	251020	236910	2.31012e+06	1.76555e+06	2.33294e+06	4936455	5.11453e+06	4.82704e+06
P17315	Colicin I receptor	cirA	73.895	228200	207850	235140	125100	90623	110630	16862839	1.53591e+07	1.73757e+07	9.24426e+06	6.69659e+06	8.175e+06
P37019	H(+)/Cl(-) exchange transporter ClcA	clcA	50.348	1258.7	804.91	1155.1	1079.8	1782.3	2851	63373	40525.6	58157	54365.8	89735.2	143542
P0ABH9	ATP-dependent Clp protease ATP-binding subunit ClpA	clpA	84.206	107150	93543	99902	278890	282290	322070	9.02267e+06	7.87688e+06	8.41235e+06	2.34842e+07	2.37705e+07	2.71202e+07
P63284	Chaperone protein ClpB	clpB	95.584	343430	300330	333110	409990	437040	455690	3.28264e+07	2.87067e+07	3.184e+07	3.91885e+07	4.1774e+07	4.35567e+07
P0A6G7	ATP-dependent Clp protease proteolytic subunit	clpP	23.186	591790	490690	543090	852610	927020	969130	1.37212e+07	1.13771e+07	1.25921e+07	1.97686e+07	2.14939e+07	2.24702e+07
P0A8Q6	ATP-dependent Clp protease adapter protein ClpS	clpS	12.179	19134	27883	59716	56773	45836	50776	233033	339587	727281	691438	558237	618401
P0A6H1	ATP-dependent Clp protease ATP-binding subunit ClpX	clpX	46.355	562410	429340	465460	415680	449960	500450	2.60705e+07	1.99021e+07	2.15764e+07	1.92688e+07	2.08579e+07	2.31984e+07
P0A6H8	Cardiolipin synthase A	clsA	54.822	49118	43452	53203	96829	90551	94267	2.69275e+06	2.38213e+06	2.91669e+06	5.30836e+06	4.96419e+06	5.16791e+06
P75919	Cardiolipin synthase C	clsC	53.665	15997	15200	15919	15409	15671	15289	858479	815708	854293	826924	840984	820484
P0A6I0	Cytidylate kinase	cmk	24.746	175570	144670	114850	109910	473220	115230	4.34466e+06	3.58e+06	2.84208e+06	2.71983e+06	1.17103e+07	2.85148e+06
P76290	tRNA (cmo5U34)-methyltransferase	cmoA	27.776	112070	96238	104160	66338	65248	65856	3.11286e+06	2.67311e+06	2.89315e+06	1.8426e+06	1.81233e+06	1.82922e+06
P76291	tRNA (mo5U34)-methyltransferase	cmoB	37.006	36903	34073	51505	41696	38386	42659	1.36563e+06	1.26091e+06	1.90599e+06	1.543e+06	1.42051e+06	1.57864e+06
P64467	OriC-binding nucleoid-associated protein	cnu	8.4165	38359	28055	27419	15593	32821	46883	322849	236125	230772	131238	276238	394591
P0A6I3	Pantothenate kinase	coaA	36.359	65181	54696	55787	56505	57067	60468	2.36992e+06	1.98869e+06	2.02836e+06	2.05447e+06	2.0749e+06	2.19856e+06
P0ABQ0	Coenzyme A biosynthesis bifunctional protein CoaBC;Phosphopantothenoylcysteine decarboxylase;Phosphopantothenate--cysteine ligase	coaBC	43.438	96383	59741	103630	110760	118980	109590	4.18668e+06	2.59503e+06	4.50148e+06	4.81119e+06	5.16825e+06	4.76037e+06
P0A6I6	Phosphopantetheine adenylyltransferase	coaD	17.836	90861	74280	102000	109650	97696	108520	1.6206e+06	1.32486e+06	1.81927e+06	1.95572e+06	1.74251e+06	1.93556e+06
P0A6I9	Dephospho-CoA kinase	coaE	22.621	6542.7	27520	28881	43248	13278	43584	148002	622530	653317	978313	300362	985914
P75960;A0A7H2C766	NAD-dependent protein deacylase	cobB	31.464	131160	122860	129430	177020	188150	190190	4.12682e+06	3.86567e+06	4.07239e+06	5.56976e+06	5.91995e+06	5.98414e+06
P36561	Adenosylcobinamide-GDP ribazoletransferase	cobS	26.385	27189	24563	24272	26744	14502	211210	717382	648095	640417	705640	382635	5.57278e+06
P36562	Nicotinate-nucleotide--dimethylbenzimidazole phosphoribosyltransferase	cobT	36.987	45083	73367	42218	67227	59767	60869	1.66748e+06	2.71363e+06	1.56152e+06	2.48653e+06	2.2106e+06	2.25136e+06
P0AE76	Bifunctional adenosylcobalamin biosynthesis protein CobU	cobU	20.164	4873.4	6296.1	6886.8	18711	18523	17820	98267.2	126955	138865	377289	373498	359322
P25524	Cytosine deaminase	codA	47.59	587320	481270	538510	305420	319320	336600	2.79506e+07	2.29036e+07	2.56277e+07	1.45349e+07	1.51964e+07	1.60188e+07
P0AA82	Cytosine permease	codB	43.649	160800	132460	99878	4925.8	8388.2	6532.3	7.01876e+06	5.78175e+06	4.35957e+06	215006	366137	285128
P75974	Putative lambdoid prophage e14 repressor protein C2	cohE	25.094	10212	10338	13450	13004	13779	14717	256260	259422	337514	326322	345770	369308
P75952	HTH-type transcriptional repressor ComR	comR	23.361	21338	21273	21780	9517.1	8975.1	9510	498477	496959	508803	222329	209667	222163
Q59385	Copper-exporting P-type ATPase A	copA	87.872	87068	73907	85655	77539	70810	75098	7.65084e+06	6.49436e+06	7.52668e+06	6.81351e+06	6.22222e+06	6.59901e+06
P0ABI4	Magnesium transport protein CorA	corA	36.589	47669	38576	49450	56304	56716	41554	1.74416e+06	1.41146e+06	1.80933e+06	2.06011e+06	2.07518e+06	1.52042e+06
P0AE78	Magnesium and cobalt efflux protein CorC	corC	33.298	147470	126640	144480	112390	89817	93981	4.91046e+06	4.21686e+06	4.8109e+06	3.74236e+06	2.99073e+06	3.12938e+06
P0AEW4	3,5-cyclic adenosine monophosphate phosphodiesterase CpdA	cpdA	30.938	38298	34508	37488	54442	58842	59539	1.18486e+06	1.06761e+06	1.1598e+06	1.68433e+06	1.82045e+06	1.84202e+06
P08331	2,3-cyclic-nucleotide 2-phosphodiesterase/3-nucleotidase	cpdB	70.831	55822	47892	52490	60373	63771	68770	3.95393e+06	3.39224e+06	3.71792e+06	4.27628e+06	4.51696e+06	4.87105e+06
P64559	Antitoxin CptB	cptB	10.547	81797	90146	57051	38103	67811	121050	862713	950770	601717	401872	715203	1.27671e+06
P0AE82	Sensor protein CpxA	cpxA	51.624	17966	15883	17514	19809	20257	22167	927477	819944	904143	1.02262e+06	1.04575e+06	1.14435e+06
P0AE85	Periplasmic protein CpxP	cpxP	18.965	17143	13498	13321	26525	26278	29826	325117	255990	252633	503047	498362	565650
P0AE88	Transcriptional regulatory protein CpxR	cpxR	26.312	256950	218920	286790	476020	476980	478650	6.76087e+06	5.76022e+06	7.54602e+06	1.2525e+07	1.25503e+07	1.25942e+07
P0ACP1	Catabolite repressor/activator	cra	37.999	84345	72329	80620	89485	93811	99785	3.20503e+06	2.74843e+06	3.06348e+06	3.40034e+06	3.56472e+06	3.79173e+06
P0AE91	Protein CreA	creA	17.108	105600	103440	111070	133500	128460	136320	1.8066e+06	1.76965e+06	1.90019e+06	2283918	2.19769e+06	2.33216e+06
P08368	Transcriptional regulatory protein CreB	creB	26.125	6190.3	4419.8	6185.2	14330	15798	17162	161722	115467	161588	374371	412723	448357
P08401	Sensor protein CreC	creC	52.176	1050	410.95	925.94	1197.2	1839.2	1674.8	54784.8	21441.7	48311.8	62465.1	95962.1	87384.4
P0DM85	Clamp-binding protein CrfC	crfC	84.37	8758.5	8047.9	10979	8535.6	6786.2	8320.5	738955	679001	926298	720149	572552	702001
P24251	Sigma factor-binding protein Crl	crl	15.655	1039500	860220	1133700	967490	1113900	1051500	1.62734e+07	1.34667e+07	1.77481e+07	1.51461e+07	1.74381e+07	1.64612e+07
P0ACJ8	cAMP-activated global transcriptional regulator CRP	crp	23.64	826040	805800	862420	1357000	1372300	1454500	1.95276e+07	19049112	2.03876e+07	32079480	32441172	34384380
P69783	Glucose-specific phosphotransferase enzyme IIA component	crr	18.251	2963600	2729500	2912100	4351100	4289700	4390800	5.40887e+07	4.98161e+07	5.31487e+07	7.94119e+07	7.82913e+07	8.01365e+07
Q46925	Cysteine desulfurase CsdA	csdA	43.234	21405	17642	23183	27946	23680	24903	925424	762734	1.00229e+06	1.20822e+06	1.02378e+06	1.07666e+06
P0AGF2	Sulfur acceptor protein CsdE	csdE	15.94	39328	27814	41349	58920	60468	55699	626888	443355	659103	939185	963860	887842
P52106	CsgBAC operon transcriptional regulatory protein	csgD	24.935	0	0	0	0	2070.4	1016.1	0	0	0	0	51625.4	25336.5
P0A9X9	Cold shock protein CspA	cspA	7.4032	458660	403290	408170	273670	235890	251610	3.39555e+06	2.98564e+06	3.02176e+06	2.02603e+06	1.74634e+06	1.86272e+06
P36995	Cold shock-like protein CspB	cspB	7.7166	52834	34295	19918	5866.9	7211.8	4734.1	407699	264641	153699	45272.5	55650.6	36531.2
P0A9Y6	Cold shock-like protein CspC	cspC	7.4023	9221900	8432300	8378000	6419000	6301700	7723700	6.82633e+07	6.24184e+07	6.20165e+07	4.75154e+07	4.66471e+07	5.71731e+07
P0A968	Cold shock-like protein CspD	cspD	7.9689	134440	111690	108990	58774	106960	96245	1.07134e+06	890046	868530	468364	852354	766967
P0A972	Cold shock-like protein CspE	cspE	7.4634	4308800	3858600	3990300	2554300	2714500	2746100	3.21583e+07	2.87983e+07	2.97812e+07	1.90638e+07	2.02594e+07	2.04952e+07
P0A978	Cold shock-like protein CspG	cspG	7.7806	48897	39396	42142	13224	14715	16705	380448	306525	327890	102891	114492	129975
P69913	Carbon storage regulator	csrA	6.8558	134400	131980	206920	289240	408060	336710	921420	904828	1.4186e+06	1.98297e+06	2.79758e+06	2.30842e+06
P13518	RNase E specificity factor CsrD	csrD	73.338	3966.4	3290.4	4394.9	4258.2	4577.8	5504.8	290888	241311	322313	312288	335727	403711
P15078	Carbon starvation protein A	cstA	75.104	76419	69508	69299	18979	22299	21149	5.73937e+06	5.22033e+06	5.20463e+06	1.4254e+06	1.67474e+06	1.58837e+06
P36649	Blue copper oxidase CueO	cueO	56.556	51635	44030	55809	54606	53851	40898	2.92027e+06	2.49016e+06	3.15633e+06	3.0883e+06	3.0456e+06	2.31303e+06
P0A9G4	HTH-type transcriptional regulator CueR	cueR	15.235	12629	11258	12513	31226	34887	39041	192403	171516	190636	475728	531503	594790
P76113	NADPH-dependent curcumin reductase	curA	37.609	27400	28913	28965	22320	42150	37921	1.03049e+06	1.08739e+06	1.08934e+06	839433	1.58522e+06	1.42617e+06
P38054	Cation efflux system protein CusA	cusA	114.71	10100	9099.3	9837.5	210.46	383.63	277.61	1158571	1.04378e+06	1.12846e+06	24141.9	44006.2	31844.6
P77239	Cation efflux system protein CusB	cusB	44.304	50216	30225	39653	1748.7	2165	3356.7	2.22477e+06	1.33909e+06	1.75679e+06	77474.4	95918.2	148715
P77211	Cation efflux system protein CusC	cusC	50.269	50489	45050	43604	4831.8	4703.5	1056.3	2.53803e+06	2.26462e+06	2.19193e+06	242890	236440	53099.1
P77214	Cation efflux system protein CusF	cusF	12.251	247100	221810	208570	20539	9326.1	13752	3.02722e+06	2.71739e+06	2.55519e+06	251623	114254	168476
P0ACZ8	Transcriptional regulatory protein CusR	cusR	25.394	19449	32442	18566	16066	26847	14605	493888	823832	471465	407980	681753	370879
P77485	Sensor kinase CusS	cusS	53.737	6009.3	5119.7	7821.8	3103.8	3743.2	3508.1	322922	275117	420320	166789	201148	188515
P69488	Divalent-cation tolerance protein CutA	cutA	12.331	98491	99652	95203	266480	272330	294970	1.21449e+06	1.22881e+06	1.17395e+06	3.28596e+06	3.3581e+06	3.63728e+06
P67826	Copper homeostasis protein CutC	cutC	26.761	43743	40471	39046	110940	110140	121180	1.17061e+06	1.08304e+06	1.04491e+06	2.96887e+06	2.94746e+06	3.2429e+06
P76007	K(+)/H(+) antiporter NhaP2	cvrA	62.285	35609	29468	27969	16024	16553	19301	2.21791e+06	1.83541e+06	1.74205e+06	998055	1.031e+06	1.20216e+06
P00936	Adenylate cyclase	cyaA	97.585	41527	43011	44307	50138	51534	53042	4.05241e+06	4.19723e+06	4.3237e+06	4.89272e+06	5.02895e+06	5.1761e+06
P27838	Protein CyaY	cyaY	12.231	99289	99792	102450	118740	116220	131260	1.2144e+06	1.22056e+06	1.25307e+06	1.45231e+06	1.42149e+06	1.60544e+06
P0AAE0	D-serine/D-alanine/glycine transporter	cycA	51.659	140940	147590	123500	200660	206020	223930	7.28082e+06	7.62435e+06	6.37989e+06	1.03659e+07	1.06428e+07	1.1568e+07
P0ABJ9	Cytochrome bd-I ubiquinol oxidase subunit 1	cydA	58.204	181980	145660	142480	386160	388700	394030	1.0592e+07	8.47799e+06	8.29291e+06	2.24761e+07	2.26239e+07	2.29341e+07
P0ABK2	Cytochrome bd-I ubiquinol oxidase subunit 2	cydB	42.453	243790	220230	192420	485870	506650	586480	1.03496e+07	9.34942e+06	8.16881e+06	2.06266e+07	2.15088e+07	2.48978e+07
P23886	ATP-binding/permease protein CydC	cydC	62.919	55072	56337	64456	88812	88339	86629	3.46508e+06	3.54467e+06	4.05551e+06	5.58796e+06	5.5582e+06	5.45061e+06
P29018	ATP-binding/permease protein CydD	cydD	65.055	35491	32146	37299	30368	35523	37920	2.30887e+06	2.09126e+06	2.42649e+06	1.97559e+06	2.31095e+06	2.46689e+06
P27111	HTH-type transcriptional regulator CynR	cynR	32.96	2904.7	1502.9	2272	2259.2	3490.7	3892.3	95738.9	49535.6	74885.1	74463.2	115053	128290
P0ABJ1	Cytochrome bo(3) ubiquinol oxidase subunit 2	cyoA	34.911	493040	414450	562010	556990	601130	628260	1.72125e+07	1.44689e+07	1.96203e+07	1.94451e+07	2.0986e+07	2.19332e+07
P0ABI8	Cytochrome bo(3) ubiquinol oxidase subunit 1	cyoB	74.367	575050	491240	595750	679040	745010	780820	4.27647e+07	3.6532e+07	4.43041e+07	5.04982e+07	5.54042e+07	5.80672e+07
P0ABJ3	Cytochrome bo(3) ubiquinol oxidase subunit 3	cyoC	22.622	1268.2	4173.3	0	24837	26943	37222	28689.2	94408.4	0	561863	609505	842036
P0AEA5	Protoheme IX farnesyltransferase	cyoE	32.248	2693.6	5480.6	3714.8	0	1787.8	0	86863.2	176738	119795	0	57653	0
P16676	Sulfate/thiosulfate import ATP-binding protein CysA	cysA	41.058	419380	356760	437850	301410	316760	322330	1.72189e+07	1.46479e+07	1.79772e+07	1.23753e+07	1.30055e+07	1.32342e+07
P0A9F3	HTH-type transcriptional regulator CysB	cysB	36.15	295320	273190	331970	344030	358680	368410	10675818	9.87582e+06	1.20007e+07	1.24367e+07	12966282	1.3318e+07
P0A6J1	Adenylyl-sulfate kinase	cysC	22.321	315240	266840	289950	97783	104410	114830	7.03647e+06	5.95614e+06	6.47197e+06	2.18261e+06	2.33054e+06	2.56312e+06
P21156	Sulfate adenylyltransferase subunit 2	cysD	35.188	1373800	1041200	1388000	905160	844860	978810	4.83413e+07	3.66377e+07	48840944	3.18508e+07	2.97289e+07	3.44424e+07
P0A9D4	Serine acetyltransferase	cysE	29.316	128660	118330	133980	305560	269030	304990	3.7718e+06	3.46896e+06	3.92776e+06	8.9578e+06	7.88688e+06	8.94109e+06
P0AEA8	Siroheme synthase;Uroporphyrinogen-III C-methyltransferase;Precorrin-2 dehydrogenase;Sirohydrochlorin ferrochelatase	cysG	49.951	77836	70928	75494	68256	80624	84760	3.88799e+06	3.54292e+06	3.771e+06	3.40946e+06	4.02725e+06	4.23385e+06
P17854	Phosphoadenosine phosphosulfate reductase	cysH	27.975	1172500	933420	953390	903460	889770	979280	3.28007e+07	2.61124e+07	2.66711e+07	2.52743e+07	2.48913e+07	27395358
P17846	Sulfite reductase [NADPH] hemoprotein beta-component	cysI	63.997	1336300	1196900	1280800	683060	676420	767970	8.55192e+07	7.6598e+07	8.19674e+07	4.37138e+07	4.32889e+07	4.91478e+07
P38038	Sulfite reductase [NADPH] flavoprotein alpha-component	cysJ	66.269	774300	711830	810940	459980	475680	468440	5.13121e+07	4.71723e+07	5.37402e+07	3.04824e+07	3.15228e+07	3.10431e+07
P0ABK5	Cysteine synthase A	cysK	34.489	6214800	5573700	6454100	7052700	6908100	6910300	2.14342e+08	1.92231e+08	2.22595e+08	2.43241e+08	2.38253e+08	2.38329e+08
P16703	Cysteine synthase B	cysM	32.664	562720	581300	575170	384280	387040	410670	1.83807e+07	1.89876e+07	1.87874e+07	1.25521e+07	1.26423e+07	1.34141e+07
P23845	Sulfate adenylyltransferase subunit 1	cysN	52.558	1224400	1011700	1162200	700840	726400	749390	6.4352e+07	5.31729e+07	6.10829e+07	3.68347e+07	3.81781e+07	3.93864e+07
P16700	Thiosulfate-binding protein	cysP	37.614	894490	756520	920230	935280	952830	998830	3.36453e+07	2.84557e+07	3.46135e+07	3.51796e+07	3.58397e+07	3.757e+07
P22255	3(2),5-bisphosphate nucleotidase CysQ	cysQ	27.176	165100	164450	158640	135720	166890	187760	4.48676e+06	4.46909e+06	4.3112e+06	3.68833e+06	4.5354e+06	5.10257e+06
P21888	Cysteine--tRNA ligase	cysS	52.202	339620	316540	333270	400440	411350	414560	1.77288e+07	1.6524e+07	1.73974e+07	2.09038e+07	2.14733e+07	2.16409e+07
P16701	Sulfate transport system permease protein CysT	cysU	30.291	0	6861.7	5093.4	0	2224.1	1633	0	207848	154284	0	67370.2	49465.2
P0AEB0	Sulfate transport system permease protein CysW	cysW	32.537	27446	15769	23581	16328	15983	18400	893011	513076	767255	531264	520039	598681
P0A6J3	Sulfate transporter CysZ	cysZ	29.305	21231	7806.7	7852.2	38178	36803	41993	622174	228775	230109	1.11881e+06	1.07851e+06	1.2306e+06
P0ACN7	HTH-type transcriptional repressor CytR	cytR	37.819	41588	27929	24225	8747.5	11171	20241	1.57282e+06	1.05625e+06	916165	330822	422476	765494
P0AEB2	D-alanyl-D-alanine carboxypeptidase DacA	dacA	44.443	348710	273940	366650	350740	360320	360040	1.54977e+07	1.21747e+07	1.6295e+07	1.55879e+07	1.60137e+07	1.60013e+07
P24228	D-alanyl-D-alanine carboxypeptidase DacB	dacB	51.798	38756	30833	37107	67354	65936	73074	2.00748e+06	1.59709e+06	1.92207e+06	3.4888e+06	3.41535e+06	3.78509e+06
P08506	D-alanyl-D-alanine carboxypeptidase DacC	dacC	43.608	217620	177670	192820	303010	309260	324710	9.48997e+06	7.74783e+06	8.40849e+06	1.32137e+07	1.34862e+07	1.416e+07
P0A6J5	D-amino acid dehydrogenase	dadA	47.607	34870	27826	30849	259590	277420	295250	1.66006e+06	1.32471e+06	1.46863e+06	1.23583e+07	1.32071e+07	1.4056e+07
P29012	Alanine racemase, catabolic	dadX	38.844	69004	48357	52417	349090	346100	431140	2.68039e+06	1.87838e+06	2.03609e+06	1.35601e+07	1.34439e+07	1.67472e+07
P0AEE8	DNA adenine methylase	dam	32.099	19015	14172	19107	36034	34815	35458	610362	454907	613316	1.15666e+06	1.11753e+06	1.13817e+06
P11557	Cell division protein DamX	damX	46.161	519920	494710	492350	720540	718100	727190	2.4e+07	2.28363e+07	2.27274e+07	3.32608e+07	3.31482e+07	3.35678e+07
P0A6L2	4-hydroxy-tetrahydrodipicolinate synthase	dapA	31.27	1282600	1194000	1253200	1629400	1619400	1751500	40106902	37336380	39187564	50951338	50638638	54769405
P04036	4-hydroxy-tetrahydrodipicolinate reductase	dapB	28.756	778050	664420	729240	226040	236730	267330	2.23736e+07	1.91061e+07	2.097e+07	6.50001e+06	6.80741e+06	7.68734e+06
P0A9D8	2,3,4,5-tetrahydropyridine-2,6-dicarboxylate N-succinyltransferase	dapD	29.892	3737400	3271000	3492700	2526300	2603700	2724600	1.11718e+08	97776732	1.04404e+08	7.55162e+07	7.78298e+07	8.14437e+07
P0AED7	Succinyl-diaminopimelate desuccinylase	dapE	41.269	89280	99004	95389	106170	111640	132110	3.6845e+06	4.0858e+06	3.93661e+06	4.38153e+06	4.60727e+06	5.45205e+06
P0A6K1	Diaminopimelate epimerase	dapF	30.208	24548	20854	27268	104180	115470	48340	741546	629958	823712	3.14707e+06	3.48812e+06	1.46025e+06
P0AFR2	C4-dicarboxylic acid transporter DauA	dauA	59.428	0	0	4713	5387	2833	4868.6	0	0	280084	320139	168360	289331
P21693	ATP-dependent RNA helicase DbpA	dbpA	49.187	6252.4	7436.1	2761	5089	5806.9	5880.4	307537	365759	135805	250313	285624	289239
P28248	Deoxycytidine triphosphate deaminase	dcd	21.249	227710	182520	229210	568390	467190	505970	4.83861e+06	3.87837e+06	4.87048e+06	1.20777e+07	9.92732e+06	1.07514e+07
P0AED9	DNA-cytosine methyltransferase	dcm	53.464	21731	18063	21536	40165	38215	42847	1.16183e+06	965720	1.1514e+06	2.14738e+06	2.04313e+06	2.29077e+06
P24171	Peptidyl-dipeptidase dcp	dcp	77.515	166280	144230	160560	274330	270620	257420	1.28892e+07	1.118e+07	1.24458e+07	2.12647e+07	2.09771e+07	1.99539e+07
P0AEE1	Protein DcrB	dcrB	19.787	335410	274240	317780	530730	563010	462100	6.63676e+06	5.42639e+06	6.28791e+06	1.05016e+07	1.11403e+07	9.14357e+06
P0A830	Aerobic C4-dicarboxylate transport protein	dctA	45.436	13130	14718	2709.7	5889.6	4884.7	5951.5	596575	668727	123118	267600	221941	270412
P0ABN5	Anaerobic C4-dicarboxylate transporter DcuA	dcuA	45.75	54614	54883	54615	84355	84649	58113	2.49859e+06	2.5109e+06	2.49864e+06	3.85924e+06	3.87269e+06	2.65867e+06
P0AD01	Transcriptional regulatory protein DcuR	dcuR	27.488	16582	11307	14177	31483	33949	33029	455806	310807	389697	865405	933190	907901
P0AEC8	Sensor histidine kinase DcuS	dcuS	60.55	1820.2	1250.9	1333.3	3073.2	4142.5	6777	110213	75742	80731.3	186082	250828	410347
P76316	D-cysteine desulfhydrase	dcyD	35.153	235430	202410	229200	203800	195190	194800	8.27607e+06	7.11532e+06	8.05707e+06	7.16418e+06	6.86151e+06	6.8478e+06
P0A6J8	D-alanine--D-alanine ligase A	ddlA	39.315	88722	75576	82587	231960	231660	236460	3.48811e+06	2.97127e+06	3.24691e+06	9.11951e+06	9.10771e+06	9.29642e+06
P07862	D-alanine--D-alanine ligase B	ddlB	32.839	236290	201560	225970	227730	214520	242830	7.75953e+06	6.61903e+06	7.42063e+06	7.47843e+06	7.04462e+06	7.97429e+06
P0A9P6	ATP-dependent RNA helicase DeaD	deaD	70.545	246680	223090	247840	128150	147960	144890	1.7402e+07	1.57379e+07	1.74839e+07	9.04034e+06	1.04378e+07	1.02213e+07
P0ABP6	Protein DedA	dedA	24.51	19538	14362	16300	43040	37739	44901	478876	352013	399513	1.05491e+06	924983	1.10052e+06
P09549	Cell division protein DedD	dedD	22.938	66779	55198	48979	92072	84125	88155	1.53178e+06	1.26613e+06	1.12348e+06	2.11195e+06	1.92966e+06	2.0221e+06
P0A6K3	Peptide deformylase	def	19.328	501320	433930	463810	296190	368710	379260	9.68951e+06	8.387e+06	8.96452e+06	5.72476e+06	7.12643e+06	7.33034e+06
P0C0V0	Periplasmic serine endoprotease DegP	degP	49.354	278630	251640	302580	310310	344810	353330	1.37515e+07	1.24194e+07	1.49335e+07	1.5315e+07	1.70178e+07	1.74382e+07
P39099	Periplasmic pH-dependent serine endoprotease DegQ	degQ	47.204	98892	104520	107030	179530	158620	173390	4.6681e+06	4.93376e+06	5.05224e+06	8.47453e+06	7.4875e+06	8.1847e+06
P0AEE3	Serine endoprotease DegS	degS	37.581	27594	24593	26475	35693	35234	38726	1.03701e+06	924230	994957	1.34138e+06	1.32413e+06	1.45536e+06
P07650	Thymidine phosphorylase	deoA	47.207	31257	29215	28628	80842	81291	85569	1.47555e+06	1.37915e+06	1.35144e+06	3.81631e+06	3.8375e+06	4.03946e+06
P0A6K6	Phosphopentomutase	deoB	44.369	172710	170350	188040	280500	294160	251340	7.66297e+06	7.55826e+06	8.34315e+06	1.24455e+07	1.30516e+07	1.11517e+07
P0A6L0	Deoxyribose-phosphate aldolase	deoC	27.733	107670	90013	97649	260100	240140	251880	2.98601e+06	2.49633e+06	2.7081e+06	7.21335e+06	6.6598e+06	6.98539e+06
P0ABP8	Purine nucleoside phosphorylase DeoD-type	deoD	25.95	718080	611320	711310	626920	642210	662520	18634176	15863754	1.84585e+07	16268574	1.66653e+07	17192394
P0ACK5	Deoxyribose operon repressor	deoR	28.548	43458	39989	60390	106490	99340	116100	1.24064e+06	1.14161e+06	1.72401e+06	3.04008e+06	2.83596e+06	3.31442e+06
P0A6P5	GTPase Der	der	55.035	203810	180640	211650	247890	241010	272060	1.12167e+07	9.94152e+06	1.16482e+07	1.36426e+07	1.3264e+07	1.49728e+07
P0ABN1	Diacylglycerol kinase	dgkA	13.245	33244	23634	25735	27295	29420	35078	440317	313032	340860	361522	389668	464608
Q6BF17	D-galactonate dehydratase	dgoD	42.522	7600	6968.7	7474	5714.6	6529.3	6418.7	323167	296323	317809	242996	277639	272936
P31460	Galactonate operon transcriptional repressor	dgoR	26.079	20359	22726	25226	44477	45717	48530	530942	592671	657869	1.15992e+06	1.19225e+06	1.26561e+06
P15723	Deoxyguanosinetriphosphate triphosphohydrolase	dgt	59.382	9578.8	8055.6	9726.7	37305	34969	36164	568808	478358	577591	2.21525e+06	2.07653e+06	2.14749e+06
P76015	PTS-dependent dihydroxyacetone kinase, dihydroxyacetone-binding subunit DhaK	dhaK	38.215	47239	45732	68254	80214	84838	87201	1.80524e+06	1.74765e+06	2.60833e+06	3.06538e+06	3.24208e+06	3.33239e+06
P76014	PTS-dependent dihydroxyacetone kinase, ADP-binding subunit DhaL	dhaL	22.632	46235	38022	43325	80726	80588	85353	1.04639e+06	860514	980531	1.82699e+06	1.82387e+06	1.93171e+06
P37349	PTS-dependent dihydroxyacetone kinase, phosphotransferase subunit DhaM;Phosphocarrier protein HPr;Phosphotransferase enzyme IIA component	dhaM	51.448	142270	129040	109630	230150	273880	286570	7.31951e+06	6.63885e+06	5.64024e+06	1.18408e+07	1.40906e+07	1.47435e+07
P76016	PTS-dependent dihydroxyacetone kinase operon regulatory protein	dhaR	70.561	661.78	472.71	464.96	953.14	1063.6	945.15	46695.9	33354.9	32808	67254.5	75048.7	66690.7
P66817	DnaA initiator-associating protein DiaA	diaA	21.106	27232	21339	27049	41242	43978	46290	574759	450381	570896	870454	928200	976997
P06966	HTH-type transcriptional regulator DicA	dicA	15.656	16199	11108	12832	23177	22231	28015	253612	173907	200898	362859	348049	438603
P27296	Probable ATP-dependent helicase DinG	dinG	81.439	561.18	757.42	688.83	517.5	754.18	976.44	45701.9	61683.5	56097.6	42144.7	61419.7	79520.3
P0ABR1	DNA-damage-inducible protein I	dinI	8.9489	19052	26136	22165	12407	12932	13649	170494	233888	198352	111029	115727	122144
Q47150	Antitoxin DinJ	dinJ	9.4057	11897	11738	16504	9090.7	25207	25284	111900	110404	155232	85504.4	237089	237814
P31680	DnaJ-like protein DjlA	djlA	30.579	26525	25624	23287	40108	32157	36647	811108	783556	712093	1.22646e+06	983329	1.12063e+06
Q46857	2,5-diketo-D-gluconic acid reductase A	dkgA	31.109	7956.6	7405.6	8725.2	75492	69259	74238	247522	230381	271432	2.34848e+06	2.15458e+06	2.30947e+06
P30863	2,5-diketo-D-gluconic acid reductase B	dkgB	29.436	75758	68269	83204	101200	127120	130420	2.23001e+06	2.00957e+06	2.44919e+06	2.97892e+06	3.7419e+06	3.83904e+06
P0ABS1	RNA polymerase-binding transcription factor DksA	dksA	17.528	1908000	1743300	2038300	1940800	2079200	2059200	3.34434e+07	3.05566e+07	3.57273e+07	3.40183e+07	3.64442e+07	3.60937e+07
P06149	D-lactate dehydrogenase	dld	64.612	136490	115770	137880	168590	181610	194170	8.81889e+06	7.48013e+06	8.9087e+06	1.08929e+07	1.17342e+07	1.25457e+07
P76251	D-malate dehydrogenase [decarboxylating]	dmlA	40.314	4150.1	2360.4	1967.3	7574	10535	8100.6	167307	95157.2	79309.7	305338	424708	326568
P69853	Tat proofreading chaperone DmsD	dmsD	23.344	20470	11841	24280	27118	26777	28454	477852	276416	566792	633043	625082	664230
P03004	Chromosomal replication initiator protein DnaA	dnaA	52.55	71338	55769	73320	78008	77525	76984	3.74881e+06	2.93066e+06	3852966	4.09932e+06	4.07394e+06	4.04551e+06
P0ACB0	Replicative DNA helicase	dnaB	52.389	53481	39216	44213	58802	59173	49822	2.80182e+06	2.05449e+06	2.31627e+06	3.08058e+06	3.10001e+06	2.61012e+06
P0AEF0	DNA replication protein DnaC	dnaC	27.935	26906	11467	27813	40979	33353	42427	751619	320331	776956	1.14475e+06	931716	1.1852e+06
P10443	DNA polymerase III subunit alpha	dnaE	129.9	15129	14703	16112	21527	28419	33127	1.96526e+06	1.90992e+06	2.09295e+06	2.79636e+06	3.69163e+06	4.3032e+06
P0ABS5	DNA primase	dnaG	65.564	22147	25051	19844	22190	21772	22798	1.45205e+06	1.64244e+06	1.30105e+06	1.45487e+06	1.42746e+06	1.49473e+06
P08622	Chaperone protein DnaJ	dnaJ	41.1	420790	362540	423820	328360	344200	354000	17294469	14900394	17419002	13495596	14146620	14549400
P0A6Y8	Chaperone protein DnaK	dnaK	69.114	2823500	2541700	2896900	2338900	2481000	2467700	195143379	1.75667e+08	2.00216e+08	1.61651e+08	171471834	1.70553e+08
P0A988	DNA polymerase III subunit beta	dnaN	40.586	176340	152320	148020	170940	199950	201530	7.15694e+06	6.18206e+06	6.00754e+06	6.93777e+06	8.11517e+06	8.1793e+06
P03007	DNA polymerase III subunit epsilon	dnaQ	27.099	9741.6	8016.7	8534.6	6869	11628	6570.7	263988	217245	231279	186143	315107	178059
P0A8J2	Primosomal protein 1	dnaT	19.455	30766	23213	40523	34813	38130	37750	598553	451609	788375	677287	741819	734426
P06710	DNA polymerase III subunit tau	dnaX	71.137	25927	26365	26614	40019	34731	41799	1.84437e+06	1.87553e+06	1.89324e+06	2.84683e+06	2.47066e+06	2.97346e+06
P0AA89	Diguanylate cyclase DosC	dosC	53.177	651.19	194.16	281	1519.3	1361.8	711.47	34628.3	10324.8	14942.7	80791.8	72416.4	37833.8
P0AEF4	Transcriptional regulatory protein DpiA	dpiA	25.453	5812.6	3612.9	4972.6	6313	6655.2	7582.8	147948	91959.1	126568	160685	169395	193005
P23847	Periplasmic dipeptide transport protein	dppA	60.293	1477800	1380600	1533400	3380400	3334600	3408700	8.9101e+07	8.32405e+07	9.24533e+07	2.03814e+08	2.01053e+08	2.05521e+08
P0AEF8	Dipeptide transport system permease protein DppB	dppB	37.497	81269	68942	76328	220590	201420	222580	3.04734e+06	2.58512e+06	2.86207e+06	8.27146e+06	7.55265e+06	8.34608e+06
P0AEG1	Dipeptide transport system permease protein DppC	dppC	32.308	193880	186320	130030	300280	301120	113830	6.26388e+06	6.01963e+06	4.20101e+06	9.70145e+06	9.72858e+06	3.67762e+06
P0AAG0	Dipeptide transport ATP-binding protein DppD	dppD	35.844	205280	180350	205380	588860	605750	629790	7.35806e+06	6.46447e+06	7.36164e+06	2.11071e+07	21712503	2.25742e+07
P37313	Dipeptide transport ATP-binding protein DppF	dppF	37.56	196090	163770	194160	472020	492210	532900	7.36514e+06	6.1512e+06	7.29265e+06	1.77291e+07	1.84874e+07	20015724
P0ABT2	DNA protection during starvation protein	dps	18.695	72485	62580	65786	187920	219740	224790	1.35511e+06	1.16993e+06	1.22987e+06	3.51316e+06	4.10804e+06	4.20245e+06
P0AEG4	Thiol:disulfide interchange protein DsbA	dsbA	23.104	424590	403450	484850	287170	301490	464700	9.80973e+06	9.32131e+06	1.1202e+07	6.63478e+06	6.96562e+06	1.07364e+07
P0A6M2	Disulfide bond formation protein B	dsbB	20.142	39118	13203	11364	12485	39065	14679	787915	265935	228894	251473	786847	295664
P0AEG6	Thiol:disulfide interchange protein DsbC	dsbC	25.621	180720	142250	189890	171120	180150	257760	4.63023e+06	3.64459e+06	4.86517e+06	4.38427e+06	4.61562e+06	6.60407e+06
P36655	Thiol:disulfide interchange protein DsbD	dsbD	61.794	14874	14380	16200	46155	28483	26901	919124	888598	1.00106e+06	2.8521e+06	1.76008e+06	1.66232e+06
P0AA86	Thiol:disulfide interchange protein DsbE	dsbE	20.809	29031	21069	23245	32782	34837	41524	604106	438425	483705	682161	724923	864073
P77202	Thiol:disulfide interchange protein DsbG	dsbG	27.495	86140	66967	81405	65082	63987	88179	2.36842e+06	1.84126e+06	2.23823e+06	1.78943e+06	1.75932e+06	2.42448e+06
P00926	D-serine dehydratase	dsdA	47.9	17297	14219	16970	34063	34245	35947	828526	681090	812863	1.63162e+06	1.64034e+06	1.72186e+06
P46068	HTH-type transcriptional regulator DsdC	dsdC	35.332	3708.7	3285.5	4076.8	5315.4	5074.9	5415.4	131036	116083	144041	187804	179306	191337
P0A6M4	D-aminoacyl-tRNA deacylase	dtd	15.95	59006	50162	58022	75179	70959	85844	941146	800084	925451	1.19911e+06	1.1318e+06	1.36921e+06
P75742	Dipeptide permease D	dtpD	54.158	7687.3	6545.9	5608.3	1155.8	0	0	416329	354513	303734	62595.8	0	0
P32695	tRNA-dihydrouridine synthase A	dusA	38.467	99999	86148	95590	134330	132000	144020	3.84666e+06	3.31386e+06	3.67706e+06	5.16727e+06	5077644	5.54002e+06
P0ABT5	tRNA-dihydrouridine synthase B	dusB	35.866	2972.9	3832.1	3812.4	1587.6	1125.5	3098.2	106626	137442	136736	56940.9	40367.2	111120
P33371	tRNA-dihydrouridine synthase C	dusC	35.199	8433	6368	8340.5	4187.6	4097.9	3424.5	296833	224147	293577	147399	144242	120539
P06968	Deoxyuridine 5-triphosphate nucleotidohydrolase	dut	16.286	502220	477750	514430	514020	512730	527600	8.17915e+06	7.78064e+06	8.37801e+06	8.37133e+06	8.35032e+06	8.59249e+06
P45568	1-deoxy-D-xylulose 5-phosphate reductoisomerase	dxr	43.388	20991	22490	21582	18685	28304	29457	910758	975796	936400	810705	1.22805e+06	1.27808e+06
P77488	1-deoxy-D-xylulose-5-phosphate synthase	dxs	67.616	89150	90524	92673	95079	115810	125020	6.02797e+06	6.12087e+06	6.26618e+06	6.42886e+06	7.83061e+06	8.45335e+06
P31125	Probable amino-acid metabolite efflux pump	eamA	32.324	0	0	0	384.48	0	1220.6	0	0	0	12427.9	0	39454.7
P06846	HTH-type transcriptional regulator EbgR	ebgR	36.21	18464	13880	15659	18685	21272	24185	668581	502595	567012	676584	770259	875739
P0ADB7	Entericidin B	ecnB	4.8095	128280	101070	103700	206220	212100	257790	616963	486096	498745	991815	1.02009e+06	1.23984e+06
P23827	Ecotin	eco	18.192	23507	16556	16751	249130	269440	267900	427639	301187	304734	4.53217e+06	4.90165e+06	4.87364e+06
P0A955	KHG/KDPG aldolase;4-hydroxy-2-oxoglutarate aldolase;2-dehydro-3-deoxy-phosphogluconate aldolase	eda	22.284	680570	606210	702600	859600	869030	897270	1.51658e+07	1.35088e+07	1.56567e+07	1.91553e+07	1.93655e+07	1.99948e+07
P0ADF6	Phosphogluconate dehydratase	edd	64.638	40915	32468	53424	37483	29159	36811	2.64466e+06	2.09867e+06	3.45322e+06	2.42283e+06	1.88478e+06	2.37939e+06
P31545	Deferrochelatase/peroxidase EfeB	efeB	46.754	25985	22524	23616	17918	19927	15857	1.2149e+06	1.05309e+06	1.10414e+06	837738	931667	741378
P0AB24	Iron uptake system component EfeO	efeO	41.137	291000	255460	278750	199600	219640	238290	11970867	1.05089e+07	1.14669e+07	8.21095e+06	9.03533e+06	9.80254e+06
P0A6N4	Elongation factor P	efp	20.591	1590700	1440400	1550600	928670	954040	960370	3.27541e+07	2.96593e+07	3.19284e+07	1.91222e+07	1.96446e+07	1.9775e+07
P0AEH3	Protein ElaA	elaA	17.419	15793	16169	18702	34797	33515	35679	275098	281648	325770	606129	583798	621493
P0ABU5	Enhancing lycopene biosynthesis protein 2	elbB	22.981	325330	289370	327450	455200	461270	486970	7.47641e+06	6.65001e+06	7.52513e+06	1.0461e+07	1.06004e+07	1.11911e+07
P75858	Uncharacterized fimbrial-like protein ElfG	elfG	37.85	0	0	0	1424.4	1835.4	1864.1	0	0	0	53913.5	69469.9	70556.2
P0AB01	Envelope biogenesis factor ElyC	elyC	28.666	3733.7	1490.4	4572.4	5327	5546.4	4802.2	107030	42723.8	131072	152704	158993	137660
P27303	Multidrug export protein EmrA	emrA	42.736	69634	103820	63635	66400	77985	73952	2.97588e+06	4.43685e+06	2.71951e+06	2.83767e+06	3.33277e+06	3.16041e+06
P0C960	Endo-type membrane-bound lytic murein transglycosylase A	emtA	22.226	33105	26149	22179	43194	49951	69143	735792	581188	492950	960030	1.11021e+06	1.53677e+06
P0A6P7	Probable GTP-binding protein EngB	engB	23.561	200750	188190	210340	242390	246690	244930	4.72987e+06	4.43394e+06	4.95582e+06	5.71095e+06	5.81226e+06	5.7708e+06
P0A6P9	Enolase	eno	45.654	4841400	4237000	4506900	5044700	5142800	5230200	2.21029e+08	193435998	2.05758e+08	2.30311e+08	2.34789e+08	2.3878e+08
P15047	2,3-dihydro-2,3-dihydroxybenzoate dehydrogenase	entA	26.249	63749	51617	54897	18615	16513	23928	1.67335e+06	1.35489e+06	1.44099e+06	488625	433450	628086
P0ADI4	Enterobactin synthase component B;Isochorismatase;Aryl carrier protein	entB	32.554	141490	86893	148790	64022	53666	69804	4.60607e+06	2.82871e+06	4.84371e+06	2.08417e+06	1.74704e+06	2.2724e+06
P0AEJ2	Isochorismate synthase EntC	entC	42.931	92377	89573	94900	16896	13514	18257	3.96584e+06	3.84546e+06	4.07415e+06	725362	580170	783791
P10378	Enterobactin synthase component E	entE	59.111	84985	76207	94391	36077	31900	27629	5.02355e+06	4.50467e+06	5.57955e+06	2.13255e+06	1.88564e+06	1.63318e+06
P11454	Enterobactin synthase component F	entF	141.99	74430	65566	76371	59973	51728	58697	1.05683e+07	9.30972e+06	1.08439e+07	8.51557e+06	7.34486e+06	8.33439e+06
P0A8Y8	Proofreading thioesterase EntH	entH	14.97	2447.2	8198.8	12350	0	0	0	36634.6	122736	184880	0	0	0
P37690	Murein hydrolase activator EnvC	envC	46.594	30636	27231	30039	35882	41210	42595	1.42745e+06	1.2688e+06	1.39964e+06	1.67189e+06	1.92014e+06	1.98467e+06
P0AEJ4	Osmolarity sensor protein EnvZ	envZ	50.333	2682	1534.2	1077.8	1392.3	2424.2	2761.8	134993	77220.9	54248.9	70078.6	122017	139010
P0A9B6	D-erythrose-4-phosphate dehydrogenase	epd	37.299	62754	48933	67915	56637	57596	38352	2.34066e+06	1.82515e+06	2.53316e+06	2.1125e+06	2.14827e+06	1.43049e+06
P0A8N7	Elongation factor P--(R)-beta-lysine ligase	epmA	36.976	31961	29058	25886	4964.9	5444	9427.5	1.18179e+06	1.07445e+06	957161	183582	201297	348591
P39280	L-lysine 2,3-aminomutase	epmB	38.749	14999	12389	13603	13774	9689.7	11191	581196	480061	527103	533729	375466	433640
P76938	Elongation factor P hydroxylase	epmC	21.145	37188	31985	32602	36869	32073	37377	786340	676323	689369	779595	678184	790337
P37661	Phosphoethanolamine transferase EptB	eptB	63.804	731	889.14	1307.9	1618.5	1339.1	466.07	46640.7	56730.7	83449.3	103267	85439.9	29737.1
P0CB39	Phosphoethanolamine transferase EptC	eptC	66.609	143870	114270	125270	84202	96559	91984	9.58304e+06	7.61141e+06	8.34411e+06	5.60861e+06	6.4317e+06	6.12696e+06
P06616	GTPase Era	era	33.81	65445	55295	49214	45929	49558	53641	2.2127e+06	1.86952e+06	1.66393e+06	1.55286e+06	1.67556e+06	1.8136e+06
P39176	Probable L,D-transpeptidase ErfK/SrfK	erfK	34.411	4838.9	11239	4337.5	33792	16554	18072	166511	386745	149258	1.16282e+06	569640	621876
P0ACC3	Iron-sulfur cluster insertion protein ErpA	erpA	12.1	764250	685480	754750	917950	922490	920600	9247425	8294308	9132475	11107195	11162129	11139260
P0A9W3	Energy-dependent translational throttle protein EttA	ettA	62.442	604290	502920	556350	420720	456890	476300	3.77331e+07	3.14033e+07	3.47396e+07	2.62706e+07	2.85291e+07	2.97411e+07
P0AEJ6	Ethanolamine ammonia-lyase heavy chain	eutB	49.403	28119	26467	26843	73039	66385	66773	1.38916e+06	1.30755e+06	1.32612e+06	3.60835e+06	3.27962e+06	3.29879e+06
P19636	Ethanolamine ammonia-lyase light chain	eutC	31.781	9498.4	9775	19292	46037	41259	49020	301869	310659	613119	1.4631e+06	1.31125e+06	1.5579e+06
P76540	Ethanolamine utilization protein EutK	eutK	17.892	1275.5	47655	0	8273.3	7514.6	10572	22821.2	852643	0	148026	134451	189154
P76541	Ethanolamine utilization protein EutL	eutL	22.788	55574	48143	54782	131200	125560	120780	1.26642e+06	1.09708e+06	1.24837e+06	2.98979e+06	2.86126e+06	2.75233e+06
P0ABF4	Ethanolamine utilization protein EutM	eutM	9.8654	13521	5310.3	11867	13027	13506	17761	133390	52388.2	117073	128517	133242	175219
P0ABU7	Biopolymer transport protein ExbB	exbB	26.287	252060	194500	245700	161090	192360	184920	6.6259e+06	5.11282e+06	6.45872e+06	4.23457e+06	5.05657e+06	4.86099e+06
P0ABV2	Biopolymer transport protein ExbD	exbD	15.527	157100	142130	144930	88445	87468	99694	2.43929e+06	2.20685e+06	2.25033e+06	1.37329e+06	1.35812e+06	1.54795e+06
P0AEK0	Exodeoxyribonuclease 10	exoX	25.133	3498.7	305.72	3874.2	10240	10346	10800	87932.8	7683.66	97370.3	257362	260026	271436
P0ACL2	Exu regulon transcriptional regulator	exuR	29.835	220110	108320	204610	130160	145510	163070	6.56698e+06	3.23173e+06	6.10454e+06	3.88332e+06	4.34129e+06	4.86519e+06
P0AA78	Hexuronate transporter	exuT	46.892	1961.7	1181.5	1803.1	2788.9	1630.1	2623.8	91988	55402.9	84551	130777	76438.6	123035
P0A6Q3	3-hydroxydecanoyl-[acyl-carrier-protein] dehydratase	fabA	18.969	444790	438510	445660	333220	315600	329020	8.43722e+06	8.3181e+06	8.45372e+06	6.32085e+06	5.98662e+06	6.24118e+06
P0A953	3-oxoacyl-[acyl-carrier-protein] synthase 1	fabB	42.613	1046100	975570	1136200	1444300	1411800	1459000	4.45775e+07	4.1572e+07	4.84169e+07	6.1546e+07	6.0161e+07	62172367
P0AAI9	Malonyl CoA-acyl carrier protein transacylase	fabD	32.417	1248600	1062600	1202500	1146200	1209100	1157200	4.04759e+07	3.44463e+07	3.89814e+07	3.71564e+07	3.91954e+07	3.7513e+07
P0AAI5	3-oxoacyl-[acyl-carrier-protein] synthase 2	fabF	43.045	701910	623920	745000	563790	593950	614470	3.02137e+07	2.68566e+07	32068525	2.42683e+07	2.55666e+07	2.64499e+07
P0AEK2	3-oxoacyl-[acyl-carrier-protein] reductase FabG	fabG	25.56	547020	569710	555370	649200	414620	709890	1.39818e+07	1.45618e+07	1.41953e+07	16593552	1.05977e+07	1.81448e+07
P0A6R0	3-oxoacyl-[acyl-carrier-protein] synthase 3	fabH	33.515	483630	395550	504150	419530	411020	413810	1.62089e+07	1.32569e+07	1.68966e+07	1.40605e+07	1.37753e+07	1.38688e+07
P0AEK4	Enoyl-[acyl-carrier-protein] reductase [NADH] FabI	fabI	27.864	2621900	2125300	2730200	2245700	2216400	2231500	7.30566e+07	5.92194e+07	7.60743e+07	6.25742e+07	6.17578e+07	62178516
P0ACU5	HTH-type transcriptional repressor FabR	fabR	26.553	35601	31500	27147	42159	41511	41276	945313	836420	720834	1.11945e+06	1.10224e+06	1.096e+06
P0A6Q6	3-hydroxyacyl-[acyl-carrier-protein] dehydratase FabZ	fabZ	17.033	1089600	1068100	1110900	1090100	1083300	1117500	1.85592e+07	1.81929e+07	1.8922e+07	1.85677e+07	1.84518e+07	1.90344e+07
P21151	3-ketoacyl-CoA thiolase	fadA	40.876	91687	64736	74505	217120	193100	204400	3.7478e+06	2.64615e+06	3.04547e+06	8.875e+06	7.89316e+06	8.35505e+06
P21177	Fatty acid oxidation complex subunit alpha;Enoyl-CoA hydratase/Delta(3)-cis-Delta(2)-trans-enoyl-CoA isomerase/3-hydroxybutyryl-CoA epimerase;3-hydroxyacyl-CoA dehydrogenase	fadB	79.593	57313	47226	52989	125850	115660	125910	4.56171e+06	3.75886e+06	4.21755e+06	1.00168e+07	9.20573e+06	1.00216e+07
P69451	Long-chain-fatty-acid--CoA ligase	fadD	62.331	30170	29213	28566	23621	30087	26101	1.88053e+06	1.82088e+06	1.78055e+06	1.47232e+06	1.87535e+06	1.6269e+06
Q47146	Acyl-coenzyme A dehydrogenase	fadE	89.223	28492	20729	27286	48013	42465	47328	2.54214e+06	1.8495e+06	2.43454e+06	4.28386e+06	3.78885e+06	4.22275e+06
P42593	2,4-dienoyl-CoA reductase [NADPH]	fadH	72.677	529.95	502.89	572.63	629.2	349.65	548.74	38515.2	36548.5	41617	45728.4	25411.5	39880.8
P76503	3-ketoacyl-CoA thiolase	fadI	46.53	7780.4	6863.6	8828.8	13341	11896	14645	362022	319363	410804	620757	553521	681432
P77399	Fatty acid oxidation complex subunit alpha;Enoyl-CoA hydratase/3-hydroxybutyryl-CoA epimerase;3-hydroxyacyl-CoA dehydrogenase	fadJ	77.071	5321.3	6893	7932.7	6583.7	10468	4282.2	410118	531250	611381	507412	806779	330033
P10384	Long-chain fatty acid transport protein	fadL	48.541	212740	178990	191140	80912	74737	83555	1.03266e+07	8.68835e+06	9.27813e+06	3.92755e+06	3.62781e+06	4.05584e+06
P0A8V6	Fatty acid metabolism regulator protein	fadR	26.968	144370	121810	146630	106340	114490	121430	3.89337e+06	3.28497e+06	3.95432e+06	2.86778e+06	3.08757e+06	3.27472e+06
P0AB71	Fructose-bisphosphate aldolase class 2	fbaA	39.147	2976600	2453700	2930700	2973500	3062300	3122100	1.16525e+08	9.6055e+07	1.14728e+08	1.16404e+08	1.1988e+08	1.22221e+08
P0A991	Fructose-bisphosphate aldolase class 1	fbaB	38.109	28563	36847	24466	108910	120930	134520	1.08851e+06	1.4042e+06	932375	4.15045e+06	4.60852e+06	5.12642e+06
P0A993	Fructose-1,6-bisphosphatase class 1	fbp	36.833	639190	555060	703630	426150	447160	485020	2.35433e+07	2.04445e+07	2.59168e+07	1.56964e+07	1.64702e+07	1.78647e+07
P32177	Protein FdhD	fdhD	30.56	12474	7927.5	12508	15510	14048	5946.2	381205	242264	382244	473986	429307	181716
P13024	Protein FdhE	fdhE	34.746	100860	85924	89413	146660	138110	139310	3.50448e+06	2.98552e+06	3.10674e+06	5.09585e+06	4.79877e+06	4.84047e+06
P32176	Formate dehydrogenase-O major subunit	fdoG	112.55	18465	30974	31074	51209	38698	43636	2.07824e+06	3.48612e+06	3.49738e+06	5.76357e+06	4.35546e+06	4.91123e+06
P0AAJ5	Formate dehydrogenase-O iron-sulfur subunit	fdoH	33.1	19732	15797	18170	34145	22071	29552	653129	522881	601427	1.1302e+06	730550	978171
P0A9R4	2Fe-2S ferredoxin	fdx	12.331	264370	205950	231340	290860	245620	297220	3.25995e+06	2.53957e+06	2.85265e+06	3.58659e+06	3.02874e+06	3.66502e+06
P13036	Fe(3+) dicitrate transport protein FecA	fecA	85.321	3812.1	3334.8	3352.1	4097.2	4390.4	3728.2	325252	284528	286005	349577	374593	318094
P23485	Protein FecR	fecR	35.532	428.41	0	371.77	0	0	0	15222.3	0	13209.7	0	0	0
P0AEL3	Ferrous iron transport protein A	feoA	8.3707	30301	26814	27679	56631	58467	61609	253641	224452	231693	474041	489410	515710
P33650	Ferrous iron transport protein B	feoB	84.473	34040	34356	26660	80574	70115	83586	2.87546e+06	2.90215e+06	2.25205e+06	6.80633e+06	5.92282e+06	7.06076e+06
P05825	Ferrienterobactin receptor	fepA	82.106	233090	188650	223400	113870	98672	115650	1.91381e+07	1.54893e+07	1.83425e+07	9.34941e+06	8.10156e+06	9.49556e+06
P0AEL6	Ferrienterobactin-binding periplasmic protein	fepB	34.283	85284	75056	79480	66651	57024	59290	2.92379e+06	2.57314e+06	2.72481e+06	2.285e+06	1.95495e+06	2.03264e+06
P23878	Ferric enterobactin transport ATP-binding protein FepC	fepC	29.784	20878	17248	22598	21600	22057	19209	621830	513714	673059	643334	656946	572121
P23876	Ferric enterobactin transport system permease protein FepD	fepD	33.871	4646.1	5117.8	3654.8	3083.9	1936.6	3390.4	157368	173345	123792	104455	65594.6	114836
P13039	Enterochelin esterase	fes	45.651	10131	7119.1	9477.5	3586.3	3179.5	5004.1	462490	324994	432657	163718	145147	228442
P77279	Probable iron export ATP-binding protein FetA	fetA	25.382	28788	30572	32093	53354	52931	47044	730697	775979	814585	1.35423e+06	1.34349e+06	1.19407e+06
P77307	Probable iron export permease protein FetB	fetB	28.164	19813	11570	6889.6	19233	22529	22294	558013	325857	194039	541678	634507	627888
P0AGD7	Signal recognition particle protein	ffh	49.787	186940	173480	191730	164680	160920	175620	9.30718e+06	8.63705e+06	9.54566e+06	8.19892e+06	8.01172e+06	8.74359e+06
P06971	Ferrichrome-iron receptor	fhuA	82.181	311010	265470	296170	394520	363600	390490	2.55591e+07	2.18166e+07	2.43395e+07	3.2422e+07	2.9881e+07	3.20909e+07
P07821	Iron(3+)-hydroxamate import ATP-binding protein FhuC	fhuC	28.886	43663	34583	42897	42816	47702	48815	1.26125e+06	998965	1.23912e+06	1.23678e+06	1.37792e+06	1.41007e+06
P07822	Iron(3+)-hydroxamate-binding protein FhuD	fhuD	32.998	7327.1	6898	6707.9	7014.7	8142.4	8261.7	241780	227620	221347	231471	268683	272620
P16869	FhuE receptor	fhuE	81.232	25110	24143	26423	19923	18506	21488	2.03974e+06	1.96118e+06	2.14639e+06	1.61839e+06	1.50328e+06	1.74551e+06
P39405	Ferric iron reductase protein FhuF	fhuF	30.112	5102.4	3600.1	5582	7312.9	4109	7010.5	153643	108406	168085	220206	123730	211100
P69380	Ferrous-iron efflux pump FieF	fieF	32.927	13092	6375.3	11817	17511	21243	23506	431080	209920	389098	576585	699468	773982
P0ADH5	Type 1 fimbriae regulatory protein FimB	fimB	22.993	10356	16920	11151	20341	28828	29345	238116	389042	256395	467701	662842	674730
P0A6R3	DNA-binding protein Fis	fis	11.24	2066100	1687000	2040400	388080	470720	487860	23222964	18961880	22934096	4.36202e+06	5.29089e+06	5.48355e+06
P75780	Catecholate siderophore receptor Fiu	fiu	81.959	170350	163490	192640	62703	73371	83813	1.39617e+07	1.33995e+07	1.57886e+07	5.13908e+06	6.01341e+06	6.86923e+06
P0A9L3	FKBP-type 22 kDa peptidyl-prolyl cis-trans isomerase	fklB	22.216	1335900	1125100	1308800	1009900	1046100	1104300	2.96784e+07	2.49952e+07	2.90763e+07	2.24359e+07	2.32402e+07	2.45331e+07
P45523	FKBP-type peptidyl-prolyl cis-trans isomerase FkpA	fkpA	28.882	1210700	1081000	1215100	1001200	1053500	1164000	3.49674e+07	31221442	3.50945e+07	2.89167e+07	30427187	33618648
P0AEM0	FKBP-type 16 kDa peptidyl-prolyl cis-trans isomerase	fkpB	16.081	216430	165880	182920	164020	163810	204360	3.48041e+06	2.66752e+06	2.94154e+06	2.63761e+06	2.63423e+06	3.28631e+06
P61949	Flavodoxin-1	fldA	19.737	1493700	1321400	1558600	1937700	1891900	2240300	2.94812e+07	2.60805e+07	3.07621e+07	3.82444e+07	3.73404e+07	4.42168e+07
P0ABY4	Flavodoxin-2	fldB	19.7	181410	173000	165290	183470	188820	207640	3573777	3408100	3256213	3614359	3719754	4090508
P75933	Flagella basal body P-ring formation protein FlgA	flgA	23.519	15250	11222	5611	0	0	0	358665	263930	131965	0	0	0
P0ABW9	Flagellar basal body rod protein FlgB	flgB	15.24	170880	175400	169200	0	0	0	2.60421e+06	2673096	2578608	0	0	0
P0ABX2	Flagellar basal-body rod protein FlgC	flgC	13.968	40837	31224	34922	0	1614.1	0	570411	436137	487790	0	22545.7	0
P75936	Basal-body rod modification protein FlgD	flgD	23.575	157400	152770	156820	0	0	0	3710705	3.60155e+06	3.69703e+06	0	0	0
P75937	Flagellar hook protein FlgE	flgE	42.045	314440	246830	279150	0	0	0	1.32206e+07	1.0378e+07	1.17369e+07	0	0	0
P75938	Flagellar basal-body rod protein FlgF	flgF	25.912	33900	24448	34248	1177.4	1141.8	1527	878417	633497	887434	30508.8	29586.3	39567.6
P0ABX5	Flagellar basal-body rod protein FlgG	flgG	27.744	93451	78795	86566	0	0	0	2.5927e+06	2.18609e+06	2.40169e+06	0	0	0
P0A6S0	Flagellar L-ring protein	flgH	24.615	213700	188010	177170	2996.3	2339.8	2065.6	5.26023e+06	4.62787e+06	4.36104e+06	73753.9	57594.2	50844.7
P0A6S3	Flagellar P-ring protein	flgI	38.169	70319	105690	122660	67.139	0	467.9	2.68401e+06	4.03408e+06	4.68181e+06	2562.63	0	17859.3
P75942	Peptidoglycan hydrolase FlgJ	flgJ	34.475	0	838.29	1431.2	0	0	0	0	28900	49340.6	0	0	0
P33235	Flagellar hook-associated protein 1	flgK	57.929	170080	136580	154060	115.56	0	0	9.85256e+06	7.91194e+06	8.92454e+06	6694.28	0	0
P29744	Flagellar hook-associated protein 3	flgL	34.281	297810	272650	283400	414.83	694.01	0	1.02092e+07	9.34671e+06	9.71524e+06	14220.8	23791.4	0
P0AEM4	Negative regulator of flagellin synthesis	flgM	10.34	128350	111840	137270	3720.4	1717.3	6184.2	1327139	1.15643e+06	1.41937e+06	38468.9	17756.9	63944.6
P43533	Flagella synthesis protein FlgN	flgN	15.867	227330	165250	192350	0	0	0	3.60705e+06	2.62202e+06	3.05202e+06	0	0	0
P76298	Flagellar biosynthesis protein FlhA	flhA	74.842	38264	33156	37280	991.35	329.65	0	2.86375e+06	2.48146e+06	2.79011e+06	74194.6	24671.7	0
P76299	Flagellar biosynthetic protein FlhB	flhB	42.237	31333	26405	21354	10085	10722	14574	1.32341e+06	1.11527e+06	901929	425960	452865	615562
P0A8S9	Flagellar transcriptional regulator FlhD	flhD	13.316	110510	87527	97158	30660	32426	36304	1.47155e+06	1.16551e+06	1.29376e+06	408269	431785	483424
P76297	Flagellar protein FlhE	flhE	14.059	38933	34069	38018	0	0	0	547359	478976	534495	0	0	0
P0AEM6	RNA polymerase sigma factor FliA	fliA	27.521	124490	119350	129620	0	0	2177.8	3.42609e+06	3.28463e+06	3.56727e+06	0	0	59935.2
P04949	Flagellin	fliC	51.294	4331600	3699600	3621400	16545	15380	16814	2.22185e+08	1.89767e+08	1.85756e+08	848659	788902	862457
P24216	Flagellar hook-associated protein 2	fliD	48.456	237830	195920	302860	0	0	87.919	1.15243e+07	9.4935e+06	1.46754e+07	0	0	4260.2
P0A8T5	Flagellar hook-basal body complex protein FliE	fliE	11.127	8550.7	6279.3	7428	0	0	0	95143.6	69869.8	82651.4	0	0	0
P25798	Flagellar M-ring protein	fliF	60.588	102120	90246	94685	422.33	0	0	6.18725e+06	5.46782e+06	5.73677e+06	25588.1	0	0
P0ABZ1	Flagellar motor switch protein FliG	fliG	36.776	128200	132190	121400	4084.3	3551.8	4991.8	4.71468e+06	4.86142e+06	4.46461e+06	150204	130621	183578
P31068	Flagellar assembly protein FliH	fliH	25.05	92911	76192	88326	9421.1	750.33	13916	2.32742e+06	1.90861e+06	2.21257e+06	235999	18795.8	348596
P52612	Flagellum-specific ATP synthase	fliI	49.315	59000	50480	55824	4631.5	5568.8	12982	2909585	2.48942e+06	2.75296e+06	228402	274625	640207
P52613	Flagellar FliJ protein	fliJ	17.306	3934.4	2773.1	3914.5	0	0	108.28	68088.7	47991.3	67744.3	0	0	1873.89
P52614	Flagellar hook-length control protein	fliK	39.311	12727	9201.6	10938	0	0	0	500311	361724	429984	0	0	0
P0ABX8	Flagellar protein FliL	fliL	17.221	174020	157200	174020	0	0	0	2.9968e+06	2.70714e+06	2.9968e+06	0	0	0
P06974	Flagellar motor switch protein FliM	fliM	37.849	278600	209220	241470	2728.8	67222	75546	1.05447e+07	7.91877e+06	9.1394e+06	103282	2.54429e+06	2.85934e+06
P15070	Flagellar motor switch protein FliN	fliN	14.855	412190	335710	386250	0	0	0	6.12308e+06	4.98697e+06	5.73774e+06	0	0	0
P22586	Flagellar protein FliO	fliO	12.67	52519	48231	50643	0	0	0	665416	611087	641647	0	0	0
P0AC05	Flagellar biosynthetic protein FliP	fliP	26.928	49157	43429	40882	0	0	0	1.3237e+06	1.16946e+06	1.10087e+06	0	0	0
P26608	Flagellar protein FliS	fliS	14.95	59219	51728	54788	0	0	0	885324	773334	819081	0	0	0
P0ABY2	Flagellar protein FliT	fliT	13.829	15104	13518	17061	0	0	0	208873	186940	235937	0	0	0
P0AEM9	Cystine-binding periplasmic protein	fliY	29.039	1458700	1317200	1438200	1173100	1146200	1127800	4.23592e+07	3.82502e+07	4.17639e+07	3.40657e+07	3.32845e+07	3.27502e+07
P52627	Regulator of sigma S factor FliZ	fliZ	21.658	169590	137540	165660	11796	12553	14129	3.67298e+06	2.97884e+06	3.58786e+06	255478	271873	306006
P15286	Flagellar regulator flk	flk	36.668	10431	17034	9603.9	10579	11296	13641	382484	624603	352156	387911	414202	500188
P39180	Antigen 43;Antigen 43 alpha chain;Antigen 43 beta chain	flu	106.82	4873.2	3902.4	3775.5	1125.5	1149.4	1784.9	520555	416854	403299	120226	122779	190663
P77609	Protein FlxA	flxA	12.208	2294.5	4420.9	1757.1	0	0	0	28011.3	53970.3	21450.7	0	0	0
P23882	Methionyl-tRNA formyltransferase	fmt	34.168	179890	161070	177120	186570	193700	181820	6.14648e+06	5.50344e+06	6.05184e+06	6.37472e+06	6.61834e+06	6.21243e+06
P0A9E5	Fumarate and nitrate reduction regulatory protein	fnr	27.967	495680	382160	505100	358640	342210	309980	1.38627e+07	1.06879e+07	1.41261e+07	1.00301e+07	9.57059e+06	8.66921e+06
P0AC23	Probable formate transporter 1	focA	30.99	64561	62704	122610	110130	124490	108530	2.00075e+06	1.9432e+06	3.79968e+06	3.41293e+06	3.85795e+06	3.36334e+06
P0ABQ4	Dihydrofolate reductase	folA	17.999	196320	176580	176030	84587	86070	92016	3.53356e+06	3.17826e+06	3.16836e+06	1.52248e+06	1.54917e+06	1.6562e+06
P0AC16	Dihydroneopterin aldolase	folB	13.619	50225	45696	41854	67963	64948	59919	684014	622334	570010	925588	884527	816037
P08192	Bifunctional protein FolC;Folylpolyglutamate synthase;Dihydrofolate synthase	folC	45.405	104880	105550	86191	96840	73846	109130	4.76208e+06	4.7925e+06	3.9135e+06	4.39702e+06	3.35298e+06	4.95505e+06
P24186	Bifunctional protein FolD;Methylenetetrahydrofolate dehydrogenase;Methenyltetrahydrofolate cyclohydrolase	folD	31.043	443920	392390	467680	324880	333310	351400	1.37806e+07	1.2181e+07	1.45182e+07	1.00852e+07	1.03469e+07	1.09085e+07
P0A6T5	GTP cyclohydrolase 1	folE	24.83	1420300	1153900	1340100	1391000	1421900	1467500	35266049	2.86513e+07	3.32747e+07	34538530	35305777	36438025
P26281	2-amino-4-hydroxy-6-hydroxymethyldihydropteridine pyrophosphokinase	folK	18.079	61156	27856	30474	20915	19254	23633	1.10564e+06	503609	550939	378122	348093	427261
P0AFS3	Dihydrofolate reductase FolM	folM	26.348	11661	7910.7	9330.5	103350	107310	114050	307244	208431	245840	2.72307e+06	2.8274e+06	3.00499e+06
P0AC13	Dihydropteroate synthase	folP	30.615	86627	82280	72291	76732	93314	93475	2.65209e+06	2.519e+06	2.21319e+06	2.34915e+06	2.85681e+06	2.86174e+06
P0AC19	D-erythro-7,8-dihydroneopterin triphosphate epimerase	folX	14.082	228430	201250	226760	308430	432260	401060	3.21675e+06	2.834e+06	3.19323e+06	4.34331e+06	6.08709e+06	5.64773e+06
P28861	Ferredoxin--NADP reductase	fpr	27.751	45541	44633	46813	130820	114710	119040	1.26381e+06	1.23861e+06	1.29911e+06	3.63039e+06	3.18332e+06	3.30348e+06
P00363	Fumarate reductase flavoprotein subunit	frdA	65.971	11932	11425	10631	22252	28975	21191	787166	753719	701338	1.46799e+06	1.91151e+06	1.39799e+06
P0AC47	Fumarate reductase iron-sulfur subunit	frdB	27.123	199080	177140	209690	30852	33895	224030	5.39965e+06	4.80457e+06	5.68742e+06	836799	919334	6.07637e+06
P0AEN1	NAD(P)H-flavin reductase	fre	26.242	231970	202210	232750	277920	261930	283530	6.08736e+06	5.30639e+06	6.10783e+06	7.29318e+06	6.87357e+06	7.44039e+06
P45544	HTH-type transcriptional regulator FrlR	frlR	27.82	23501	19064	26045	34166	30001	35031	653798	530360	724572	950498	834628	974562
P25437	S-(hydroxymethyl)glutathione dehydrogenase	frmA	39.359	302170	272930	280000	172210	188020	202750	1.18931e+07	1.07423e+07	11020520	6.77801e+06	7.40028e+06	7.98004e+06
P51025	S-formylglutathione hydrolase FrmB	frmB	31.424	33681	28743	35095	17320	14335	16008	1.05839e+06	903220	1.10283e+06	544264	450463	503035
P0AAP3	Transcriptional repressor FrmR	frmR	10.318	81803	67615	80774	62166	69332	72570	844043	697652	833426	641429	715368	748777
P0A805	Ribosome-recycling factor	frr	20.638	1069900	1034700	1153800	1085100	962860	1148700	2.20806e+07	2.13541e+07	2.38121e+07	2.23943e+07	1.98715e+07	2.37069e+07
P04335	Esterase FrsA	frsA	47.008	44508	36555	43156	113940	104900	111200	2.09223e+06	1.71838e+06	2.02868e+06	5.35609e+06	4.93114e+06	5.22729e+06
P20966	PTS system fructose-specific EIIBC component;Fructose-specific phosphotransferase enzyme IIB component;Fructose permease IIC component	fruA	57.518	33768	28634	49043	69563	60084	64381	1.94227e+06	1.64697e+06	2.82086e+06	4.00112e+06	3.45591e+06	3.70307e+06
P69811	Multiphosphoryl transfer protein;Phosphocarrier protein HPr;Fructose-specific phosphotransferase enzyme IIA component	fruB	39.647	59019	36944	38584	54054	64976	60197	2.33993e+06	1.46472e+06	1.52974e+06	2.14308e+06	2.5761e+06	2.38663e+06
P0AEW9	1-phosphofructokinase	fruK	33.755	34987	33165	37619	38396	46326	47113	1.18099e+06	1.11948e+06	1.26983e+06	1.29606e+06	1.56373e+06	1.5903e+06
P77439	Multiphosphoryl transfer protein 1;Phosphoenolpyruvate-protein phosphotransferase;Phosphocarrier protein HPr;Fructose-like phosphotransferase enzyme IIA component 2	fryA	92.129	660.39	660.67	306.7	99.702	136.32	294.34	60841.1	60866.9	28256	9185.45	12559	27117.2
P78055	Fructose-6-phosphate aldolase 1	fsaA	22.997	12838	8474.5	15372	27450	24806	24261	295235	194888	353510	631268	570464	557930
P52067	Fosmidomycin resistance protein	fsr	43.305	14926	11318	12811	18101	17527	20970	646370	490126	554780	783864	759007	908106
P0A998	Bacterial non-heme ferritin	ftnA	19.424	625870	505390	567070	622750	669070	725160	1.21569e+07	9.8167e+06	1.10148e+07	12096296	1.2996e+07	1.40855e+07
P0A9A2	Bacterial non-heme ferritin-like protein	ftnB	18.894	3605	1772.6	4014.3	17369	31200	26289	68112.9	33491.5	75846.2	328170	589493	496704
P0ABH0	Cell division protein FtsA	ftsA	45.329	195960	166190	168980	291980	286700	343170	8.88267e+06	7.53323e+06	7.65969e+06	1.32352e+07	1.29958e+07	1.55556e+07
P0A6S5	Cell division protein FtsB	ftsB	11.622	19991	15514	15792	20142	23591	25335	232335	180304	183535	234090	274175	294443
P0A9R7	Cell division ATP-binding protein FtsE	ftsE	24.439	71748	60664	75968	118110	118340	97326	1.75345e+06	1.48257e+06	1.85658e+06	2.88649e+06	2.89211e+06	2.37855e+06
P0AAI3	ATP-dependent zinc metalloprotease FtsH	ftsH	70.707	524560	461270	513000	793640	791440	819920	3.70901e+07	3.2615e+07	36272691	5.61159e+07	5.59603e+07	5.79741e+07
P0AD68	Peptidoglycan synthase FtsI	ftsI	63.877	27976	30124	28685	33214	40762	42559	1.78702e+06	1.92423e+06	1.83231e+06	2.12161e+06	2.60375e+06	2.71854e+06
P46889	DNA translocase FtsK	ftsK	146.66	42069	35367	47012	34766	36857	36938	6.16984e+06	5.18692e+06	6.89478e+06	5.09878e+06	5.40545e+06	5.41733e+06
P0AEN4	Cell division protein FtsL	ftsL	13.627	49234	39389	47266	62819	67710	69049	670912	536754	644094	856035	922684	940931
P29131	Cell division protein FtsN	ftsN	35.793	72207	58304	63776	99011	105100	106660	2.58451e+06	2.08688e+06	2.28273e+06	3.5439e+06	3.76184e+06	3.81768e+06
P26648	Cell division protein FtsP	ftsP	51.858	43438	37947	44030	40721	52498	49138	2.25261e+06	1.96786e+06	2.28331e+06	2.11171e+06	2.72244e+06	2.5482e+06
P06136	Cell division protein FtsQ	ftsQ	31.433	23496	20400	26609	32449	33027	35725	738550	641233	836401	1.01997e+06	1.03814e+06	1.12294e+06
P0ABG4	Lipid II flippase FtsW	ftsW	45.987	14190	11944	13610	14564	15505	17378	652556	549269	625883	669755	713028	799162
P0AC30	Cell division protein FtsX	ftsX	38.543	73549	65193	71803	96474	98581	109490	2.8348e+06	2.51273e+06	2.7675e+06	3.7184e+06	3.79961e+06	4.22007e+06
P10121	Signal recognition particle receptor FtsY	ftsY	54.513	275860	234660	270000	341610	359090	244240	1.5038e+07	1.2792e+07	14718510	1.86222e+07	1.95751e+07	1.33143e+07
P0A9A6	Cell division protein FtsZ	ftsZ	40.323	1256700	1055700	1172600	1781700	1760300	1822100	5.06739e+07	4.2569e+07	4.72827e+07	7.18435e+07	7.09806e+07	7.34725e+07
P69922	L-fucose isomerase	fucI	64.976	372.35	0	771.72	487.92	358.6	503.5	24193.8	0	50143.3	31703.1	23300.4	32715.4
P0A9S1	Lactaldehyde reductase	fucO	40.513	8620.4	6613.5	7227.8	17139	9195.9	13702	349238	267933	292820	694352	372553	555109
P0ACK8	L-fucose operon activator	fucR	27.362	6564.9	4225.9	5380.5	1652.7	1302.7	1370.9	179629	115629	147221	45221.2	35644.5	37510.6
P0AEN8	L-fucose mutarotase	fucU	15.473	147640	97461	133190	451790	471910	495240	2.28443e+06	1.50801e+06	2.06085e+06	6.99055e+06	7.30186e+06	7.66285e+06
P0AC33	Fumarate hydratase class I, aerobic	fumA	60.298	940380	787240	886850	445170	490540	480640	5.6703e+07	4.7469e+07	5.34753e+07	2.68429e+07	2.95786e+07	2.89816e+07
P14407	Fumarate hydratase class I, anaerobic	fumB	60.105	8738.5	1702.1	1191.7	2411.6	3423.2	2773.9	525228	102305	71627.1	144949	205751	166725
P05042	Fumarate hydratase class II	fumC	50.488	80310	85038	77936	255170	209880	245050	4.05469e+06	4.2934e+06	3.93483e+06	1.2883e+07	1.05964e+07	1.23721e+07
P0A9A9	Ferric uptake regulation protein	fur	16.795	690310	813090	1016900	1244300	1276700	1236700	1.15938e+07	1.36558e+07	1.70788e+07	2.0898e+07	2.14422e+07	2.07704e+07
P0A6M8	Elongation factor G	fusA	77.58	6596600	5881200	6418700	4397700	4540400	4625400	511764228	456263496	497962746	341173566	352244232	358838532
P37147	UPF0716 protein FxsA	fxsA	17.692	49224	92973	44622	49957	50209	99044	870871	1.64488e+06	789452	883839	888298	1.75229e+06
P25526	Succinate-semialdehyde dehydrogenase [NADP(+)] GabD	gabD	51.719	7391.7	5310.7	5408.3	6883.1	7356.8	10408	382291	274664	279712	355987	380486	538291
P22256	4-aminobutyrate aminotransferase GabT	gabT	45.774	16284	8138.8	14982	24607	24838	20715	745384	372545	685786	1.12636e+06	1.13693e+06	948208
P69910;P69908	Glutamate decarboxylase beta;Glutamate decarboxylase alpha	gadB;gadA	52.668	170.89	0	0	35103	39175	37503	9000.43	0	0	1.8488e+06	2.06327e+06	1.97521e+06
P63235	Probable glutamate/gamma-aminobutyrate antiporter	gadC	55.076	0	0	0	12067	14208	14646	0	0	0	664602	782520	806643
P63201	HTH-type transcriptional regulator GadW	gadW	28.028	0	0	0	4554.7	6174.1	5955.2	0	0	0	127659	173048	166912
P09147	UDP-glucose 4-epimerase	galE	37.265	237320	204910	229160	123900	120500	128620	8.84373e+06	7.63597e+06	8.53965e+06	4.61713e+06	4.49043e+06	4.79302e+06
P0A6T3	Galactokinase	galK	41.442	133030	110280	125160	50375	50733	59539	5.51303e+06	4.57022e+06	5.18688e+06	2.08764e+06	2.10248e+06	2.46742e+06
P0A9C3	Aldose 1-epimerase	galM	38.19	378830	347440	381250	401640	552680	469140	1.44675e+07	1.32687e+07	1.45599e+07	1.53386e+07	2.11068e+07	1.79165e+07
P03024	HTH-type transcriptional regulator GalR	galR	37.094	13590	9958.9	9645	18978	21877	26105	504107	369415	357772	703970	811505	968339
P25748	HTH-type transcriptional regulator GalS	galS	37.356	387.39	0	0	0	0	0	14471.3	0	0	0	0	0
P09148	Galactose-1-phosphate uridylyltransferase	galT	39.645	73459	52804	83395	37410	35731	41353	2.91228e+06	2.09341e+06	3.30619e+06	1.48312e+06	1.41656e+06	1.63944e+06
P0AEP3	UTP--glucose-1-phosphate uridylyltransferase	galU	32.942	785220	765580	853500	874830	885550	921730	2.58667e+07	2.52197e+07	28115997	2.88186e+07	2.91718e+07	3.03636e+07
P0A9B2	Glyceraldehyde-3-phosphate dehydrogenase A	gapA	35.532	6161900	5525000	6385800	6151800	6165700	6391600	2.18945e+08	1.96314e+08	2.269e+08	2.18586e+08	2.1908e+08	2.27106e+08
P39829	D-galactarate dehydratase	garD	56.401	721.95	422.06	634.11	0	517.51	473.65	40718.7	23804.6	35764.4	0	29188.1	26714.3
P23522	5-keto-4-deoxy-D-glucarate aldolase	garL	27.384	15673	4798.4	10845	2400.6	2270.9	4085.9	429189	131399	296979	65738	62186.3	111888
P0ABQ2	2-hydroxy-3-oxopropionate reductase	garR	30.427	4065.7	3108.8	3275	16974	15136	18057	123707	94591.5	99648.4	516468	460543	549420
P36930	Galactitol utilization operon repressor	gatR	12.403	28735	22569	24682	27446	27349	27544	356400	279923	306131	340413	339210	341628
P15877	Quinoprotein glucose dehydrogenase	gcd	86.746	72812	62600	76561	220430	217800	241100	6.31615e+06	5.4303e+06	6.64136e+06	1.91214e+07	1.88933e+07	2.09145e+07
P0AEP7	Glyoxylate carboligase	gcl	64.731	0	0	0	2226.3	1716.1	2060.8	0	0	0	144111	111085	133398
P0A9F6	Glycine cleavage system transcriptional activator	gcvA	34.401	104840	93983	72969	163430	174300	204900	3.6066e+06	3.23311e+06	2.51021e+06	5.62216e+06	5.99609e+06	7.04876e+06
P0A6T9	Glycine cleavage system H protein	gcvH	13.811	157020	171650	165370	126470	61493	153910	2.1686e+06	2.37066e+06	2.28393e+06	1.74668e+06	849280	2.12565e+06
P33195	Glycine dehydrogenase (decarboxylating)	gcvP	104.38	311040	288880	322030	296150	350380	323130	3.24664e+07	3.01533e+07	3.36135e+07	30912137	3.65727e+07	3.37283e+07
P0A9I3	Glycine cleavage system transcriptional repressor	gcvR	20.768	78407	64888	96477	240710	227720	238560	1.62836e+06	1.34759e+06	2.00363e+06	4.99907e+06	4.72929e+06	4.95441e+06
P27248	Aminomethyltransferase	gcvT	40.146	293150	391840	531820	352200	407920	419510	1.17688e+07	1.57308e+07	2.13504e+07	1.41394e+07	1.63764e+07	1.68416e+07
P00370	NADP-specific glutamate dehydrogenase	gdhA	48.581	3283900	2905500	3236900	2143500	2159800	2179100	1.59535e+08	1.41152e+08	1.57252e+08	1.04133e+08	1.04925e+08	1.05863e+08
P0A932	Putative polysaccharide export protein GfcE	gfcE	41.74	197.46	0	184.68	0	0	0	8241.98	0	7708.54	0	0	0
P18956	Gamma-glutamyltranspeptidase;Gamma-glutamyltranspeptidase large chain;Gamma-glutamyltranspeptidase small chain	ggt	61.767	810.41	0	574.3	0	205.68	1403.1	50056.6	0	35472.8	0	12704.2	86665.3
P75913	Glyoxylate/hydroxypyruvate reductase A	ghrA	35.343	220550	188950	205100	308990	248260	314280	7.7949e+06	6.67806e+06	7.24885e+06	1.09206e+07	8.77425e+06	1.11076e+07
P37666	Glyoxylate/hydroxypyruvate reductase B	ghrB	35.395	396600	331300	405400	943700	920030	1001300	1.40377e+07	1.17264e+07	1.43491e+07	3.34023e+07	3.25645e+07	3.5441e+07
P0AF52	Guanine/hypoxanthine permease GhxP	ghxP	45.711	106120	79396	118090	41385	48560	50993	4.85085e+06	3.62927e+06	5.39801e+06	1.89175e+06	2.21973e+06	2.33094e+06
P37330	Malate synthase G	glcB	80.488	67400	60296	68499	137190	93551	111960	5.42489e+06	4.8531e+06	5.51335e+06	1.10421e+07	7.52973e+06	9.01144e+06
P0ACL5	Glc operon transcriptional activator	glcC	28.826	7387.3	3719.4	7781.8	1769.3	2561.8	2121.9	212946	107215	224318	51001.8	73846.4	61165.9
P0AEQ1	Protein GlcG	glcG	13.737	89347	88986	80939	111530	111460	127100	1.22736e+06	1.2224e+06	1.11186e+06	1.53209e+06	1.53113e+06	1.74597e+06
P0A9S5	Glycerol dehydrogenase	gldA	38.712	15057	11199	16969	59989	61780	47374	582887	433536	656904	2.32229e+06	2.39163e+06	1.83394e+06
P0A6U8	Glycogen synthase	glgA	52.822	129170	100270	155990	220060	235430	250920	6.82302e+06	5.29646e+06	8.2397e+06	1.1624e+07	1.24359e+07	1.32541e+07
P07762	1,4-alpha-glucan branching enzyme GlgB	glgB	84.336	129590	107070	92473	73222	138800	139320	1.09291e+07	9.02986e+06	7.7988e+06	6.17525e+06	1.17058e+07	1.17497e+07
P0A6V1	Glucose-1-phosphate adenylyltransferase	glgC	48.697	144590	140130	147510	225960	239970	263170	7.0411e+06	6.82391e+06	7.18329e+06	1.10036e+07	1.16858e+07	1.28156e+07
P0AC86	Glycogen phosphorylase	glgP	93.171	64102	57431	58680	107860	114070	113740	5.97245e+06	5.3509e+06	5.46727e+06	1.00494e+07	1.0628e+07	1.05973e+07
P15067	Glycogen debranching enzyme	glgX	73.576	28206	23915	26579	37398	38788	41768	2.07528e+06	1.75957e+06	1.95558e+06	2.7516e+06	2.85387e+06	3.07312e+06
P0A6V8	Glucokinase	glk	34.723	403090	239220	351420	237600	233120	254290	1.39965e+07	8.30644e+06	1.22024e+07	8.25018e+06	8.09463e+06	8.82971e+06
P31120	Phosphoglucosamine mutase	glmM	47.543	424260	357730	417330	487370	503340	541010	2.01706e+07	1.70076e+07	1.98411e+07	2.3171e+07	2.39303e+07	2.57212e+07
P17169	Glutamine--fructose-6-phosphate aminotransferase [isomerizing]	glmS	66.894	856470	760260	887500	560930	578240	602240	5.72927e+07	5.08568e+07	5.93684e+07	3.75229e+07	3.86808e+07	4.02862e+07
P0ACC7	Bifunctional protein GlmU;UDP-N-acetylglucosamine pyrophosphorylase;Glucosamine-1-phosphate N-acetyltransferase	glmU	49.19	202340	194980	244550	188480	181180	200570	9.9531e+06	9.59107e+06	1.20294e+07	9.27133e+06	8.91224e+06	9.86604e+06
P0A9C5	Glutamine synthetase	glnA	51.903	3203300	2785200	3203200	1157000	1202900	1263800	1.66261e+08	1.4456e+08	1.66256e+08	60051771	6.24341e+07	6.5595e+07
P0A9Z1	Nitrogen regulatory protein P-II 1	glnB	12.425	339610	331700	334180	470720	434260	475120	4.21965e+06	4.12137e+06	4.15219e+06	5848696	5.39568e+06	5903366
P27249	Bifunctional uridylyltransferase/uridylyl-removing enzyme;[Protein-PII] uridylyltransferase;[Protein-PII]-UMP uridylyl-removing enzyme	glnD	102.39	18284	16770	15766	36933	32949	42840	1.8721e+06	1.71708e+06	1.61428e+06	3.78157e+06	3.37365e+06	4.38639e+06
P30870	Glutamate-ammonia-ligase adenylyltransferase	glnE	108.42	50319	49496	46840	61007	61430	63820	5.45559e+06	5.36636e+06	5.07839e+06	6.61438e+06	6.66024e+06	6.91936e+06
P0AFB8	Nitrogen regulation protein NR(I)	glnG	52.254	87134	82459	84607	32199	33196	36523	4.5531e+06	4.30881e+06	4.42105e+06	1.68253e+06	1.73462e+06	1.90847e+06
P0AEQ3	Glutamine-binding periplasmic protein	glnH	27.19	687320	646620	723160	647050	614060	629140	1.86882e+07	1.75816e+07	1.96627e+07	1.75933e+07	1.66963e+07	1.71063e+07
P0AC55	Nitrogen regulatory protein P-II 2	glnK	12.259	6426.6	3422.8	6985.8	0	0	0	78783.7	41960.1	85638.9	0	0	0
P0AFB5	Nitrogen regulation protein NR(II)	glnL	38.556	25858	20272	22692	7783.1	7388.1	5201.1	996981	781607	874913	300085	284856	200534
P0AEQ6	Glutamine transport system permease protein GlnP	glnP	24.364	61011	54329	58857	76843	32869	51260	1.48647e+06	1.32367e+06	1.43399e+06	1.8722e+06	800820	1.2489e+06
P10346	Glutamine transport ATP-binding protein GlnQ	glnQ	26.731	268060	219180	292700	240990	414170	231410	7.16551e+06	5.8589e+06	7.82416e+06	6.4419e+06	1.10712e+07	6.18582e+06
P00962	Glutamine--tRNA ligase	glnS	63.477	486730	436830	510070	445560	431890	457390	3.08962e+07	2.77287e+07	3.23777e+07	2.82828e+07	2.74151e+07	2.90337e+07
P0AC81	Lactoylglutathione lyase	gloA	14.92	110360	88474	107420	100640	100360	227960	1.64657e+06	1.32003e+06	1.60271e+06	1.50155e+06	1.49737e+06	3.40116e+06
P0AC84	Hydroxyacylglutathione hydrolase	gloB	28.434	48056	66028	42377	90391	94636	97845	1.36642e+06	1.87744e+06	1.20495e+06	2.57018e+06	2.69088e+06	2.78212e+06
P13035	Aerobic glycerol-3-phosphate dehydrogenase	glpD	56.75	2691.9	3096.1	1358.4	1160.5	1450.3	2134.7	152765	175704	77089.2	65858.4	82304.5	121144
P0A6V5	Thiosulfate sulfurtransferase GlpE	glpE	12.082	60611	57004	67731	82212	79054	87230	732302	688722	818326	993285	955130	1.05391e+06
P09391	Rhomboid protease GlpG	glpG	31.306	42239	9218.9	22065	25096	27901	31651	1.32233e+06	288607	690767	785655	873469	990866
P0A6F3	Glycerol kinase	glpK	56.23	23097	46122	19262	41192	40492	31530	1.29874e+06	2.59344e+06	1.0831e+06	2.31623e+06	2.27687e+06	1.77293e+06
P09394	Glycerophosphoryl diester phosphodiesterase	glpQ	40.843	396580	323560	297710	297050	309190	384410	1.61975e+07	1.32152e+07	1.21594e+07	1.21324e+07	1.26282e+07	1.57005e+07
P0ACL0	Glycerol-3-phosphate regulon repressor	glpR	28.048	80964	64745	181130	146610	113770	123710	2.27088e+06	1.81597e+06	5.08033e+06	4.11212e+06	3.19102e+06	3.46982e+06
P0A9C9	Fructose-1,6-bisphosphatase 1 class 2	glpX	35.852	30749	20712	21675	23128	16350	25550	1.10241e+06	742567	777092	829185	586180	916019
P52101	Sensor histidine kinase GlrK	glrK	53.33	6211.4	12775	10865	22891	15068	19517	331254	681291	579430	1.22078e+06	803576	1.04084e+06
P0AFU4	Transcriptional regulatory protein GlrR	glrR	49.148	17605	11002	12378	24925	23480	25715	865251	540726	608354	1.22501e+06	1.154e+06	1.26384e+06
P77454	Glutaminase 1	glsA1	32.903	0	0	0	2343.4	2359.2	1355	0	0	0	77104.9	77624.8	44583.6
P0A6W0	Glutaminase 2	glsA2	33.515	13923	4208.5	19753	19289	14752	8639	466629	141048	662022	646471	494413	289536
P0ABH7	Citrate synthase	gltA	48.014	4655000	4116600	4709800	4579700	4658100	4963700	223505170	1.97654e+08	2.26136e+08	2.1989e+08	2.23654e+08	2.38327e+08
P09831	Glutamate synthase [NADPH] large chain	gltB	163.3	1441400	1254200	1399800	1041700	1104000	1128400	2.35381e+08	204810860	2.28587e+08	170109610	180283200	184267720
P09832	Glutamate synthase [NADPH] small chain	gltD	52.015	1201300	1076800	1190100	917380	1000500	952520	6.24856e+07	56009752	6.19031e+07	4.77175e+07	5.2041e+07	4.95453e+07
P37902	Glutamate/aspartate periplasmic-binding protein	gltI	33.42	2499800	2254600	2543600	2038700	2134300	2171200	83543316	75348732	85007112	68133354	71328306	72561504
P0AER3	Glutamate/aspartate transport system permease protein GltJ	gltJ	27.502	41846	72525	89215	15390	15455	10671	1.15085e+06	1.99458e+06	2.45359e+06	423256	425043	293474
P0AER5	Glutamate/aspartate transport system permease protein GltK	gltK	24.914	71964	53412	62230	35836	33222	45358	1.79291e+06	1.33071e+06	1.5504e+06	892818	827693	1.13005e+06
P0AAG3	Glutamate/aspartate transport ATP-binding protein GltL	gltL	26.661	147080	123790	128610	90922	97527	101510	3.9213e+06	3.30037e+06	3.42887e+06	2.42407e+06	2.60017e+06	2.70636e+06
P21345	Proton glutamate symport protein	gltP	47.159	5206.3	7002.4	7226.9	37166	31494	23900	245524	330226	340813	1.75271e+06	1.48523e+06	1.1271e+06
P04805	Glutamate--tRNA ligase	gltX	53.815	476370	415360	397560	446840	442680	488860	2.56359e+07	2.23526e+07	2.13947e+07	2.40467e+07	2.38228e+07	2.6308e+07
P27305	Glutamyl-Q tRNA(Asp) synthetase	gluQ	34.867	9258.2	9366.7	9296.5	4266.6	5773.7	6147.5	322806	326589	324141	148764	201312	214345
P77364	Glycerate kinase	glxK	38.734	0	0	726.3	1013.9	1069.2	738.39	0	0	28132.5	39272.4	41414.4	28600.8
P0A825	Serine hydroxymethyltransferase	glyA	45.316	2560500	2376900	2620400	2138200	2314300	2269500	116031618	1.07712e+08	1.18746e+08	9.68947e+07	1.04875e+08	102844662
P00960	Glycine--tRNA ligase alpha subunit	glyQ	34.774	342960	342800	370260	387120	396640	425960	1.19261e+07	1.19205e+07	1.28754e+07	1.34617e+07	1.37928e+07	1.48123e+07
P00961	Glycine--tRNA ligase beta subunit	glyS	76.812	612890	546380	617780	671770	674030	674280	4.70773e+07	4.19685e+07	4.74529e+07	5.16e+07	5.17736e+07	5.17928e+07
P63224	Phosphoheptose isomerase	gmhA	20.815	519120	482560	540310	533960	542680	570450	1.08055e+07	1.00445e+07	1.12466e+07	1.11144e+07	1.12959e+07	1.18739e+07
P63228	D-glycero-beta-D-manno-heptose-1,7-bisphosphate 7-phosphatase	gmhB	21.294	99847	87088	91821	129010	142310	153690	2.12614e+06	1.85445e+06	1.95524e+06	2.74714e+06	3.03035e+06	3.27267e+06
P60546	Guanylate kinase	gmk	23.592	118520	106190	120740	148600	150810	163120	2.79612e+06	2.50523e+06	2.8485e+06	3.50577e+06	3.55791e+06	3.84833e+06
P00350	6-phosphogluconate dehydrogenase, decarboxylating	gnd	51.481	1486600	1389200	1491300	2863200	2873000	2879700	7.65317e+07	7.15174e+07	7.67736e+07	1.474e+08	147904913	1.4825e+08
P0AC92	Protein GnsA	gnsA	6.5755	215760	194770	199280	323680	347600	346490	1.41873e+06	1.28071e+06	1.31037e+06	2.12836e+06	2.28564e+06	2.27834e+06
P77695	Protein GnsB	gnsB	6.5476	841500	870130	957540	1734000	1825300	1862300	5.50981e+06	5.69726e+06	6.26959e+06	1.13535e+07	1.19513e+07	1.21936e+07
P46859	Thermoresistant gluconokinase	gntK	19.543	52473	31846	48967	77005	75246	87338	1.02548e+06	622366	956962	1.50491e+06	1.47053e+06	1.70685e+06
P0ACP5	HTH-type transcriptional regulator GntR	gntR	36.422	25295	32169	31291	29393	23400	23213	921294	1.17166e+06	1.13968e+06	1.07055e+06	852275	845464
P39835	High-affinity gluconate transporter	gntT	45.966	22069	20677	17536	12773	9940.2	13399	1.01442e+06	950439	806060	587124	456911	615898
P06715	Glutathione reductase	gor	48.772	247850	220780	258230	357360	348400	371990	1.20881e+07	1.07679e+07	1.25944e+07	1.74292e+07	1.69922e+07	1.81427e+07
P32662	Phosphoglycolate phosphatase	gph	27.389	164510	140910	164880	208470	229470	235650	4.50576e+06	3.85938e+06	4.5159e+06	5.70978e+06	6.28495e+06	6.45422e+06
P62707	2,3-bisphosphoglycerate-dependent phosphoglycerate mutase	gpmA	28.556	1796900	1591500	1844000	1802500	1514000	1713200	5.13123e+07	45446874	52657264	51472190	43233784	4.89221e+07
P0A7A2	Probable phosphoglycerate mutase GpmB	gpmB	24.065	181810	150250	139500	136480	148750	177860	4.37526e+06	3.61577e+06	3.35707e+06	3.28439e+06	3.57967e+06	4.2802e+06
P37689	2,3-bisphosphoglycerate-independent phosphoglycerate mutase	gpmI	56.193	731910	627100	683830	762260	757450	832470	4.11282e+07	3.52386e+07	3.84265e+07	4.28337e+07	4.25634e+07	4.6779e+07
P25552	Guanosine-5-triphosphate,3-diphosphate pyrophosphatase	gppA	54.871	39634	44460	43841	51449	48474	43679	2.17476e+06	2.43956e+06	2.4056e+06	2.82306e+06	2.65982e+06	2.39671e+06
Q46851	L-glyceraldehyde 3-phosphate reductase	gpr	38.832	16276	13198	14270	16720	13771	13671	632030	512505	554133	649271	534755	530872
P0A6S7	Glycerol-3-phosphate dehydrogenase [NAD(P)+]	gpsA	36.361	124490	107330	107740	52011	89314	52146	4.52658e+06	3.90263e+06	3.91753e+06	1.89117e+06	3.24755e+06	1.89608e+06
P0A9M5	Xanthine phosphoribosyltransferase	gpt	16.97	732090	549770	754420	601610	616130	655310	1.24236e+07	9.3296e+06	1.28025e+07	1.02093e+07	1.04557e+07	1.11206e+07
P68066	Autonomous glycyl radical cofactor	grcA	14.284	1262400	1346100	1135900	914990	1289100	1155200	1.80321e+07	1.92277e+07	1.62252e+07	1.30697e+07	1.84135e+07	1.65009e+07
P0A6W5	Transcription elongation factor GreA	greA	17.641	686990	563780	694210	613830	640560	642100	1.21192e+07	9.94564e+06	1.22466e+07	1.08286e+07	1.13001e+07	1.13273e+07
P30128	Transcription elongation factor GreB	greB	18.527	29883	26100	36095	54250	46927	48074	553642	483555	668732	1.00509e+06	869417	890667
P0A6F5	60 kDa chaperonin	groL	57.328	3521800	3471700	3771900	3219400	3127600	3193900	2.01898e+08	1.99026e+08	2.16235e+08	1.84562e+08	1.79299e+08	1.831e+08
P0A6F9	10 kDa chaperonin	groS	10.387	3128400	2706100	2658100	2327300	2403400	2918300	3.24947e+07	2.81083e+07	2.76097e+07	2.41737e+07	2.49641e+07	3.03124e+07
P09372	Protein GrpE	grpE	21.798	1201400	1047400	1145500	1170400	1075800	1063300	2.61881e+07	2.28312e+07	2.49696e+07	2.55124e+07	2.34503e+07	2.31778e+07
P68688	Glutaredoxin-1	grxA	9.6847	54122	52984	41733	84056	80989	85244	524155	513134	404172	814057	784354	825563
P0AC59	Glutaredoxin-2	grxB	24.35	170730	198160	260410	1062300	1081300	1128600	4.15728e+06	4825196	6.34098e+06	25867005	26329655	27481410
P0AC62	Glutaredoxin-3	grxC	9.1374	365790	363290	359080	487550	444700	483980	3.34237e+06	3.31953e+06	3.28106e+06	4.45494e+06	4.0634e+06	4.42232e+06
P0AC69	Glutaredoxin-4	grxD	12.879	601160	755440	778330	950590	899640	833780	7.74234e+06	9.72931e+06	1.00241e+07	1.22426e+07	1.15865e+07	1.07383e+07
P0A6W9	Glutamate--cysteine ligase	gshA	58.269	111760	101430	104950	146160	151100	148540	6.51214e+06	5.91022e+06	6.11533e+06	8.5166e+06	8.80445e+06	8.65528e+06
P04425	Glutathione synthetase	gshB	35.56	184400	154190	186520	299400	274850	291730	6557264	5.483e+06	6.63265e+06	10646664	9773666	1.03739e+07
P75796	Glutathione import ATP-binding protein GsiA	gsiA	69.113	36090	25262	31429	40957	41168	35200	2.49429e+06	1.74593e+06	2.17215e+06	2.83066e+06	2.84524e+06	2.43278e+06
P75797	Glutathione-binding protein GsiB	gsiB	56.47	91123	72145	89238	179310	222630	110410	5.14572e+06	4.07403e+06	5.03927e+06	1.01256e+07	1.25719e+07	6.23485e+06
P75798	Glutathione transport system permease protein GsiC	gsiC	34.066	22137	17283	17185	22587	24439	33474	754119	588763	585424	769449	832539	1.14033e+06
P0AEW6	Inosine-guanosine kinase	gsk	48.448	81816	71953	83965	56642	58502	60550	3.96382e+06	3.48598e+06	4.06794e+06	2.74419e+06	2.8343e+06	2.93353e+06
P0AES0	Bifunctional glutathionylspermidine synthetase/amidase;Glutathionylspermidine amidase;Glutathionylspermidine synthetase	gss	70.531	73799	61096	73421	199270	205530	210730	5.20512e+06	4.30916e+06	5.17846e+06	1.40547e+07	1.44962e+07	1.4863e+07
P0A9D2	Glutathione S-transferase GstA	gstA	22.868	565270	466920	551560	1343100	1303500	1388600	1.29266e+07	1.06775e+07	1.26131e+07	3.0714e+07	2.98084e+07	3.17545e+07
P0ACA7	Glutathione S-transferase GstB	gstB	23.713	120620	120410	123680	484610	494970	517860	2.86026e+06	2.85528e+06	2.93282e+06	1.14916e+07	1.17372e+07	1.228e+07
P04079	GMP synthase [glutamine-hydrolyzing]	guaA	58.679	777450	711740	782150	590410	611520	635270	4.562e+07	4.17642e+07	4.58958e+07	3.46447e+07	3.58834e+07	3.7277e+07
P0ADG7	Inosine-5-monophosphate dehydrogenase	guaB	52.022	1673600	1319900	1662000	1267800	1364000	1396200	8.7064e+07	6.86638e+07	86460564	6.59535e+07	70958008	7.26331e+07
P60560	GMP reductase	guaC	37.383	345720	323620	315200	436030	429760	439170	1.29241e+07	1.20979e+07	1.17831e+07	1.63001e+07	1.60657e+07	1.64175e+07
P76641	Guanine deaminase	guaD	50.244	1578.2	1553.1	1435.3	5359.8	6118.1	6058.2	79295.1	78034	72115.2	269298	307398	304388
P0AES2	Glucarate dehydratase	gudD	49.14	34869	28067	40483	36955	34923	39199	1.71346e+06	1.37921e+06	1.98933e+06	1.81597e+06	1.71612e+06	1.92624e+06
P17115	Arabinose 5-phosphate isomerase GutQ	gutQ	34.031	17176	18883	23190	34921	32516	36532	584516	642607	789179	1.1884e+06	1.10655e+06	1.24322e+06
P0AES4	DNA gyrase subunit A	gyrA	96.962	387980	344830	393320	407050	425370	468410	3.76193e+07	3.34354e+07	3.81371e+07	3.94684e+07	4.12447e+07	4.5418e+07
P0AES6	DNA gyrase subunit B	gyrB	89.949	353000	327080	361940	361660	373680	388040	31751997	2.94205e+07	3.25561e+07	3.2531e+07	3.36121e+07	3.49038e+07
P77650	3-phenylpropionate/cinnamic acid dioxygenase ferredoxin--NAD(+) reductase component	hcaD	43.978	0	429.06	189.16	1235.9	1022.6	1243.5	0	18869.2	8318.88	54352.4	44971.9	54686.6
Q47142	Probable 3-phenylpropionic acid transporter	hcaT	41.592	2037.9	1916.3	2179.4	2002	2183.6	2619.5	84760.3	79702.7	90645.6	83267.2	90820.3	108950
P31658	Molecular chaperone Hsp31 and glyoxalase 3	hchA	31.19	20533	15155	16247	106970	101160	111490	640424	472684	506744	3.33639e+06	3.15518e+06	3.47737e+06
P69931	DnaA regulatory inactivator Hda	hda	26.632	11507	11877	14542	23342	23735	31232	306454	316308	387283	621644	632111	831771
P0AES9	Acid stress chaperone HdeA	hdeA	11.857	0	0	0	106220	71659	104610	0	0	0	1.25945e+06	849661	1.24036e+06
P0AET2	Acid stress chaperone HdeB	hdeB	12.043	0	0	0	50721	42089	41739	0	0	0	610833	506878	502663
P0A8R9	HTH-type transcriptional regulator HdfR	hdfR	31.746	66653	67954	48458	65274	69241	74279	2.11597e+06	2.15727e+06	1.53835e+06	2.07219e+06	2.19812e+06	2.35806e+06
P0AET8	7-alpha-hydroxysteroid dehydrogenase	hdhA	26.778	536620	513420	510320	1150300	1150300	1110800	1.43696e+07	1.37484e+07	1.36653e+07	3.08027e+07	3.08027e+07	2.9745e+07
P15038	Helicase IV	helD	77.975	23648	21260	29267	49178	52929	44498	1.84395e+06	1.65775e+06	2.28209e+06	3.83465e+06	4.12714e+06	3.46973e+06
P0A6X1	Glutamyl-tRNA reductase	hemA	46.306	4552.8	22826	18345	20174	28527	23553	210822	1.05698e+06	849484	934177	1.32097e+06	1.09065e+06
P0ACB2	Delta-aminolevulinic acid dehydratase	hemB	35.624	261240	237240	222410	341290	335170	352470	9.30641e+06	8.45144e+06	7.92313e+06	1.21581e+07	1.19401e+07	1.25564e+07
P06983	Porphobilinogen deaminase	hemC	33.851	110260	94009	110050	199660	169060	188950	3.73241e+06	3.1823e+06	3.7253e+06	6.75869e+06	5.72285e+06	6.39615e+06
P09126	Uroporphyrinogen-III synthase	hemD	27.798	25723	19373	24335	34839	35772	38116	715048	538531	676464	968455	994390	1.05955e+06
P29680	Uroporphyrinogen decarboxylase	hemE	39.248	163060	162570	184750	271840	270030	276680	6.39978e+06	6.38055e+06	7251068	1.06692e+07	1.05981e+07	1.08591e+07
P36553	Oxygen-dependent coproporphyrinogen-III oxidase	hemF	34.322	7259.6	3652.5	4157	6052.3	7178.1	4026.9	249164	125361	142677	207727	246367	138211
P0ACB4	Protoporphyrinogen IX dehydrogenase [menaquinone]	hemG	21.226	79753	66372	76992	131960	146750	152320	1.69284e+06	1.40881e+06	1.63423e+06	2.80098e+06	3.11492e+06	3.23314e+06
P23871	Ferrochelatase	hemH	35.884	14950	11478	13283	8930.9	8614	10718	536466	411877	476647	320476	309105	384605
P23893	Glutamate-1-semialdehyde 2,1-aminomutase	hemL	45.366	756720	578750	772880	922210	877760	932340	3.43294e+07	2.62556e+07	3.50625e+07	4.1837e+07	3.98205e+07	4.22965e+07
P32131	Oxygen-independent coproporphyrinogen-III oxidase	hemN	52.728	50658	44127	45526	73287	74393	96909	2.6711e+06	2.32673e+06	2.40049e+06	3.86428e+06	3.92259e+06	5.10982e+06
P09127	Putative uroporphyrinogen-III C-methyltransferase	hemX	42.962	229630	205950	214820	339960	298000	316180	9.86536e+06	8.84802e+06	9.2291e+06	1.46054e+07	1.28027e+07	1.35837e+07
P0ACB7	Protein HemY	hemY	45.244	190680	134970	149580	222040	248410	243600	8.62713e+06	6.10658e+06	6.7676e+06	1.0046e+07	1.12391e+07	1.10214e+07
P46118	HTH-type transcriptional regulator HexR	hexR	31.975	47169	40530	46906	4871.3	7827	5279.4	1.50823e+06	1.29595e+06	1.49982e+06	155760	250268	168809
P0ABC3	Modulator of FtsH protease HflC	hflC	37.649	401410	335130	367980	442640	425280	452460	1.51127e+07	1.26173e+07	1.38541e+07	1.6665e+07	1.60114e+07	1.70347e+07
P25746	High frequency lysogenization protein HflD	hflD	22.947	182050	152300	174820	153110	179990	208080	4.1775e+06	3.49483e+06	4.01159e+06	3.51342e+06	4.13023e+06	4.77481e+06
P0ABC7	Modulator of FtsH protease HflK	hflK	45.544	394140	355580	369070	415640	441980	479300	1.79507e+07	1.61945e+07	1.68089e+07	1.89299e+07	2.01295e+07	2.18292e+07
P25519	GTPase HflX	hflX	48.327	111950	83130	96957	103850	92098	107330	5.41021e+06	4.01742e+06	4.68564e+06	5.01876e+06	4.45082e+06	5.18694e+06
P0A6X3	RNA-binding protein Hfq	hfq	11.166	1961000	1791800	1955800	2065900	2160200	2330500	21896526	2.00072e+07	2.18385e+07	2.30678e+07	2.41208e+07	26022363
P0ACE3	Hemolysin expression-modulating protein Hha	hha	8.6279	141040	109200	114730	195780	218820	292630	1.21688e+06	942167	989879	1.68917e+06	1.88796e+06	2.52478e+06
P67697	Antitoxin HicB	hicB	15.246	51288	46554	55350	22577	26608	25557	781937	709762	843866	344209	405666	389642
P0ACE7	HIT-like protein HinT	hinT	13.241	334460	313540	422250	893430	720770	945220	4.42858e+06	4.15158e+06	5.59101e+06	1.18299e+07	9.54372e+06	1.25157e+07
P23874	Serine/threonine-protein kinase HipA	hipA	49.275	0	299.22	198.18	1550.2	1774.1	2106.5	0	14744.1	9765.32	76386.1	87418.8	103798
P23873	Antitoxin HipB	hipB	10.016	24742	40965	20454	22566	27478	27931	247816	410305	204867	226021	275220	279757
P10371	1-(5-phosphoribosyl)-5-[(5-phosphoribosylamino)methylideneamino] imidazole-4-carboxamide isomerase	hisA	26.032	489710	428180	443190	837050	845360	875400	1.27481e+07	1.11464e+07	1.15371e+07	2.17901e+07	2.20064e+07	2.27884e+07
P06987	Histidine biosynthesis bifunctional protein HisB;Histidinol-phosphatase;Imidazoleglycerol-phosphate dehydratase	hisB	40.278	671110	633860	619110	1093200	1107000	1157700	2.7031e+07	2.55306e+07	2.49365e+07	4.40319e+07	44587746	4.66298e+07
P06986	Histidinol-phosphate aminotransferase	hisC	39.36	592370	497690	545380	1109900	1123400	1153800	2.33157e+07	1.95891e+07	2.14662e+07	43685664	44217024	45413568
P06988	Histidinol dehydrogenase	hisD	46.11	831680	808550	849890	1468500	1466600	1528900	3.83488e+07	3.72822e+07	3.91884e+07	67712535	67624926	70497579
P60664	Imidazole glycerol phosphate synthase subunit HisF	hisF	28.454	912360	446920	497550	962180	1008900	1368100	2.59603e+07	1.27167e+07	1.41573e+07	2.73779e+07	2.87072e+07	3.89279e+07
P60757	ATP phosphoribosyltransferase	hisG	33.366	732590	652460	706110	1107700	1173000	1163900	2.44436e+07	2.177e+07	2.35601e+07	3.69595e+07	39138318	3.88347e+07
P60595	Imidazole glycerol phosphate synthase subunit HisH	hisH	21.653	385800	355120	367950	709910	749990	723000	8.35373e+06	7.68941e+06	7.96722e+06	1.53717e+07	1.62395e+07	1.56551e+07
P06989	Histidine biosynthesis bifunctional protein HisIE;Phosphoribosyl-AMP cyclohydrolase;Phosphoribosyl-ATP pyrophosphatase	hisI	22.756	542490	462380	662610	1155300	1219900	946430	1.23449e+07	1.05219e+07	1.50784e+07	2.629e+07	2.776e+07	2.1537e+07
P0AEU0	Histidine-binding periplasmic protein	hisJ	28.483	4092500	3722700	3671700	1884400	2056900	2160100	1.16567e+08	1.06034e+08	1.04581e+08	5.36734e+07	5.85867e+07	6.15261e+07
P0AEU3	Histidine transport system permease protein HisM	hisM	26.869	49192	44417	43303	38899	38401	44461	1.32174e+06	1.19344e+06	1.16351e+06	1.04518e+06	1.0318e+06	1.19462e+06
P07109	Histidine transport ATP-binding protein HisP	hisP	28.653	381760	310880	396150	252590	262250	294080	1.09386e+07	8.90764e+06	1.13509e+07	7.23746e+06	7.51425e+06	8.42627e+06
P52094	Histidine transport system permease protein HisQ	hisQ	24.649	60484	42032	62539	58938	55468	58457	1.49087e+06	1.03605e+06	1.54152e+06	1.45276e+06	1.36723e+06	1.44091e+06
P60906	Histidine--tRNA ligase	hisS	47.029	527490	490000	470100	571900	637500	595150	2.48073e+07	23044210	2.21083e+07	2.68959e+07	2.9981e+07	2.79893e+07
P76341	5-hydroxyisourate hydrolase	hiuH	15.459	63725	52151	73488	74696	84611	83811	985125	806202	1.13605e+06	1.15473e+06	1.308e+06	1.29563e+06
P67910	ADP-L-glycero-D-manno-heptose-6-epimerase	hldD	34.893	676240	602120	672040	559760	600120	568250	2.3596e+07	2.10098e+07	2.34495e+07	1.95317e+07	2.094e+07	1.98279e+07
P76658	Bifunctional protein HldE;D-beta-D-heptose 7-phosphate kinase;D-beta-D-heptose 1-phosphate adenylyltransferase	hldE	51.05	237310	216930	242630	292360	287510	292120	1.21147e+07	1.10743e+07	1.23863e+07	14924978	1.46774e+07	14912726
P24232	Flavohemoprotein	hmp	43.867	70028	75028	78553	60533	64524	70405	3.07192e+06	3.29125e+06	3.44588e+06	2.6554e+06	2.83047e+06	3.08846e+06
P0ACF8	DNA-binding protein H-NS	hns	15.539	4857600	4544300	4819800	5360600	5642100	5850500	7.54822e+07	7.06139e+07	7.48949e+07	8.32984e+07	8.76726e+07	9.09109e+07
P45753	Putative DNA utilization protein HofM	hofM	29	0	0	0	0	261.7	415.58	0	0	0	0	7589.3	12051.8
P28630	DNA polymerase III subunit delta	holA	38.703	20004	39921	23291	23365	23934	24966	774215	1.54506e+06	901432	904296	926318	966259
P28631	DNA polymerase III subunit delta	holB	36.936	16469	13222	15865	23727	23539	24773	608299	488368	585990	876380	869437	915016
P28905	DNA polymerase III subunit chi	holC	16.633	22519	17413	29277	32715	27701	39303	374559	289630	486964	544149	460751	653727
P28632	DNA polymerase III subunit psi	holD	15.174	14973	13515	12499	14187	18581	20922	227200	205077	189660	215274	281948	317470
P0ABS8	DNA polymerase III subunit theta	holE	8.8462	60481	48565	65106	34192	37544	53159	535027	429616	575941	302469	332122	470255
P0AFX0	Ribosome hibernation promoting factor	hpf	10.75	94515	84003	98133	156180	173890	212990	1.01604e+06	903032	1.05493e+06	1678935	1.86932e+06	2.28964e+06
P0A9M2	Hypoxanthine phosphoribosyltransferase	hpt	20.115	699150	328780	377910	396930	344840	381130	1.40634e+07	6.61341e+06	7.60166e+06	7.98425e+06	6.93646e+06	7.66643e+06
P43329	ATP-dependent RNA helicase HrpA	hrpA	149.03	41044	43399	28817	27110	24731	33095	6.11679e+06	6.46775e+06	4.2946e+06	4.0402e+06	3.68566e+06	4.93215e+06
P37024	ATP-dependent RNA helicase HrpB	hrpB	89.147	59666	3880.1	4026.6	4494.4	4524.6	6515.1	5.31904e+06	345899	358959	400662	403355	580802
P0A6Z1	Chaperone protein HscA	hscA	65.652	130440	130660	115260	138120	126590	134150	8.56365e+06	8.57809e+06	7.56705e+06	9.06785e+06	8.31089e+06	8.80722e+06
P0A6L9	Co-chaperone protein HscB	hscB	20.137	52476	57068	80667	149650	163260	214780	1.05671e+06	1.14918e+06	1.62439e+06	3.0135e+06	3.28757e+06	4.32502e+06
P08957	Type I restriction enzyme EcoKI M protein	hsdM	59.306	229060	195800	225740	101610	126260	129970	1.35846e+07	1.16121e+07	1.33877e+07	6.02608e+06	7.48798e+06	7.708e+06
P08956	Type I restriction enzyme EcoKI R protein	hsdR	134.09	35359	29490	29916	22966	22161	28203	4.74129e+06	3.95431e+06	4.01144e+06	3.07951e+06	2.97157e+06	3.78174e+06
P05719	Type-1 restriction enzyme EcoKI specificity protein	hsdS	51.395	71391	55326	61342	30573	36266	36946	3.66914e+06	2.84348e+06	3.15267e+06	1.5713e+06	1.86389e+06	1.89884e+06
P52644	Heat shock protein HslJ	hslJ	15.165	34344	31680	41754	40462	35140	41163	520827	480427	633199	613606	532898	624237
P0A6Y5	33 kDa chaperonin	hslO	32.534	297480	268810	276750	199940	212780	215960	9.67821e+06	8.74546e+06	9.00378e+06	6.50485e+06	6.92258e+06	7.02604e+06
P0ACG8	Heat shock protein 15	hslR	15.496	34284	32346	31843	38821	36309	37149	531265	501234	493439	601570	562644	575661
P0A6H5	ATP-dependent protease ATPase subunit HslU	hslU	49.593	494180	482220	501530	430710	418250	473210	2.45079e+07	2.39147e+07	2.48724e+07	2.13602e+07	2.07423e+07	2.34679e+07
P0A7B8	ATP-dependent protease subunit HslV	hslV	19.093	236470	196760	308900	133330	214010	144900	4.51492e+06	3.75674e+06	5.89783e+06	2.54567e+06	4.08609e+06	2.76658e+06
P0AB20	Heat shock protein HspQ	hspQ	11.779	58596	43262	39795	40776	46362	54946	690202	509583	468745	480301	546098	647209
P0A6Z3	Chaperone protein HtpG	htpG	71.422	663630	594850	646700	637820	670520	690450	4.73978e+07	4.24854e+07	4.61886e+07	4.55544e+07	4.78899e+07	4.93133e+07
P23894	Protease HtpX	htpX	31.923	256740	233790	245380	327690	249180	324150	8.19591e+06	7.46328e+06	7.83327e+06	1.04608e+07	7.95457e+06	1.03478e+07
P25666	Protein HtrL	htrL	33.458	31687	31499	33293	52366	54328	52378	1.06018e+06	1.05389e+06	1.11392e+06	1.75206e+06	1.81771e+06	1.75246e+06
P0ACF0	DNA-binding protein HU-alpha	hupA	9.5349	6889900	6655500	6440700	7507500	8269100	7598300	6.56945e+07	6.34595e+07	6.14114e+07	7.15833e+07	7.8845e+07	7.2449e+07
P0ACF4	DNA-binding protein HU-beta	hupB	9.2255	2989500	3169100	3234900	3601200	3556800	3494500	2.75796e+07	2.92365e+07	2.98436e+07	3.32229e+07	3.28133e+07	3.22385e+07
P0ACE0	Hydrogenase-2 large chain	hybC	62.49	4406	4268.4	4385.1	1719.2	2841.5	2857.3	275331	266732	274025	107433	177565	178553
P37182	Hydrogenase 2 maturation protease	hybD	17.751	1895	1902.7	2721.8	4794.6	4205.1	5168.2	33638.1	33774.8	48314.7	85108.9	74644.7	91740.7
P0AAN1	Hydrogenase-2 operon protein HybE	hybE	17.963	3407.4	2485.2	3307.3	2638.7	2985.8	3044.4	61207.1	44641.6	59409	47399	53633.9	54686.6
P0AEV9	Hydrogenase 3 maturation protease	hycI	17.056	12201	475.71	0	15062	14130	19977	208100	8113.71	0	256897	241001	340728
P30147	Hydroxypyruvate isomerase	hyi	29.377	0	0	0	6799.8	4622.1	6388.1	0	0	0	199758	135783	187663
P0AAN3	Hydrogenase isoenzymes nickel incorporation protein HypB	hypB	31.565	9126.4	5444.9	6030	9781.3	11529	10991	288075	171868	190337	308747	363913	346931
P24192	Hydrogenase isoenzymes formation protein HypD	hypD	41.363	11412	15970	7360.8	18199	14624	18462	472035	660567	304465	752765	604893	763644
P24193	Hydrogenase isoenzymes formation protein HypE	hypE	35.092	3500	4005.1	3362.5	10795	7849.8	8372	122822	140547	117997	378818	275465	293790
P30131	Carbamoyltransferase HypF	hypF	82.065	0	0	222.89	419.52	399.88	303.21	0	0	18291.5	34427.9	32816.2	24882.9
P37595	Isoaspartyl peptidase;Isoaspartyl peptidase subunit alpha;Isoaspartyl peptidase subunit beta	iaaA	33.394	54291	41820	48646	72602	65811	75986	1.81299e+06	1.39654e+06	1.62448e+06	2.42447e+06	2.19769e+06	2.53748e+06
P39377	Isoaspartyl dipeptidase	iadA	41.083	70259	57281	69036	78988	87034	80204	2.88645e+06	2.35328e+06	2.83621e+06	3.24506e+06	3.57562e+06	3.29502e+06
P10423	Alkaline phosphatase isozyme conversion protein	iap	37.92	11314	8802.6	6473.3	13324	10682	17154	429027	333795	245468	505246	405061	650480
P0A9W6	Acid stress protein IbaG	ibaG	9.4516	126640	114380	169210	179940	177090	146560	1.19695e+06	1.08107e+06	1.59931e+06	1.70072e+06	1.67378e+06	1.38523e+06
P0C054	Small heat shock protein IbpA	ibpA	15.774	80912	65983	46911	72026	40069	41811	1.27631e+06	1.04082e+06	739974	1.13614e+06	632048	659527
P08200	Isocitrate dehydrogenase [NADP]	icd	45.756	7087200	6100900	6963800	8775100	8929200	9411600	3.24282e+08	2.79153e+08	3.18636e+08	4.01513e+08	4.08564e+08	4.30637e+08
P16528	Acetate operon repressor	iclR	29.739	63425	45213	57050	70915	69069	74381	1.8862e+06	1.34459e+06	1.69661e+06	2.10894e+06	2.05404e+06	2.21202e+06
Q46822	Isopentenyl-diphosphate Delta-isomerase	idi	20.508	0	0	0	12646	11191	9791.1	0	0	0	259344	229505	200796
P0A9P9	Gluconate 5-dehydrogenase	idnO	27.562	4404.4	1087	1548.6	10677	4936.5	10132	121394	29959.9	42682.5	294279	136060	279258
P0A6X7	Integration host factor subunit alpha	ihfA	11.354	384660	316910	344650	666670	733950	853890	4.36743e+06	3.5982e+06	3.91316e+06	7.56937e+06	8.33327e+06	9.69507e+06
P0A6Y1	Integration host factor subunit beta	ihfB	10.651	1866300	1485000	1869100	3689300	3678700	3775000	1.9878e+07	15816735	1.99078e+07	3.92947e+07	3.91818e+07	40207525
P00956	Isoleucine--tRNA ligase	ileS	104.3	625190	526930	581760	650390	660090	659660	65207317	54958799	60677568	67835677	68847387	68802538
P04968	L-threonine dehydratase biosynthetic IlvA	ilvA	56.195	687000	595170	695120	1482500	1405000	1493000	38605965	3.34456e+07	3.90623e+07	8.33091e+07	78953975	83899135
P08142	Acetolactate synthase isozyme 1 large subunit	ilvB	60.44	584520	477690	600470	1094200	989420	1009500	3.53284e+07	2.88716e+07	3.62924e+07	66133448	5.98005e+07	61014180
P05793	Ketol-acid reductoisomerase	ilvC	54.068	3008000	2707300	2860900	3135800	3177500	3271100	162636544	1.46378e+08	1.54683e+08	1.69546e+08	171801070	1.76862e+08
P05791	Dihydroxy-acid dehydratase	ilvD	65.531	1367700	1260600	1390300	2764900	2633700	2811600	8.96267e+07	8.26084e+07	9.11077e+07	1.81187e+08	1.72589e+08	1.84247e+08
P0AB80	Branched-chain-amino-acid aminotransferase	ilvE	34.093	2406600	2389100	2558000	4135600	3995700	3929900	8.20482e+07	8.14516e+07	8.72099e+07	1.40995e+08	1.36225e+08	1.33982e+08
P0DP89	Putative acetolactate synthase isozyme 2 large subunit (AHAS-II) (ALS-II) (Acetohydroxy-acid synthase II large subunit)	ilvG	34.506	446300	770390	999540	1872800	1773900	1927100	1.54e+07	2.65831e+07	3.44901e+07	6.46228e+07	6.12102e+07	6.64965e+07
P00894	Acetolactate synthase isozyme 3 small subunit	ilvH	17.977	525510	436080	492730	566020	612800	618210	9.44709e+06	7.83941e+06	8.85781e+06	1.01753e+07	1.10163e+07	1.11136e+07
P00893	Acetolactate synthase isozyme 3 large subunit	ilvI	62.984	339990	285620	347380	425880	456270	453610	2.14139e+07	1.79895e+07	2.18794e+07	2.68236e+07	2.87377e+07	2.85702e+07
P0ADG1	Acetolactate synthase isozyme 2 small subunit	ilvM	9.7031	660030	532710	665540	1139400	1072700	1080900	6.40434e+06	5.16894e+06	6.4578e+06	1.10557e+07	1.04085e+07	1.04881e+07
P0ADF8	Acetolactate synthase isozyme 1 small subunit	ilvN	11.106	584700	482660	604230	1281900	1260100	1376200	6.49368e+06	5.36042e+06	6.71058e+06	1.42368e+07	1.39947e+07	1.52841e+07
P05827	HTH-type transcriptional regulator IlvY	ilvY	33.204	6225.8	8692.5	10059	8271	3745.6	10026	206721	288626	333999	274630	124369	332903
P69222	Translation initiation factor IF-1	infA	8.2495	1297300	1161100	1497000	1146500	1124100	1095100	1.07021e+07	9.57849e+06	1.23495e+07	9.45805e+06	9.27326e+06	9.03403e+06
P0A705	Translation initiation factor IF-2	infB	97.349	828580	766590	821010	597690	694230	730260	8.06614e+07	7.46268e+07	7.99245e+07	5.81845e+07	6.75826e+07	7.10901e+07
P0A707	Translation initiation factor IF-3;Translation initiation factor IF-3, N-terminally processed;Translation initiation factor IF-3S	infC	20.564	3437600	2975400	3656500	3733700	3919900	3986700	7.06908e+07	6.11861e+07	75192266	7.67798e+07	8.06088e+07	8.19825e+07
A0A385XJ53;P0CF12;P0CF11;P0CF07	Insertion element IS1 6 protein InsA;Insertion element IS1 5 protein InsA;Insertion element IS1 1 protein InsA	insA6;insA5;insA1	9.8683	22365	16158	20848	24269	26443	28274	220705	159452	205734	239494	260947	279016
P0CF45;P0CF44;P0CF43;P0CF42;P0CF41;P0CF40	Transposase InsC for insertion element IS2K;Transposase InsC for insertion element IS2I;Transposase InsC for insertion element IS2H;Transposase InsC for insertion element IS2F;Transposase InsC for insertion element IS2D;Transposase InsC for insertion element IS2A	insC6;insC5;insC4;insC3;insC2;insC1	13.451	7785.4	7332.5	9916.3	9598.1	10349	10955	104721	98629.5	133384	129104	139204	147356
A0A385XJE6;P0CE58;P0CE57;P0CE56;P0CE55;P0CE54;P0CE53;P0CE52;P0CE51;P0CE50;P0CE49;P76071	Transposase InsH for insertion sequence element IS5T;Transposase InsH for insertion sequence element IS5R;Transposase InsH for insertion sequence element IS5LO;Transposase InsH for insertion sequence element IS5K;Transposase InsH for insertion sequence element IS5I;Transposase InsH for insertion sequence element IS5H;Transposase InsH for insertion sequence element IS5F;Transposase InsH for insert…	insH11;insH10;insH9;insH8;insH7;insH6;insH4;insH3;insH2;insH1;insH5	37.851	17396	22265	9651.7	3471.7	9451.7	5000.2	658456	842753	365326	131407	357756	189263
P0CF93;P0CF92;P0CF91	Putative transposase InsL for insertion sequence element IS186C;Putative transposase InsL for insertion sequence element IS186B;Putative transposase InsL for insertion sequence element IS186A	insL3;insL2;insL1	40.908	2106.7	996.71	2366.6	1621.6	1707.9	2022.4	86180.9	40773.4	96812.9	66336.4	69866.8	82732.3
P32053	Prophage CP4-57 integrase	intA	46.651	11627	9097.5	8107.5	10372	9314.1	11593	542411	424407	378223	483864	434512	540825
P71298	Putative prophage CP4-6 integrase	intF	53.073	3142.3	3671.5	2414.7	3056.4	3949.4	5287.2	166771	194858	128155	162212	209607	280608
P37326	Putative prophage CPS-53 integrase	intS	44.061	36044	38735	39321	23308	21008	24423	1.58813e+06	1.7067e+06	1.73252e+06	1.02697e+06	925633	1.0761e+06
P76542	Putative prophage CPZ-55 integrase	intZ	45.381	2024.1	1706.6	2465.6	3097.5	4100.7	3117.6	91855.7	77447.2	111891	140568	186094	141480
P0AAN9	Anti-adapter protein IraP	iraP	9.9374	79065	74056	88709	116680	178460	178810	785701	735924	881537	1.1595e+06	1.77343e+06	1.77691e+06
P0AAC8	Iron-binding protein IscA	iscA	11.556	202420	182460	178650	237290	216910	230110	2.33917e+06	2.10851e+06	2.06448e+06	2.74212e+06	2.50661e+06	2.65915e+06
P0AGK8	HTH-type transcriptional regulator IscR	iscR	17.336	281020	161400	222770	323120	303210	355920	4.87176e+06	2.79803e+06	3.86194e+06	5.60161e+06	5.25645e+06	6.17023e+06
P0A6B7	Cysteine desulfurase IscS	iscS	45.089	996940	971680	1106400	1360300	1327100	1402000	4.4951e+07	4.38121e+07	4.98865e+07	6.13346e+07	5.98376e+07	63214778
P0ACD4	Iron-sulfur cluster assembly scaffold protein IscU	iscU	13.848	1293400	1189900	1225800	1808200	1617900	1851000	1.7911e+07	1.64777e+07	1.69749e+07	2.504e+07	2.24047e+07	25632648
P0C0L9	Protein IscX	iscX	7.7315	239110	218600	222630	363290	327740	383250	1.84868e+06	1.69011e+06	1.72126e+06	2.80878e+06	2.53392e+06	2.9631e+06
P22939	Farnesyl diphosphate synthase	ispA	32.159	31763	29415	30702	46366	38215	50208	1.02147e+06	945957	987346	1.49108e+06	1.22896e+06	1.61464e+06
P0AD57	Octaprenyl-diphosphate synthase	ispB	35.217	99256	87357	119810	90027	106780	95031	3.4955e+06	3.07645e+06	4.21935e+06	3.17048e+06	3.76047e+06	3.34671e+06
Q46893	2-C-methyl-D-erythritol 4-phosphate cytidylyltransferase	ispD	25.737	47143	40075	54924	44495	59927	47417	1.21332e+06	1.03141e+06	1.41358e+06	1.14517e+06	1.54234e+06	1.22037e+06
P62615	4-diphosphocytidyl-2-C-methyl-D-erythritol kinase	ispE	30.925	62636	65519	55854	79520	79480	69070	1.93702e+06	2.02618e+06	1.72728e+06	2459156	2457919	2.13599e+06
P62617	2-C-methyl-D-erythritol 2,4-cyclodiphosphate synthase	ispF	16.897	227130	161660	189790	248220	254030	261440	3.83782e+06	2.73157e+06	3.20688e+06	4.19417e+06	4.29234e+06	4.41755e+06
P62620	4-hydroxy-3-methylbut-2-en-1-yl diphosphate synthase (flavodoxin)	ispG	40.683	224260	215500	244740	223830	305620	280630	9.12357e+06	8.76719e+06	9.95676e+06	9.10608e+06	1.24335e+07	1.14169e+07
P62623	4-hydroxy-3-methylbut-2-enyl diphosphate reductase	ispH	34.774	140610	104920	123200	109770	115490	137960	4.88957e+06	3.64849e+06	4.28416e+06	3.81714e+06	4.01605e+06	4.79742e+06
P60472	Ditrans,polycis-undecaprenyl-diphosphate synthase ((2E,6E)-farnesyl-diphosphate specific)	ispU	28.444	10223	10997	12039	15628	15360	16706	290783	312799	342437	444523	436900	475185
P0AD59	Inhibitor of vertebrate lysozyme	ivy	16.872	81097	62681	79505	359400	388960	384150	1.36827e+06	1.05755e+06	1.34141e+06	6.0638e+06	6.56253e+06	6.48138e+06
P75981	Putative protein JayE from lambdoid prophage e14 region	jayE	28.232	46222	48009	63979	77109	73997	46712	1.30494e+06	1.35539e+06	1.80626e+06	2.17694e+06	2.08908e+06	1.31877e+06
P21179	Catalase HPII	katE	84.162	12023	7931.4	8911.3	31237	30846	32926	1.01188e+06	667522	749993	2.62897e+06	2.59606e+06	2.77112e+06
P13029	Catalase-peroxidase	katG	80.023	385220	345410	391800	717360	712580	742660	3.08265e+07	2.76407e+07	3.1353e+07	5.74053e+07	5.70228e+07	5.94299e+07
P0AB77	2-amino-3-ketobutyrate coenzyme A ligase	kbl	43.117	32478	23314	31469	122010	110030	122870	1.40035e+06	1.00523e+06	1.35685e+06	5.26071e+06	4.74416e+06	5.29779e+06
P31069	Voltage-gated potassium channel Kch	kch	46.062	16672	14942	14036	33286	34504	31726	767946	688258	646526	1.53322e+06	1.58932e+06	1.46136e+06
P37647	2-dehydro-3-deoxygluconokinase	kdgK	33.962	160700	160000	160150	152600	153080	172730	5.45769e+06	5.43392e+06	5.43901e+06	5.1826e+06	5.1989e+06	5.86626e+06
P76268	Transcriptional regulator KdgR	kdgR	30.029	198650	178330	184880	216010	198300	233910	5.96526e+06	5.35507e+06	5.55176e+06	6.48656e+06	5.95475e+06	7.02408e+06
P03959	Potassium-transporting ATPase A chain	kdpA	59.188	0	0	0	4265.3	4695.8	4777.4	0	0	0	252455	277935	282765
P03960	Potassium-transporting ATPase B chain	kdpB	72.198	738.56	864.69	0	16084	9658.2	10716	53322.6	62428.9	0	1.16123e+06	697303	773674
P03961	Potassium-transporting ATPase C chain	kdpC	20.267	594.6	0	634	7612.9	5796.5	6723.9	12050.8	0	12849.3	154291	117478	136273
P21865	Sensor protein KdpD	kdpD	98.717	5338.6	3885.7	4111.4	12730	12646	12537	527011	383585	405865	1.25667e+06	1.24838e+06	1.23762e+06
P21866	KDP operon transcriptional regulatory protein KdpE	kdpE	25.362	12125	14728	12965	18623	24231	22688	307514	373532	328818	472317	614547	575413
P0A715	2-dehydro-3-deoxyphosphooctonate aldolase	kdsA	30.832	762510	603330	674570	678040	735960	715150	2.35097e+07	1.86019e+07	2.07983e+07	2.09053e+07	2.26911e+07	2.20495e+07
P04951	3-deoxy-manno-octulosonate cytidylyltransferase	kdsB	27.614	231270	201220	233790	185510	188600	195340	6.38629e+06	5.55649e+06	6.45588e+06	5.12267e+06	5.208e+06	5.39412e+06
P0ABZ4	3-deoxy-D-manno-octulosonate 8-phosphate phosphatase KdsC	kdsC	19.997	189650	183580	177210	168310	138850	166250	3.79243e+06	3.67105e+06	3.54367e+06	3.3657e+06	2.77658e+06	3.3245e+06
P45395	Arabinose 5-phosphate isomerase KdsD	kdsD	35.196	182120	171210	148640	202380	225080	226160	6.4099e+06	6.02591e+06	5.23153e+06	7.12297e+06	7.92192e+06	7.95993e+06
P37769	2-dehydro-3-deoxy-D-gluconate 5-dehydrogenase	kduD	27.07	377.15	0	317.96	3539.3	2524.5	3551.7	10209.5	0	8607.18	95808.9	68338.2	96144.5
Q46938	4-deoxy-L-threo-5-hexosulose-uronate ketol-isomerase	kduI	31.076	7598.3	6163.3	11258	11034	9716.7	11640	236125	191531	349854	342893	301956	361725
P45522	Glutathione-regulated potassium-efflux system protein KefB	kefB	66.41	1564.5	1590.3	1567.1	6835.2	6563.3	5460.3	103898	105612	104071	453926	435869	362619
P03819	Glutathione-regulated potassium-efflux system protein KefC	kefC	67.795	982.42	438.69	1877.2	1069	3701	2208.8	66603.2	29741	127265	72472.9	250909	149746
P0A756	Glutathione-regulated potassium-efflux system ancillary protein KefG	kefG	20.958	7693	5270.9	6979.6	25449	22588	25031	161230	110468	146278	533360	473399	524600
P0AEX3	Alpha-ketoglutarate permease	kgtP	47.052	16229	10946	10748	96426	93334	109680	763607	515031	505715	4.53704e+06	4.39155e+06	5.16066e+06
P63183	Low affinity potassium transport system protein kup	kup	69.293	16921	15021	11165	11772	11553	12818	1.17251e+06	1.04085e+06	773656	815717	800542	888198
P03023	Lactose operon repressor	lacI	38.59	51752	45347	50521	25134000	24913000	24560000	1.99711e+06	1.74994e+06	1.94961e+06	9.69921e+08	9.61393e+08	9.4777e+08
P00722	Beta-galactosidase	lacZ	116.48	7696.6	6890.6	5554.8	11508	9076.7	11343	896500	802617	647023	1.34045e+06	1.05725e+06	1.32123e+06
P0ACV4	Lipopolysaccharide assembly protein A	lapA	11.351	160710	111130	161490	263270	325670	343450	1.82422e+06	1.26144e+06	1.83307e+06	2.98838e+06	3.69668e+06	3.8985e+06
P0AB58	Lipopolysaccharide assembly protein B	lapB	44.531	19520	15509	14213	24001	22722	28243	869245	690631	632919	1.06879e+06	1.01183e+06	1.25769e+06
P37005	Uncharacterized tRNA/rRNA methyltransferase LasT	lasT	25.259	46556	39256	42627	47128	54072	52913	1.17596e+06	991567	1.07672e+06	1.19041e+06	1.3658e+06	1.33653e+06
P76008	Murein tetrapeptide carboxypeptidase	ldcA	33.567	56533	27379	36237	104710	108590	88483	1.89764e+06	919031	1.21637e+06	3.5148e+06	3.64504e+06	2.97011e+06
P52643	D-lactate dehydrogenase	ldhA	36.534	93093	89994	99875	156190	153060	140480	3.40106e+06	3.28784e+06	3.64883e+06	5.70625e+06	5.59189e+06	5.1323e+06
P60785	Elongation factor 4	lepA	66.57	394240	386580	389720	337350	329710	371130	2.62446e+07	2.57346e+07	2.59437e+07	2.24574e+07	2.19488e+07	2.47061e+07
P00803	Signal peptidase I	lepB	35.96	141690	96977	156240	152900	162650	162450	5.09517e+06	3.48729e+06	5.61839e+06	5498284	5848894	5841702
P09151	2-isopropylmalate synthase	leuA	57.297	830610	716930	829570	1064600	1022100	1159300	4.75915e+07	4.10779e+07	4.75319e+07	6.09984e+07	5.85633e+07	6.64244e+07
P30125	3-isopropylmalate dehydrogenase	leuB	39.517	5622600	4511300	2189500	3718300	3445100	3652700	2.22188e+08	1.78273e+08	8.65225e+07	1.46936e+08	1.3614e+08	1.44344e+08
P0A6A6	3-isopropylmalate dehydratase large subunit	leuC	49.881	2106400	1856700	2161500	3134700	3227700	3279000	1.05069e+08	9.26141e+07	1.07818e+08	1.56362e+08	1.61001e+08	163559799
P30126	3-isopropylmalate dehydratase small subunit	leuD	22.487	1702400	1524600	1696900	2806900	2719900	2911400	3.82819e+07	3.42837e+07	3.81582e+07	6.31188e+07	6.11624e+07	6.54687e+07
P10151	HTH-type transcriptional regulator LeuO	leuO	35.694	0	0	0	697.83	541.33	481.44	0	0	0	24908.3	19322.2	17184.5
P07813	Leucine--tRNA ligase	leuS	97.233	602880	538770	590720	384590	486130	380130	5.86198e+07	5.23862e+07	5.74375e+07	3.73948e+07	4.72679e+07	3.69612e+07
P0A7C2	LexA repressor	lexA	22.357	156230	119570	128270	137840	154190	160660	3.49283e+06	2.67323e+06	2.86773e+06	3.08169e+06	3.44723e+06	3.59188e+06
P60955	Prolipoprotein diacylglyceryl transferase	lgt	33.108	39960	28996	42628	41820	42128	44568	1.323e+06	960000	1.41133e+06	1.38458e+06	1.39477e+06	1.47556e+06
P37339	L-2-hydroxyglutarate oxidase LhgO	lhgO	46.081	4963.5	4528	6324.4	3262.1	3731.3	4581.9	228723	208655	291435	150321	171942	211139
P30015	Probable ATP-dependent helicase lhr	lhr	169.38	45.077	1529.9	0	28102	199.55	201.68	7635.14	259134	0	4.75992e+06	33799.8	34160.6
P15042	DNA ligase	ligA	73.605	69413	105420	86393	76186	77310	81870	5.10914e+06	7.75944e+06	6.35896e+06	5.60767e+06	5.6904e+06	6.02604e+06
P60716	Lipoyl synthase	lipA	36.071	289980	263200	265300	308960	291050	363980	1.04599e+07	9.49389e+06	9.56964e+06	1.11445e+07	1.04985e+07	1.31291e+07
P60720	Octanoyltransferase	lipB	23.882	89809	72312	91727	98006	98735	92718	2.14482e+06	1.72696e+06	2.19062e+06	2.34058e+06	2.35799e+06	2.21429e+06
P11072	Bacteriophage T4 late gene expression-blocking protein	lit	33.762	8459.3	3176.4	6569.2	11403	10295	11941	285603	107242	221789	384988	347580	403152
P22731	High-affinity branched-chain amino acid transport ATP-binding protein LivF	livF	26.31	270450	255690	210850	54213	54829	59186	7.11554e+06	6.7272e+06	5.54746e+06	1.42634e+06	1.44255e+06	1.55718e+06
P0A9S7	High-affinity branched-chain amino acid transport ATP-binding protein LivG	livG	28.427	291100	244250	261520	86946	87655	94376	8.2751e+06	6.94329e+06	7.43423e+06	2.47161e+06	2.49177e+06	2.68283e+06
P0AEX7	High-affinity branched-chain amino acid transport system permease protein LivH	livH	32.982	8469.3	11261	6472.1	2376.8	1865	1608.2	279334	371410	213463	78391.6	61511.4	53041.7
P0AD96	Leu/Ile/Val-binding protein	livJ	39.076	2800900	2903000	2887300	2351600	2364300	2456700	1.09448e+08	113437628	1.12824e+08	9.18911e+07	9.23874e+07	9.5998e+07
P04816	Leucine-specific-binding protein	livK	39.378	1232800	1152200	1262200	361570	337180	360140	4.85452e+07	4.53713e+07	4.97029e+07	1.42379e+07	1.32775e+07	1.41816e+07
P22729	High-affinity branched-chain amino acid transport system permease protein LivM	livM	46.269	64873	60594	56615	17213	16049	10010	3.00161e+06	2.80362e+06	2.61952e+06	796428	742571	463153
P33232	L-lactate dehydrogenase	lldD	42.728	38426	29633	28793	51128	54905	45430	1.64187e+06	1.26616e+06	1.23027e+06	2.1846e+06	2.34598e+06	1.94113e+06
P23930	Apolipoprotein N-acyltransferase	lnt	57.065	24571	21822	23407	23924	26337	26644	1.40214e+06	1.24527e+06	1.33572e+06	1.36522e+06	1.50292e+06	1.52044e+06
P25894	Metalloprotease LoiP	loiP	26.842	119220	103630	133540	219150	206420	184230	3.2001e+06	2.78164e+06	3.58448e+06	5.88242e+06	5.54073e+06	4.9451e+06
P61316	Outer-membrane lipoprotein carrier protein	lolA	22.497	125120	163900	123920	204240	211100	249000	2.81482e+06	3.68726e+06	2.78783e+06	4.59479e+06	4.74912e+06	5601753
P61320	Outer-membrane lipoprotein LolB	lolB	23.55	158790	137660	145390	183380	167840	183170	3.7395e+06	3241893	3.42393e+06	4318599	3952632	4.31365e+06
P0ADC3	Lipoprotein-releasing system transmembrane protein LolC	lolC	43.263	90982	50709	71084	52657	55226	61911	3.93615e+06	2.19382e+06	3.07531e+06	2.2781e+06	2.38924e+06	2.67846e+06
P75957	Lipoprotein-releasing system ATP-binding protein LolD	lolD	25.438	104800	92902	86542	135510	112950	142060	2.6659e+06	2.36324e+06	2.20146e+06	3.4471e+06	2.87322e+06	3.61372e+06
P75958	Lipoprotein-releasing system transmembrane protein LolE	lolE	45.344	28376	26094	29013	30002	32335	29707	1.28668e+06	1.18321e+06	1.31557e+06	1.36041e+06	1.4662e+06	1.34703e+06
P0A9M0	Lon protease	lon	87.437	470910	435960	487410	622320	624650	665690	4.1175e+07	3.8119e+07	4.26177e+07	5.44138e+07	5.46175e+07	5.82059e+07
P0A9P0	Dihydrolipoyl dehydrogenase	lpdA	50.688	3871200	3478300	3789600	4076800	3912900	3879200	1.96223e+08	1.76308e+08	1.92087e+08	2.06645e+08	1.98337e+08	1.96629e+08
P32099	Lipoate-protein ligase A	lplA	37.925	29698	37194	27469	40881	70510	56165	1.1263e+06	1.41058e+06	1.04176e+06	1.55041e+06	2.67409e+06	2.13006e+06
P45464	Penicillin-binding protein activator LpoA	lpoA	72.824	154170	141440	147660	150700	149700	163870	1.12273e+07	1.03002e+07	1.07532e+07	1.09746e+07	1.09018e+07	1.19337e+07
P0AB38	Penicillin-binding protein activator LpoB	lpoB	22.515	150360	135970	170120	342360	350050	335070	3.38536e+06	3.06136e+06	3.83025e+06	7.70824e+06	7.88138e+06	7.5441e+06
P69776	Major outer membrane lipoprotein Lpp	lpp	8.3234	5304100	4952400	4743500	4589600	4748700	5298000	4.41481e+07	4.12208e+07	3.9482e+07	3.82011e+07	3.95253e+07	4.40974e+07
P0ADV1	Lipopolysaccharide export system protein LptA	lptA	20.127	51719	48619	67513	60967	55345	53024	1.04095e+06	978555	1.35883e+06	1.22708e+06	1.11393e+06	1.06721e+06
P0A9V1	Lipopolysaccharide export system ATP-binding protein LptB	lptB	26.8	246200	211360	263370	229140	229330	219130	6598160	5664448	7058316	6140952	6146044	5872684
P0ADV9	Lipopolysaccharide export system protein LptC	lptC	21.702	62428	53932	63830	56386	56648	60085	1.35481e+06	1.17043e+06	1.38524e+06	1.22369e+06	1.22937e+06	1.30396e+06
P31554	LPS-assembly protein LptD	lptD	89.67	271620	239250	263880	283550	298740	300560	2.43562e+07	2.14535e+07	2.36621e+07	2.54259e+07	2.6788e+07	2.69512e+07
P0ADC1	LPS-assembly lipoprotein LptE	lptE	21.356	225300	242990	242360	224300	205120	224480	4.81151e+06	5.18929e+06	5.17584e+06	4.79015e+06	4.38054e+06	4.79399e+06
P0AF98	Lipopolysaccharide export system permease protein LptF	lptF	40.357	52115	42135	51425	70052	71091	70493	2.10321e+06	1.70044e+06	2.07536e+06	2.82709e+06	2.86902e+06	2.84489e+06
P0ADC6	Lipopolysaccharide export system permease protein LptG	lptG	39.618	24443	19706	23752	25878	26734	24171	968383	780712	941007	1.02523e+06	1.05915e+06	957607
P0A722	Acyl-[acyl-carrier-protein]--UDP-N-acetylglucosamine O-acyltransferase	lpxA	28.08	303590	288150	280090	418550	370220	436060	8.52481e+06	8.09125e+06	7.86493e+06	11752884	1.03958e+07	1.22446e+07
P10441	Lipid-A-disaccharide synthase	lpxB	42.382	17487	15308	26412	42081	35788	34715	741134	648784	1.11939e+06	1.78348e+06	1.51677e+06	1.47129e+06
P0A725	UDP-3-O-[3-hydroxymyristoyl] N-acetylglucosamine deacetylase	lpxC	33.956	54623	45327	48152	51016	48147	67249	1.85478e+06	1.53912e+06	1.63505e+06	1.7323e+06	1.63488e+06	2.28351e+06
P21645	UDP-3-O-(3-hydroxymyristoyl)glucosamine N-acyltransferase	lpxD	36.038	284260	191120	261260	255270	274060	281720	1.02442e+07	6.88758e+06	9.41529e+06	9.19942e+06	9.87657e+06	1.01526e+07
P43341	UDP-2,3-diacylglucosamine hydrolase	lpxH	26.894	17026	13724	12229	16843	16355	20116	457897	369093	328887	452976	439851	541000
P27300	Tetraacyldisaccharide 4-kinase	lpxK	35.589	6582.3	5248.3	5871.5	4124.6	6562.9	6698.8	234257	186782	208961	146790	233567	238404
P0ACV0	Lipid A biosynthesis lauroyltransferase	lpxL	35.406	34352	37448	32951	61828	55500	72273	1.21627e+06	1.32588e+06	1.16666e+06	2.18908e+06	1965033	2.5589e+06
P24205	Lipid A biosynthesis myristoyltransferase	lpxM	37.41	29791	16623	29795	38675	33704	33282	1.11448e+06	621866	1.11463e+06	1.44683e+06	1.26087e+06	1.24508e+06
P76445	Lipid A 1-diphosphate synthase	lpxT	26.759	22078	13836	19172	14584	19270	20199	590785	370238	513024	390253	515646	540505
P36771	Probable HTH-type transcriptional regulator LrhA	lrhA	34.593	36978	23585	41788	23132	21487	27844	1.27918e+06	815876	1.44557e+06	800205	743300	963207
P0ACJ0	Leucine-responsive regulatory protein	lrp	18.887	1774900	1746400	1893100	2104800	1985400	2147200	3.35225e+07	3.29843e+07	3.5755e+07	3.97534e+07	3.74982e+07	4.05542e+07
P76142	Autoinducer 2-binding protein LsrB	lsrB	36.684	0	0	861.68	12401	10481	13554	0	0	31609.9	454918	384485	497215
P76143	Uncharacterized aldolase LsrF	lsrF	31.892	6564	4285.1	6760.9	18317	17067	20140	209339	136660	215619	584166	544301	642305
P76141	Transcriptional regulator LsrR	lsrR	33.796	6297.9	3991.9	3458.8	6840.2	6250	9122	212844	134910	116894	231171	211225	308287
P75823	Low specificity L-threonine aldolase	ltaE	36.494	200780	151710	203330	412110	434430	501010	7.32727e+06	5.5365e+06	7.42033e+06	1.50395e+07	1.58541e+07	1.82839e+07
P45578	S-ribosylhomocysteine lyase	luxS	19.416	1389600	1246800	1436900	2400700	2485300	2448800	2.69805e+07	2.42079e+07	2.78989e+07	4.6612e+07	4.82546e+07	4.75459e+07
P00861	Diaminopimelate decarboxylase	lysA	46.177	216640	207070	220260	137020	141070	144960	1.00038e+07	9.56187e+06	1.01709e+07	6.32717e+06	6.51419e+06	6.69382e+06
P08660	Lysine-sensitive aspartokinase 3	lysC	48.531	1260600	1196000	1274300	705610	732750	757850	6.11782e+07	58043076	6.18431e+07	3.4244e+07	3.55611e+07	3.67792e+07
P25737	Lysine-specific permease	lysP	53.575	256120	220270	208870	36455	42663	45442	13721629	1.1801e+07	1.11902e+07	1.95308e+06	2.28567e+06	2.43456e+06
P03030	Transcriptional activator protein LysR	lysR	34.364	6011.7	6373.9	6704	8419.8	8440.9	9409.7	206586	219033	230376	289338	290063	323355
P0A8N3	Lysine--tRNA ligase	lysS	57.603	782730	671950	769980	720160	697500	748670	4.50876e+07	3.87063e+07	4.43532e+07	4.14834e+07	4.01781e+07	4.31256e+07
P0A8N5	Lysine--tRNA ligase, heat inducible	lysU	57.826	101760	95559	105720	126820	132930	119370	5.88437e+06	5.52579e+06	6.11336e+06	7.33349e+06	7.68681e+06	6.90269e+06
P77791	Maltose O-acetyltransferase	maa	20.096	15568	11997	8789.6	0	793.95	996.27	312855	241092	176636	0	15955.2	20021
P75830	Macrolide export protein MacA	macA	40.623	26397	13121	32423	55003	71300	86395	1.07233e+06	533014	1.31712e+06	2.23439e+06	2.89642e+06	3.50962e+06
P75831	Macrolide export ATP-binding/permease protein MacB	macB	70.702	21660	14022	12110	35595	34678	38476	1.53141e+06	991383	856201	2.51664e+06	2.4518e+06	2.72033e+06
P26616	NAD-dependent malic enzyme	maeA	63.197	160670	144670	156460	131830	153100	151570	1.01539e+07	9.14271e+06	9.8878e+06	8.33126e+06	9.67546e+06	9.57877e+06
P76558	NADP-dependent malic enzyme	maeB	82.416	341630	309380	362420	324550	343520	342260	2.81558e+07	2.54979e+07	2.98692e+07	2.67481e+07	2.83115e+07	2.82077e+07
P23917	Fructokinase	mak	32.499	43330	33518	41380	67217	78888	85914	1.40818e+06	1.0893e+06	1.34481e+06	2.18449e+06	2.56378e+06	2.79212e+06
P0AEX9	Maltose-binding periplasmic protein	malE	43.387	10135	9594	12006	8841.2	4808.3	6708.8	439727	416255	520904	383593	208618	291075
P03841	Maltose operon periplasmic protein	malM	31.943	1371.6	0	1532.9	1828.5	1495.2	1807.9	43813	0	48965.4	58407.8	47761.2	57749.7
P00490	Maltodextrin phosphorylase	malP	90.521	5516	5524	5222.3	2754.3	2614.4	3223.1	499314	500038	472728	249322	236658	291758
P15977	4-alpha-glucanotransferase	malQ	78.503	7313.5	8577.2	7806.2	4743.5	4682.8	5481.8	574132	673336	612810	372379	367614	430338
P06993	HTH-type transcriptional regulator MalT	malT	103.12	23473	22508	38421	3098.6	6410.4	8268.4	2.42054e+06	2.32102e+06	3.96197e+06	319528	661040	852637
P19642	PTS system maltose- and glucose-specific EIICB component;Maltose and glucose permease IIC component;Maltose- and glucose-specific phosphotransferase enzyme IIB component	malX	56.626	1143.5	1187.6	729.37	0	0	0	64751.8	67249	41301.3	0	0	0
P23256	Protein MalY;Cystathionine beta-lyase MalY;Maltose regulon modulator	malY	43.641	26883	24214	23437	36431	40007	38068	1.1732e+06	1.05672e+06	1.02281e+06	1.58989e+06	1.74595e+06	1.66133e+06
P21517	Maltodextrin glucosidase	malZ	69.04	10897	10010	13575	25608	19250	22281	752329	691090	937218	1.76798e+06	1.32902e+06	1.53828e+06
P00946	Mannose-6-phosphate isomerase	manA	42.849	157580	153010	172570	476150	471510	312390	6.75215e+06	6.55633e+06	7.39445e+06	2.04026e+07	2.02037e+07	1.33856e+07
P69797	PTS system mannose-specific EIIAB component;Mannose-specific phosphotransferase enzyme IIA component;Mannose-specific phosphotransferase enzyme IIB component	manX	35.047	560870	491270	564180	682960	732310	696020	1.96568e+07	1.72175e+07	1.97728e+07	2.39357e+07	2.56653e+07	2.43934e+07
P69801	Mannose permease IIC component	manY	27.635	625520	510990	545150	536650	593010	667720	1.72862e+07	1.41212e+07	1.50652e+07	1.48303e+07	1.63878e+07	1.84524e+07
P69805	Mannose permease IID component	manZ	30.955	258030	235010	245620	310680	304770	301050	7.98732e+06	7.27473e+06	7.60317e+06	9.6171e+06	9.43416e+06	9.319e+06
P0AE18	Methionine aminopeptidase	map	29.33	402240	339610	430540	416200	433930	438990	1.17977e+07	9.96076e+06	1.26277e+07	12207146	1.27272e+07	1.28756e+07
P0A8N0	Macrodomain Ter protein	matP	17.693	30212	27349	28003	53216	62084	56136	534541	483886	495457	941551	1.09845e+06	993214
P0AE72	Antitoxin MazE	mazE	9.3556	5932.4	6695	6545.6	9727.3	10446	9123.6	55501.2	62635.7	61238	91004.7	97728.6	85356.8
P0AE70	mRNA interferase MazF	mazF	12.098	26437	7970.8	16593	30736	30760	35811	319835	96430.7	200742	371844	372134	433241
P0AEY3	Nucleoside triphosphate pyrophosphohydrolase	mazG	30.412	24894	24645	22944	32402	37335	39439	757076	749504	697773	985410	1.13543e+06	1.19942e+06
P24200	5-methylcytosine-specific restriction enzyme A	mcrA	31.389	2387	1090.8	0	4616	3282.7	3291.6	74925.5	34239.1	0	144892	103041	103320
P15005;A0A7H2C770	5-methylcytosine-specific restriction enzyme B	mcrB	53.157	19840	22921	26709	12642	13520	20635	1.05463e+06	1.21841e+06	1.41977e+06	672011	718683	1.09689e+06
P0AEY5	Modulator of drug activity B	mdaB	21.891	103670	95763	115630	256230	230730	248300	2.26944e+06	2.09635e+06	2.53126e+06	5.60913e+06	5.05091e+06	5.43554e+06
P61889	Malate dehydrogenase	mdh	32.337	4784700	4064400	4454500	7254900	7572900	7335700	1.54723e+08	1.31431e+08	1.44045e+08	2.34602e+08	2.44885e+08	2.37215e+08
P77265	Multidrug resistance-like ATP-binding protein MdlA	mdlA	66.017	4190.8	2851.4	3818.6	7697.2	7993.7	7582.2	276664	188241	252093	508146	527720	500554
P0AAG5	Multidrug resistance-like ATP-binding protein MdlB	mdlB	65.222	1533.3	6381.5	1975.4	3027.4	2794.2	2851.6	100005	416214	128840	197453	182243	185987
P39401	Phosphoglycerol transferase I	mdoB	85.493	30656	23184	32718	10614	12143	13106	2.62087e+06	1.98207e+06	2.79716e+06	907423	1.03814e+06	1.12047e+06
P40120	Glucans biosynthesis protein D	mdoD	62.757	132140	120510	125730	67897	73946	78938	8.29271e+06	7.56285e+06	7.89044e+06	4.26101e+06	4.64063e+06	4.95391e+06
P33136	Glucans biosynthesis protein G	mdoG	57.912	231670	202570	257480	270430	294640	278380	1.34165e+07	1.17312e+07	1.49112e+07	1.56611e+07	1.70632e+07	1.61215e+07
P62517	Glucans biosynthesis glucosyltransferase H	mdoH	96.936	77014	60264	67934	66514	78189	83557	7.46543e+06	5.84175e+06	6.58525e+06	6.4476e+06	7.57933e+06	8.09968e+06
P76397	Multidrug resistance protein MdtA	mdtA	44.464	6515	3167.4	5602.3	5830.5	6915.2	7745.5	289683	140835	249101	259247	307477	344396
P37636	Multidrug resistance protein MdtE	mdtE	41.19	0	0	0	1048.2	1621.8	1580	0	0	0	43175.4	66801.9	65080.2
P37340	Multidrug resistance protein MdtK	mdtK	49.446	25127	18259	20257	37197	43398	50876	1.24243e+06	902835	1.00163e+06	1.83924e+06	2.14586e+06	2.51561e+06
P32166	1,4-dihydroxy-2-naphthoate octaprenyltransferase	menA	33.594	24509	24455	22978	23118	29147	19023	823355	821541	771923	776626	979164	639059
P0ABU0	1,4-dihydroxy-2-naphthoyl-CoA synthase	menB	31.633	289010	228160	269820	298870	304750	287170	9.14225e+06	7.21739e+06	8.53522e+06	9.45415e+06	9.64016e+06	9.08405e+06
P29208	o-succinylbenzoate synthase	menC	35.476	11806	10575	13977	13469	14285	14937	418830	375159	495848	477826	506775	529905
P17109	2-succinyl-5-enolpyruvyl-6-hydroxy-3-cyclohexene-1-carboxylate synthase	menD	61.366	8404.4	6317.4	5751.5	6626.9	6541.6	8288.8	515744	387674	352947	406666	401432	508651
P37353	2-succinylbenzoate--CoA ligase	menE	50.184	446.41	1055.7	850.1	0	1165.6	5295.3	22402.6	52979.2	42661.4	0	58494.5	265739
P38051	Isochorismate synthase MenF	menF	48.764	9745.5	17481	8703.3	19052	16486	17029	475230	852443	424408	929052	803923	830402
P77781	1,4-dihydroxy-2-naphthoyl-CoA hydrolase	menI	14.945	408140	336780	429770	424720	466620	473170	6.09965e+06	5.03318e+06	6.42291e+06	6.34744e+06	6.97364e+06	7.07153e+06
P0C0T5	Penicillin-insensitive murein endopeptidase	mepA	30.136	33709	29264	39940	43337	33767	39866	1.01585e+06	881900	1.20363e+06	1.306e+06	1.0176e+06	1.2014e+06
P76190	Murein DD-endopeptidase MepH	mepH	29.916	384	150.14	0	573.46	2373.1	940.96	11487.7	4491.59	0	17155.6	70993.7	28149.8
P0AFS9	Murein DD-endopeptidase MepM	mepM	49.057	0	23964	12031	8114.6	10398	9274.9	0	1.1756e+06	590205	398078	510095	454999
P0AFV4	Murein DD-endopeptidase MepS/Murein LD-carboxypeptidase	mepS	21.04	32661	31235	31902	47054	50901	54382	687187	657184	671218	990016	1.07096e+06	1.1442e+06
P07623	Homoserine O-succinyltransferase	metA	35.727	363390	300840	366540	379950	365420	424820	1.29828e+07	1.07481e+07	1.30954e+07	1.35745e+07	1.30554e+07	1.51775e+07
P00935	Cystathionine gamma-synthase	metB	41.55	356750	305760	337580	213210	224020	253840	1.4823e+07	12704328	1.40264e+07	8.85888e+06	9308031	10547052
P06721	Cystathionine beta-lyase MetC	metC	43.212	251470	228160	248530	219180	226650	245340	1.08665e+07	9.85925e+06	1.07395e+07	9.47121e+06	9.794e+06	1.06016e+07
P25665	5-methyltetrahydropteroyltriglutamate--homocysteine methyltransferase	metE	84.672	8291000	7811600	8268100	4080800	4148900	4476400	702015552	6.61424e+08	7.00077e+08	3.45529e+08	3.51296e+08	3.79026e+08
P0AEZ1	5,10-methylenetetrahydrofolate reductase	metF	33.102	1310900	1037900	1283600	654080	718860	676060	4.33934e+07	3.43566e+07	4.24897e+07	2.16514e+07	2.37957e+07	2.23789e+07
P00959	Methionine--tRNA ligase	metG	76.254	593470	563260	592150	638690	610840	625380	4.52545e+07	4.29508e+07	4.51538e+07	4.87027e+07	4.6579e+07	4.76877e+07
P13009	Methionine synthase	metH	136	276050	260300	302520	313340	331020	365980	37542800	35400800	41142720	42614240	45018720	49773280
P31547	D-methionine transport system permease protein MetI	metI	23.256	366470	349100	355120	245880	223950	243590	8.52263e+06	8.11867e+06	8.25867e+06	5.71819e+06	5.20818e+06	5.66493e+06
P0A8U6	Met repressor	metJ	12.141	377880	312610	370850	302840	350090	370640	4.58784e+06	3.7954e+06	4.50249e+06	3.67678e+06	4.25044e+06	4.49994e+06
P0A817	S-adenosylmethionine synthase	metK	41.951	2527100	2161900	2567500	1475500	1576400	1574100	1.06014e+08	9.06939e+07	1.07709e+08	6.18987e+07	6.61316e+07	6.60351e+07
P00562	Bifunctional aspartokinase/homoserine dehydrogenase 2;Aspartokinase;Homoserine dehydrogenase	metL	88.887	188820	169960	201300	147490	142210	160470	1.67836e+07	1.51072e+07	1.7893e+07	1.31099e+07	1.26406e+07	1.42637e+07
P30750	Methionine import ATP-binding protein MetN	metN	37.788	697220	617740	730310	526030	516110	552910	2.63465e+07	2.33432e+07	2.7597e+07	1.98776e+07	1.95028e+07	2.08934e+07
P28635	D-methionine-binding lipoprotein MetQ	metQ	29.431	6433900	5434700	6457900	5265400	5289000	5846100	1.89356e+08	1.59949e+08	1.90062e+08	1.54966e+08	155660559	1.72057e+08
P0A9F9	HTH-type transcriptional regulator MetR	metR	35.629	83924	61066	74452	47358	52977	55242	2.99013e+06	2.17572e+06	2.65265e+06	1.68732e+06	1.88752e+06	1.96822e+06
P30958	Transcription-repair-coupling factor	mfd	129.98	95409	79303	93723	87097	89139	98412	1.24013e+07	1.03078e+07	1.21821e+07	1.13209e+07	1.15863e+07	1.27916e+07
P0AAG8	Galactose/methyl galactoside import ATP-binding protein MglA	mglA	56.415	23740	20399	21561	6442.4	6167.6	7472.9	1.33929e+06	1.15081e+06	1.21636e+06	363448	347945	421584
P0AEE5	D-galactose-binding periplasmic protein	mglB	35.712	306760	245750	257540	145730	137720	145680	1.0955e+07	8776224	9.19727e+06	5.20431e+06	4.91826e+06	5.20252e+06
P23200	Galactoside transport system permease protein MglC	mglC	35.55	22283	21821	15678	7340.1	9103.8	17607	792161	775737	557353	260941	323640	625929
P0A731	Methylglyoxal synthase	mgsA	16.918	187130	145330	212810	331570	372290	353320	3.16587e+06	2.45869e+06	3.60032e+06	5.6095e+06	6.2984e+06	5.97747e+06
P0ABB8	Magnesium-transporting ATPase, P-type 1	mgtA	99.465	22634	18456	15371	1412.3	1100	4264.2	2.25129e+06	1.83573e+06	1.52888e+06	140474	109412	424139
P77044	2-hydroxy-6-oxononadienedioate/2-hydroxy-6-oxononatrienedioate hydrolase	mhpC	31.937	1360.1	2039.8	3399.2	2845.4	4578.6	4026.8	43437.5	65145.1	108560	90873.5	146227	128604
P51020	4-hydroxy-2-oxovalerate aldolase	mhpE	36.47	3035.1	1487.9	2307	2611.3	1648	2850	110690	54263.7	84136.3	95234.1	60102.6	103940
P77580	Acetaldehyde dehydrogenase	mhpF	33.442	2199.6	1960.6	2166.2	3257.2	3319	3245.2	73559	65566.4	72442.1	108927	110994	108526
P77569	Mhp operon transcriptional activator	mhpR	31.322	18387	6626.8	12197	9284.8	9934.9	11556	575918	207565	382034	290819	311181	361957
P16384	tRNA dimethylallyltransferase	miaA	35.065	38491	31390	43888	39367	39792	36352	1.34969e+06	1.10069e+06	1.53893e+06	1.3804e+06	1.39531e+06	1.27468e+06
P0AEI1	tRNA-2-methylthio-N(6)-dimethylallyladenosine synthase	miaB	53.662	374780	323050	355770	218560	242530	244900	2.01114e+07	1.73355e+07	1.90913e+07	1.17284e+07	1.30146e+07	1.31418e+07
P18196	Septum site-determining protein MinC	minC	24.775	91816	85067	88759	160200	181330	190950	2.27474e+06	2.10753e+06	2.199e+06	3968955	4.49245e+06	4.73079e+06
P0AEZ3	Septum site-determining protein MinD	minD	29.614	770390	730780	760960	1255300	1288800	1256600	2.28143e+07	2.16413e+07	2.25351e+07	3.71745e+07	3.81665e+07	3.7213e+07
P0A734	Cell division topological specificity factor	minE	10.235	438690	344040	423660	676760	721970	763160	4.48999e+06	3.52125e+06	4.33616e+06	6.92664e+06	7.38936e+06	7.81094e+06
P03817	Protein MioC	mioC	15.807	78587	67451	77568	91402	88087	97212	1.24222e+06	1.0662e+06	1.22612e+06	1.44479e+06	1.39239e+06	1.53663e+06
P0A908	MltA-interacting protein	mipA	27.831	992260	963590	967860	766040	771870	819010	2.76156e+07	2.68177e+07	2.69365e+07	2.13197e+07	2.14819e+07	2.27939e+07
P76506	Probable phospholipid-binding lipoprotein MlaA	mlaA	28.041	83739	78192	89828	86008	56036	87497	2.34813e+06	2.19258e+06	2.51887e+06	2.41175e+06	1.57131e+06	2.4535e+06
P64602	Probable phospholipid ABC transporter-binding protein MlaB	mlaB	10.68	93032	98884	159720	32085	169590	178500	993582	1.05608e+06	1.70581e+06	342668	1.81122e+06	1906380
P0ADV7	Probable phospholipid-binding protein MlaC	mlaC	23.962	387990	317140	370100	679530	669660	562750	9.29702e+06	7.59931e+06	8.86834e+06	1.62829e+07	1.60464e+07	1.34846e+07
P64604	Probable phospholipid ABC transporter-binding protein MlaD	mlaD	19.576	168540	167480	185540	275480	288460	282130	3.29934e+06	3.27859e+06	3.63213e+06	5.3928e+06	5.64689e+06	5.52298e+06
P64606	Probable phospholipid ABC transporter permease protein MlaE	mlaE	27.863	29131	24804	23050	33611	35558	38811	811677	691114	642242	936503	990753	1.08139e+06
P63386	Probable phospholipid import ATP-binding protein MlaF	mlaF	29.096	123800	79837	116410	176590	181790	186650	3.60208e+06	2.32294e+06	3.38707e+06	5.13806e+06	5.28936e+06	5.43077e+06
P50456	Protein mlc	mlc	44.316	7537	7353.5	7856.9	6361.9	7601.3	11614	334010	325878	348186	281934	336859	514686
P28224	Membrane-bound lysozyme inhibitor of C-type lysozyme	mliC	12.567	4487.4	4004.1	3704.4	17115	21145	24728	56393.2	50319.5	46553.2	215084	265729	310757
P0A935	Membrane-bound lytic murein transglycosylase A	mltA	40.41	63460	61320	74022	83243	93867	84594	2.56442e+06	2.47794e+06	2.99123e+06	3.36385e+06	3.79317e+06	3.41844e+06
P0C066	Membrane-bound lytic murein transglycosylase C	mltC	40.112	41322	37011	42963	33841	34975	32293	1.65751e+06	1.48459e+06	1.72333e+06	1.35743e+06	1.40292e+06	1.29534e+06
Q47690	Homocysteine S-methyltransferase	mmuM	33.422	58003	57656	47630	48658	41893	40991	1.93858e+06	1.92698e+06	1.59189e+06	1.62625e+06	1.40015e+06	1.37e+06
Q47689	Probable S-methylmethionine permease	mmuP	50.525	33479	26407	33610	31673	30626	31714	1.69153e+06	1.33421e+06	1.69815e+06	1.60028e+06	1.54738e+06	1.60235e+06
P76112	L-amino acid N-acyltransferase MnaT	mnaT	19.247	33677	19631	34728	127110	134440	146950	648181	377838	668410	2.44649e+06	2.58757e+06	2.82835e+06
P13669	Mannosyl-D-glycerate transport/metabolism system repressor MngR	mngR	28.273	20914	16970	22554	18579	24141	23267	591302	479793	637669	525284	682538	657828
P25745	tRNA-specific 2-thiouridylase MnmA	mnmA	40.959	156950	142100	158690	189440	184460	188060	6.42852e+06	5.82027e+06	6.49978e+06	7.75927e+06	7.5553e+06	7.70275e+06
P77182	tRNA 5-methylaminomethyl-2-thiouridine biosynthesis bifunctional protein MnmC;tRNA (mnm(5)s(2)U34)-methyltransferase;FAD-dependent cmnm(5)s(2)U34 oxidoreductase	mnmC	74.433	10371	9311.3	9766	15633	15325	16413	771945	693068	726913	1.16361e+06	1.14069e+06	1.22167e+06
P25522	tRNA modification GTPase MnmE	mnmE	49.23	47863	41260	46424	57406	66392	67161	2.3563e+06	2.03123e+06	2.28545e+06	2.8261e+06	3.26848e+06	3.30634e+06
P0A6U3	tRNA uridine 5-carboxymethylaminomethyl modification enzyme MnmG	mnmG	69.52	142990	124580	141330	50753	61609	68184	9.94066e+06	8.6608e+06	9.82526e+06	3.52835e+06	4.28306e+06	4.74015e+06
P0A769	Divalent metal cation transporter MntH	mntH	44.193	0	0	355.35	1247.1	1391	1792	0	0	15704	55113.1	61472.5	79193.9
P0A9F1	Transcriptional regulator MntR	mntR	17.64	81319	53691	76225	78069	104960	115070	1.43447e+06	947109	1344609	1.37714e+06	1.85149e+06	2.02983e+06
P30745	Cyclic pyranopterin monophosphate synthase	moaA	37.346	4857.4	3259.7	4515.9	4950.4	4646.8	5187.1	181404	121737	168651	184878	173539	193717
P0AEZ9	Molybdenum cofactor biosynthesis protein B	moaB	18.665	343760	282710	331480	1066300	951980	1050700	6.41628e+06	5.27678e+06	6.18707e+06	1.99025e+07	1.77687e+07	1.96113e+07
P0A738	Cyclic pyranopterin monophosphate synthase accessory protein	moaC	17.467	49828	51358	64882	164210	153160	164350	870346	897070	1.13329e+06	2.86826e+06	2.67525e+06	2.8707e+06
P30748	Molybdopterin synthase sulfur carrier subunit	moaD	8.7578	67005	71826	71877	156060	167570	178370	586816	629038	629484	1.36674e+06	1.46754e+06	1.56213e+06
P30749	Molybdopterin synthase catalytic subunit	moaE	16.981	71124	65638	67662	161470	142120	160660	1.20776e+06	1.1146e+06	1.14897e+06	2.74192e+06	2.41334e+06	2.72817e+06
P32173	Molybdenum cofactor guanylyltransferase	mobA	21.643	33163	21476	33455	60821	62333	68206	717747	464805	724067	1.31635e+06	1.34907e+06	1.47618e+06
P32125	Molybdopterin-guanine dinucleotide biosynthesis adapter protein	mobB	19.363	10261	8363.4	7198.3	11945	12951	14314	198684	161941	139381	231291	250770	277162
P37329	Molybdate-binding periplasmic protein	modA	27.364	345050	287640	315830	189810	278830	200150	9.44195e+06	7.87098e+06	8.64237e+06	5.19396e+06	7.6299e+06	5.4769e+06
P09833	Molybdenum import ATP-binding protein ModC	modC	39.102	46761	38862	40621	6849.4	8831.4	5479.8	1.82845e+06	1.51958e+06	1.58836e+06	267825	345325	214271
P0A9G8	Transcriptional regulator ModE	modE	28.281	43946	41191	45287	69168	68127	60544	1.24284e+06	1.16492e+06	1.28076e+06	1.95614e+06	1.9267e+06	1.71224e+06
P31060	Putative molybdenum transport ATP-binding protein ModF	modF	54.535	94385	80407	82862	120050	124270	114660	5.14729e+06	4.385e+06	4.51888e+06	6.54693e+06	6.77706e+06	6.25298e+06
P12281	Molybdopterin molybdenumtransferase	moeA	44.067	80849	54177	72357	141740	136930	156150	3.56277e+06	2.38742e+06	3.18856e+06	6.24606e+06	6.03409e+06	6.88106e+06
P12282	Molybdopterin-synthase adenylyltransferase	moeB	26.719	20557	16942	19521	34365	38401	36204	549262	452673	521582	918198	1.02604e+06	967335
P0AF03	Molybdopterin adenylyltransferase	mog	21.222	42062	32629	39452	29788	29113	32237	892640	692453	837250	632161	617836	684134
P09348	Motility protein A	motA	32.011	205770	182970	214420	0	0	0	6.5869e+06	5.85705e+06	6.8638e+06	0	0	0
P0AF06	Motility protein B	motB	34.186	174810	155980	208160	49609	47181	55306	5.97605e+06	5.33233e+06	7.11616e+06	1.69593e+06	1.61293e+06	1.89069e+06
P0ACV6	Protein MpaA	mpaA	26.558	16641	14070	14308	25662	27107	25610	441952	373671	379992	681531	719908	680150
P37773	UDP-N-acetylmuramate--L-alanyl-gamma-D-glutamyl-meso-2,6-diaminoheptandioate ligase	mpl	49.874	163510	141690	164610	166360	159120	167150	8.1549e+06	7.06665e+06	8.20976e+06	8.29704e+06	7.93595e+06	8.33644e+06
P77348	Periplasmic murein peptide-binding protein	mppA	59.899	50426	38547	46075	59921	60366	64436	3.02047e+06	2.30893e+06	2.75985e+06	3.58921e+06	3.61586e+06	3.85965e+06
P0ACR9	Transcriptional repressor MprA	mprA	20.563	441600	471780	467390	357910	422410	449530	9.08062e+06	9.70121e+06	9.61094e+06	7.3597e+06	8.68602e+06	9.24369e+06
P33940	Malate:quinone oxidoreductase	mqo	60.229	65330	32264	44686	31213	33024	33575	3.93476e+06	1.94323e+06	2.69139e+06	1.87993e+06	1.989e+06	2.02219e+06
Q46864	Antitoxin MqsA	mqsA	14.703	17449	13583	16142	28963	31602	33535	256553	199711	237336	425843	464644	493065
P0A6W3	Phospho-N-acetylmuramoyl-pentapeptide-transferase	mraY	39.874	44909	27719	43819	46016	72320	79214	1.7907e+06	1.10527e+06	1.74724e+06	1.83484e+06	2.88369e+06	3.15858e+06
P22186	Transcriptional regulator MraZ	mraZ	17.386	42438	26678	27905	66203	103280	80704	737827	463824	485156	1.15101e+06	1.79563e+06	1.40312e+06
P02918	Penicillin-binding protein 1A;Penicillin-insensitive transglycosylase;Penicillin-sensitive transpeptidase	mrcA	93.635	62422	56966	59957	48674	48483	55389	5.84488e+06	5.33401e+06	5.61407e+06	4.55759e+06	4.53971e+06	5.18635e+06
P02919;A0A7H2C765	Penicillin-binding protein 1B;Penicillin-insensitive transglycosylase;Penicillin-sensitive transpeptidase	mrcB	94.291	74568	62821	79558	145390	103810	99364	7.03109e+06	5.92345e+06	7.5016e+06	1.3709e+07	9.78835e+06	9.36913e+06
P0AD65	Penicillin-binding protein 2	mrdA	70.856	12360	13833	10715	9921.9	12440	11542	875780	980151	759222	703026	881449	817820
P0ABG7	Rod shape-determining protein RodA	mrdB	40.476	19578	18818	19897	20221	20416	22228	792439	761677	805351	818465	826358	899701
P0A9X4	Rod shape-determining protein MreB	mreB	36.952	926400	852040	896610	823970	811360	875350	3.42323e+07	3.14846e+07	3.31315e+07	3.04473e+07	2.99814e+07	3.23459e+07
P16926	Cell shape-determining protein MreC	mreC	39.53	34571	38859	36439	35856	26898	34300	1.36659e+06	1.5361e+06	1.44043e+06	1.41739e+06	1.06328e+06	1355879
P0AF08	Protein mrp	mrp	39.938	325490	284130	330330	417340	411430	425900	1.29994e+07	1.13476e+07	1.31927e+07	1.66677e+07	1.64317e+07	1.70096e+07
P24202	Mrr restriction system protein	mrr	33.52	40446	39644	40153	44328	47860	39884	1.35575e+06	1.32887e+06	1.34593e+06	1.48587e+06	1.60427e+06	1.33691e+06
P60752	Lipid A export ATP-binding/permease protein MsbA	msbA	64.46	109930	94996	133740	158420	153930	161480	7.08609e+06	6.12344e+06	8.62088e+06	1.02118e+07	9.92233e+06	1.0409e+07
P77338	Mechanosensitive channel MscK	mscK	127.21	32888	30531	30111	37650	36806	40194	4.18368e+06	3.88385e+06	3.83042e+06	4.78946e+06	4.68209e+06	5.11308e+06
P0A742	Large-conductance mechanosensitive channel	mscL	14.957	81113	84960	70937	110930	113420	117320	1.21321e+06	1.27075e+06	1.061e+06	1.65918e+06	1.69642e+06	1.75476e+06
P39285	Miniconductance mechanosensitive channel MscM	mscM	123.97	3767.1	5179.9	5183.5	9391.9	9753.9	9311.8	467007	642152	642598	1.16431e+06	1.20919e+06	1.15438e+06
P0C0S1	Small-conductance mechanosensitive channel	mscS	30.896	212930	47643	278850	760050	635240	507160	6.57869e+06	1.47198e+06	8.61535e+06	2.34825e+07	1.96264e+07	1.56692e+07
P0A744	Peptide methionine sulfoxide reductase MsrA	msrA	23.315	136670	117030	128700	408420	413230	426570	3.18646e+06	2.72855e+06	3.00064e+06	9.52231e+06	9.63446e+06	9.94548e+06
P0A746	Peptide methionine sulfoxide reductase MsrB	msrB	15.451	693750	570870	626260	779410	818030	893930	1.07191e+07	8.82051e+06	9.67634e+06	1.20427e+07	1.26394e+07	1.38121e+07
P76270	Free methionine-R-sulfoxide reductase	msrC	18.121	168040	165720	184580	228300	237160	225060	3.04505e+06	3.00301e+06	3.34477e+06	4.13702e+06	4.29758e+06	4.07831e+06
P25738	Acidic protein MsyB	msyB	14.259	31585	27176	23946	136820	138960	137280	450371	387503	341446	1.95092e+06	1.98143e+06	1.95748e+06
P76346	Protein MtfA	mtfA	30.279	173780	135860	174530	160950	162110	179340	5.26188e+06	4.1137e+06	5.28459e+06	4.87341e+06	4.90853e+06	5.43024e+06
P00550	PTS system mannitol-specific EIICBA component;Mannitol permease IIC component;Mannitol-specific phosphotransferase enzyme IIB component;Mannitol-specific phosphotransferase enzyme IIA component	mtlA	67.971	80402	50584	68740	160820	127770	161680	5.465e+06	3.43825e+06	4.67233e+06	1.09311e+07	8.68465e+06	1.09896e+07
P09424	Mannitol-1-phosphate 5-dehydrogenase	mtlD	41.139	53176	37463	50673	82475	75027	81375	2.18761e+06	1.54119e+06	2.08464e+06	3.39294e+06	3.08654e+06	3.34769e+06
P0AF10	Mannitol operon repressor	mtlR	21.99	7158.5	7604.4	3715.7	3713.7	4334.2	4531.6	157415	167221	81708.2	81664.3	95309.1	99649.9
P0AF12	5-methylthioadenosine/S-adenosylhomocysteine nucleosidase	mtnN	24.354	446430	446650	512280	757700	731980	757380	1.08724e+07	1.08777e+07	1.24761e+07	1.8453e+07	1.78266e+07	1.84452e+07
P0AAD2	Tryptophan-specific transport protein	mtr	44.332	3200.1	3500.1	2798.6	9394.9	9233	8799.4	141867	155166	124068	416495	409317	390095
P0A9H1	G/U mismatch-specific DNA glycosylase	mug	18.673	114340	97456	109330	254810	265820	266810	2.13507e+06	1.8198e+06	2.04152e+06	4.75807e+06	4.96366e+06	4.98214e+06
P22523	Chromosome partition protein MukB	mukB	170.23	99967	95017	94141	102840	122230	131820	1.70174e+07	1.61747e+07	1.60256e+07	1.75065e+07	2.08072e+07	2.24397e+07
P22524	Chromosome partition protein MukE	mukE	26.974	82934	74738	89791	75787	85643	71782	2.23706e+06	2.01598e+06	2.42202e+06	2.04428e+06	2.31013e+06	1.93625e+06
P60293	Chromosome partition protein MukF	mukF	50.578	35827	33592	36200	30386	39352	43061	1.81206e+06	1.69902e+06	1.83092e+06	1.53686e+06	1.99035e+06	2.17794e+06
P0A749	UDP-N-acetylglucosamine 1-carboxyvinyltransferase	murA	44.817	330510	285190	330580	320200	338030	369660	1.48125e+07	1.27814e+07	1.48156e+07	1.43504e+07	1.51495e+07	1.65671e+07
P08373	UDP-N-acetylenolpyruvoylglucosamine reductase	murB	37.851	80690	107940	78043	106410	117850	114720	3.0542e+06	4.08564e+06	2.95401e+06	4.02772e+06	4.46074e+06	4.34227e+06
P17952	UDP-N-acetylmuramate--L-alanine ligase	murC	53.625	170660	134350	168570	225910	225760	235820	9.15164e+06	7.20452e+06	9.03957e+06	1.21144e+07	12106380	1.26458e+07
P14900	UDP-N-acetylmuramoylalanine--D-glutamate ligase	murD	46.973	107920	107420	80366	165060	159180	170790	5.06933e+06	5.04584e+06	3.77503e+06	7.75336e+06	7.47716e+06	8.02252e+06
P22188	UDP-N-acetylmuramoyl-L-alanyl-D-glutamate--2,6-diaminopimelate ligase	murE	53.343	246630	169920	204640	328160	349240	341590	1.3156e+07	9.06404e+06	1.09161e+07	1.7505e+07	1.86295e+07	1.82214e+07
P11880	UDP-N-acetylmuramoyl-tripeptide--D-alanyl-D-alanine ligase	murF	47.447	119520	88843	118040	188540	204680	205880	5.67087e+06	4.21533e+06	5.60064e+06	8.94566e+06	9.71145e+06	9.76839e+06
P17443	UDP-N-acetylglucosamine--N-acetylmuramyl-(pentapeptide) pyrophosphoryl-undecaprenol N-acetylglucosamine transferase	murG	37.814	66484	72227	83890	115010	106970	113250	2.51403e+06	2.73119e+06	3.17222e+06	4.34899e+06	4.04496e+06	4.28244e+06
P22634	Glutamate racemase	murI	31.002	58333	38165	54434	66086	72074	70820	1.80844e+06	1.18319e+06	1.68756e+06	2.0488e+06	2.23444e+06	2.19556e+06
P0AF16	Lipid II flippase MurJ	murJ	55.267	14395	5510.2	5555.8	6089.3	4603.9	7917.4	795568	304532	307052	336537	254444	437571
P76535	N-acetylmuramic acid 6-phosphate etherase	murQ	31.22	32255	34404	37100	51404	45309	42948	1.007e+06	1.07409e+06	1158262	1.60483e+06	1.41455e+06	1.34084e+06
P77245	HTH-type transcriptional regulator MurR	murR	31.191	13828	10052	4534.5	7283.5	7722.8	10052	431309	313532	141436	227180	240882	313532
P06722	DNA mismatch repair protein MutH	mutH	25.527	5763.7	5586.3	2712.5	3570.8	3749.5	4338.4	147130	142601	69242	91151.8	95713.5	110746
P23367	DNA mismatch repair protein MutL	mutL	67.923	17266	12943	15167	21736	23262	24369	1.17276e+06	879127	1.03019e+06	1.47637e+06	1.58002e+06	1.65522e+06
P05523	Formamidopyrimidine-DNA glycosylase	mutM	30.29	11213	6365.2	7204.1	7307.6	7886	10349	339642	192802	218212	221347	238867	313471
P23909	DNA mismatch repair protein MutS	mutS	95.246	82506	72359	83672	61660	65396	62423	7.85837e+06	6.89191e+06	7.96942e+06	5.87287e+06	6.22871e+06	5.94554e+06
P08337	8-oxo-dGTP diphosphatase	mutT	14.927	11074	11305	16391	3881	3058.7	4734.2	165302	168750	244668	57931.7	45657.2	70667.4
P17802	A/G-specific adenine glycosylase	mutY	39.149	13942	13581	12053	7775.2	8559.8	7630	545815	531683	471863	304391	335108	298707
P11458	Quinolinate synthase A	nadA	38.24	99831	88839	105690	27684	30289	36353	3.81754e+06	3.3972e+06	4.04159e+06	1.05864e+06	1.15825e+06	1.39014e+06
P10902	L-aspartate oxidase	nadB	60.337	49554	41367	47176	31487	32255	35082	2.98994e+06	2.49596e+06	2.84646e+06	1.89983e+06	1.94617e+06	2.11674e+06
P30011	Nicotinate-nucleotide pyrophosphorylase [carboxylating]	nadC	32.762	67234	73568	81398	109100	91459	134280	2.20272e+06	2.41023e+06	2.66676e+06	3.57433e+06	2.99638e+06	4.39928e+06
P0A752	Nicotinate-nucleotide adenylyltransferase	nadD	24.528	3035.6	0	6607.4	19561	5795.9	1281.7	74457.2	0	162066	479792	142162	31437.5
P18843	NH(3)-dependent NAD(+) synthetase	nadE	30.636	386780	350510	393660	787690	819360	852400	1.18494e+07	1.07382e+07	1.20602e+07	2.41317e+07	2.51019e+07	2.61141e+07
P0A7B3	NAD kinase	nadK	32.566	30531	33476	45649	82707	78178	64333	994273	1.09018e+06	1.48661e+06	2.69344e+06	2.54594e+06	2.09507e+06
P27278	Trifunctional NAD biosynthesis/regulator protein NadR;Transcriptional regulator NadR;Nicotinamide mononucleotide adenylyltransferase;Ribosylnicotinamide kinase	nadR	47.345	71224	55736	74310	135430	144830	147520	3.3721e+06	2.63882e+06	3.51821e+06	6.41193e+06	6.85698e+06	6.98433e+06
P0AF18	N-acetylglucosamine-6-phosphate deacetylase	nagA	40.949	79808	68405	72544	143810	142430	155390	3.26806e+06	2.80112e+06	2.9706e+06	5.88888e+06	5.83237e+06	6.36307e+06
P0A759	Glucosamine-6-phosphate deaminase	nagB	29.774	95189	73759	113240	168800	116530	158640	2.83416e+06	2.1961e+06	3.37161e+06	5.02585e+06	3.46956e+06	4.72335e+06
P0AF20	N-acetylglucosamine repressor	nagC	44.541	49778	41580	47587	57881	68890	66225	2.21716e+06	1.85201e+06	2.11957e+06	2.57808e+06	3.06843e+06	2.94973e+06
P0AF24	Ribonucleotide monophosphatase NagD	nagD	27.163	245160	214330	246190	371520	353080	376000	6.65928e+06	5.82185e+06	6.68726e+06	1.00916e+07	9.59071e+06	10213288
P09323	PTS system N-acetylglucosamine-specific EIICBA component;N-acetylglucosamine permease IIC component;N-acetylglucosamine-specific phosphotransferase enzyme IIB component;N-acetylglucosamine-specific phosphotransferase enzyme IIA component	nagE	68.346	133060	120120	106580	94339	96386	101790	9.09412e+06	8.20972e+06	7.28432e+06	6.44769e+06	6.5876e+06	6.95694e+06
P75959	N-acetyl-D-glucosamine kinase	nagK	33.042	34337	22431	33667	54709	45253	55581	1.13456e+06	741165	1.11243e+06	1.80769e+06	1.49525e+06	1.83651e+06
P75949	Beta-hexosaminidase	nagZ	37.594	114230	117210	100340	147490	171160	174970	4.29436e+06	4.40639e+06	3.77218e+06	5.54474e+06	6.43459e+06	6.57782e+06
P0A6L4	N-acetylneuraminate lyase	nanA	32.593	31547	18641	22115	299.53	2036.3	239.3	1.02821e+06	607566	720794	9762.58	66369.1	7799.5
P0A761	Putative N-acetylmannosamine-6-phosphate 2-epimerase	nanE	24.073	7900.8	1036.8	4312.2	4519.4	4637.3	3142.5	190196	24958.9	103808	108796	111634	75649.4
P45425	N-acetylmannosamine kinase	nanK	29.644	1546.2	698.19	1097.6	2180.4	1065.7	2796.5	45835.6	20697.1	32537.3	64635.8	31591.6	82899.4
P39371	N-acetylneuraminate epimerase	nanM	39.572	0	924.83	1010.6	14292	13167	8015.4	0	36597.4	39991.5	565563	521045	317185
P0A8W0	Transcriptional regulator NanR	nanR	29.524	54250	45955	59362	109870	124850	97263	1601677	1.35678e+06	1.7526e+06	3.2438e+06	3.68607e+06	2.87159e+06
P33937	Periplasmic nitrate reductase	napA	93.041	17333	14529	10069	3844.5	6457.1	16887	1.61268e+06	1.35179e+06	936830	357696	600775	1.57118e+06
P09152	Respiratory nitrate reductase 1 alpha chain	narG	140.49	2271.8	2667.7	4024.9	2113.8	1949.1	2340.9	319165	374785	565458	296968	273829	328873
P0AF28	Nitrate/nitrite response regulator protein NarL	narL	23.927	162970	143470	176700	428810	434550	449340	3.89938e+06	3.43281e+06	4.2279e+06	1.02601e+07	1.03975e+07	1.07514e+07
P31802	Nitrate/nitrite response regulator protein NarP	narP	23.575	147870	134140	163710	93175	110990	109570	3.48604e+06	3.16235e+06	3.85946e+06	2.1966e+06	2.61659e+06	2.58311e+06
P27896	Nitrate/nitrite sensor protein NarQ	narQ	63.696	788.23	274.65	1029.9	1228.2	1423.6	1691.8	50207.1	17494.1	65600.5	78231.4	90677.6	107761
P0AFA2	Nitrate/nitrite sensor protein NarX	narX	67.083	3553.8	7338.8	1753.9	9077.6	10948	10978	238400	492309	117657	608953	734425	736437
P00393	NADH dehydrogenase	ndh	47.358	188860	170990	178190	170170	170540	181520	8.94403e+06	8.09774e+06	8.43872e+06	8.05891e+06	8.07643e+06	8.59642e+06
P0A763	Nucleoside diphosphate kinase	ndk	15.463	2897400	2886100	3303500	975070	994660	1025700	4.48025e+07	4.46278e+07	5.1082e+07	1.50775e+07	1.53804e+07	1.58604e+07
P50465	Endonuclease 8	nei	29.845	13297	9580.3	4841.7	22917	25693	27469	396849	285924	144501	683958	766808	819812
P77258	N-ethylmaleimide reductase	nemA	39.516	64655	47199	58222	107220	110490	118990	2.55491e+06	1.86512e+06	2.3007e+06	4.23691e+06	4.36612e+06	4.70201e+06
P67430	HTH-type transcriptional repressor NemR	nemR	22.275	3227	8702.9	3621.1	3386	4586.4	7687.6	71881.4	193857	80660	75423.1	102162	171241
P68739	Endonuclease V	nfi	24.672	13333	4798.8	11810	17429	20333	26981	328952	118396	291376	430008	501656	665675
P0A6C1	Endonuclease 4	nfo	31.479	63886	57252	68978	102030	103200	99633	2.01107e+06	1.80224e+06	2.17136e+06	3.2118e+06	3.24863e+06	3.13635e+06
P31600	Bacteriophage N4 adsorption protein A	nfrA	111.31	92.794	91.723	530.99	429.99	1243.7	1543.6	10328.9	10209.7	59104.5	47862.2	138436	171818
P17117	Oxygen-insensitive NADPH nitroreductase	nfsA	26.8	237440	200760	221440	236800	244240	246030	6363392	5380368	5934592	6346240	6545632	6593604
P38489	Oxygen-insensitive NAD(P)H nitroreductase	nfsB	23.905	717770	654770	755100	817350	832980	867720	1.71583e+07	1.56523e+07	1.80507e+07	1.95388e+07	1.99124e+07	2.07428e+07
P63020	Fe/S biogenesis protein NfuA	nfuA	20.997	1463200	1344100	1501700	1367400	1361100	1410000	3.07228e+07	2.82221e+07	3.15312e+07	2.87113e+07	2.8579e+07	29605770
P0AFA7	Na(+)/H(+) antiporter NhaB	nhaB	56.728	82966	95411	78251	126160	134660	146770	4.7065e+06	5.41248e+06	4.43902e+06	7.1568e+06	7.63899e+06	8.32597e+06
P0A9G2	Transcriptional activator protein NhaR	nhaR	34.284	2057.6	520.38	0	344.03	0	679.77	70542.8	17840.7	0	11794.7	0	23305.2
P77567	N-hydroxyarylamine O-acetyltransferase	nhoA	32.274	351.05	0	0	121.01	2246.2	3188.1	11329.8	0	0	3905.48	72493.9	102893
P0A6Z6	Nickel-responsive regulator	nikR	15.094	149060	98843	154510	207150	155510	215180	2.24991e+06	1.49194e+06	2.33217e+06	3.12672e+06	2.34727e+06	3.24793e+06
P08201	Nitrite reductase (NADH) large subunit	nirB	93.12	10306	10717	8406.1	8371.1	7331.8	6183.8	959695	997967	782776	779517	682737	575835
P0A9I8	Nitrite reductase (NADH) small subunit	nirD	12.284	2087	0	255.47	3457	3647.2	11638	25636.7	0	3138.19	42465.8	44802.2	142961
P04846	Lipoprotein 28	nlpA	29.423	540590	398470	478730	383150	396940	415500	1.59058e+07	1.17242e+07	1.40857e+07	1.12734e+07	1.16792e+07	1.22253e+07
P23898	Probable endopeptidase NlpC	nlpC	17.283	855.5	1065.4	2209	3654.5	2310.9	4083.9	14785.6	18413.3	38178.1	63160.7	39939.3	70582
P0ADA3	Murein hydrolase activator NlpD	nlpD	40.149	162220	128440	134590	226880	225680	236690	6.51297e+06	5.15674e+06	5.40365e+06	9.10901e+06	9.06083e+06	9.50287e+06
P40710	Lipoprotein NlpE	nlpE	25.844	23952	23913	22995	37462	37900	29481	619015	618008	594283	968168	979488	761907
P0AFB1	Lipoprotein NlpI	nlpI	33.62	50540	43267	51357	68383	75242	79336	1.69915e+06	1.45464e+06	1.72662e+06	2.29904e+06	2.52964e+06	2.66728e+06
P21420	Putative outer membrane porin protein NmpC	nmpC	40.302	9486200	9091700	10477000	5578600	6131400	5534400	3.82313e+08	3.66414e+08	422244054	2.24829e+08	2.47108e+08	2.23047e+08
P31806	Bifunctional NAD(P)H-hydrate repair enzyme Nnr;ADP-dependent (S)-NAD(P)H-hydrate dehydratase;NAD(P)H-hydrate epimerase	nnr	54.65	1928	2435.4	2703.6	11491	12419	12936	105365	133095	147752	627983	678698	706952
P37013	Anaerobic nitric oxide reductase transcription regulator NorR	norR	55.236	2828.9	1513.6	2656	2293.2	1029.4	2313.5	156257	83605.2	146707	126667	56859.9	127788
P00452	Ribonucleoside-diphosphate reductase 1 subunit alpha	nrdA	85.774	398460	376920	408200	429910	415670	446370	3.41775e+07	3.23299e+07	3.50129e+07	3.68751e+07	3.56537e+07	3.82869e+07
P69924	Ribonucleoside-diphosphate reductase 1 subunit beta	nrdB	43.517	292050	225650	293100	371960	389620	399550	1.27091e+07	9.81961e+06	1.27548e+07	1.61866e+07	1.69551e+07	1.73872e+07
P28903	Anaerobic ribonucleoside-triphosphate reductase	nrdD	80.022	3111.5	2331.3	1639.5	3186.2	3886.6	2732.2	248988	186555	131196	254966	311014	218636
P39452	Ribonucleoside-diphosphate reductase 2 subunit alpha	nrdE	80.478	5022.4	3101	6240.7	14449	12161	14978	404193	249562	502239	1.16283e+06	978693	1.2054e+06
P37146	Ribonucleoside-diphosphate reductase 2 subunit beta	nrdF	36.443	18176	11694	15723	35066	19617	37542	662388	426164	572993	1.27791e+06	714902	1.36814e+06
P0A8D0	Transcriptional repressor NrdR	nrdR	17.229	98858	123800	142920	181720	181480	186020	1.70322e+06	2.13295e+06	2.46237e+06	3.13085e+06	3.12672e+06	3.20494e+06
P0AF63	HTH-type transcriptional repressor NsrR	nsrR	15.593	58386	58329	93375	76863	103020	76923	910413	909524	1.456e+06	1.19852e+06	1.60639e+06	1.19946e+06
P0AB83	Endonuclease III	nth	23.562	30295	19862	30007	28702	39820	30453	713811	467988	707025	676277	938239	717534
P0AFC0	Dihydroneopterin triphosphate diphosphatase	nudB	17.306	11776	15710	14610	17977	18963	9576.6	203795	271877	252841	311110	328174	165733
P32664	NADH pyrophosphatase	nudC	29.689	36460	24639	33181	61504	58931	63864	1.08246e+06	731507	985111	1.82599e+06	1.7496e+06	1.89606e+06
P45799	ADP compounds hydrolase NudE	nudE	21.153	166060	121550	182550	328400	281950	305840	3.51267e+06	2.57115e+06	3.86148e+06	6.94665e+06	5.96409e+06	6.46943e+06
Q93K97	ADP-ribose pyrophosphatase	nudF	23.667	71870	67116	73267	79974	84893	84351	1.70095e+06	1.58843e+06	1.73401e+06	1.89274e+06	2.00916e+06	1.99634e+06
P77788	CTP pyrophosphohydrolase	nudG	15.046	26700	30710	24355	41052	42318	48030	401728	462063	366445	617668	636717	722659
P52006	Nucleoside triphosphatase NudI	nudI	16.371	4892.1	4365.6	6244.4	4949.6	6820.9	5601.9	80088.6	71469.2	102227	81029.9	111665	91708.7
P0AEI6	Phosphatase NudJ	nudJ	17.433	24887	17608	32623	54378	52111	50167	433855	306960	568717	947972	908451	874561
P37128	GDP-mannose pyrophosphatase NudK	nudK	21.748	1002900	865640	11373	60244	593800	615640	2.18111e+07	1.88259e+07	247340	1.31019e+06	1.2914e+07	1.33889e+07
P43337	Uncharacterized Nudix hydrolase NudL	nudL	21.435	3681.1	184580	3432.6	91377	102300	6994.5	78904.4	3.95647e+06	73577.8	1.95867e+06	2.1928e+06	149927
P0AFC3	NADH-quinone oxidoreductase subunit A	nuoA	16.457	479020	267040	405540	458100	509910	595210	7.88323e+06	4.39468e+06	6.67397e+06	7.53895e+06	8.39159e+06	9.79537e+06
P0AFC7	NADH-quinone oxidoreductase subunit B	nuoB	25.056	256470	219710	237940	231080	234240	250570	6.42611e+06	5.50505e+06	5.96182e+06	5.78994e+06	5.86912e+06	6.27828e+06
P33599	NADH-quinone oxidoreductase subunit C/D	nuoC	68.235	647520	588490	657400	652610	681370	686210	4.41835e+07	4.01556e+07	44857689	4.45308e+07	4.64933e+07	4.68235e+07
P0AFD1	NADH-quinone oxidoreductase subunit E	nuoE	18.59	875500	714630	870640	875920	968090	983650	16275545	1.3285e+07	1.61852e+07	1.62834e+07	1.79968e+07	1.82861e+07
P31979	NADH-quinone oxidoreductase subunit F	nuoF	49.292	547030	513570	562420	552680	575150	572890	2.69642e+07	2.53149e+07	2.77228e+07	2.72427e+07	2.83503e+07	2.82389e+07
P33602	NADH-quinone oxidoreductase subunit G	nuoG	100.3	520150	467790	498750	500240	490530	522110	52171045	46919337	50024625	50174072	49200159	52367633
P0AFD4	NADH-quinone oxidoreductase subunit H	nuoH	36.219	227270	183830	176390	189730	202670	226760	8.23149e+06	6.65814e+06	6.38867e+06	6.87183e+06	7.3405e+06	8.21302e+06
P0AFD6	NADH-quinone oxidoreductase subunit I	nuoI	20.538	371820	332550	387900	438230	450060	430240	7.63644e+06	6.82991e+06	7.96669e+06	9.00037e+06	9.24333e+06	8.83627e+06
P0AFE4	NADH-quinone oxidoreductase subunit K	nuoK	10.845	110560	97059	80198	109670	96586	0	1.19902e+06	1.0526e+06	869747	1.18937e+06	1.04748e+06	0
P33607	NADH-quinone oxidoreductase subunit L	nuoL	66.437	19791	27577	19869	21739	22173	21626	1.31485e+06	1.83213e+06	1.32004e+06	1.44427e+06	1.47311e+06	1.43677e+06
P0AFE8	NADH-quinone oxidoreductase subunit M	nuoM	56.524	69264	59130	64740	85486	95991	796160	3.91508e+06	3.34226e+06	3.65936e+06	4.83201e+06	5.4258e+06	4.50021e+07
P0AFF0	NADH-quinone oxidoreductase subunit N	nuoN	52.043	41041	25293	31781	38500	40220	47725	2.1359e+06	1.31632e+06	1.65398e+06	2.00366e+06	2.09317e+06	2.48375e+06
P0AFF2	Nucleoside permease NupC	nupC	43.475	76845	74781	60163	38253	43339	27865	3.34084e+06	3.2511e+06	2.61559e+06	1.66305e+06	1.88416e+06	1.21143e+06
P0AFF6	Transcription termination/antitermination protein NusA	nusA	54.87	705280	662940	744750	702860	721960	717760	3.86987e+07	3.63755e+07	4.08644e+07	3.85659e+07	3.96139e+07	3.93835e+07
P0A780	N utilization substance protein B	nusB	15.689	286840	263840	285420	259940	276900	289060	4.50023e+06	4.13939e+06	4.47795e+06	4.0782e+06	4.34428e+06	4.53506e+06
P0AFG0	Transcription termination/antitermination protein NusG	nusG	20.531	1039500	951290	1003200	898730	1018300	1005300	2.1342e+07	1.95309e+07	2.05967e+07	1.84518e+07	2.09067e+07	2.06398e+07
P42641	GTPase ObgE/CgtA	obgE	43.285	133020	124250	137020	97262	99598	96532	5.75777e+06	5.37816e+06	5.93091e+06	4.20999e+06	4.3111e+06	4.17839e+06
P0AFH0	Methylated-DNA--protein-cysteine methyltransferase	ogt	19.179	153000	139020	103220	163890	155000	193080	2934387	2.66626e+06	1.97966e+06	3.14325e+06	2.97274e+06	3.70308e+06
P0A910	Outer membrane protein A	ompA	37.2	12333000	11524000	11914000	16465000	16844000	17162000	4.58788e+08	4.28693e+08	4.43201e+08	612498000	626596800	638426400
P06996	Outer membrane protein C	ompC	40.368	150430	96670	107560	1651600	1676100	1620800	6.07256e+06	3.90237e+06	4.34198e+06	6.66718e+07	6.76608e+07	6.54285e+07
P02931	Outer membrane protein F	ompF	39.333	3386100	2049000	2533100	6897000	6490600	6548200	1.33185e+08	80593317	9.96344e+07	271279701	2.55295e+08	2.5756e+08
P0AA16	Transcriptional regulatory protein OmpR	ompR	27.353	252310	218010	199200	320430	313680	307150	6.90144e+06	5.96323e+06	5.44872e+06	8.76472e+06	8.58009e+06	8.40147e+06
P09169	Protease 7	ompT	35.562	2550100	2200400	2204100	2422100	2568600	2555200	9.06867e+07	7.82506e+07	7.83822e+07	8.61347e+07	9.13446e+07	9.0868e+07
P0A915	Outer membrane protein W	ompW	22.928	59793	66852	68171	57665	59792	34359	1.37093e+06	1.53278e+06	1.56302e+06	1.32214e+06	1.37091e+06	787783
P0A917	Outer membrane protein X	ompX	18.602	1912500	1760000	1871600	2894700	2762500	2826200	35576325	32739520	3.48155e+07	5.38472e+07	51388025	5.2573e+07
P75785	Phosphoethanolamine transferase OpgE	opgE	59.705	522.14	485.97	732.89	471.76	488.44	345.7	31174.4	29014.8	43757.2	28166.4	29162.3	20640
P23843	Periplasmic oligopeptide-binding protein	oppA	60.898	556440	480520	619970	935320	949290	954070	3.38861e+07	2.92627e+07	3.77549e+07	5.69591e+07	5.78099e+07	5.8101e+07
P0AFH2	Oligopeptide transport system permease protein OppB	oppB	33.443	46051	20121	36036	54788	59607	80216	1.54008e+06	672907	1.20515e+06	1.83228e+06	1.99344e+06	2.68266e+06
P0AFH6	Oligopeptide transport system permease protein OppC	oppC	33.022	35707	122870	27644	41260	43265	44514	1.17912e+06	4.05741e+06	912860	1.36249e+06	1.4287e+06	1.46994e+06
P76027	Oligopeptide transport ATP-binding protein OppD	oppD	37.188	54888	47231	52268	98342	109920	113620	2.04117e+06	1.75643e+06	1.94374e+06	3.65714e+06	4.0877e+06	4.2253e+06
P77737	Oligopeptide transport ATP-binding protein OppF	oppF	37.197	115170	116250	108490	89123	85526	99924	4.28398e+06	4.32415e+06	4.0355e+06	3.31511e+06	3.18131e+06	3.71687e+06
P0A784	Oligoribonuclease	orn	20.815	127320	139640	108500	146180	123320	129950	2.65017e+06	2.90661e+06	2.25843e+06	3.04274e+06	2.56691e+06	2.70491e+06
P0C0L2	Peroxiredoxin OsmC	osmC	15.088	133870	181470	195570	749960	743010	764600	2.01983e+06	2.73802e+06	2.95076e+06	1.13154e+07	1.12105e+07	1.15363e+07
P0ADB1	Osmotically-inducible lipoprotein E	osmE	12.021	507990	485000	523460	1612800	1714400	1694400	6.10655e+06	5830185	6.29251e+06	1.93875e+07	2.06088e+07	2.03684e+07
P33362	Putative osmoprotectant uptake system substrate-binding protein OsmF	osmF	32.609	0	391.7	0	3748.7	3067.2	2309.1	0	12772.9	0	122241	100018	75297.4
P0AFH8	Osmotically-inducible protein Y	osmY	21.073	32228	36937	17261	69517	108360	99676	679141	778373	363741	1.46493e+06	2.28347e+06	2.10047e+06
P31677	Alpha,alpha-trehalose-phosphate synthase [UDP-forming]	otsA	53.61	2047.5	1706.4	2232.6	3991.5	3738.1	4460.1	109766	91480.1	119690	213984	200400	239106
P0ACQ4	Hydrogen peroxide-inducible genes activator	oxyR	34.276	173040	148540	159830	252810	241230	265090	5.93112e+06	5.09136e+06	5.47833e+06	8.66532e+06	8.2684e+06	9.08622e+06
P0C7L2	3-oxoadipyl-CoA/3-oxo-5,6-dehydrosuberyl-CoA thiolase	paaJ	42.276	535.47	0	934.42	1821	1136.6	3154.4	22637.5	0	39503.5	76984.6	48050.9	133355
P76086	Transcriptional repressor PaaX	paaX	35.294	9892.3	2331.5	3424.7	2758.7	2447.1	2730.4	349139	82288	120871	97365.6	86367.9	96366.7
P77181	Phenylacetic acid degradation protein PaaY	paaY	21.324	11485	7594.1	10559	8342.6	7350.5	15760	244906	161937	225160	177898	156742	336066
P00903	Aminodeoxychorismate synthase component 2	pabA	20.772	12403	12129	14713	15437	15648	15538	257635	251944	305618	320657	325040	322755
P05041	Aminodeoxychorismate synthase component 1	pabB	50.969	24305	32624	23694	16621	19363	16456	1.2388e+06	1.66281e+06	1.20766e+06	847156	986913	838746
P28305	Aminodeoxychorismate lyase	pabC	29.715	9654.3	5152.4	9644.8	17429	17108	18952	286878	153104	286595	517903	508364	563159
P0A912	Peptidoglycan-associated lipoprotein	pal	18.824	6701800	6089800	6995300	8126000	8038500	7868100	1.26155e+08	1.14634e+08	1.3168e+08	152963824	151316724	1.48109e+08
P31057	3-methyl-2-oxobutanoate hydroxymethyltransferase	panB	28.237	1016000	868180	894450	669410	702700	689270	28688792	2.45148e+07	2.52566e+07	1.89021e+07	1.98421e+07	1.94629e+07
P31663	Pantothenate synthetase	panC	31.597	316330	281470	335930	411660	409320	442410	9.99508e+06	8.89361e+06	1.06144e+07	1.30072e+07	1.29333e+07	1.39788e+07
P0A790	Aspartate 1-decarboxylase;Aspartate 1-decarboxylase beta chain;Aspartate 1-decarboxylase alpha chain	panD	13.834	506100	470180	781320	534010	627960	254820	7.00139e+06	6.50447e+06	1.08088e+07	7.38749e+06	8.6872e+06	3.52518e+06
P0A9J4	2-dehydropantoate 2-reductase	panE	33.87	7223.6	5497.8	6389	13369	11061	13604	244663	186210	216395	452808	374636	460767
P16256	Sodium/pantothenate symporter	panF	51.716	6585	4407.6	9025	9073.1	7555.4	8714.7	340550	227943	466737	469224	390735	450689
P37613	PanD maturation factor	panM	14.505	19308	14697	1824.3	40914	18677	20694	280063	213180	26461.5	593458	270910	300166
P0AFI2	DNA topoisomerase 4 subunit A	parC	83.83	118250	101520	114400	71193	78632	79028	9.9129e+06	8.51042e+06	9590152	5.96811e+06	6.59172e+06	6.62492e+06
P20083	DNA topoisomerase 4 subunit B	parE	70.243	99935	89389	76349	81406	86724	92584	7.01973e+06	6.27895e+06	5.36298e+06	5.7182e+06	6.09175e+06	6.50338e+06
P0AFI5	D-alanyl-D-alanine endopeptidase	pbpG	33.887	66382	64555	61542	77298	84008	85383	2.24949e+06	2.18758e+06	2.08547e+06	2.6194e+06	2.84678e+06	2.89337e+06
P22259	Phosphoenolpyruvate carboxykinase [ATP]	pckA	59.643	305120	290230	317140	479290	485980	507320	1.81983e+07	1.73102e+07	1.89152e+07	2.85863e+07	2.89853e+07	3.02581e+07
P0A7A5	Protein-L-isoaspartate O-methyltransferase	pcm	23.257	51173	40459	35095	72137	79782	84553	1.19013e+06	940955	816204	1.67769e+06	1.85549e+06	1.96645e+06
P0ABF1	Poly(A) polymerase I	pcnB	53.87	137930	123820	126890	91856	93213	106290	7.43029e+06	6.67018e+06	6.83556e+06	4.94828e+06	5.02138e+06	5.72584e+06
P0ACL9	Pyruvate dehydrogenase complex repressor	pdhR	29.425	61260	49939	61350	64778	74188	78054	1.80258e+06	1.46946e+06	1.80522e+06	1.90609e+06	2.18298e+06	2.29674e+06
P19624	4-hydroxythreonine-4-phosphate dehydrogenase	pdxA	35.113	24991	20415	16487	36598	28599	31307	877509	716832	578908	1.28507e+06	1.0042e+06	1.09928e+06
P05459	Erythronate-4-phosphate dehydrogenase	pdxB	41.367	345790	274260	321280	363160	368080	369470	1.43043e+07	1.13453e+07	1.32904e+07	1.50228e+07	1.52264e+07	1.52839e+07
P0AFI7	Pyridoxine/pyridoxamine 5-phosphate oxidase	pdxH	25.545	134050	111650	138870	190410	181740	193470	3.42431e+06	2.8521e+06	3.54743e+06	4.86402e+06	4.64255e+06	4.94219e+06
P0A794	Pyridoxine 5-phosphate synthase	pdxJ	26.384	271340	149990	282370	562740	604160	576000	7.15903e+06	3.95734e+06	7.45005e+06	1.48473e+07	1.59402e+07	15197184
P40191	Pyridoxine kinase	pdxK	30.847	155440	126110	100130	179870	189890	119380	4.79486e+06	3.89012e+06	3.08871e+06	5.54845e+06	5.85754e+06	3.68251e+06
P77150	Pyridoxamine kinase	pdxY	31.322	183700	159650	190870	156730	169680	183460	5.75385e+06	5.00056e+06	5.97843e+06	4.9091e+06	5.31472e+06	5.74633e+06
P68767	Cytosol aminopeptidase	pepA	54.879	410340	371660	441880	646130	682740	704450	2.2519e+07	2.03963e+07	2.42499e+07	3.5459e+07	3.74681e+07	3.86595e+07
P37095	Peptidase B	pepB	46.18	382350	308890	388800	573350	515370	486810	17656923	1.42645e+07	17954784	26477303	2.37998e+07	2.24809e+07
P15288	Cytosol non-specific dipeptidase	pepD	52.915	681020	593020	666380	967770	960460	977220	3.60362e+07	3.13797e+07	3.52615e+07	5.12095e+07	5.08227e+07	5.17096e+07
P0A7C6	Peptidase E	pepE	24.57	37763	30770	23253	13088	19136	20876	927837	756019	571326	321572	470172	512923
P04825	Aminopeptidase N	pepN	98.918	253600	217630	247300	482010	495760	516960	2.50856e+07	2.15275e+07	2.44624e+07	4.76795e+07	4.90396e+07	5.11366e+07
P15034	Xaa-Pro aminopeptidase	pepP	49.815	66043	62776	69642	136420	153000	145110	3.28993e+06	3.12719e+06	3.46922e+06	6.79576e+06	7621695	7.22865e+06
P21165	Xaa-Pro dipeptidase	pepQ	50.176	349130	310420	366350	741620	598500	625120	1.75179e+07	1.55756e+07	1.8382e+07	3.72115e+07	30030336	3.1366e+07
P29745	Peptidase T	pepT	44.923	35857	21762	26993	102100	102080	115910	1.6108e+06	977614	1.21261e+06	4.58664e+06	4.58574e+06	5.20702e+06
P0AFI9	Putative permease PerM	perM	39.194	6024.5	6081.8	1783.4	6482.2	7101.7	7419.2	236124	238370	69898.6	254063	278344	290788
P0A796	ATP-dependent 6-phosphofructokinase isozyme 1	pfkA	34.842	420130	328000	370450	534080	505330	511410	1.46382e+07	11428176	1.29072e+07	1.86084e+07	1.76067e+07	1.78185e+07
P06999	ATP-dependent 6-phosphofructokinase isozyme 2	pfkB	32.456	22416	19329	25884	216120	207930	230490	727534	627342	840091	7.01439e+06	6.74858e+06	7.48078e+06
P0A9N4	Pyruvate formate-lyase 1-activating enzyme	pflA	28.204	179420	166420	159720	152570	155190	163580	5.06036e+06	4.69371e+06	4.50474e+06	4.30308e+06	4.37698e+06	4.61361e+06
P09373	Formate acetyltransferase 1	pflB	85.356	1219500	1129000	1308200	1346300	1428600	1429500	104091642	96366924	1.11663e+08	1.14915e+08	1.2194e+08	1.22016e+08
P0A6T1	Glucose-6-phosphate isomerase	pgi	61.529	706890	655340	739810	372750	378010	389500	4.34942e+07	4.03224e+07	4.55198e+07	2.29349e+07	2.32586e+07	2.39655e+07
P0A799	Phosphoglycerate kinase	pgk	41.118	3103500	3164600	3263600	3202100	3133400	3435900	127609713	1.30122e+08	1.34193e+08	1.31664e+08	1.28839e+08	1.41277e+08
P52697	6-phosphogluconolactonase	pgl	36.307	184930	183910	175320	424260	366070	396020	6.71425e+06	6.67722e+06	6.36534e+06	1.54036e+07	1.32909e+07	1.43783e+07
P36938	Phosphoglucomutase	pgm	58.36	374080	353750	352460	546170	564450	579770	2.18313e+07	20644850	2.05696e+07	3.18745e+07	32941302	3.38354e+07
P0A924	Phosphatidylglycerophosphatase B	pgpB	29.021	25397	32193	39120	6773.7	7150.3	8157.8	737046	934273	1.1353e+06	196580	207509	236748
P0AD42	Phosphatidylglycerophosphatase C	pgpC	24.439	12385	11382	0	11446	11202	16822	302677	278165	0	279729	273766	411113
P77333	HTH-type transcriptional regulator PgrR	pgrR	33.481	3764.9	1909.5	3201.6	5581.2	5723.8	6005.4	126053	63932	107193	186864	191639	201067
P0A9J8	P-protein;Chorismate mutase;Prephenate dehydratase	pheA	43.111	356330	295140	354610	532270	566010	542560	1.53617e+07	1.27238e+07	1.52876e+07	2.29467e+07	2.44013e+07	2.33903e+07
P24207	Phenylalanine-specific permease	pheP	50.677	59518	48536	51896	30118	29431	34150	3.01619e+06	2.45966e+06	2.62993e+06	1.52629e+06	1.49147e+06	1.73062e+06
P08312	Phenylalanine--tRNA ligase alpha subunit	pheS	36.831	931910	835980	915260	750810	738290	756010	3.43232e+07	3.079e+07	3.37099e+07	2.76531e+07	2.7192e+07	2.78446e+07
P07395	Phenylalanine--tRNA ligase beta subunit	pheT	87.377	759560	645080	747870	680020	685160	682530	6.63681e+07	5.63652e+07	6.53466e+07	5.94181e+07	5.98672e+07	5.96374e+07
P0AFJ1	Protein PhnA	phnA	12.345	557100	548840	446160	446920	455340	443910	6.8774e+06	6.77543e+06	5.50785e+06	5.51723e+06	5.62117e+06	5.48007e+06
P16690	Ribose 1,5-bisphosphate phosphokinase PhnN	phnN	20.729	8833.8	5051.1	5442.9	2141.7	2781.6	3204.9	183116	104704	112826	44395.3	57659.8	66434.4
P16691	Protein PhnO	phnO	16.57	0	0	1229.3	817.37	5543.2	7845.6	0	0	20369.5	13543.8	91850.8	130002
P00634	Alkaline phosphatase	phoA	49.438	731.79	692.16	866.56	7575.3	8173.2	6983.4	36178.2	34219	42841	374508	404067	345245
P0AFJ5	Phosphate regulon transcriptional regulatory protein PhoB	phoB	26.433	29888	25094	25511	90862	89891	73555	790030	663310	674332	2.40176e+06	2.37609e+06	1.94428e+06
P0A9K1	Protein PhoH	phoH	39.264	1314.9	1453.3	1966	11453	9792.3	11438	51628.2	57062.4	77193	449691	384485	449102
P23836	Transcriptional regulatory protein PhoP	phoP	25.535	487050	428030	467120	638010	751070	778940	1.24368e+07	1.09297e+07	1.19279e+07	1.62916e+07	1.91786e+07	1.98902e+07
P23837	Sensor protein PhoQ	phoQ	55.299	14485	12879	11105	22541	22540	24008	801006	712196	614095	1.24649e+06	1.24644e+06	1.32762e+06
P08400	Phosphate regulon sensor protein PhoR	phoR	49.629	17070	12396	15216	10472	12783	13888	847167	615201	755155	519715	634408	689248
P0A9K7	Phosphate-specific transport system accessory protein PhoU	phoU	27.417	111150	108350	134470	235550	239550	243730	3.0474e+06	2.97063e+06	3.68676e+06	6.45807e+06	6.56774e+06	6.68235e+06
P77170;P0ADI0	Putative DNA-invertase from lambdoid prophage Qin;Putative DNA-invertase from lambdoid prophage Rac	pinQ;pinR	21.852	0	0	0	2154.4	2935	2794.8	0	0	0	47077.9	64135.6	61072
P0AFJ7	Low-affinity inorganic phosphate transporter 1	pitA	53.388	219510	198930	214240	114930	111380	128300	1.17192e+07	1.06205e+07	1.14378e+07	6.13588e+06	5.94636e+06	6.84968e+06
P76594	Protein lysine acetyltransferase Pka	pka	97.986	372.03	334.31	503.54	1487.7	295.55	2389.3	36453.7	32757.7	49339.9	145774	28959.8	234118
P0AA47	Low-affinity putrescine importer PlaP	plaP	49.537	285470	244200	307900	27990	30179	31008	1.41413e+07	1.20969e+07	1.52524e+07	1.38654e+06	1.49498e+06	1.53604e+06
P0A921	Phospholipase A1	pldA	33.163	55329	48593	48662	37493	40053	44831	1.83488e+06	1.61149e+06	1.61378e+06	1.24338e+06	1.32828e+06	1.48673e+06
P07000	Lysophospholipase L2	pldB	38.978	2159.2	1438.8	2200.8	7157.1	6106.5	7043.8	84161.3	56081.5	85782.8	278969	238019	274553
P76002	Inhibitor of g-type lysozyme	pliG	14.906	204480	159520	193170	317540	313140	312180	3.04798e+06	2.37781e+06	2.87939e+06	4.73325e+06	4.66766e+06	4.65336e+06
P0A7A7	Glycerol-3-phosphate acyltransferase	plsB	91.38	103220	93829	106600	88346	90599	89966	9.43224e+06	8.57409e+06	9741108	8.07306e+06	8.27894e+06	8.22109e+06
P26647	1-acyl-sn-glycerol-3-phosphate acyltransferase	plsC	27.453	88239	61851	78917	73228	80247	83172	2.42243e+06	1.698e+06	2.16651e+06	2.01033e+06	2.20302e+06	2.28332e+06
P27247	Phosphate acyltransferase	plsX	38.214	24442	20017	20041	24804	25693	27865	934027	764930	765847	947860	981832	1.06483e+06
P60782	Probable glycerol-3-phosphate acyltransferase	plsY	22.193	9953	12756	8745.2	13803	16013	16158	220887	283094	194082	306330	355377	358594
P0AFK0	Metalloprotease PmbA	pmbA	48.369	195570	180810	191750	250780	209230	246320	9.45953e+06	8.7456e+06	9.27476e+06	1.213e+07	1.01202e+07	1.19143e+07
P37590	Signal transduction protein PmrD	pmrD	9.8704	73609	68450	73314	70111	73398	45591	726550	675629	723639	692024	724468	450001
P21369	Pyrazinamidase/nicotinamidase	pncA	23.362	84106	71314	83872	88314	86333	90910	1.96488e+06	1.66604e+06	1.95942e+06	2.06319e+06	2.01691e+06	2.12384e+06
P18133	Nicotinate phosphoribosyltransferase	pncB	45.897	140850	126430	141020	187040	197540	205330	6.46459e+06	5.80276e+06	6.47239e+06	8.58457e+06	9.06649e+06	9.42403e+06
P0A6G3	Nicotinamide-nucleotide amidohydrolase PncC	pncC	17.582	106100	90356	104760	125920	122380	138560	1.86545e+06	1.58864e+06	1.84189e+06	2.21393e+06	2.15169e+06	2.43616e+06
P05055	Polyribonucleotide nucleotidyltransferase	pnp	77.1	1265400	1103600	1229300	985900	939230	1064200	97562340	85087560	94779030	76012890	72414633	82049820
P07001	NAD(P) transhydrogenase subunit alpha	pntA	54.623	1576400	1399900	1632100	1139400	1202600	1219100	8.61077e+07	7.64667e+07	8.91502e+07	6.22374e+07	6.56896e+07	6.65909e+07
P0AB67	NAD(P) transhydrogenase subunit beta	pntB	48.722	2476100	2206700	2499900	1554700	1671200	1709000	1.20641e+08	1.07515e+08	1.218e+08	7.57481e+07	8.14242e+07	83265898
P0AFK2	Nicotinamide riboside transporter PnuC	pnuC	26.996	18364	22750	11564	26614	16708	27491	495755	614159	312182	718472	451049	742147
P00582	DNA polymerase I	polA	103.12	147230	119590	151420	156590	157330	159050	1.51824e+07	1.23321e+07	1.56144e+07	1.61476e+07	1.62239e+07	16401236
P69874	Spermidine/putrescine import ATP-binding protein PotA	potA	43.028	127020	118280	124860	68230	68206	72100	5.46542e+06	5.08935e+06	5.37248e+06	2.9358e+06	2.93477e+06	3.10232e+06
P0AFK4	Spermidine/putrescine transport system permease protein PotB	potB	31.062	22269	17676	20538	4504.2	9876.5	11291	691720	549052	637951	139909	306784	350721
P0AFK6	Spermidine/putrescine transport system permease protein PotC	potC	29.111	31683	24375	26129	9753.7	11696	13252	922324	709581	760641	283940	340482	385779
P0AFK9	Spermidine/putrescine-binding periplasmic protein	potD	38.867	774220	686370	716970	919010	956370	1018100	3.00916e+07	2.66771e+07	2.78665e+07	3.57192e+07	3.71712e+07	3.95705e+07
P31133	Putrescine-binding periplasmic protein	potF	40.839	331350	229660	322130	390130	493160	536280	1.3532e+07	9.37908e+06	1.31555e+07	1.59325e+07	2.01402e+07	2.19011e+07
P31134	Putrescine transport ATP-binding protein PotG	potG	41.93	100730	82614	96954	110990	113980	135260	4.22361e+06	3.46401e+06	4.06528e+06	4.65381e+06	4.77918e+06	5.67145e+06
P31135	Putrescine transport system permease protein PotH	potH	35.489	12506	9935.4	9589.9	13471	14923	18216	443825	352597	340336	478072	529602	646468
P07003	Pyruvate dehydrogenase [ubiquinone];Alpha-peptide	poxB	62.011	0	337.64	131.46	1487.5	1542.5	286.03	0	20937.4	8151.97	92241.4	95652	17737
P0A7A9	Inorganic pyrophosphatase	ppa	19.703	3053500	2576600	3136900	2519500	2633000	2676800	6.01631e+07	5.07667e+07	6.18063e+07	4.96417e+07	51877999	5.2741e+07
P00864	Phosphoenolpyruvate carboxylase	ppc	99.061	1263500	1138300	1243400	1771500	1813300	1875000	1.25164e+08	1.12761e+08	1.23172e+08	1.75487e+08	1.79627e+08	185739375
P0AFL3	Peptidyl-prolyl cis-trans isomerase A	ppiA	20.431	358850	310180	368400	373900	394610	374620	7.33166e+06	6.33729e+06	7.52678e+06	7.63915e+06	8.06228e+06	7.65386e+06
P23869	Peptidyl-prolyl cis-trans isomerase B	ppiB	18.153	1307800	781000	1289900	1546300	1486500	1574000	2.37405e+07	1.41775e+07	2.34156e+07	2.807e+07	2.69844e+07	2.85728e+07
P0A9L5	Peptidyl-prolyl cis-trans isomerase C	ppiC	10.232	378400	325790	395520	387320	404310	427600	3.87179e+06	3.33348e+06	4.04696e+06	3.96306e+06	4.1369e+06	4.3752e+06
P0ADY1	Peptidyl-prolyl cis-trans isomerase D	ppiD	68.149	383800	429660	392110	602780	563060	559140	2.61556e+07	2.92809e+07	2.67219e+07	4.10789e+07	3.8372e+07	3.81048e+07
P0A7B1	Polyphosphate kinase	ppk	80.431	36487	32478	32747	75907	69550	75228	2.93469e+06	2.61224e+06	2.63387e+06	6.10528e+06	5.59398e+06	6.05066e+06
P23538	Phosphoenolpyruvate synthase	ppsA	87.434	588360	536510	583870	510500	518790	541580	5.14427e+07	4.69092e+07	5.10501e+07	44635057	4.53599e+07	4.73525e+07
P0A8A4	Phosphoenolpyruvate synthase regulatory protein	ppsR	31.211	130780	109260	81383	185490	184740	267060	4.08177e+06	3.41011e+06	2.54004e+06	5.78933e+06	5.76592e+06	8.33521e+06
P31992	Tautomerase PptA	pptA	8.6729	41425	31502	39893	12072	20139	14699	359275	273214	345988	104699	174664	127483
P0AFL6	Exopolyphosphatase	ppx	58.135	68768	75189	85141	91885	93971	102860	3.99783e+06	4.37111e+06	4.94967e+06	5.34173e+06	5.463e+06	5.97977e+06
P0AFL9	Paraquat-inducible protein A	pqiA	46.463	938.29	640.23	535.58	0	748.23	803.79	43595.8	29747	24884.7	0	34765	37346.5
P43671	Paraquat-inducible protein B	pqiB	60.52	29825	31237	30437	39160	38901	42604	1805009	1.89046e+06	1.84205e+06	2.36996e+06	2.35429e+06	2.57839e+06
P31828	Probable zinc protease PqqL	pqqL	104.66	64500	50033	54988	41161	42286	46925	6750570	5.23645e+06	5.75504e+06	4.30791e+06	4.42565e+06	4.91117e+06
P23865	Tail-specific protease	prc	76.662	112120	99402	100440	340100	309410	360640	8.59534e+06	7.62036e+06	7.69993e+06	2.60727e+07	2.372e+07	2.76474e+07
P0A7I0	Peptide chain release factor 1	prfA	40.517	84078	76989	84635	103570	104220	104960	3.40659e+06	3.11936e+06	3.42916e+06	4.19635e+06	4.22268e+06	4.25266e+06
P07012	Peptide chain release factor 2	prfB	41.25	378830	344060	336540	340300	354290	359730	1.56267e+07	14192475	13882275	14037375	1.46145e+07	1.48389e+07
P0A7I4	Peptide chain release factor 3	prfC	59.573	232730	188970	249510	94177	106950	116520	1.38644e+07	1.12575e+07	1.48641e+07	5.61041e+06	6.37133e+06	6.94145e+06
P17888	Primosomal protein N	priA	81.654	7543.3	6924.6	9517.7	20481	15530	18723	615941	565421	777158	1.67236e+06	1.26809e+06	1.52881e+06
P07013	Primosomal replication protein n	priB	11.442	30434	20615	22485	13281	18092	14833	348226	235877	257273	151961	207009	169719
P23862	Primosomal replication protein N	priC	20.375	22037	23415	26946	40122	47375	49674	449004	477081	549025	817486	965266	1.01211e+06
P0AEX5	Probable phosphoribulokinase	prkB	32.344	35430	25724	53688	109040	113780	116900	1.14595e+06	832017	1.73648e+06	3.52679e+06	3.6801e+06	3.78101e+06
P27298	Oligopeptidase A	prlC	77.166	377140	326460	370170	407890	408120	426450	2.91024e+07	2.51916e+07	2.85645e+07	3.14752e+07	3.1493e+07	3.29074e+07
P15373	Antitoxin PrlF	prlF	12.359	30388	22846	27603	47527	44456	47435	375565	282354	341145	587386	549432	586249
P0A8T1	Ribosomal protein L11 methyltransferase	prmA	31.877	200760	152710	207510	113700	122760	122700	6.39963e+06	4.86794e+06	6.6148e+06	3.62441e+06	3.91322e+06	3.91131e+06
P39199	50S ribosomal protein L3 glutamine methyltransferase	prmB	35.001	271050	194280	223740	430180	429670	448610	9.48702e+06	6.79999e+06	7.83112e+06	1.50567e+07	1.50389e+07	1.57018e+07
P0ACC1	Release factor glutamine methyltransferase	prmC	30.975	10146	6679.6	7950.7	10927	10269	8913.7	314272	206901	246273	338464	318082	276102
P07004	Gamma-glutamyl phosphate reductase	proA	44.63	263970	211900	229330	419160	423000	438810	1.1781e+07	9457097	1.0235e+07	1.87071e+07	18878490	1.95841e+07
P0A7B5	Glutamate 5-kinase	proB	39.056	195040	172210	174680	237710	234390	254380	7.61748e+06	6.72583e+06	6.8223e+06	9.284e+06	9.15434e+06	9.93507e+06
P0A9L8	Pyrroline-5-carboxylate reductase	proC	28.145	434900	365570	582360	552350	560360	607510	1.22403e+07	1.0289e+07	1.63905e+07	1.55459e+07	1.57713e+07	1.70984e+07
P0C0L7	Proline/betaine transporter	proP	54.845	118310	93525	104900	490070	502790	515810	6.48871e+06	5.12938e+06	5.75324e+06	2.68779e+07	2.75755e+07	2.82896e+07
P45577	RNA chaperone ProQ	proQ	25.892	1140300	1004000	1074800	1008200	960540	1146600	2.95246e+07	25995568	2.78287e+07	2.61043e+07	2.48703e+07	2.96878e+07
P16659	Proline--tRNA ligase	proS	63.692	768410	693990	771380	592170	636740	593940	4.89416e+07	4.42016e+07	4.91307e+07	3.77165e+07	4.05552e+07	3.78292e+07
P14175	Glycine betaine/L-proline transport ATP-binding protein ProV	proV	44.162	926.54	2452.5	2333.5	9879.3	7080.4	7950.6	40917.9	108307	103052	436290	312685	351114
P14176	Glycine betaine/L-proline transport system permease protein ProW	proW	37.619	0	0	0	1447.7	1566.3	1618.1	0	0	0	54461	58922.6	60871.3
P0AFM2	Glycine betaine-binding periplasmic protein	proX	36.022	22626	18424	27688	55402	60122	70032	815034	663669	997377	1.99569e+06	2.16571e+06	2.52269e+06
P0AAE2	Proline-specific permease ProY	proY	50.215	7510.7	5340.7	12539	13569	13254	14358	377150	268183	629646	681367	665550	720987
P77674	Gamma-aminobutyraldehyde dehydrogenase	prr	50.829	0	34564	0	2099.2	1288.2	2809	0	1.75685e+06	0	106700	65477.9	142779
P0A717	Ribose-phosphate pyrophosphokinase	prs	34.218	1222700	1322200	1479400	1463100	1403900	1396000	4.18383e+07	4.5243e+07	5.06221e+07	5.00644e+07	4.80387e+07	4.77683e+07
P0A8K1	Phosphatidylserine decarboxylase proenzyme;Phosphatidylserine decarboxylase alpha chain;Phosphatidylserine decarboxylase beta chain	psd	35.934	91258	82388	91122	117110	123480	99938	3.27926e+06	2.96053e+06	3.27438e+06	4.20823e+06	4.43713e+06	3.59117e+06
P0AFM6	Phage shock protein A	pspA	25.493	116970	128240	118350	194250	217830	244820	2.98192e+06	3.26922e+06	3.0171e+06	4.95202e+06	5.55314e+06	6.2412e+06
P0AFM9	Phage shock protein B	pspB	8.763	88313	57826	59798	111920	166430	203000	773887	506729	524010	980755	1.45843e+06	1778889
P23857	Thiosulfate sulfurtransferase PspE	pspE	11.475	153340	134420	142370	43415	48466	49054	1.75958e+06	1.54247e+06	1.6337e+06	498187	556147	562895
P37344	Psp operon transcriptional activator	pspF	36.986	18373	13310	16707	25100	24728	19373	679544	492284	617925	928349	914590	716530
P23830	CDP-diacylglycerol--serine O-phosphatidyltransferase	pssA	52.801	158850	131160	154480	130270	130620	135320	8.38744e+06	6.92538e+06	8.1567e+06	6.87839e+06	6.89687e+06	7.14503e+06
P0AAH0	Phosphate import ATP-binding protein PstB	pstB	29.027	26107	22933	32066	50678	45871	49630	757808	665676	930780	1.47103e+06	1.3315e+06	1.44061e+06
P0AGH8	Phosphate transport system permease protein PstC	pstC	34.121	2359.6	1909.5	1565	2642.4	297.62	2792.5	80511.9	65154	53399.4	90161.3	10155.1	95282.9
P0AG82	Phosphate-binding protein PstS	pstS	37.023	137990	110190	169490	285870	267100	250200	5.1088e+06	4.07956e+06	6.27503e+06	1.05838e+07	9.88884e+06	9.26315e+06
P0A9M8	Phosphate acetyltransferase	pta	77.171	456000	353840	415860	409340	410110	427460	35189976	2.73062e+07	3.20923e+07	3.15892e+07	3.16486e+07	3.29875e+07
P0A7D1	Peptidyl-tRNA hydrolase	pth	21.082	135170	102590	129460	79291	80212	95680	2.84965e+06	2.1628e+06	2.72928e+06	1.67161e+06	1.69103e+06	2.01713e+06
P05458	Protease 3	ptrA	107.71	38815	25634	35003	47660	54654	54893	4.18076e+06	2.76104e+06	3.77017e+06	5.13346e+06	5.88678e+06	5.91253e+06
P24555	Protease 2	ptrB	79.49	654.71	1274.1	627.36	1315.7	1436.2	3176.4	52042.9	101278	49868.8	104585	114164	252492
P69786	PTS system glucose-specific EIICB component;Glucose permease IIC component;Glucose-specific phosphotransferase enzyme IIB component	ptsG	50.676	1259400	1039600	1232100	455540	423320	470560	6.38214e+07	5.26828e+07	6.24379e+07	2.30849e+07	2.14522e+07	2.38461e+07
P0AA04	Phosphocarrier protein HPr	ptsH	9.1193	294640	476770	543250	500220	528740	359660	2.68691e+06	4.34781e+06	4.95406e+06	4.56166e+06	4.82174e+06	3.27985e+06
P08839	Phosphoenolpyruvate-protein phosphotransferase	ptsI	63.561	1764100	1653700	1888800	2766800	2561200	2714700	1.12128e+08	1.05111e+08	1.20054e+08	1.75861e+08	1.62792e+08	1.72549e+08
P69829	Nitrogen regulatory protein	ptsN	17.959	225190	225160	261830	282830	320440	313830	4.04419e+06	4.04365e+06	4.7022e+06	5.07934e+06	5.75478e+06	5.63607e+06
P0A9N0	Phosphocarrier protein NPr	ptsO	9.81	9008.9	9262.3	8493.2	3118.5	3960.4	3428.2	88377.3	90863.2	83318.3	30592.5	38851.5	33630.6
P37177	Phosphoenolpyruvate-protein phosphotransferase PtsP	ptsP	83.715	34587	29416	29770	41969	43516	48277	2.89545e+06	2.46256e+06	2.4922e+06	3.51343e+06	3.64294e+06	4.04151e+06
P0A7D4	Adenylosuccinate synthetase	purA	47.344	1433200	1401500	1463300	1148100	1153000	1298800	6.78534e+07	66352616	6.92785e+07	5.43556e+07	54587632	6.14904e+07
P0AB89	Adenylosuccinate lyase	purB	51.542	818700	680940	784620	497130	547090	608060	4.21974e+07	3.5097e+07	4.04409e+07	2.56231e+07	2.81981e+07	3.13406e+07
P0A7D7	Phosphoribosylaminoimidazole-succinocarboxamide synthase	purC	26.995	1775500	1576500	1734000	802310	905450	932070	4.79296e+07	4.25576e+07	46809330	2.16584e+07	2.44426e+07	2.51612e+07
P15640	Phosphoribosylamine--glycine ligase	purD	45.94	530510	444240	479600	194100	215450	238180	2.43716e+07	2.04084e+07	22032824	8916954	9897773	1.0942e+07
P0AG18	N5-carboxyaminoimidazole ribonucleotide mutase	purE	17.78	663820	574690	606410	231030	276130	284280	1.18027e+07	1.0218e+07	1.0782e+07	4.10771e+06	4.90959e+06	5.0545e+06
P0AG16	Amidophosphoribosyltransferase	purF	56.487	595660	552290	629310	115830	166550	135990	3.3647e+07	3.11972e+07	3.55478e+07	6.54289e+06	9.40791e+06	7.68167e+06
P15639	Bifunctional purine biosynthesis protein PurH;Phosphoribosylaminoimidazolecarboxamide formyltransferase;IMP cyclohydrolase	purH	57.329	831860	776580	833450	325210	348370	370980	4.76897e+07	4.45206e+07	4.77809e+07	1.8644e+07	1.99717e+07	2.12679e+07
P09029	N5-carboxyaminoimidazole ribonucleotide synthase	purK	39.461	331190	287640	329660	113380	126210	123990	1.30691e+07	1.13506e+07	1.30087e+07	4.47409e+06	4.98037e+06	4.89277e+06
P15254	Phosphoribosylformylglycinamidine synthase	purL	141.4	814460	682250	812940	312030	383500	385050	115164644	96470150	114949716	44121042	54226900	54446070
P08178	Phosphoribosylformylglycinamidine cyclo-ligase	purM	36.854	1564000	1356700	1590700	383780	472320	466590	57639656	4.99998e+07	5.86237e+07	1.41438e+07	1.74069e+07	1.71957e+07
P08179	Phosphoribosylglycinamide formyltransferase	purN	23.238	244810	189970	244590	89163	103740	106790	5.68889e+06	4.41452e+06	5.68378e+06	2.07197e+06	2.41071e+06	2.48159e+06
P0ACP7	HTH-type transcriptional repressor PurR	purR	38.174	609440	493470	558950	367040	408850	433250	2.32648e+07	1.88377e+07	2.13374e+07	1.40114e+07	1.56074e+07	1.65389e+07
P33221	Phosphoribosylglycinamide formyltransferase 2	purT	42.433	585670	489730	616030	133270	156010	157080	2.48517e+07	2.07807e+07	2.614e+07	5.65505e+06	6.61997e+06	6.66538e+06
P37051	Formyltetrahydrofolate deformylase	purU	31.934	620200	483360	575250	567620	555440	598080	1.98055e+07	1.54356e+07	1.837e+07	1.81264e+07	1.77374e+07	1.90991e+07
P09546	Bifunctional protein PutA;Proline dehydrogenase;Delta-1-pyrroline-5-carboxylate dehydrogenase	putA	143.81	20324	17955	21988	13433	13826	20000	2.92279e+06	2.58211e+06	3.16209e+06	1.9318e+06	1.98832e+06	2876200
P07117	Sodium/proline symporter	putP	54.344	238350	182760	250420	180500	188040	160130	1.29529e+07	9.93191e+06	1.36088e+07	9809092	1.02188e+07	8.7021e+06
P78061	Gamma-glutamylputrescine synthetase PuuA	puuA	53.177	37620	37665	42955	379720	375790	358050	2.00052e+06	2.00291e+06	2.28422e+06	2.01924e+07	1.99834e+07	1.904e+07
P37906	Gamma-glutamylputrescine oxidoreductase	puuB	47.169	0	0	0	86324	90877	99695	0	0	0	4.07182e+06	4.28658e+06	4.70251e+06
P23883	Aldehyde dehydrogenase PuuC	puuC	53.418	3390.3	0	1366.5	145110	151210	157810	181103	0	72995.7	7.75149e+06	8.07734e+06	8.42989e+06
P76038	Gamma-glutamyl-gamma-aminobutyrate hydrolase PuuD	puuD	28.013	43403	31440	37799	1112500	1015300	1187800	1.21585e+06	880729	1.05886e+06	3.11645e+07	2.84416e+07	3.32738e+07
P50457	4-aminobutyrate aminotransferase PuuE	puuE	44.729	3577.1	13862	5288.4	257690	236430	260900	160000	620033	236545	1.15262e+07	1.05753e+07	1.16698e+07
P76037	Putrescine importer PuuP	puuP	50.852	0	0	0	6557.3	0	6005.9	0	0	0	333452	0	305412
P0A9U6	HTH-type transcriptional regulator PuuR	puuR	20.091	39261	30439	38878	292400	269680	298630	788793	611550	781098	5.87461e+06	5.41814e+06	5.99978e+06
P21599	Pyruvate kinase II	pykA	51.357	467520	415540	421980	531440	495170	498350	2.40104e+07	2.13409e+07	2.16716e+07	2.72932e+07	2.54304e+07	2.55938e+07
P0AD61	Pyruvate kinase I	pykF	50.729	1332700	1182300	1320600	1078500	1022100	1088000	6.76065e+07	5.99769e+07	6.69927e+07	5.47112e+07	5.18501e+07	55193152
P0A786	Aspartate carbamoyltransferase catalytic chain	pyrB	34.427	174270	158350	209810	37162	53382	43015	5.99959e+06	5.45152e+06	7.22313e+06	1.27938e+06	1.83778e+06	1.48088e+06
P05020	Dihydroorotase	pyrC	38.827	283000	226730	303220	262640	284280	284760	10988041	8.80325e+06	1.17731e+07	1.01975e+07	1.10377e+07	1.10564e+07
P0A7E1	Dihydroorotate dehydrogenase (quinone)	pyrD	36.774	216760	206920	200610	84006	103660	118440	7.97113e+06	7.60928e+06	7.37723e+06	3.08924e+06	3.81199e+06	4.35551e+06
P0A7E3	Orotate phosphoribosyltransferase	pyrE	23.567	228490	201360	207140	32534	32377	34154	5.38482e+06	4.74545e+06	4.88167e+06	766729	763029	804907
P08244	Orotidine 5-phosphate decarboxylase	pyrF	26.35	292120	287190	323630	195250	194630	171290	7697362	7.56746e+06	8.52765e+06	5.14484e+06	5.1285e+06	4.51349e+06
P0A7E5	CTP synthase	pyrG	60.373	468090	418950	412470	299030	303740	306420	2.826e+07	2.52933e+07	2.49021e+07	1.80533e+07	1.83377e+07	1.84995e+07
P0A7E9	Uridylate kinase	pyrH	25.97	226410	211280	244590	158550	158070	160890	5.87987e+06	5.48694e+06	6.352e+06	4.11754e+06	4.10508e+06	4.17831e+06
P0A7F3	Aspartate carbamoyltransferase regulatory chain	pyrI	17.12	197350	106090	190590	33878	45556	39320	3378632	1.81626e+06	3.2629e+06	579991	779919	673158
P0AA53	Protein QmcA	qmcA	33.743	29487	41839	33103	98422	128540	101130	994980	1.41177e+06	1.11699e+06	3.32105e+06	4.33733e+06	3.41243e+06
P28304	Quinone oxidoreductase 1	qorA	35.172	233240	168730	194470	202680	194970	220110	8.20352e+06	5.93457e+06	6.8399e+06	7.12866e+06	6.85748e+06	7.74171e+06
P39315	Quinone oxidoreductase 2	qorB	29.733	7559.4	6884	8952.7	26229	30336	31259	224764	204682	266191	779867	901980	929424
P52076	Transcriptional regulatory protein QseB	qseB	24.677	1022.6	742.06	400.16	2468	3880.7	4123	25234.7	18311.8	9874.75	60902.8	95764	101743
P40719	Sensor protein QseC	qseC	50.281	521.51	893.12	1114.7	5487.5	5484.2	5876.6	26222	44907	56048.2	275917	275751	295481
P0A7F9	S-adenosylmethionine:tRNA ribosyltransferase-isomerase	queA	39.43	42583	43277	47713	12787	10236	12868	1.67905e+06	1.70641e+06	1.88132e+06	504191	403605	507385
P77756	7-cyano-7-deazaguanine synthase	queC	25.514	80754	76316	87590	182790	180470	114990	2.06036e+06	1.94713e+06	2.23477e+06	4.6637e+06	4.60451e+06	2.93385e+06
P65870	6-carboxy-5,6,7,8-tetrahydropterin synthase	queD	13.773	82864	70185	61642	57006	55983	54143	1.14129e+06	966658	848995	785144	771054	745712
P64554	7-carboxy-7-deazaguanine synthase	queE	25.029	40003	35654	38879	44842	49732	45663	1.00124e+06	892384	973102	1.12235e+06	1.24474e+06	1.1429e+06
Q46920	NADPH-dependent 7-cyano-7-deazaguanine reductase	queF	32.587	94890	75445	101600	105430	103920	108620	3.09218e+06	2.45853e+06	3.31084e+06	3.43565e+06	3.38644e+06	3.5396e+06
P76062	Rac prophage repressor	racR	17.663	15615	15082	15716	24301	20417	20663	275808	266393	277592	429229	360625	364971
P24554	DNA repair protein RadA	radA	49.472	76090	69778	62704	95913	93854	99831	3.76432e+06	3.45206e+06	3.10209e+06	4.74501e+06	4.64315e+06	4.93884e+06
P0AD49	Ribosome-associated inhibitor A	raiA	12.784	95424	71114	90746	97389	111000	106420	1.2199e+06	909121	1.1601e+06	1.24502e+06	1419024	1.36047e+06
P60240	RNA polymerase-associated protein RapA	rapA	109.77	49421	41240	50580	23304	24327	25318	5.42494e+06	4.52691e+06	5.55217e+06	2.55808e+06	2.67037e+06	2.77916e+06
P0A894	RNase adapter protein RapZ	rapZ	32.492	119460	112610	131740	272380	256700	282440	3.88149e+06	3.65892e+06	4.2805e+06	8.85017e+06	8.3407e+06	9.17704e+06
P0AAZ4	Replication-associated recombination protein A	rarA	49.626	28278	28151	30707	46751	45774	51290	1.40332e+06	1.39702e+06	1.52387e+06	2.32007e+06	2.27158e+06	2.54532e+06
P27844	Protein RarD	rarD	33.283	6204.8	3391.6	2458.5	7431.7	5477.9	3776.7	206514	112883	81826.3	247349	182321	125700
P0AGL5	Ribosome association toxin RatA	ratA	17.726	66354	63714	69525	25711	23876	22593	1.17619e+06	1.12939e+06	1.2324e+06	455753	423226	400484
P52119	UPF0125 protein RatB	ratB	10.789	43352	56739	50080	54183	51226	47084	467725	612157	540313	584580	552677	507989
P31473	ATPase RavA	ravA	56.388	12584	12764	14662	16969	19012	20553	709587	719736	826761	956848	1.07205e+06	1.15894e+06
P37624	Ribosome-associated ATPase	rbbA	100.78	20479	15451	17509	27076	31213	33132	2.06387e+06	1.55715e+06	1.76456e+06	2.72872e+06	3.14565e+06	3.33904e+06
P0A7G2	Ribosome-binding factor A	rbfA	15.154	433370	270880	340600	326060	451210	368350	6.56729e+06	4.10492e+06	5.16145e+06	4.94111e+06	6.83764e+06	5.58198e+06
P0A8V0	Ribonuclease BN	rbn	32.929	8959.8	6503.9	7021.6	10938	9965	9990.9	295037	214167	231214	360177	328137	328990
P04983	Ribose import ATP-binding protein RbsA	rbsA	55.041	159480	133430	155910	75291	71557	73955	8.77794e+06	7.34412e+06	8.58144e+06	4.14409e+06	3.93857e+06	4.07056e+06
P02925	D-ribose-binding periplasmic protein	rbsB	30.95	2946700	2569900	2605400	1413800	1314700	1379400	91200365	79538405	80637130	43757110	40689965	42692430
P0AGI1	Ribose transport system permease protein RbsC	rbsC	33.451	71537	51963	53140	3480.7	3782.6	3717.5	2.39298e+06	1.73821e+06	1.77759e+06	116433	126532	124354
P04982	D-ribose pyranase	rbsD	15.292	508970	404830	490030	336680	333260	353090	7.78317e+06	6.19066e+06	7.49354e+06	5.14851e+06	5.09621e+06	5.39945e+06
P0A9J6	Ribokinase	rbsK	32.29	170730	162300	183330	91508	92898	95678	5.51287e+06	5240667	5.91973e+06	2.95479e+06	2.99968e+06	3.08944e+06
P0ACQ0	Ribose operon repressor	rbsR	36.612	1599.4	429.03	1233.6	0	0	0	58557.2	15707.6	45164.6	0	0	0
P77212	Probable pyridine nucleotide-disulfide oxidoreductase RclA	rclA	48.244	265.52	0	223.28	3351.2	4052.2	4141.6	12809.7	0	10771.9	161675	195494	199807
P75687	Uncharacterized protein RclB	rclB	8.4717	0	1326	1459.7	4622.6	5924.5	4305.6	0	11233.5	12366.1	39161.3	50190.6	36475.8
P64534	Nickel/cobalt homeostasis protein RcnB	rcnB	12.466	101520	69197	114990	195740	201020	202330	1.26555e+06	862610	1.43347e+06	2.44009e+06	2.50592e+06	2.52225e+06
P64530	Transcriptional repressor RcnR	rcnR	10.134	12659	13519	10712	31278	40918	42030	128286	137002	108555	316971	414663	425932
P0DMC7	Transcriptional regulatory protein RcsB	rcsB	23.67	285890	275680	284300	251210	284110	297450	6.76702e+06	6.52535e+06	6.72938e+06	5.94614e+06	6.72488e+06	7.04064e+06
P0DMC5	Sensor histidine kinase RcsC	rcsC	106.51	18290	21319	24799	26789	28029	29091	1.94807e+06	2.27069e+06	2.64134e+06	2.8533e+06	2.98537e+06	3.09848e+06
P39838	Phosphotransferase RcsD	rcsD	100.37	20255	20018	19331	32299	35101	36914	2.03299e+06	2.00921e+06	1.94025e+06	3.24185e+06	3.52309e+06	3.70506e+06
P69411	Outer membrane lipoprotein RcsF	rcsF	14.163	433820	323550	396840	490580	517660	534910	6.14419e+06	4.58244e+06	5.62044e+06	6.94808e+06	7.33162e+06	7.57593e+06
P52061	dITP/XTP pyrophosphatase	rdgB	21.039	141460	127230	141240	112670	126510	129790	2.97618e+06	2.67679e+06	2.97155e+06	2.37046e+06	2.66164e+06	2.73065e+06
P36767	Recombination-associated protein RdgC	rdgC	33.993	185230	156060	207780	223500	271540	271910	6.29652e+06	5.30495e+06	7.06307e+06	7.59744e+06	9.23046e+06	9.24304e+06
P0C0K3	Protein RdoA	rdoA	38.12	15150	14556	16275	23940	27033	29888	577518	554875	620403	912593	1.0305e+06	1.13933e+06
P0A7G6	Protein RecA	recA	37.973	475690	467820	521540	532430	547980	574850	1.80634e+07	1.77645e+07	1.98044e+07	2.0218e+07	2.08084e+07	2.18288e+07
P08394	RecBCD enzyme subunit RecB	recB	133.96	15912	10725	13305	11809	14558	11039	2.13157e+06	1436721	1.78234e+06	1.58193e+06	1.95019e+06	1.47878e+06
P07648	RecBCD enzyme subunit RecC	recC	128.85	7962.5	6762	7004.9	12676	13586	12620	1.02597e+06	871284	902581	1.6333e+06	1.75056e+06	1626087
P04993	RecBCD enzyme subunit RecD	recD	66.902	12372	10229	12107	16993	17358	16778	827712	684341	809983	1.13687e+06	1.16128e+06	1.12248e+06
P0A7H0	DNA replication and repair protein RecF	recF	40.514	357.25	0	810.33	1807.6	1914.7	2025.5	14473.6	0	32829.7	73233.1	77572.2	82061.1
P24230	ATP-dependent DNA helicase RecG	recG	76.429	16847	14216	16057	27565	14908	31951	1.2876e+06	1.08651e+06	1.22722e+06	2.10677e+06	1.1394e+06	2.44198e+06
P21893	Single-stranded-DNA-specific exonuclease RecJ	recJ	63.388	219870	196540	191180	10797	12797	17088	1.39371e+07	1.24583e+07	1.21185e+07	684400	811176	1.08317e+06
P15043	ATP-dependent DNA helicase RecQ	recQ	68.363	5670.9	5203.7	6380.2	4570.3	1689.7	2425.6	387680	355741	436170	312439	115513	165821
P0A7H6	Recombination protein RecR	recR	21.963	103080	92631	109810	73914	84446	85199	2.26395e+06	2.03445e+06	2.41176e+06	1.62337e+06	1.85469e+06	1.87123e+06
P0AG20	GTP pyrophosphokinase	relA	83.875	69545	115630	75857	1463300	1526500	1501500	5.83309e+06	9.69847e+06	6.36251e+06	1.22734e+08	1.28035e+08	1.25938e+08
P0C079	Antitoxin RelB	relB	9.0714	64337	60466	56758	75857	89951	99801	583627	548511	514875	688129	815982	905335
P0C077	mRNA interferase RelE	relE	11.225	7586.7	8653.4	4996.9	33050	31198	33259	85160.7	97134.4	56090.2	370986	350198	373332
P09980	ATP-dependent DNA helicase Rep	rep	77.023	36872	21276	22533	18184	18253	18717	2.83999e+06	1.63874e+06	1.73556e+06	1.40059e+06	1.4059e+06	1.44164e+06
P27127	Lipopolysaccharide 1,6-galactosyltransferase	rfaB	40.825	19214	18978	26814	33236	11647	13511	784412	774777	1.09468e+06	1.35686e+06	475489	551587
P24173	Lipopolysaccharide heptosyltransferase 1	rfaC	35.543	16974	13843	22457	10794	11917	19272	603307	492022	798189	383651	423566	684985
P37692	ADP-heptose--LPS heptosyltransferase 2	rfaF	39.042	67048	55689	62941	61691	61373	67606	2.61769e+06	2.17421e+06	2.45734e+06	2.40854e+06	2.39612e+06	2.63947e+06
P25740	Lipopolysaccharide core biosynthesis protein RfaG	rfaG	42.284	24339	28741	31084	41961	31650	40376	1.02915e+06	1.21528e+06	1.31436e+06	1.77428e+06	1.33829e+06	1.70726e+06
P0AFW0	Transcription antitermination protein RfaH	rfaH	18.34	31345	24991	30071	43143	38560	27722	574867	458335	551502	791243	707190	508421
P27128	Lipopolysaccharide 1,3-galactosyltransferase	rfaI	39.423	32071	28568	30243	34058	36940	39746	1.26434e+06	1.12624e+06	1.19227e+06	1.34267e+06	1.45629e+06	1.56691e+06
P27129	Lipopolysaccharide 1,2-glucosyltransferase	rfaJ	39.04	30674	35002	38711	38301	39471	41291	1.19751e+06	1.36648e+06	1.51128e+06	1.49527e+06	1.54095e+06	1.612e+06
P27243	O-antigen ligase	rfaL	46.877	19969	16859	16612	9290.3	10099	11467	936087	790299	778721	435501	473411	537539
P25741	Lipopolysaccharide core heptose(I) kinase RfaP	rfaP	30.872	9463.6	10236	11519	19190	20719	20263	292160	316006	355615	592434	639637	625559
P25742	Lipopolysaccharide core heptosyltransferase RfaQ	rfaQ	38.73	59917	48412	55323	48326	54076	63438	2.32059e+06	1.875e+06	2.14266e+06	1.87167e+06	2.09436e+06	2.45695e+06
P27126	Lipopolysaccharide core biosynthesis protein RfaS	rfaS	36.73	20340	15131	15809	9819	9820.3	12257	747088	555762	580665	360652	360700	450200
P27240	Lipopolysaccharide core heptose(II) kinase RfaY	rfaY	27.461	21273	20759	27196	29951	31007	29172	584178	570063	746829	822484	851483	801092
P27241	Lipopolysaccharide core biosynthesis protein RfaZ	rfaZ	32.92	16480	13250	15348	16028	20913	18539	542522	436190	505256	527642	688456	610304
P27833	dTDP-4-amino-4,6-dideoxygalactose transaminase	rffA	41.901	103200	84057	105220	86641	101410	108040	4.32418e+06	3.52207e+06	4.40882e+06	3.63034e+06	4.24918e+06	4.52698e+06
P27830	dTDP-glucose 4,6-dehydratase 2	rffG	39.753	64912	57953	75495	53109	57765	54736	2.58045e+06	2.30381e+06	3.00115e+06	2.11124e+06	2.29633e+06	2.17592e+06
P0A8J8	ATP-dependent RNA helicase RhlB	rhlB	47.125	286530	223810	275140	268080	261980	280120	1.35027e+07	1.0547e+07	1.2966e+07	12633270	1.23458e+07	13200655
P25888	ATP-dependent RNA helicase RhlE	rhlE	49.989	53683	43324	53002	28636	33964	33377	2.68356e+06	2.16572e+06	2.64952e+06	1.43149e+06	1.69783e+06	1.66848e+06
P0AG30	Transcription termination factor Rho	rho	47.004	1142600	994140	1076000	1003100	1014000	1062600	5.37068e+07	4.67286e+07	50576304	4.71497e+07	47662056	4.99465e+07
P0A7I7	GTP cyclohydrolase-2	ribA	21.836	140680	118340	142970	167030	169890	167190	3.07189e+06	2.58407e+06	3.12189e+06	3.64727e+06	3.70972e+06	3.65076e+06
P0A7J0	3,4-dihydroxy-2-butanone 4-phosphate synthase	ribB	23.353	187070	211480	179400	177290	180510	182870	4.36865e+06	4.93869e+06	4.18953e+06	4.14025e+06	4.21545e+06	4.27056e+06
P0AFU8	Riboflavin synthase	ribC	23.445	349960	287230	332850	565910	544980	582060	8.20481e+06	6.73411e+06	7.80367e+06	1.32678e+07	1.27771e+07	1.36464e+07
P25539	Riboflavin biosynthesis protein RibD;Diaminohydroxyphosphoribosylaminopyrimidine deaminase;5-amino-6-(5-phosphoribosylamino)uracil reductase	ribD	40.338	85025	110360	99303	205280	201120	186390	3.42974e+06	4.4517e+06	4.00568e+06	8.28058e+06	8.11278e+06	7.5186e+06
P61714	6,7-dimethyl-8-ribityllumazine synthase	ribE	16.156	1782200	1200900	1338800	1160600	1083400	1510700	2.87932e+07	1.94017e+07	2.16297e+07	1.87507e+07	1.75034e+07	2.44069e+07
P0AG40	Riboflavin biosynthesis protein RibF;Riboflavin kinase;FMN adenylyltransferase	ribF	34.734	105970	88560	104550	126280	136370	139790	3.68076e+06	3.07604e+06	3.63144e+06	4.38621e+06	4.73668e+06	4.85547e+06
P0AF93	2-iminobutanoate/2-iminopropanoate deaminase	ridA	13.611	645200	476290	143870	1294800	1343300	780230	8.78182e+06	6.48278e+06	1.95821e+06	1.76235e+07	1.82837e+07	1.06197e+07
P41409	Pyrimidine-specific ribonucleoside hydrolase RihA	rihA	33.823	69330	57533	67354	22432	25925	25471	2.34495e+06	1.94594e+06	2.27811e+06	758718	876861	861506
P22564	Non-specific ribonucleoside hydrolase RihC	rihC	32.56	33392	21471	35308	27315	30333	35257	1.08724e+06	699096	1.14963e+06	889376	987642	1.14797e+06
P0A944	Ribosomal-protein-alanine acetyltransferase	rimI	16.61	11607	7846	11885	9067.5	10599	10631	192792	130322	197410	150611	176049	176581
P0A948	Ribosomal-protein-alanine acetyltransferase	rimJ	22.688	44096	36496	41069	74587	64268	67885	1.00045e+06	828021	931773	1.69223e+06	1.45811e+06	1.54017e+06
P0C0U4	Ribosomal protein S6--L-glutamate ligase	rimK	32.436	1518.1	1257	511.91	6056.7	5059.1	6778.1	49241.1	40772.1	16604.3	196455	164097	219854
P13857	Ribosomal-protein-serine acetyltransferase	rimL	20.68	7701.3	7599.4	10886	35265	33558	34415	159263	157156	225122	729280	693979	711702
P0A7X6	Ribosome maturation factor RimM	rimM	20.605	377100	329320	352680	235390	234750	254540	7.77015e+06	6.78564e+06	7.26697e+06	4.85021e+06	4.83702e+06	5.2448e+06
P0AEI4	Ribosomal protein S12 methylthiotransferase RimO	rimO	49.581	267120	196880	214360	194710	200410	224680	1.32441e+07	9.76151e+06	1.06282e+07	9.65392e+06	9.93653e+06	1.11399e+07
P0A8A8	Ribosome maturation factor RimP	rimP	16.651	427960	412920	403950	316350	240450	252890	7.12596e+06	6.87553e+06	6.72617e+06	5.26754e+06	4.00373e+06	4.21087e+06
P36999	23S rRNA (guanine(745)-N(1))-methyltransferase	rlmA	30.419	29494	30198	41813	60481	68649	70006	897178	918593	1.27191e+06	1.83977e+06	2.08823e+06	2.12951e+06
P63177	23S rRNA (guanosine-2-O-)-methyltransferase RlmB	rlmB	26.556	323750	259540	314610	304260	301740	312880	8597505	6.89234e+06	8.35478e+06	8.07993e+06	8.01301e+06	8.30884e+06
P75817	23S rRNA (uracil(747)-C(5))-methyltransferase RlmC	rlmC	41.955	7266.8	4002	6183.1	8629.5	6422.6	7966.2	304879	167904	259412	362051	269460	334222
P55135	23S rRNA (uracil(1939)-C(5))-methyltransferase RlmD	rlmD	48.052	21676	10614	21990	19195	18307	22255	1.04158e+06	510024	1.05666e+06	922358	879688	1.0694e+06
P0C0R7	Ribosomal RNA large subunit methyltransferase E	rlmE	23.335	144190	130740	158000	177000	178730	192840	3.36467e+06	3.05082e+06	3686930	4130295	4.17066e+06	4.49992e+06
P75782	Ribosomal RNA large subunit methyltransferase F	rlmF	34.226	42329	50918	48169	41540	42664	34330	1.44875e+06	1.74272e+06	1.64863e+06	1.42175e+06	1.46022e+06	1.17498e+06
P42596	Ribosomal RNA large subunit methyltransferase G	rlmG	42.331	46124	45663	60402	24708	26563	29467	1.95248e+06	1.93296e+06	2.55688e+06	1.04591e+06	1.12444e+06	1.24737e+06
P0A8I8	Ribosomal RNA large subunit methyltransferase H	rlmH	17.341	56084	49175	57784	37364	37688	39326	972553	852744	1.00203e+06	647929	653548	681952
P75876	Ribosomal RNA large subunit methyltransferase I	rlmI	44.356	190640	150400	209000	91210	118100	110600	8.45603e+06	6.67114e+06	9270404	4.04571e+06	5.23844e+06	4.90577e+06
P37634	Ribosomal RNA large subunit methyltransferase J	rlmJ	31.941	80950	72738	83143	67257	69665	65400	2.58562e+06	2.32332e+06	2.65567e+06	2.14826e+06	2.22517e+06	2.08894e+06
P75864	Ribosomal RNA large subunit methyltransferase K/L;23S rRNA m2G2445 methyltransferase;23S rRNA m7G2069 methyltransferase	rlmL	78.853	63316	54711	49466	44589	40438	46458	4.99266e+06	4.31413e+06	3.90054e+06	3.51598e+06	3.18866e+06	3.66335e+06
P0ADR6	Ribosomal RNA large subunit methyltransferase M	rlmM	41.905	67332	60658	64841	85145	72617	75221	2.82155e+06	2.54187e+06	2.71716e+06	3.568e+06	3.04302e+06	3.15214e+06
P36979	Dual-specificity RNA methyltransferase RlmN	rlmN	43.085	137240	135280	149700	41490	48596	46987	5.91299e+06	5.82854e+06	6.44982e+06	1.7876e+06	2.09376e+06	2.02443e+06
P10100	Rare lipoprotein A	rlpA	37.528	178350	189760	223500	375950	375090	378180	6.69312e+06	7.12131e+06	8387508	1.41087e+07	1.40764e+07	1.41923e+07
P0AA37	Ribosomal large subunit pseudouridine synthase A	rluA	24.86	8343.3	5658	9289.6	5324.5	4843.4	5185.2	207414	140658	230939	132367	120407	128904
P37765	Ribosomal large subunit pseudouridine synthase B	rluB	32.711	210340	198520	213080	89117	123170	126380	6.88043e+06	6.49379e+06	6.97006e+06	2.91511e+06	4.02901e+06	4.13402e+06
P0AA39	Ribosomal large subunit pseudouridine synthase C	rluC	36.026	71911	67922	84071	35164	41785	42176	2.59067e+06	2.44696e+06	3.02874e+06	1.26682e+06	1.50535e+06	1.51943e+06
P33643	Ribosomal large subunit pseudouridine synthase D	rluD	37.121	98209	80627	98856	90253	92682	95089	3.64562e+06	2.99295e+06	3.66963e+06	3.35028e+06	3.44045e+06	3.5298e+06
P75966	Ribosomal large subunit pseudouridine synthase E	rluE	24.88	2220	1687.9	2505	4763.1	4524.4	4253.8	55233.6	41995	62324.4	118506	112567	105835
P32684	Ribosomal large subunit pseudouridine synthase F	rluF	32.476	89879	77480	83052	100920	105520	116800	2.91891e+06	2.51624e+06	2.6972e+06	3.27748e+06	3.42687e+06	3.7932e+06
P0AFW2	Ribosome modulation factor	rmf	6.5074	828.53	0	0	193290	156960	151730	5391.58	0	0	1.25782e+06	1.0214e+06	987368
P61887	Glucose-1-phosphate thymidylyltransferase 2	rmlA2	32.734	33309	28797	47021	44660	40291	49488	1.09034e+06	942641	1.53919e+06	1.4619e+06	1.31889e+06	1.61994e+06
P0AG71	DNA recombination protein RmuC	rmuC	54.764	5111.2	3870.9	9327.5	5038.3	7531.2	6365.6	279910	211986	510811	275917	412439	348606
P21338	Ribonuclease I	rna	29.617	50323	41274	64376	88975	97164	73553	1.49042e+06	1.22241e+06	1.90662e+06	2.63517e+06	2.87771e+06	2.17842e+06
P30850	Exoribonuclease 2	rnb	72.49	564610	527900	562220	234420	257050	253170	4.09286e+07	38267471	4.07553e+07	1.69931e+07	1.86336e+07	1.83523e+07
P0A7Y0	Ribonuclease 3	rnc	25.55	227240	241410	219810	227880	187840	256570	5805982	6.16803e+06	5.61615e+06	5822334	4799312	6.55536e+06
P09155	Ribonuclease D	rnd	42.734	21744	21826	24213	17194	17066	17351	929208	932712	1.03472e+06	734768	729298	741478
P21513	Ribonuclease E	rne	118.2	529170	411730	497100	390870	429880	407390	62547894	48666486	58757220	46200834	50811816	48153498
P0A9J0	Ribonuclease G	rng	55.364	102270	90883	102310	144800	143200	149710	5.66208e+06	5.03165e+06	5.66429e+06	8.01671e+06	7.92812e+06	8.28854e+06
P0A7Y4	Ribonuclease HI	rnhA	17.597	27392	26777	33261	17604	24186	30203	482017	471195	585294	309778	425601	531482
P10442	Ribonuclease HII	rnhB	21.526	28322	21612	25875	22232	19691	24887	609659	465220	556985	478566	423868	535718
P0AFW4	Regulator of nucleoside diphosphate kinase	rnk	14.927	174460	149960	149870	74746	107560	120430	2.60416e+06	2.23845e+06	2.23711e+06	1.11573e+06	1.60555e+06	1.79766e+06
P52129	mRNA endoribonuclease LS	rnlA	40.061	26913	15750	26472	15635	5985.3	14937	1.07816e+06	630961	1.06049e+06	626354	239777	598391
P0A7Y8	Ribonuclease P protein component	rnpA	13.789	41521	33636	36799	18367	17876	24551	572533	463807	507421	253263	246492	338534
P21499	Ribonuclease R	rnr	92.108	121410	111550	129990	172830	169890	188310	1.11828e+07	1.02746e+07	1.19731e+07	1.5919e+07	1.56482e+07	1.73449e+07
P30014	Ribonuclease T	rnt	23.522	105080	86955	60845	81943	87732	91100	2.47169e+06	2.04536e+06	1.4312e+06	1.92746e+06	2.06363e+06	2.14285e+06
P0ACI0	Right origin-binding protein	rob	33.144	93004	48396	45167	128530	138860	134460	3.08252e+06	1.60404e+06	1.49702e+06	4.26e+06	4.60238e+06	4.45654e+06
P27434	Cytoskeleton protein RodZ	rodZ	36.191	447670	387440	409780	423950	500920	617930	1.62016e+07	1.40218e+07	1.48303e+07	1.53432e+07	1.81288e+07	2.23635e+07
P0AFW8	Protein rof	rof	9.4795	143850	151640	181980	502870	531320	497000	1.36363e+06	1.43747e+06	1.72508e+06	4.76696e+06	5.03665e+06	4.71131e+06
P27431	50S ribosomal protein L16 arginine hydroxylase	roxA	42.578	121580	128540	123100	198530	181820	197280	5.17663e+06	5.47298e+06	5.24135e+06	8.45301e+06	7.74153e+06	8.39979e+06
P0AG07	Ribulose-phosphate 3-epimerase	rpe	24.554	191850	174890	210200	312930	320770	343430	4.71068e+06	4.29425e+06	5.16125e+06	7.68368e+06	7.87619e+06	8.43258e+06
P0CG19	Inactive ribonuclease PH	rph	24.425	442970	393230	410940	269210	243320	340040	1.08195e+07	9.60464e+06	1.00372e+07	6.57545e+06	5943091	8305477
P0A7Z0	Ribose-5-phosphate isomerase A	rpiA	22.86	751470	673760	802090	938850	950480	897250	1.71786e+07	1.54022e+07	1.83358e+07	21462111	2.1728e+07	20511135
P37351	Ribose-5-phosphate isomerase B	rpiB	16.073	12563	7716.3	10457	23587	21577	22576	201925	124024	168075	379114	346807	362864
P0ACS7	HTH-type transcriptional regulator RpiR	rpiR	32.362	33457	13983	28749	26499	29030	30256	1.08274e+06	452518	930375	857561	939469	979145
P0A7L0	50S ribosomal protein L1	rplA	24.729	5293700	5102200	5364200	3290400	3177400	3414800	1.30908e+08	1.26172e+08	1.32651e+08	8.13683e+07	7.85739e+07	8.44446e+07
P60422	50S ribosomal protein L2	rplB	29.86	7988000	6720200	7760400	4361400	4570700	4820100	238521680	200665172	231725544	130231404	136481102	143928186
P60438	50S ribosomal protein L3	rplC	22.243	3260500	2988400	3254000	2069700	2137300	2128300	7.25233e+07	6.6471e+07	72378722	4.60363e+07	4.754e+07	4.73398e+07
P60723	50S ribosomal protein L4	rplD	22.086	1257700	1101300	1501300	840360	846520	746590	2.77776e+07	2.43233e+07	3.31577e+07	1.85602e+07	1.86962e+07	1.64892e+07
P62399	50S ribosomal protein L5	rplE	20.301	7005300	6092600	7478800	4625400	4941000	4939000	1.42215e+08	1.23686e+08	1.51827e+08	9.39002e+07	1.00307e+08	1.00267e+08
P0AG55	50S ribosomal protein L6	rplF	18.904	4645700	4044500	4315100	2511000	2591300	2748600	8.78223e+07	76457228	8.15727e+07	47467944	4.89859e+07	5.19595e+07
P0A7R1	50S ribosomal protein L9	rplI	15.769	4693200	4708000	5734700	3324300	3541500	2620200	7.40071e+07	74240452	9.04305e+07	5.24209e+07	5.58459e+07	4.13179e+07
P0A7J3	50S ribosomal protein L10	rplJ	17.711	5171700	5392500	5523600	3710100	3882600	3721000	9.1596e+07	9.55066e+07	9.78285e+07	6.57096e+07	6.87647e+07	6.59026e+07
P0A7J7	50S ribosomal protein L11	rplK	14.875	3942500	3257500	4270800	2682200	2805400	2726100	5.86447e+07	4.84553e+07	63528150	39897725	41730325	4.05507e+07
P0A7K2	50S ribosomal protein L7/L12	rplL	12.295	6180100	6886900	7862700	4956100	5582600	5531200	7.59843e+07	8.46744e+07	9.66719e+07	6.09352e+07	68638067	68006104
P0AA10	50S ribosomal protein L13	rplM	16.018	3361900	3349300	3787000	2431600	2625500	2543000	5.38509e+07	5.36491e+07	60660166	3.89494e+07	42055259	40733774
P0ADY3	50S ribosomal protein L14	rplN	13.541	5185800	5067100	5151000	3303200	3221400	3498200	7.02209e+07	6.86136e+07	69749691	4.47286e+07	4.3621e+07	4.73691e+07
P02413	50S ribosomal protein L15	rplO	14.98	4240200	4165200	4488600	2979200	2334000	2058500	63518196	62394696	67239228	44628416	34963320	30836330
P0ADY7	50S ribosomal protein L16	rplP	15.281	8834800	8996000	9704700	5679300	5888600	5717500	1.35005e+08	137467876	1.48298e+08	8.67854e+07	8.99837e+07	8.73691e+07
P0AG44	50S ribosomal protein L17	rplQ	14.364	4828200	4411800	4849700	3198700	3312700	3414300	6.93523e+07	6.33711e+07	6.96611e+07	4.59461e+07	4.75836e+07	4.9043e+07
P0C018	50S ribosomal protein L18	rplR	12.769	2462200	2055000	2538100	1482700	1580400	1564200	3.14398e+07	26240295	3.2409e+07	1.89326e+07	2.01801e+07	1.99733e+07
P0A7K6	50S ribosomal protein L19	rplS	13.133	5269300	4942000	5012700	3098600	3431600	3365900	6.92017e+07	6.49033e+07	6.58318e+07	4.06939e+07	4.50672e+07	4.42044e+07
P0A7L3	50S ribosomal protein L20	rplT	13.497	1669400	1547600	1676000	1001600	1030000	1119200	2.25319e+07	2.0888e+07	22620972	1.35186e+07	13901910	1.51058e+07
P0AG48	50S ribosomal protein L21	rplU	11.564	1813100	1547800	1768300	963280	1016500	1081100	2.09667e+07	1.78988e+07	2.04486e+07	1.11394e+07	11754806	1.25018e+07
P61175	50S ribosomal protein L22	rplV	12.226	10478000	9324900	11223000	6741500	7144100	5443200	1.28104e+08	1.14006e+08	137212398	82421579	8.73438e+07	6.65486e+07
P0ADZ0	50S ribosomal protein L23	rplW	11.199	18056	76239	38093	47073	44970	32719	202209	853801	426604	527171	503619	366420
P60624	50S ribosomal protein L24	rplX	11.316	8624600	7473200	8784200	5117900	5703300	5634800	9.7596e+07	8.45667e+07	9.9402e+07	5.79142e+07	6.45385e+07	6.37634e+07
P68919	50S ribosomal protein L25	rplY	10.693	4016400	4480100	5511200	3410500	3674100	2671800	4.29474e+07	4.79057e+07	5.89313e+07	3.64685e+07	3.92872e+07	2.85696e+07
P0A7L8	50S ribosomal protein L27	rpmA	9.1244	4246500	3528300	4397400	2511900	2283800	2630300	3.87468e+07	3.21936e+07	4.01236e+07	2.29196e+07	2.08383e+07	2.39999e+07
P0A7M2	50S ribosomal protein L28	rpmB	9.0064	2883400	2426600	3119900	1946000	1975700	1997700	2.59691e+07	2.18549e+07	2.80991e+07	1.75265e+07	1.77939e+07	1.79921e+07
P0A7M6	50S ribosomal protein L29	rpmC	7.2734	10576000	9034700	9589600	6672100	7145300	8327300	7.69235e+07	6.5713e+07	6.9749e+07	4.85289e+07	5.19706e+07	6.05678e+07
P0AG51	50S ribosomal protein L30	rpmD	6.5417	1669800	1132400	1998200	1048200	1108200	1079200	1.09233e+07	7.40782e+06	1.30716e+07	6.85701e+06	7.24951e+06	7.0598e+06
P0A7M9	50S ribosomal protein L31	rpmE	7.871	4365100	4020100	4833500	2540700	2544900	2587800	3.43577e+07	3.16422e+07	3.80445e+07	1.99978e+07	2.00309e+07	2.03686e+07
P0A7N4	50S ribosomal protein L32	rpmF	6.4463	4710300	4228300	5198100	3621100	3937300	3871200	3.0364e+07	2.72569e+07	3.35085e+07	2.33427e+07	2.5381e+07	2.49549e+07
P0A7N9	50S ribosomal protein L33	rpmG	6.3715	19025000	16494000	19207000	9953400	9592000	11318000	1.21218e+08	105091521	1.22377e+08	6.34181e+07	61115428	72112637
P0A7P5	50S ribosomal protein L34	rpmH	5.3803	6352000	6310100	5687900	1971900	2235200	2245700	3.41757e+07	3.39502e+07	3.06026e+07	1.06094e+07	1.2026e+07	1.20825e+07
P0A7Q1	50S ribosomal protein L35	rpmI	7.2888	2781800	1964000	2537200	1444900	1677300	1612700	2.0276e+07	1.43152e+07	1.84931e+07	1.05316e+07	1.22255e+07	1.17546e+07
P0A7Q6	50S ribosomal protein L36	rpmJ	4.3643	1710200	1576900	1286600	657660	676460	782880	7.46383e+06	6.88206e+06	5.61511e+06	2.87023e+06	2.95227e+06	3.41672e+06
P0A7Z4	DNA-directed RNA polymerase subunit alpha	rpoA	36.511	2440100	2208200	2713000	2568300	2720000	2777800	8.90905e+07	8.06236e+07	9.90543e+07	9.37712e+07	9.93099e+07	1.0142e+08
P0A8V2	DNA-directed RNA polymerase subunit beta	rpoB	150.63	1451400	1352200	1525400	1400800	1363800	1444400	218624382	203681886	229771002	211002504	205429194	217569972
P0A8T7	DNA-directed RNA polymerase subunit beta	rpoC	155.16	1386800	1251400	1353900	1300000	1302900	1390700	215175888	194167224	210071124	201708000	202157964	215781012
P00579	RNA polymerase sigma factor RpoD	rpoD	70.263	456710	404860	434670	514750	508420	629180	3.20898e+07	2.84467e+07	3.05412e+07	3.61679e+07	3.57231e+07	4.42081e+07
P0AGB6	ECF RNA polymerase sigma-E factor	rpoE	21.695	75302	80542	51885	74397	73514	74532	1.63368e+06	1.74736e+06	1.12565e+06	1.61404e+06	1.59489e+06	1.61697e+06
P0AGB3	RNA polymerase sigma factor RpoH	rpoH	32.468	59477	38887	41392	22673	29226	40326	1.9311e+06	1.26258e+06	1.34392e+06	736147	948910	1.3093e+06
P24255	RNA polymerase sigma-54 factor	rpoN	53.989	88048	65385	86544	102730	119940	121030	4.75362e+06	3.53007e+06	4.67242e+06	5.54629e+06	6.47544e+06	6.53429e+06
P0A800	DNA-directed RNA polymerase subunit omega	rpoZ	10.236	1109100	1171600	1339200	913830	1202800	986320	1.13527e+07	1.19925e+07	1.37081e+07	9.35396e+06	1.23119e+07	1.0096e+07
P0A776	RNA pyrophosphohydrolase	rppH	20.795	14832	12296	11612	8161.9	9278.8	6363.1	308431	255695	241472	169727	192953	132321
P0AG67	30S ribosomal protein S1	rpsA	61.157	5198800	4796500	5589800	3516100	3409000	3501000	3.17943e+08	2.9334e+08	3.41855e+08	2.15034e+08	208484213	214110657
P0A7V0	30S ribosomal protein S2	rpsB	26.743	5139300	4677500	5087200	3145200	3238200	3241300	1.3744e+08	1.2509e+08	1.36047e+08	8.41121e+07	8.65992e+07	8.66821e+07
P0A7V3	30S ribosomal protein S3	rpsC	25.983	7168500	6401600	7097600	4487100	4673700	4747200	1.86259e+08	1.66333e+08	1.84417e+08	1.16588e+08	1.21437e+08	1.23346e+08
P0A7V8	30S ribosomal protein S4	rpsD	23.469	4369900	4100300	4573800	2819800	2710100	2760400	1.02557e+08	9.62299e+07	1.07343e+08	6.61779e+07	6.36033e+07	6.47838e+07
P0A7W1	30S ribosomal protein S5	rpsE	17.603	7003600	6365700	6956900	4295900	4323700	4589200	1.23284e+08	1.12055e+08	1.22462e+08	7.56207e+07	7.61101e+07	8.07837e+07
P02358	30S ribosomal protein S6;30S ribosomal protein S6, fully modified isoform;30S ribosomal protein S6, non-modified isoform	rpsF	15.703	4158300	3961300	4380500	3077900	3461700	3328300	6.52978e+07	6.22043e+07	6.8787e+07	4.83323e+07	5.43591e+07	5.22643e+07
P02359	30S ribosomal protein S7	rpsG	20.019	6423100	5677600	6329700	3775600	4470200	4786600	1.28584e+08	1.1366e+08	1.26714e+08	7.55837e+07	8.94889e+07	9.58229e+07
P0A7W7	30S ribosomal protein S8	rpsH	14.126	4495900	4301700	4287200	2422100	2498100	2606300	6.35091e+07	6.07658e+07	6.0561e+07	3.42146e+07	3.52882e+07	3.68166e+07
P0A7X3	30S ribosomal protein S9	rpsI	14.856	6070600	5210400	5915000	3703700	4017500	4007300	9.01848e+07	7.74057e+07	87873240	5.50222e+07	59683980	5.95324e+07
P0A7R5	30S ribosomal protein S10	rpsJ	11.735	4897900	4752800	5712200	3775400	3974800	3849600	5.74769e+07	55774108	67032667	44304319	46644278	45175056
P0A7R9	30S ribosomal protein S11	rpsK	13.845	2400800	2261300	2616600	1769900	1779500	1671800	33239076	3.13077e+07	36226827	2.45043e+07	2.46372e+07	23146071
P0A7S3	30S ribosomal protein S12	rpsL	13.737	2470300	2189700	2578700	1953600	2106400	1893200	3.39345e+07	3.00799e+07	3.54236e+07	2.68366e+07	2.89356e+07	2.60069e+07
P0A7S9	30S ribosomal protein S13	rpsM	13.099	10207000	8959200	10529000	6143200	6261600	6615400	133701493	1.17357e+08	137919371	8.04698e+07	8.20207e+07	8.66551e+07
P0AG59	30S ribosomal protein S14	rpsN	11.58	7857900	6965300	8504400	4520400	4644100	4643000	90994482	80658174	98480952	52346232	53778678	53765940
P0ADZ4	30S ribosomal protein S15	rpsO	10.269	3253900	3157800	3368200	2194400	1935900	1979700	3.34143e+07	3.24274e+07	3.4588e+07	2.25343e+07	1.98798e+07	2.03295e+07
P0A7T3	30S ribosomal protein S16	rpsP	9.1904	15063000	13074000	16416000	6956000	7386300	11111000	1.38435e+08	1.20155e+08	1.5087e+08	6.39284e+07	6.78831e+07	1.02115e+08
P0AG63	30S ribosomal protein S17	rpsQ	9.7043	8781300	7103800	9542100	6087500	6641900	6146300	8.52164e+07	6.89374e+07	9.25994e+07	5.90749e+07	6.4455e+07	5.96455e+07
P0A7T7	30S ribosomal protein S18	rpsR	8.9863	3049700	3185700	4733900	2162500	2716600	1953800	2.74055e+07	2.86277e+07	4.25402e+07	1.94329e+07	2.44122e+07	1.75574e+07
P0A7U3	30S ribosomal protein S19	rpsS	10.43	6309100	4934800	6057500	3066700	3265600	3736600	65803913	51469964	63179725	31985681	34060208	38972738
P0A7U7	30S ribosomal protein S20	rpsT	9.6843	4198400	6242300	5181600	1843900	1573700	2332700	4.06586e+07	6.04523e+07	5.01802e+07	1.78569e+07	1.52402e+07	2.25906e+07
P68679	30S ribosomal protein S21	rpsU	8.4999	9264200	8871500	9447800	6040600	5664600	5725200	7.87448e+07	7.54069e+07	8.03054e+07	5.13445e+07	4.81485e+07	4.86636e+07
P0A8R0	Regulator of ribonuclease activity A	rraA	17.36	286750	251840	274490	676150	632920	674740	4977980	4.37194e+06	4.76515e+06	11737964	1.09875e+07	1.17135e+07
P0AF90	Regulator of ribonuclease activity B	rraB	15.603	711980	577180	702970	472950	527360	545700	1.1109e+07	9.00574e+06	1.09684e+07	7.37944e+06	8.2284e+06	8.51456e+06
P0AFX4	Regulator of sigma D	rsd	18.243	80191	60842	73804	148640	223910	251340	1.46292e+06	1.10994e+06	1.34641e+06	2.71164e+06	4.08479e+06	4.5852e+06
P0AFX7	Anti-sigma-E factor RseA	rseA	24.321	77273	70967	78127	112310	117250	118730	1.87936e+06	1.72599e+06	1.90013e+06	2.73149e+06	2.85164e+06	2.88763e+06
P0AFX9	Sigma-E factor regulatory protein RseB	rseB	35.749	63088	48609	55248	73257	72987	76745	2.25533e+06	1.73772e+06	1.97506e+06	2.61886e+06	2.60921e+06	2.74356e+06
P0AEH1	Regulator of sigma-E protease RseP	rseP	49.071	38084	35816	36913	40903	44777	43456	1.86882e+06	1.75753e+06	1.81136e+06	2.00715e+06	2.19725e+06	2.13243e+06
P0AAT6	Ribosomal silencing factor RsfS	rsfS	11.582	277160	200790	496060	214150	273760	273150	3.21007e+06	2.32555e+06	5.74537e+06	2.48029e+06	3.17069e+06	3.16362e+06
P39286	Putative ribosome biogenesis GTPase RsgA	rsgA	39.193	97469	72287	96558	122630	121300	130770	3.8201e+06	2.83314e+06	3.7844e+06	4.80624e+06	4.75411e+06	5.12527e+06
P06992	Ribosomal RNA small subunit methyltransferase A	rsmA	30.42	72756	61450	76153	50274	53599	49722	2.21324e+06	1869309	2.31657e+06	1.52934e+06	1.63048e+06	1.51254e+06
P36929	Ribosomal RNA small subunit methyltransferase B	rsmB	48.347	73638	85534	84076	63458	63571	60747	3.56018e+06	4.13531e+06	4.06482e+06	3.068e+06	3.07347e+06	2.93694e+06
P39406	Ribosomal RNA small subunit methyltransferase C	rsmC	37.624	84745	73128	86323	76815	91987	80121	3.18845e+06	2.75137e+06	3.24782e+06	2.89009e+06	3.46092e+06	3.01447e+06
P0ADX9	Ribosomal RNA small subunit methyltransferase D	rsmD	21.677	48498	35613	42512	58113	47195	61194	1.05129e+06	771983	921533	1.25972e+06	1.02305e+06	1.3265e+06
P0AGL7	Ribosomal RNA small subunit methyltransferase E	rsmE	26.978	101290	79959	105440	122800	119620	113810	2.7326e+06	2.15713e+06	2.84456e+06	3.3129e+06	3.22711e+06	3.07037e+06
P76273	Ribosomal RNA small subunit methyltransferase F	rsmF	53.227	29065	24999	24931	21077	21260	26552	1.54704e+06	1.33062e+06	1.327e+06	1.12187e+06	1.13161e+06	1.41328e+06
P0A6U5	Ribosomal RNA small subunit methyltransferase G	rsmG	23.431	61940	53797	49857	36386	36165	41901	1.45132e+06	1.26052e+06	1.1682e+06	852560	847382	981782
P60390	Ribosomal RNA small subunit methyltransferase H	rsmH	34.877	129140	109630	138340	239050	237740	237380	4.50402e+06	3.82357e+06	4.82488e+06	8.33735e+06	8.29166e+06	8.2791e+06
P67087	Ribosomal RNA small subunit methyltransferase I	rsmI	31.348	159550	150040	155910	170020	170340	178970	5.00157e+06	4.70345e+06	4.88747e+06	5.32979e+06	5.33982e+06	5.61035e+06
P68567	Ribosomal RNA small subunit methyltransferase J	rsmJ	26.949	31688	32711	29140	37961	34781	28849	853960	881529	785294	1.02301e+06	937313	777452
P38104	Starvation-sensing protein RspA	rspA	45.968	2124.4	810.73	1741.8	2500.3	2677.5	2822	97654.4	37267.6	80067.1	114934	123079	129722
P38105	Starvation-sensing protein RspB	rspB	36.564	10027	8031.4	8509.2	21291	22981	24074	366627	293660	311130	778484	840277	880242
P0ACM2	HTH-type transcriptional repressor RspR	rspR	26.565	64543	54156	64193	47784	58831	57894	1.71458e+06	1.43865e+06	1.70529e+06	1.26938e+06	1.56285e+06	1.53795e+06
P0AFR0	NTE family protein RssA	rssA	33.067	14152	10954	10262	18764	19285	20447	467964	362216	339334	620469	637697	676121
P0AEV1	Regulator of RpoS	rssB	37.302	3781.9	3743.9	3620	15955	15029	16044	141072	139655	135033	595153	560612	598473
P52108	Transcriptional regulatory protein RstA	rstA	26.704	53447	45929	49614	74859	75359	83763	1.42725e+06	1.22649e+06	1.32489e+06	1.99903e+06	2.01239e+06	2.23681e+06
P18392	Sensor protein RstB	rstB	49.282	9075.9	6836.1	8902.5	17973	18390	25081	447279	336897	438733	885745	906296	1.23604e+06
P0AA43	Ribosomal small subunit pseudouridine synthase A	rsuA	25.865	153190	125500	141650	161050	165720	178160	3.96226e+06	3.24606e+06	3.66378e+06	4.16556e+06	4.28635e+06	4.60811e+06
P0A766	Electron transport complex subunit RsxA	rsxA	20.897	4106.4	63910	3862.1	5238.8	26144	7390.7	85811.4	1.33553e+06	80706.3	109475	546331	154443
P77223	Electron transport complex subunit RsxB	rsxB	20.544	26841	25547	24478	9328.3	12908	13224	551422	524838	502876	191641	265182	271674
P77611	Electron transport complex subunit RsxC	rsxC	80.171	27149	19115	25614	13333	12815	13949	2.17656e+06	1.53247e+06	2.0535e+06	1.06892e+06	1.02739e+06	1.11831e+06
P76182	Electron transport complex subunit RsxD	rsxD	38.14	10755	6511.9	11913	8146.5	9997.6	10949	410196	248364	454362	310708	381308	417595
P77179	Electron transport complex subunit RsxE	rsxE	24.459	5871.6	5368.7	2566.9	1878.5	1941.7	2300	143613	131313	62783.8	45946.2	47492	56255.7
P77285	Electron transport complex subunit RsxG	rsxG	21.912	40022	31217	39573	47289	45162	66054	876962	684027	867124	1.0362e+06	989590	1.44738e+06
P76446	Protein Rtn	rtn	58.587	6863.6	7069.6	8456.3	9386.9	9767	12081	402118	414187	495429	549950	572219	707790
P0ACU2	HTH-type transcriptional regulator RutR	rutR	23.687	20527	17380	21880	27678	29690	28583	486223	411680	518272	655609	703267	677046
P0A809	Holliday junction ATP-dependent DNA helicase RuvA	ruvA	22.085	95756	42578	8365.4	135720	51288	49549	2.11477e+06	940335	184750	2.99738e+06	1.1327e+06	1.09429e+06
P0A812	Holliday junction ATP-dependent DNA helicase RuvB	ruvB	37.173	56000	57631	54353	90218	94437	92614	2081688	2.14232e+06	2.02046e+06	3.35367e+06	3.51051e+06	3.44274e+06
P0A814	Crossover junction endodeoxyribonuclease RuvC	ruvC	18.747	4754.6	3428.9	4327.8	3592.2	4139.5	3940.7	89134.5	64281.6	81133.3	67343	77603.2	73876.3
P76149	Succinate semialdehyde dehydrogenase [NAD(P)+] Sad	sad	49.717	28572	24898	25180	77286	68701	75446	1.42051e+06	1.23785e+06	1.25187e+06	3.84243e+06	3.41561e+06	3.75095e+06
P0AFY2	Protein SanA	sanA	27.287	6369.7	8714.3	7756.1	2207.2	2709.9	8708.9	173810	237787	211641	60227.9	73945	237640
Q47622	Peptide transport periplasmic protein SapA	sapA	61.564	23843	19971	24716	21899	20444	25664	1.46787e+06	1.22949e+06	1.52162e+06	1.34819e+06	1.25861e+06	1.57998e+06
P0AGH3	Peptide transport system permease protein SapB	sapB	36.038	9964.9	9957	0	12730	11361	12919	359115	358830	0	458764	409428	465575
P0AAH4	Peptide transport system ATP-binding protein SapD	sapD	37.66	51633	25895	33094	53006	60704	60595	1.9445e+06	975206	1.24632e+06	1.99621e+06	2.28611e+06	2.28201e+06
P0AAH8	Peptide transport system ATP-binding protein SapF	sapF	30.57	31967	26982	21593	33049	33279	32875	977231	824840	660098	1.01031e+06	1.01734e+06	1.00499e+06
P04995	Exodeoxyribonuclease I	sbcB	54.5	31088	30548	22357	43294	27625	40371	1694296	1664866	1.21846e+06	2359523	1.50556e+06	2.20022e+06
P13458	Nuclease SbcCD subunit C	sbcC	118.72	8647.8	7451.9	6079.9	9097.1	11527	11553	1.02667e+06	884690	721806	1.08001e+06	1.36849e+06	1.37157e+06
P0AG76	Nuclease SbcCD subunit D	sbcD	44.713	16099	12372	27035	26758	22946	28517	719835	553189	1.20882e+06	1.19643e+06	1.02598e+06	1.27508e+06
P0AFY6	Peptide antibiotic transporter SbmA	sbmA	46.459	6982.5	5597.5	7206.1	3618.5	4535.1	7277.6	324400	260054	334788	168112	210696	338110
P33012	DNA gyrase inhibitor	sbmC	18.081	14551	17494	15503	53207	56039	55890	263097	316309	280310	962036	1.01324e+06	1.01055e+06
P0AG78	Sulfate-binding protein	sbp	36.659	123120	95334	138180	81722	84430	85161	4.51346e+06	3.49485e+06	5.06554e+06	2.99585e+06	3.09512e+06	3.12192e+06
P16095	L-serine dehydratase 1	sdaA	48.906	13686	8231.3	12268	10648	10577	12944	669328	402560	599979	520751	517279	633039
P30744	L-serine dehydratase 2	sdaB	48.752	5974	4015.2	4890.2	0	0	0	291244	195749	238407	0	0	0
P0AAD6	Serine transporter	sdaC	46.906	87444	106010	66576	39774	41071	45665	4.10165e+06	4.97251e+06	3.12281e+06	1.86564e+06	1.92648e+06	2.14196e+06
P0AC41	Succinate dehydrogenase flavoprotein subunit	sdhA	64.421	1915500	1670400	1994900	1640200	1886600	1907300	1.23398e+08	1.07609e+08	1.28513e+08	1.05663e+08	1.21537e+08	1.2287e+08
P07014	Succinate dehydrogenase iron-sulfur subunit	sdhB	26.77	1940100	1455300	1806500	1600800	1756500	1830200	51936477	38958381	48360005	42853416	47021505	48994454
P69054	Succinate dehydrogenase cytochrome b556 subunit	sdhC	14.299	330280	211110	241350	195140	225340	313090	4.72267e+06	3.01866e+06	3.45106e+06	2.79031e+06	3.22214e+06	4.47687e+06
P0AC44	Succinate dehydrogenase hydrophobic membrane anchor subunit	sdhD	12.867	263580	307900	248400	200220	207490	235980	3.39148e+06	3.96175e+06	3.19616e+06	2.57623e+06	2.66977e+06	3.03635e+06
P07026	Regulatory protein SdiA	sdiA	28.117	926.56	0	907.38	3469.1	3646.6	3691.5	26052.1	0	25512.8	97540.7	102531	103794
P10408	Protein translocase subunit SecA	secA	102.02	325220	288130	320250	287760	306670	303030	3.31789e+07	2.9395e+07	32671905	2.93573e+07	3.12865e+07	3.09151e+07
P0AG86	Protein-export protein SecB	secB	17.277	2300000	1999500	2243400	1828100	1911100	2004000	39737100	3.45454e+07	3.87592e+07	3.15841e+07	3.30181e+07	34623108
P0AG90	Protein translocase subunit SecD	secD	66.631	374490	325180	386710	331370	337410	365870	2.49526e+07	2.16671e+07	2.57669e+07	2.20795e+07	2.2482e+07	2.43783e+07
P0AG96	Protein translocase subunit SecE	secE	13.643	31874	21366	37294	25896	27836	31981	434857	291496	508802	353299	379767	436317
P0AG93	Protein translocase subunit SecF	secF	35.382	581400	321570	473970	342220	470700	502990	2.05711e+07	1.13778e+07	1.677e+07	1.21084e+07	1.66543e+07	1.77968e+07
P0AG99	Protein-export membrane protein SecG	secG	11.365	995380	877530	885310	604770	657250	647930	1.13125e+07	9.97313e+06	1.00615e+07	6.87321e+06	7.46965e+06	7.36372e+06
P0AGA2	Protein translocase subunit SecY	secY	48.511	399800	313340	333270	167790	225680	261120	1.93947e+07	1.52004e+07	1.61673e+07	8.13966e+06	1.0948e+07	1.26672e+07
P0A821	L-seryl-tRNA(Sec) selenium transferase	selA	50.607	334250	66802	74484	63856	65580	81864	1.69154e+07	3.38065e+06	3.76941e+06	3.23156e+06	3.31881e+06	4.14289e+06
P14081	Selenocysteine-specific elongation factor	selB	68.867	64301	56768	67415	55736	62578	61710	4.42822e+06	3.90944e+06	4.64267e+06	3.83837e+06	4.30956e+06	4.24978e+06
P16456	Selenide, water dikinase	selD	36.687	241610	196180	236920	280570	271220	312620	8.86395e+06	7.19726e+06	8.69188e+06	1.02933e+07	9.95025e+06	1.14691e+07
P33667	tRNA 2-selenouridine synthase	selU	41.11	1510.1	819.21	1351.1	113.12	1058.9	1416.1	62080.2	33677.7	55543.7	4650.36	43531.4	58215.9
P0AFY8	Negative modulator of initiation of replication	seqA	20.315	429380	424800	378270	611750	578380	524120	8.72285e+06	8629812	7.68456e+06	1.24277e+07	1.17498e+07	1.06475e+07
P0A9T0	D-3-phosphoglycerate dehydrogenase	serA	44.175	3324400	2877200	3544500	5948600	6372900	6509700	146855370	1.271e+08	1.56578e+08	2.62779e+08	2.81523e+08	2.87566e+08
P0AGB0	Phosphoserine phosphatase	serB	35.042	143380	121260	141660	386200	362620	395630	5.02432e+06	4.24919e+06	4.96405e+06	1.35332e+07	1.27069e+07	1.38637e+07
P23721	Phosphoserine aminotransferase	serC	39.783	2669800	2496000	2592600	2497200	2574700	2894800	1.06213e+08	99298368	1.03141e+08	9.93461e+07	1.02429e+08	1.15164e+08
P0A8L1	Serine--tRNA ligase	serS	48.413	760980	704630	789140	1368000	1472200	1535600	3.68413e+07	3.41133e+07	3.82046e+07	6.6229e+07	7.12736e+07	7.4343e+07
P0A823	Sugar fermentation stimulation protein A	sfsA	26.228	30734	29759	34500	35088	34195	35124	806091	780519	904866	920288	896866	921232
P33595	HTH-type transcriptional regulator SgrR	sgrR	63.974	2677.3	228.04	2628.6	4477.5	4230.3	4507.8	171278	14588.6	168162	286444	270629	288382
P76350	Shikimate transporter	shiA	47.817	6562.4	4131.3	4568.9	15015	15666	9444.3	313794	197546	218471	717972	749101	451598
P0AGM5	Protein sirB1	sirB1	30.841	2123.6	2148.8	0	2201	0	0	65493.9	66271.1	0	67881	0	0
P76502	Phosphohistidine phosphatase SixA	sixA	17.208	63475	43588	76590	45650	47242	45717	1.09228e+06	750062	1.31796e+06	785545	812940	786698
P0AEU7	Chaperone protein Skp	skp	17.688	1351500	1394500	1314700	2014700	1963500	2220100	23905332	24665916	2.32544e+07	3.5636e+07	34730388	3.92691e+07
P0C093	Nucleoid occlusion factor SlmA	slmA	22.836	88733	65607	87077	122850	140590	135520	2.02631e+06	1.4982e+06	1.98849e+06	2.8054e+06	3.21051e+06	3.09473e+06
P37194	Outer membrane protein slp	slp	20.964	35775	34967	12815	115100	122920	126300	749987	733048	268654	2.41296e+06	2.57689e+06	2.64775e+06
P0AGC3	Soluble lytic murein transglycosylase	slt	73.352	21159	20167	23038	40386	47441	36371	1.55205e+06	1.47929e+06	1.68988e+06	2.96239e+06	3.47989e+06	2.66789e+06
P0A8W2	Transcriptional regulator SlyA	slyA	16.353	136530	105810	145290	216530	259720	272240	2.23268e+06	1.73031e+06	2.37593e+06	3.54092e+06	4.2472e+06	4.45194e+06
P0A905	Outer membrane lipoprotein SlyB	slyB	15.601	1890600	1761300	1899100	2240200	2303500	2209500	2.94953e+07	2.7478e+07	2.96279e+07	3.49494e+07	3.59369e+07	3.44704e+07
P0A9K9	FKBP-type peptidyl-prolyl cis-trans isomerase SlyD	slyD	20.853	1021700	1037700	1056500	1162900	1156500	1227200	2.13055e+07	2.16392e+07	2.20312e+07	2.425e+07	2.41165e+07	2.55908e+07
P0A8R4	Protein SlyX	slyX	8.2142	107390	60283	65412	72810	69945	88420	882123	495177	537307	598076	574542	726300
P0A828	Protein Smg	smg	18.51	0	0	0	7070.8	7511.8	8824.8	0	0	0	130881	139043	163347
P0AGC7	Protein Smp	smp	24.082	19060	6073.5	10628	20938	24369	30618	459003	146262	255943	504229	586854	737343
P0A832	SsrA-binding protein	smpB	18.269	107760	83366	100640	159900	150960	154400	1.96867e+06	1.52301e+06	1.83859e+06	2.92121e+06	2.75789e+06	2.82073e+06
P76053	Probable DNA endonuclease SmrA	smrA	21.512	7995.3	3758.3	6930.8	4902.5	3534.7	4826.9	171995	80848.5	149095	105463	76038.5	103836
P36566	Protein SmtA	smtA	29.814	14662	13511	13925	16492	17525	18559	437133	402817	415160	491692	522490	553318
P00448	Superoxide dismutase [Mn]	sodA	23.097	2688500	2452000	2778500	2473300	2408000	2542300	6.20963e+07	56633844	6.4175e+07	5.71258e+07	55617576	5.87195e+07
P0AGD3	Superoxide dismutase [Fe]	sodB	21.265	2454700	1902500	2572600	2717100	3040000	3007900	5.21992e+07	4.04567e+07	54706339	5.77791e+07	64645600	6.3963e+07
P0AGD1	Superoxide dismutase [Cu-Zn]	sodC	17.681	0	0	0	6399.3	4986.3	4382.2	0	0	0	113146	88162.8	77481.7
P0AG14	Probable protease SohB	sohB	39.366	232670	204180	228310	309580	327460	306980	9.15929e+06	8.03775e+06	8.98765e+06	1.21869e+07	1.28908e+07	1.20846e+07
P40874	N-methyl-L-tryptophan oxidase	solA	40.902	276580	270590	285650	335350	343200	332190	1.13127e+07	1.10677e+07	1.16837e+07	1.37165e+07	1.40376e+07	1.35872e+07
P31122	Sugar efflux transporter	sotB	42.538	0	0	0	2637.8	4234.9	5077.7	0	0	0	112207	180144	215995
P21170	Biosynthetic arginine decarboxylase	speA	73.898	723770	656110	743170	448980	450620	468990	5.34852e+07	4.84852e+07	5.49188e+07	3.31787e+07	3.32999e+07	3.46574e+07
P60651	Agmatinase	speB	33.557	316640	258390	315440	181680	183560	200960	1.06255e+07	8.67079e+06	1.05852e+07	6.09664e+06	6.15972e+06	6.74361e+06
P21169	Ornithine decarboxylase, constitutive	speC	79.415	97365	72087	64966	90252	89435	98645	7.73224e+06	5.72479e+06	5.15927e+06	7.16736e+06	7.10248e+06	7.83389e+06
P0A7F6	S-adenosylmethionine decarboxylase proenzyme;S-adenosylmethionine decarboxylase beta chain;S-adenosylmethionine decarboxylase alpha chain	speD	30.384	454240	331410	505210	225790	260700	264850	1.38016e+07	1.00696e+07	1.53503e+07	6.8604e+06	7.92111e+06	8.0472e+06
P09158	Polyamine aminopropyltransferase	speE	32.321	465940	412180	482480	261690	279520	276390	1.50596e+07	1.33221e+07	1.55942e+07	8.45808e+06	9.03437e+06	8.9332e+06
P0A951	Spermidine N(1)-acetyltransferase	speG	21.887	224970	170200	205190	257150	269510	277570	4.92392e+06	3.72517e+06	4.49099e+06	5.62824e+06	5.89877e+06	6.07517e+06
P0AG24	Bifunctional (p)ppGpp synthase/hydrolase SpoT;GTP pyrophosphokinase;Guanosine-3,5-bis(diphosphate) 3-pyrophosphohydrolase	spoT	79.342	48853	40506	42548	61816	69352	61000	3.87609e+06	3.21383e+06	3.37584e+06	4.90461e+06	5.50253e+06	4839862
P08395	Protease 4	sppA	67.219	47074	46795	46477	75957	69414	68626	3.16427e+06	3.14551e+06	3.12414e+06	5.10575e+06	4.66594e+06	4.61297e+06
P39902	Protein SprT	sprT	19.348	2927	2481.3	1359.3	1415	1058.2	1624.8	56631.6	48008.2	26299.7	27377.4	20474.1	31436.6
P77754	Spheroplast protein Y	spy	18.199	3187.6	3103.2	2939.7	6761.2	17690	16136	58011.1	56475.1	53499.6	123047	321940	293659
P05706	Glucitol/sorbitol-specific phosphotransferase enzyme IIA component	srlB	13.304	11307	10079	13198	12017	12373	12996	150428	134091	175586	159874	164610	172899
P05707	Sorbitol-6-phosphate 2-dehydrogenase	srlD	27.858	1825.6	997.57	2544.3	0	2250	1718.6	50857.6	27790.3	70879.1	0	62680.5	47876.8
P15082	Glucitol operon repressor	srlR	28.236	17929	17954	18154	15513	22551	16306	506243	506949	512596	438025	636750	460416
P21507	ATP-dependent RNA helicase SrmB	srmB	49.914	206830	193540	210940	186710	216970	210120	1.03237e+07	9.66036e+06	1.05289e+07	9.31944e+06	1.08298e+07	1.04879e+07
P0AGE0	Single-stranded DNA-binding protein	ssb	18.975	560170	514070	604910	657300	615450	628960	1.06292e+07	9.75448e+06	1.14782e+07	1.24723e+07	1.16782e+07	11934516
P31142	3-mercaptopyruvate sulfurtransferase	sseA	30.811	43836	44729	40817	172890	148530	182750	1.35063e+06	1.37815e+06	1.25761e+06	5.32691e+06	4.57636e+06	5.63071e+06
P0AFZ1	Protein SseB	sseB	28.642	27180	20787	36960	52721	46750	42190	778490	595381	1.05861e+06	1.51003e+06	1.33901e+06	1.20841e+06
P0ACA3	Stringent starvation protein A	sspA	24.305	831530	712870	876260	818560	852980	841560	2.02103e+07	1.73263e+07	2.12975e+07	1.98951e+07	2.07317e+07	2.04541e+07
P0AFZ3	Stringent starvation protein B	sspB	18.262	266790	23465	217830	11906	11087	10733	4.87212e+06	428518	3.97801e+06	217427	202471	196006
P0AGE4	Serine/threonine transporter SstT	sstT	43.477	31446	32452	29384	138500	254380	269080	1.36718e+06	1.41092e+06	1.27753e+06	6.02156e+06	1.10597e+07	1.16988e+07
P27306	Soluble pyridine nucleotide transhydrogenase	sthA	51.56	235070	198350	233520	336100	316730	341330	1.21202e+07	10226926	1.20403e+07	17329316	1.63306e+07	1.7599e+07
P0ACG1	DNA-binding protein StpA	stpA	15.347	1412700	1175100	1302600	674820	741310	772700	2.16807e+07	1.80343e+07	1.9991e+07	1.03565e+07	1.13769e+07	1.18586e+07
P0AFG3	2-oxoglutarate dehydrogenase E1 component	sucA	105.06	1566500	1417400	1642900	1628400	1629800	1644600	164576490	148912044	172603074	171079704	171226788	172781676
P0AFG6	Dihydrolipoyllysine-residue succinyltransferase component of 2-oxoglutarate dehydrogenase complex	sucB	44.011	2260600	2097200	2226300	2187400	2251200	2258100	9.94913e+07	9.22999e+07	9.79817e+07	9.62697e+07	9.90776e+07	9.93812e+07
P0A836	Succinyl-CoA ligase [ADP-forming] subunit beta	sucC	41.392	3033300	2629000	2912900	2802400	2978000	2981200	1.25554e+08	1.0882e+08	1.20571e+08	1.15997e+08	1.23265e+08	1.23398e+08
P0AGE9	Succinyl-CoA ligase [ADP-forming] subunit alpha	sucD	29.777	3563500	3054300	3385700	3505400	3559800	3746800	1.0611e+08	9.09479e+07	1.00816e+08	1.0438e+08	1.06e+08	1.11568e+08
P77667	Protein SufA	sufA	13.3	9501.7	8543.1	11605	26258	19872	19734	126373	113623	154346	349231	264298	262462
P77522	FeS cluster assembly protein SufB	sufB	54.745	16379	15994	15263	20364	18438	18556	896668	875592	835573	1.11483e+06	1.00939e+06	1.01585e+06
P77499	Probable ATP-dependent transporter SufC	sufC	27.582	32150	29139	36598	53809	48691	52026	886761	803712	1.00945e+06	1.48416e+06	1.343e+06	1.43498e+06
P77689	FeS cluster assembly protein SufD	sufD	46.822	8264.5	2538.5	5343.5	8426.5	6927.1	6616.6	386960	118858	250193	394546	324341	309802
P76194	Cysteine desulfuration protein SufE	sufE	15.8	6865.8	4632.2	7366.6	25402	19292	18407	108480	73188.8	116392	401352	304814	290831
P77444	Cysteine desulfurase	sufS	44.433	20481	14351	15832	33411	27846	23577	910032	637658	703463	1.48455e+06	1.23728e+06	1.0476e+06
P0ADG4	Inositol-1-monophosphatase	suhB	29.172	268240	278860	296690	121190	120930	129410	7.8251e+06	8.1349e+06	8.65504e+06	3.53535e+06	3.52777e+06	3.77515e+06
P0ABZ6	Chaperone SurA	surA	47.283	382910	329330	381790	507760	511450	551830	1.81051e+07	1.55717e+07	1.80522e+07	2.40084e+07	2.41829e+07	2.60922e+07
P0A840	5/3-nucleotidase SurE	surE	26.9	61506	51412	56918	76488	69729	79632	1.65451e+06	1.38298e+06	1.53109e+06	2.05753e+06	1.87571e+06	2.1421e+06
P75869	Protein Sxy	sxy	24.147	467.2	419.4	281.44	639.26	1153.3	913.77	11281.5	10127.3	6795.93	15436.2	27848.7	22064.8
P0A8U0	Protein Syd	syd	20.708	42362	34301	26637	46555	53275	36015	877232	710305	551599	964061	1.10322e+06	745799
P0AF96	Toxin-antitoxin biofilm protein TabA	tabA	16.865	68048	65733	57634	100910	100700	106330	1.14763e+06	1.10859e+06	971997	1.70185e+06	1.69831e+06	1.79326e+06
P68398	tRNA-specific adenosine deaminase	tadA	18.717	100160	52745	69368	66368	43489	54221	1.87469e+06	987228	1.29836e+06	1.24221e+06	813984	1.01485e+06
P05100	DNA-3-methyladenine glycosylase 1	tag	21.1	17583	9042.3	9634.5	16049	21864	19177	371001	190793	203288	338634	461330	404635
P0A867	Transaldolase A	talA	35.658	8985.3	9399.6	10641	18373	15744	18331	320398	335171	379437	655144	561400	653647
P0A870	Transaldolase B	talB	35.219	2047700	1863700	2099100	2026800	2086200	2088700	7.21179e+07	6.56377e+07	7.39282e+07	7.13819e+07	7.34739e+07	7.35619e+07
P0ADE4	Translocation and assembly module TamA	tamA	64.795	27385	26761	29996	38836	36873	36282	1.77441e+06	1.73398e+06	1.94359e+06	2.51638e+06	2.38919e+06	2.35089e+06
P39321	Translocation and assembly module TamB	tamB	136.78	20533	17813	20592	31951	30208	28492	2.8085e+06	2.43646e+06	2.81657e+06	4.37026e+06	4.13185e+06	3.89714e+06
P07018	Methyl-accepting chemotaxis protein IV	tap	57.511	495860	454810	473420	73.202	772.32	233.84	2.85174e+07	2.61566e+07	2.72269e+07	4209.92	44416.9	13448.4
P07017	Methyl-accepting chemotaxis protein II	tar	59.943	1785100	1565900	1710600	30567	22067	26779	1.07004e+08	9.38647e+07	1.02538e+08	1.83228e+06	1.32276e+06	1.60521e+06
P0A9T4	Protein tas	tas	38.499	60088	51874	75749	198670	197190	211490	2.31333e+06	1.9971e+06	2.91626e+06	7.6486e+06	7.59162e+06	8.14215e+06
P69428	Sec-independent protein translocase protein TatA	tatA	9.6639	346210	301390	270220	407120	417170	471500	3.34574e+06	2.9126e+06	2.61138e+06	3.93437e+06	4.03149e+06	4.55653e+06
P69425	Sec-independent protein translocase protein TatB	tatB	18.421	92413	60582	97237	89121	107420	82845	1.70234e+06	1.11598e+06	1.7912e+06	1.6417e+06	1.97878e+06	1.52609e+06
P69423	Sec-independent protein translocase protein TatC	tatC	28.876	60508	41937	62712	51167	58183	61148	1.74723e+06	1.21097e+06	1.81087e+06	1.4775e+06	1.68009e+06	1.76571e+06
P27859	Tat-linked quality control protein TatD	tatD	28.974	13685	9038.5	3789.9	9575.4	9957.5	5341.9	396509	261881	109809	277438	288509	154776
P0A843	Sec-independent protein translocase protein TatE	tatE	7.0242	114990	120240	100960	58502	64571	71707	807713	844590	709163	410930	453560	503684
Q47537	Taurine-binding periplasmic protein	tauA	34.266	982.75	498.35	0	0	0	0	33674.9	17076.5	0	0	0	0
P37610	Alpha-ketoglutarate-dependent taurine dioxygenase	tauD	32.409	2776.1	2709.7	2208.2	3181.6	3176.6	3822.4	89970.6	87818.7	71565.6	103112	102950	123880
Q46927	tRNA threonylcarbamoyladenosine dehydratase	tcdA	28.562	13125	9870.4	9512.4	26560	11945	27770	374876	281918	271693	758607	341173	793167
P0AAD8	Threonine/serine transporter TdcC	tdcC	48.878	0	458.54	128.7	1421.6	677.21	2361.7	0	22412.5	6290.6	69485	33100.7	115435
P0AGL2	Putative reactive intermediate deaminase TdcF	tdcF	14.007	128950	110070	115480	239170	257760	282300	1.8062e+06	1.54175e+06	1.61753e+06	3.35005e+06	3.61044e+06	3.95418e+06
P07913	L-threonine 3-dehydrogenase	tdh	37.239	38656	40241	40421	177710	140270	159090	1.43951e+06	1.49853e+06	1.50524e+06	6.61774e+06	5.22351e+06	5.92435e+06
P23331	Thymidine kinase	tdk	23.456	103970	102040	106380	74170	95939	79169	2.43872e+06	2.39345e+06	2.49525e+06	1.73973e+06	2.25035e+06	1.85699e+06
P25397	Tellurite methyltransferase	tehB	22.53	291920	51603	64925	236580	259880	106390	6.57696e+06	1.16262e+06	1.46276e+06	5.33015e+06	5.8551e+06	2.39697e+06
P0ADA1	Acyl-CoA thioesterase I	tesA	23.622	67951	58546	64839	180880	186230	179600	1.60514e+06	1.38297e+06	1.53163e+06	4.27275e+06	4.39913e+06	4.24251e+06
P0AGG2	Acyl-CoA thioesterase 2	tesB	31.966	35017	25950	35830	136520	134260	129430	1.11935e+06	829518	1.14534e+06	4.364e+06	4.29176e+06	4.13736e+06
P0A847	Queuine tRNA-ribosyltransferase	tgt	42.593	265260	227380	260970	103630	114330	115360	1.12982e+07	9.6848e+06	1.11155e+07	4.41391e+06	4.86966e+06	4.91353e+06
P31550	Thiamine-binding periplasmic protein	thiB	36.163	370890	391110	428710	288210	288540	294080	1.34125e+07	1.41437e+07	1.55034e+07	1.04225e+07	1.04345e+07	1.06348e+07
P30136	Phosphomethylpyrimidine synthase	thiC	70.85	523370	457900	526380	316670	337970	351630	3.70808e+07	3.24422e+07	37294023	2.24361e+07	2.39452e+07	2.4913e+07
P76422	Hydroxymethylpyrimidine/phosphomethylpyrimidine kinase	thiD	28.633	350610	288160	312770	353000	303840	331310	1.0039e+07	8.25089e+06	8.95554e+06	10107449	8.69985e+06	9.4864e+06
P30137	Thiamine-phosphate synthase	thiE	23.015	420410	367610	416280	528830	558820	584130	9.67574e+06	8.46054e+06	9.58068e+06	1.2171e+07	1.28612e+07	1.34438e+07
P30138	Sulfur carrier protein ThiS adenylyltransferase	thiF	26.969	429680	407790	439790	691140	607790	619790	1.1588e+07	1.09977e+07	1.18607e+07	1.86394e+07	1.63915e+07	1.67151e+07
P30139	Thiazole synthase	thiG	26.896	616920	530080	684920	687900	703300	689130	1.65927e+07	1.4257e+07	1.84216e+07	1.85018e+07	1.8916e+07	1.85348e+07
P30140	2-iminoacetate synthase	thiH	43.32	185450	158980	190770	174690	186030	188950	8033694	6.88701e+06	8.26416e+06	7.56757e+06	8.05882e+06	8185314
P77718	tRNA sulfurtransferase	thiI	54.972	184620	143760	147570	98224	94517	105760	1.01489e+07	7.90277e+06	8.11222e+06	5.39957e+06	5.19579e+06	5.81384e+06
P0AGG0	Thiamine-monophosphate kinase	thiL	35.07	52234	55969	54255	119880	113190	94645	1.83185e+06	1.96283e+06	1.90272e+06	4.20419e+06	3.96957e+06	3.3192e+06
P76423	Hydroxyethylthiazole kinase	thiM	27.339	272280	221080	285250	300080	298340	296400	7.44386e+06	6.04411e+06	7.79845e+06	8.20389e+06	8.15632e+06	8.10328e+06
P31549	Thiamine transport system permease protein ThiP	thiP	59.532	1023.3	461.94	0	0	0	0	60919.1	27500.2	0	0	0	0
P31548	Thiamine import ATP-binding protein ThiQ	thiQ	24.999	201160	185770	253840	163740	162420	155420	5.0288e+06	4.64406e+06	6.34575e+06	4.09334e+06	4.06034e+06	3.88534e+06
O32583	Sulfur carrier protein ThiS	thiS	7.3112	72463	75882	86779	60867	59199	58956	529791	554788	634459	445011	432816	431039
P37025	RNA 2,3-cyclic phosphodiesterase	thpR	19.934	1440	0	1371.3	2389.9	3189.8	3830.1	28705	0	27335.5	47640.3	63585.5	76349.2
P00561	Bifunctional aspartokinase/homoserine dehydrogenase 1;Aspartokinase;Homoserine dehydrogenase	thrA	89.119	1757400	1639100	1804000	4030900	3870400	4006100	1.56618e+08	1.46075e+08	160770676	3.5923e+08	3.44926e+08	3.5702e+08
P00547	Homoserine kinase	thrB	33.623	575620	603250	694890	1483600	1347800	1441800	1.93541e+07	2.02831e+07	2.33643e+07	4.98831e+07	4.53171e+07	4.84776e+07
P00934	Threonine synthase	thrC	47.113	2345000	2097200	2391400	4168900	4052700	4175000	110479985	9.88054e+07	1.12666e+08	1.96409e+08	1.90935e+08	196696775
P0A8M3	Threonine--tRNA ligase	thrS	74.013	596080	522590	618400	401640	420350	446370	4.41177e+07	3.86785e+07	4.57696e+07	2.97266e+07	3.11114e+07	3.30372e+07
P0A884	Thymidylate synthase	thyA	30.479	312560	264790	306670	234070	272320	252410	9.52652e+06	8.07053e+06	9.34699e+06	7.13422e+06	8.30004e+06	7.6932e+06
P0A850	Trigger factor	tig	48.192	3513900	2888300	3157900	2468300	2562300	2798900	1.69342e+08	1.39193e+08	1.52186e+08	1.18952e+08	1.23482e+08	1.34885e+08
P52097	tRNA(Ile)-lysidine synthase	tilS	48.204	15453	15530	16510	25253	23676	24577	744896	748608	795848	1.2173e+06	1.14128e+06	1.18471e+06
P27302	Transketolase 1	tktA	72.211	1644500	1460600	1657300	1358900	1463500	1545500	1.18751e+08	1.05471e+08	1.19675e+08	9.81275e+07	1.05681e+08	1.11602e+08
P33570	Transketolase 2	tktB	73.042	2821.3	3145.8	3799.1	11335	11407	9848.7	206073	229776	277494	827931	833190	719369
P0AGG8	Metalloprotease TldD	tldD	51.363	54840	39870	45696	60382	64719	65862	2.81675e+06	2.04784e+06	2.34708e+06	3.1014e+06	3.32416e+06	3.38287e+06
P76562	tRNA(Met) cytidine acetyltransferase TmcA	tmcA	74.892	6227	4628.3	4822.5	5647.8	9419.4	9354.6	466352	346623	361167	422975	705438	700585
P0A720	Thymidylate kinase	tmk	23.783	77549	105510	70447	88913	86608	83716	1.84435e+06	2.50934e+06	1.67544e+06	2.11462e+06	2.0598e+06	1.99102e+06
P19934	Protein TolA	tolA	43.156	41658	37796	37689	36225	46033	40303	1.79779e+06	1.63112e+06	1.62651e+06	1.56333e+06	1.9866e+06	1.73932e+06
P0A855	Protein TolB	tolB	45.955	502340	417010	488000	921190	883480	928740	2.3085e+07	1.91637e+07	22426040	4.23333e+07	4.06003e+07	4.26802e+07
P02930	Outer membrane protein TolC	tolC	53.74	484560	406670	524130	600650	612930	630240	2.60403e+07	2.18544e+07	2.81667e+07	32278931	3.29389e+07	3.38691e+07
P0ABU9	Protein TolQ	tolQ	25.597	284260	236780	246840	189070	255430	303750	7.2762e+06	6.06086e+06	6.31836e+06	4.83962e+06	6.53824e+06	7.77509e+06
P0ABV6	Protein TolR	tolR	15.383	63558	52077	65259	59075	60206	68820	977713	801100	1.00388e+06	908751	926149	1.05866e+06
P02929	Protein TonB	tonB	26.094	76219	66838	84102	49562	55389	59795	1.98886e+06	1.74407e+06	2.19456e+06	1.29327e+06	1.44532e+06	1.56029e+06
P06612	DNA topoisomerase 1	topA	97.349	144800	119760	151290	144630	148660	145650	1.40961e+07	1.16585e+07	1.47279e+07	1.40796e+07	1.44719e+07	1.41789e+07
P14294	DNA topoisomerase 3	topB	73.216	6297.9	4143	5657.4	1686.7	4048.1	3490.2	461107	303334	414212	123493	296386	255538
P38684	TorCAD operon transcriptional regulatory protein TorR	torR	26.233	65604	55758	78337	73678	81894	71561	1.72099e+06	1.4627e+06	2.05501e+06	1.93279e+06	2.14833e+06	1.87726e+06
P0A858	Triosephosphate isomerase	tpiA	26.972	2166200	1921900	2131000	2018700	2038800	2147200	5.84267e+07	5.18375e+07	57477332	5.44484e+07	5.49905e+07	5.79143e+07
P0A862	Thiol peroxidase	tpx	17.835	4351300	3800700	4746300	4889500	5437500	4764700	7.76054e+07	6.77855e+07	8.46503e+07	8.72042e+07	9.69778e+07	8.49784e+07
P0AFS5	AI-2 transport protein TqsA	tqsA	37.542	0	0	0	1575.7	3089.1	0	0	0	0	59154.9	115971	0
P13482	Periplasmic trehalase	treA	63.636	0	0	0	921.55	1058.8	383.72	0	0	0	58643.8	67377.8	24418.4
P36672	PTS system trehalose-specific EIIBC component;Trehalose-specific phosphotransferase enzyme IIB component;Trehalose permease IIC component	treB	51.08	452.26	462.5	431.78	0	428.15	492.92	23101.4	23624.5	22055.3	0	21869.9	25178.4
P28904	Trehalose-6-phosphate hydrolase	treC	63.837	1697.5	469.8	1464.2	95.207	127.23	980.51	108363	29990.6	93470.1	6077.73	8121.98	62592.8
P36673	HTH-type transcriptional regulator TreR	treR	34.53	32297	28453	36659	42799	43922	44435	1.11522e+06	982482	1.26584e+06	1.47785e+06	1.51663e+06	1.53434e+06
P05704	Methyl-accepting chemotaxis protein III	trg	58.898	215390	231790	248990	72405	95173	94303	1.2686e+07	1.3652e+07	1.4665e+07	4.26451e+06	5.6055e+06	5.55426e+06
P0AGI8	Trk system potassium uptake protein TrkA	trkA	50.367	35776	30020	28381	29446	24263	32792	1.80193e+06	1.51202e+06	1.42947e+06	1.48311e+06	1.22205e+06	1.65163e+06
P23849	Trk system potassium uptake protein TrkG	trkG	53.943	182.57	0	1115.5	3667.3	3127	3461	9848.37	0	60173.4	197825	168680	186697
P23003	tRNA/tmRNA (uracil-C(5))-methyltransferase	trmA	41.966	114070	104430	116700	47304	39851	45987	4.78706e+06	4.38251e+06	4.89743e+06	1.98516e+06	1.67239e+06	1.92989e+06
P0A8I5	tRNA (guanine-N(7)-)-methyltransferase	trmB	27.307	179510	151850	193630	68317	70051	82559	4.90188e+06	4.14657e+06	5.28745e+06	1.86553e+06	1.91288e+06	2.25444e+06
P0A873	tRNA (guanine-N(1)-)-methyltransferase	trmD	28.422	38535	56434	58956	45087	42627	40368	1.09524e+06	1.60397e+06	1.67565e+06	1.28146e+06	1.21154e+06	1.14734e+06
P0AGJ2	tRNA (guanosine(18)-2-O)-methyltransferase	trmH	25.343	89295	75382	85418	79404	82326	93812	2.263e+06	1.91041e+06	2.16475e+06	2.01234e+06	2.08639e+06	2.37748e+06
P0AE01	tRNA (cytidine/uridine-2-O-)-methyltransferase TrmJ	trmJ	27.048	319610	171930	321010	220400	254110	239730	8.64481e+06	4.65036e+06	8.68268e+06	5.96138e+06	6.87317e+06	6.48422e+06
P0AGJ7	tRNA (cytidine(34)-2-O)-methyltransferase	trmL	17.726	19195	18202	19553	24993	20704	19184	340251	322649	346596	443026	366999	340056
P0A877	Tryptophan synthase alpha chain	trpA	28.724	1315600	1134300	1274900	828530	869080	899240	3.77893e+07	3.25816e+07	3.66202e+07	2.37987e+07	2.49635e+07	2.58298e+07
P0A879	Tryptophan synthase beta chain	trpB	42.983	1029800	884110	997410	642940	627500	632980	4.42639e+07	3.80017e+07	4.28717e+07	2.76355e+07	2.69718e+07	2.72074e+07
P00909	Tryptophan biosynthesis protein TrpCF;Indole-3-glycerol phosphate synthase;N-(5-phospho-ribosyl)anthranilate isomerase	trpC	49.492	290820	226770	275930	100180	103620	103710	1.43933e+07	1.12233e+07	1.36563e+07	4.95811e+06	5.12836e+06	5.13282e+06
P00895	Anthranilate synthase component 1	trpE	57.494	544930	434000	523990	197520	177520	205730	3.13302e+07	24952396	3.01263e+07	1.13562e+07	1.02063e+07	1.18282e+07
P00904	Bifunctional protein TrpGD;Anthranilate synthase component 2;Anthranilate phosphoribosyltransferase	trpGD	56.869	578050	502890	544180	205940	205730	212020	3.28731e+07	2.85989e+07	3.0947e+07	1.17116e+07	1.16997e+07	1.20574e+07
P0A881	Trp operon repressor	trpR	12.355	67421	54561	79674	70275	115210	127850	832986	674101	984372	868248	1.42342e+06	1.57959e+06
P00954	Tryptophan--tRNA ligase	trpS	37.437	725550	770370	993830	973340	931990	1260600	2.71624e+07	2.88403e+07	3.7206e+07	3.64389e+07	3.48909e+07	4.71931e+07
P07649	tRNA pseudouridine synthase A	truA	30.399	35304	28152	37587	32063	34117	27868	1.07321e+06	855793	1.14261e+06	974683	1.03712e+06	847159
P60340	tRNA pseudouridine synthase B	truB	35.087	119300	117210	108230	75397	77744	86197	4.18588e+06	4.11255e+06	3.79747e+06	2.64545e+06	2.7278e+06	3.02439e+06
P0AA41	tRNA pseudouridine synthase C	truC	29.665	9848.7	10762	12530	5875.3	5381.1	6636	292162	319255	371702	174291	159630	196857
Q57261	tRNA pseudouridine synthase D	truD	39.091	77062	107530	101140	94153	96697	104840	3.01243e+06	4.20346e+06	3.95366e+06	3.68053e+06	3.77998e+06	4.0983e+06
P0AA25	Thioredoxin-1	trxA	11.806	2120500	2113000	2177000	3245300	3084700	3234900	25034623	24946078	25701662	3.8314e+07	3.6418e+07	3.81912e+07
P0A9P4	Thioredoxin reductase	trxB	34.623	1393500	1219700	1433600	1799400	1788600	1820200	4.82472e+07	4.22297e+07	4.96355e+07	6.23006e+07	6.19267e+07	6.30208e+07
P0AGG4	Thioredoxin-2	trxC	15.555	51250	36788	128220	43679	48884	49198	797194	572237	1.99446e+06	679427	760391	765275
P28634	Probable tRNA (adenine(37)-N6)-methyltransferase	tsaA	26.362	10313	7179.1	11459	7905.1	8645.3	8940	271871	189255	302082	208394	227907	235676
P76256	tRNA threonylcarbamoyladenosine biosynthesis protein TsaB	tsaB	25.181	79075	60356	69062	37719	36776	39235	1.99119e+06	1.51982e+06	1.73905e+06	949802	926056	987977
P45748	Threonylcarbamoyl-AMP synthase	tsaC	20.767	106840	94462	103710	117550	129730	118170	2.21875e+06	1.96169e+06	2.15375e+06	2.44116e+06	2.6941e+06	2.45404e+06
P05852	tRNA N6-adenosine threonylcarbamoyltransferase	tsaD	36.008	83128	66670	74769	55201	59968	64521	2.99327e+06	2.40065e+06	2.69228e+06	1.98768e+06	2.15933e+06	2.32327e+06
P0AF67	tRNA threonylcarbamoyladenosine biosynthesis protein TsaE	tsaE	16.853	115640	87411	90184	155560	156010	156430	1.94888e+06	1.47314e+06	1.51987e+06	2.62165e+06	2.62924e+06	2.63631e+06
P0A6P1	Elongation factor Ts	tsf	30.423	3396000	3017200	3514200	2165500	2363100	2314400	103316508	9.17923e+07	1.06913e+08	6.5881e+07	7.18926e+07	7.0411e+07
P02942	Methyl-accepting chemotaxis protein I	tsr	59.442	1528400	1373700	1520800	5163.7	5104.3	5818.8	9.08512e+07	8.16555e+07	9.03994e+07	306941	303410	345881
P0A927	Nucleoside-specific channel-forming protein tsx	tsx	33.589	754550	689700	709810	328090	346090	369700	2.53446e+07	2.31663e+07	2.38418e+07	1.10202e+07	1.16248e+07	1.24179e+07
P76055	tRNA 2-thiocytidine biosynthesis protein TtcA	ttcA	35.561	97203	105230	116660	18616	16769	23379	3.45664e+06	3.74208e+06	4.14855e+06	662004	596322	831381
P0CE48;P0CE47	Elongation factor Tu 2;Elongation factor Tu 1	tufB;tufA	43.313	19331000	17531000	20395000	14589000	15189000	15189000	837283603	759320203	883368635	631893357	657881157	657881157
P16525	DNA replication terminus site-binding protein	tus	35.783	21238	25884	32297	29186	25534	24828	759959	926207	1.15568e+06	1.04436e+06	913683	888420
P0A890	Sulfurtransferase TusA	tusA	9.0945	121070	111280	76374	150060	155940	183960	1.10107e+06	1.01204e+06	694583	1.36472e+06	1.4182e+06	1.67302e+06
P45530	Protein TusB	tusB	10.718	31910	7598.3	31850	35180	33380	57895	342011	81438.6	341368	377059	357767	620519
P45531	Protein TusC	tusC	13.045	26836	23522	30422	33094	31762	32162	350076	306844	396855	431711	414335	419553
P45532	Sulfurtransferase TusD	tusD	13.641	14776	16181	11311	23521	23452	27042	201559	220725	154293	320850	319909	368880
P0AB18	Sulfurtransferase TusE	tusE	12.41	33230	23735	35111	25888	27446	28496	412384	294551	435728	321270	340605	353635
P07023	T-protein;Chorismate mutase;Prephenate dehydrogenase	tyrA	42.042	314520	268990	317210	68476	80267	87860	1.3223e+07	1.13089e+07	1.33361e+07	2.87887e+06	3.37459e+06	3.69381e+06
P04693	Aromatic-amino-acid aminotransferase	tyrB	43.537	428940	413650	482050	861200	943490	995800	1.86748e+07	1.80091e+07	2.0987e+07	3.74941e+07	4.10767e+07	4.33541e+07
P07604	Transcriptional regulatory protein TyrR	tyrR	57.655	48314	43596	45508	60518	75552	61981	2.78554e+06	2.51353e+06	2.62376e+06	3.48917e+06	4.35595e+06	3.57351e+06
P0AGJ9	Tyrosine--tRNA ligase	tyrS	47.526	931990	768460	937090	998850	1056400	1064300	4.42938e+07	3.65218e+07	4.45361e+07	4.74713e+07	5.02065e+07	5.05819e+07
P0AGK1	4-hydroxybenzoate octaprenyltransferase	ubiA	32.511	13206	32376	11693	16054	17021	20108	429340	1.05258e+06	380151	521932	553370	653731
P0A6A0	Probable protein kinase UbiB	ubiB	63.202	18015	19341	23626	23461	26161	26190	1.13858e+06	1.22239e+06	1.49321e+06	1.48278e+06	1.65343e+06	1.65526e+06
P26602	Chorismate pyruvate-lyase	ubiC	18.777	27057	27014	24980	32725	32166	32251	508049	507242	469049	614477	603981	605577
P0AAB4	3-octaprenyl-4-hydroxybenzoate carboxy-lyase	ubiD	55.603	74469	76378	71413	105840	108700	119200	4.1407e+06	4.24685e+06	3.97078e+06	5.88502e+06	6.04405e+06	6.62788e+06
P0A887	Ubiquinone/menaquinone biosynthesis C-methyltransferase UbiE	ubiE	28.073	325000	300970	346150	310170	319910	343340	9123725	8.44913e+06	9.71747e+06	8.7074e+06	8.98083e+06	9.63858e+06
P75728	2-octaprenyl-3-methyl-6-methoxy-1,4-benzoquinol hydroxylase	ubiF	42.953	42200	36907	46731	67407	82106	59165	1.81262e+06	1.58527e+06	2.00724e+06	2.89533e+06	3.5267e+06	2.54131e+06
P17993	Ubiquinone biosynthesis O-methyltransferase	ubiG	26.555	231900	208910	222800	250860	276860	310790	6.1581e+06	5.54761e+06	5916454	6.66159e+06	7.35202e+06	8.25303e+06
P25534	2-octaprenyl-6-methoxyphenol hydroxylase	ubiH	42.288	39285	29583	43294	41050	43636	44770	1.66128e+06	1.25101e+06	1.83082e+06	1.73592e+06	1.84528e+06	1.89323e+06
P25535	2-octaprenylphenol hydroxylase	ubiI	44.244	25122	22328	22003	23386	23164	27424	1.1115e+06	987880	973501	1.03469e+06	1.02487e+06	1.21335e+06
P0ADP7	Ubiquinone biosynthesis protein UbiJ	ubiJ	22.152	22941	34985	30487	27812	41655	36834	508189	774988	675348	616091	922742	815947
P0AG03	3-octaprenyl-4-hydroxybenzoate carboxy-lyase partner protein	ubiX	20.695	51861	43948	50677	80856	76338	84014	1.07326e+06	909504	1.04876e+06	1.67331e+06	1.57981e+06	1.73867e+06
P37440	Oxidoreductase UcpA	ucpA	27.85	20491	41756	20563	8582.3	10089	10831	570674	1.1629e+06	572680	239017	280979	301643
P0A8F4	Uridine kinase	udk	24.353	190510	141000	150220	174430	167220	155200	4.63949e+06	3433773	3.65831e+06	4.24789e+06	4.07231e+06	3.77959e+06
P12758	Uridine phosphorylase	udp	27.159	190580	154630	176610	714100	732090	715720	5.17596e+06	4.1996e+06	4.79655e+06	1.93942e+07	1.98828e+07	1.94382e+07
P0AG80	sn-glycerol-3-phosphate-binding periplasmic protein UgpB	ugpB	48.448	6309.3	6942.8	5735.4	9964.6	9359	11103	305673	336365	277869	482765	453425	537918
P10907	sn-glycerol-3-phosphate import ATP-binding protein UgpC	ugpC	39.523	1125.9	620	1162	564.8	782.51	551.64	44498.9	24504.3	45925.7	22322.6	30927.1	21802.5
P10908	Glycerophosphoryl diester phosphodiesterase	ugpQ	27.409	25054	16559	22261	44960	43626	48077	686705	453866	610152	1.23231e+06	1.19575e+06	1.31774e+06
P0AGA6	Transcriptional regulatory protein UhpA	uhpA	20.889	30533	21506	26323	36252	36625	40922	637804	449239	549861	757268	765060	854820
P09835	Sensor protein UhpB	uhpB	56.305	9022.4	7364	5110.4	5206.9	8271	9885.9	508006	414630	287741	293175	465699	556626
P09836	Regulatory protein UhpC	uhpC	48.256	3203.7	2293.6	3274.4	2446.2	2630.7	3188	154598	110680	158009	118044	126947	153840
P05804	Beta-glucuronidase	uidA	68.446	1283.7	6813	2331.6	47442	39557	51337	87864.1	466323	159589	3.24722e+06	2.70752e+06	3.51381e+06
Q47706	Membrane-associated protein UidC	uidC	46.647	0	0	0	184.97	0	209.83	0	0	0	8628.3	0	9787.94
P0ACT6	HTH-type transcriptional regulator UidR	uidR	21.799	11375	12606	13139	1237.4	1053.6	12172	247964	274798	286417	26974.1	22967.4	265337
P0A9W0	HTH-type transcriptional regulator UlaR	ulaR	27.602	12762	14431	16010	31562	30602	28403	352257	398324	441908	871174	844676	783980
P12295	Uracil-DNA glycosylase	ung	25.693	97544	78882	75356	151990	148590	163460	2.5062e+06	2.02672e+06	1.93612e+06	3.90508e+06	3.81772e+06	4.19978e+06
P0A8F0	Uracil phosphoribosyltransferase	upp	22.533	891300	712630	825970	378140	387860	411470	2.00837e+07	1.60577e+07	1.86116e+07	8.52063e+06	8.73965e+06	9.27165e+06
P60932	Undecaprenyl-diphosphatase	uppP	29.758	24268	14388	20838	28252	27219	30799	722167	428158	620097	840723	809983	916517
P08390	USG-1 protein	usg	36.364	102490	72576	107820	103330	81114	109320	3.72695e+06	2.63915e+06	3.92077e+06	3.75749e+06	2.94963e+06	3.97531e+06
P07024	Protein UshA;UDP-sugar hydrolase;5-nucleotidase	ushA	60.823	64332	58939	72096	105690	109620	101630	3.91287e+06	3.58485e+06	4.3851e+06	6.42838e+06	6.66742e+06	6.18144e+06
P0AED0	Universal stress protein A	uspA	16.066	1037000	1044200	1033200	3541000	4315600	3889500	1.66604e+07	1.67761e+07	1.65994e+07	56889706	6.93344e+07	6.24887e+07
P46888	Universal stress protein C	uspC	15.633	15934	7466.2	12694	21645	15735	29751	249096	116719	198445	338376	245985	465097
P0AAB8	Universal stress protein D	uspD	16.293	108710	88583	127690	569560	591460	569630	1.77121e+06	1.44328e+06	2.08045e+06	9.27984e+06	9.63666e+06	9.28098e+06
P0AAC0	Universal stress protein E	uspE	35.706	85291	68091	75352	254120	253560	269070	3.0454e+06	2.43126e+06	2.69052e+06	9.07361e+06	9.05361e+06	9.60741e+06
P37903	Universal stress protein F	uspF	16.016	171610	155790	160630	152710	160290	180710	2.74851e+06	2.49513e+06	2.57265e+06	2.4458e+06	2.5672e+06	2.89425e+06
P39177	Universal stress protein G	uspG	15.935	198640	178450	212770	718410	802730	707400	3.16533e+06	2.8436e+06	3.39049e+06	1.14479e+07	1.27915e+07	11272419
P43672	ABC transporter ATP-binding protein uup	uup	72.066	73698	73195	78647	55273	46818	53973	5.31112e+06	5.27487e+06	5.66777e+06	3.9833e+06	3.37399e+06	3.88962e+06
P0A698	UvrABC system protein A	uvrA	103.87	49063	34946	49888	79106	67942	73851	5.09617e+06	3.62984e+06	5.18187e+06	8.21674e+06	7.05714e+06	7.6709e+06
P0A8F8	UvrABC system protein B	uvrB	76.225	82199	101640	117140	109580	107040	103960	6.26562e+06	7.74751e+06	8.929e+06	8.35274e+06	8.15912e+06	7.92435e+06
P0A8G0	UvrABC system protein C	uvrC	68.187	12272	10205	8283.1	27518	27622	31504	836791	695848	564800	1.87637e+06	1.88346e+06	2.14816e+06
P03018	DNA helicase II	uvrD	81.989	20711	16248	20851	22535	26552	29965	1.69807e+06	1.33216e+06	1.70955e+06	1.84762e+06	2.17697e+06	2.4568e+06
P0AED5	Response regulator UvrY	uvrY	23.892	124960	133670	126060	189990	199940	218930	2.98554e+06	3.19364e+06	3.01183e+06	4.53924e+06	4.77697e+06	5.23068e+06
P42604	Altronate dehydratase	uxaA	54.092	2475.3	2893	428.48	3681.4	4110.7	3792.4	133894	156488	23177.3	199134	222356	205139
P0A6L7	Altronate oxidoreductase	uxaB	54.808	2467.9	1763.5	1857	2015.3	1628.1	3114.7	135261	96653.9	101778	110455	89232.9	170710
P0A8G3	Uronate isomerase	uxaC	53.987	77366	87487	69257	102650	96633	108570	4.17676e+06	4.72316e+06	3.73898e+06	5.54177e+06	5.21693e+06	5.86137e+06
P24215	Mannonate dehydratase	uxuA	44.838	77996	67558	77133	114660	101280	105040	3.49718e+06	3.02917e+06	3.45849e+06	5.14113e+06	4.54119e+06	4.70978e+06
P39160	D-mannonate oxidoreductase	uxuB	53.58	61439	52370	56686	72583	64544	51668	3.2919e+06	2.80598e+06	3.03724e+06	3.889e+06	3.45827e+06	2.76837e+06
P39161	Uxu operon transcriptional regulator	uxuR	29.308	9701.9	9594.3	8959.8	6564.2	9475.2	6173.5	284343	281190	262594	192384	277699	180933
P07118	Valine--tRNA ligase	valS	108.19	625000	521230	631120	585630	592850	640920	67618750	5.63919e+07	6.82809e+07	6.33593e+07	6.41404e+07	6.93411e+07
P76214	Protein Ves	ves	21.577	3312.4	4512.6	3840.3	0	284.7	241.77	71471.7	97368.4	82862.2	0	6142.97	5216.67
P09184	Very short patch repair protein	vsr	18.015	94966	83713	58570	19943	20134	28198	1.71081e+06	1.50809e+06	1.05514e+06	359273	362714	507987
P0AC75	3-deoxy-D-manno-octulosonic acid transferase	waaA	47.29	40430	29188	42861	39677	39003	39777	1.91193e+06	1.3803e+06	2.0269e+06	1.87633e+06	1.84445e+06	1.88105e+06
P27242	Lipopolysaccharide 1,2-N-acetylglucosaminetransferase	waaU	41.729	36064	38532	34721	47478	49213	45149	1.50491e+06	1.6079e+06	1.44887e+06	1.98121e+06	2.05361e+06	1.88402e+06
P0AC78	Undecaprenyl-phosphate alpha-N-acetylglucosaminyl 1-phosphate transferase	wecA	40.957	25919	21342	21007	23942	26682	28880	1.06156e+06	874104	860384	980592	1.09281e+06	1.18284e+06
P27828	UDP-N-acetylglucosamine 2-epimerase	wecB	42.244	101490	75055	97519	60592	61516	62623	4.28734e+06	3.17062e+06	4.11959e+06	2.55965e+06	2.59868e+06	2.64545e+06
P27829	UDP-N-acetyl-D-mannosamine dehydrogenase	wecC	45.838	90367	98069	114820	80225	82380	75185	4.14224e+06	4.49529e+06	5.26312e+06	3.67735e+06	3.77613e+06	3.44633e+06
P56258	TDP-N-acetylfucosamine:lipid II N-acetylfucosaminyltransferase	wecF	40.639	13164	9530.2	11274	11818	12506	12399	534972	387298	458164	480272	508231	503883
P27836	UDP-N-acetyl-D-mannosaminuronic acid transferase	wecG	27.928	23872	22340	23419	19420	37766	24267	666697	623912	654046	542362	1.05473e+06	677729
P0A8G6	NAD(P)H dehydrogenase (quinone)	wrbA	20.845	18425	16300	17171	52735	53009	52894	384069	339774	357929	1.09926e+06	1.10497e+06	1.10258e+06
P0AAA7	Protein WzxE	wzxE	44.959	1293.5	922.04	796.33	707.43	729.96	934.06	58154.5	41454	35802.2	31805.3	32818.3	41994.4
P76372	Chain length determinant protein	wzzB	36.454	464630	376570	463220	423200	436880	421190	1.69376e+07	1.37275e+07	1.68862e+07	1.54273e+07	1.5926e+07	1.53541e+07
P0AG00	Lipopolysaccharide biosynthesis protein WzzE	wzzE	39.489	92433	86201	79495	97142	106260	94535	3.65009e+06	3.40399e+06	3.13918e+06	3.83604e+06	4.1961e+06	3.73309e+06
P0AGM9	Xanthine permease XanP	xanP	48.867	72266	68360	72028	9976.1	14847	6352.5	3.53142e+06	3.34055e+06	3.51979e+06	487502	725528	310428
P0A8P6	Tyrosine recombinase XerC	xerC	33.867	12823	11585	11735	10484	11686	13414	434277	392349	397429	355062	395770	454292
P0A8P8	Tyrosine recombinase XerD	xerD	34.246	2158.4	2009.2	1707.4	1677.4	3230.8	2366.3	73916.6	68807.1	58471.6	57444.2	110642	81036.3
P04994	Exodeoxyribonuclease 7 large subunit	xseA	51.832	19095	14343	18528	25163	21419	22481	989732	743426	960343	1.30425e+06	1.11019e+06	1.16524e+06
P0A8G9	Exodeoxyribonuclease 7 small subunit	xseB	8.9518	142600	121010	129650	195010	159570	215390	1.27653e+06	1.08326e+06	1.1606e+06	1.74569e+06	1.42844e+06	1.92813e+06
P09030	Exodeoxyribonuclease III	xthA	30.969	222210	180990	216770	177600	179550	203300	6.88162e+06	5.60508e+06	6.71315e+06	5.50009e+06	5.56048e+06	6.296e+06
P09099	Xylulose kinase	xylB	52.618	2126.5	1744.1	2577.9	3831.7	4185.8	4839.6	111892	91771.1	135644	201616	220248	254650
P37387	D-xylose-binding periplasmic protein	xylF	35.734	784.98	814.15	1222.1	16947	12171	14677	28050.5	29092.8	43670.5	605584	434919	524468
P0ACI3	Xylose operon regulatory protein	xylR	44.869	2394.2	2701.2	3060.2	6595.3	6213.5	6592.6	107425	121200	137308	295925	278794	295803
P0A8I3	UPF0246 protein YaaA	yaaA	29.585	173110	170330	182550	113490	159020	177990	5.12146e+06	5.03921e+06	5.40074e+06	3.3576e+06	4.70461e+06	5.26583e+06
P30149	Inner membrane protein YabI	yabI	28.244	2174.7	2281.6	2400.1	21578	24773	29556	61422.2	64441.5	67788.4	609449	699689	834780
P0AA95	Uncharacterized protein YacC	yacC	12.854	4258.4	9793.1	5635	22245	21669	9637.2	54737.5	125881	72432.3	285937	278533	123877
P0A8H8	DNA gyrase inhibitor YacG	yacG	7.3061	72514	88120	117560	130310	118210	130850	529795	643814	858905	952058	863654	956003
P0A8E5	UPF0231 protein YacL	yacL	13.941	13446	6696.1	17492	31594	31761	31569	187451	93350.3	243856	440452	442780	440103
P31058	Uncharacterized fimbrial-like protein YadC	yadC	44.899	0	0	1713.9	2558.1	2896.3	2881	0	0	76952.4	114856	130041	129354
P36879	Uncharacterized ABC transporter ATP-binding protein YadG	yadG	34.647	63099	50669	53619	112180	110270	116970	2.18619e+06	1.75553e+06	1.85774e+06	3.8867e+06	3.82052e+06	4.05266e+06
P37056	Probable endopeptidase YaeF	yaeF	29.912	23380	8292	21835	26850	0	40361	699343	248030	653129	803137	0	1.20728e+06
P62768	UPF0325 protein YaeH	yaeH	15.096	431850	455640	478770	1262800	1242500	1267900	6.51921e+06	6.87834e+06	7.22751e+06	1.90632e+07	18756780	1.91402e+07
P0A8K5	UPF0253 protein YaeP	yaeP	7.2141	15626	22114	6540.1	293040	312930	336680	112728	159533	47180.9	2.11402e+06	2.25751e+06	2.42884e+06
P0AA97	Uncharacterized protein YaeQ	yaeQ	20.876	18499	17265	18117	25288	28111	26155	386185	360424	378210	527912	586845	546012
P52096	Uncharacterized protein YaeR	yaeR	14.737	239370	20373	288200	89261	92198	232760	3.5276e+06	300237	4.2472e+06	1.31544e+06	1.35872e+06	3.43018e+06
P30864	Uncharacterized HTH-type transcriptional regulator YafC	yafC	33.775	20390	16938	20341	29051	32433	32160	688672	572081	687017	981198	1.09542e+06	1086204
P0A8U2	UPF0294 protein YafD	yafD	29.991	12286	60795	10702	45434	43119	47467	368469	1.8233e+06	320964	1.36261e+06	1.29318e+06	1.42358e+06
Q47147	Putative glutamine amidotransferase YafJ	yafJ	28.635	58371	50637	43143	88522	80629	91468	1.67145e+06	1.44999e+06	1.2354e+06	2.53483e+06	2.30881e+06	2.61919e+06
P0AA99	Putative L,D-transpeptidase YafK	yafK	28.021	18620	14327	6344.7	20013	23668	15176	521751	401457	177785	560784	663201	425247
Q47156	Antitoxin YafN	yafN	11.234	42556	11362	23037	2490.7	4282.4	13677	478074	127641	258798	27980.5	48108.5	153647
Q47157	mRNA interferase YafO	yafO	15.488	0	3997.8	4090.1	4227.7	5254.8	4782.1	0	61917.9	63347.5	65478.6	81386.3	74065.2
P75672	Uncharacterized protein YafS	yafS	27.244	0	142.43	219.16	7376.1	6938.4	6900.5	0	3880.36	5970.8	200954	189030	187997
Q47679	Hydrolase YafV	yafV	28.925	25443	24076	15741	61813	60592	63888	735939	696398	455308	1.78794e+06	1.75262e+06	1.84796e+06
P0AAA1	Inner membrane protein YagU	yagU	22.967	496060	435410	486820	1411600	1467800	1567100	1.1393e+07	1.00001e+07	1.11808e+07	3.24202e+07	3.3711e+07	3.59916e+07
P21514	Cyclic di-GMP phosphodiesterase YahA	yahA	40.724	47439	28979	35499	42301	38958	46702	1.93191e+06	1.18014e+06	1.44566e+06	1.72267e+06	1.58653e+06	1.90189e+06
P77554	Uncharacterized protein YahJ	yahJ	50.548	19287	18915	20230	21911	22141	28967	974919	956115	1.02259e+06	1.10756e+06	1.11918e+06	1.46422e+06
P75691	Aldehyde reductase YahK	yahK	37.978	27688	18863	29299	98719	95413	89991	1.05153e+06	716379	1.11272e+06	3.74915e+06	3.62359e+06	3.41768e+06
P75694	Uncharacterized protein YahO	yahO	9.8953	18972	17209	14292	53723	47015	59194	187734	170288	141424	531605	465228	585742
P0C037	UPF0345 protein YaiE	yaiE	10.234	283930	258860	284180	1035200	900950	1010400	2.90574e+06	2.64917e+06	2.9083e+06	1.05942e+07	9.22032e+06	1.03404e+07
P0A8D3	UPF0178 protein YaiI	yaiI	16.969	39259	38931	32989	57201	61370	69620	666186	660620	559790	970644	1.04139e+06	1.18138e+06
P51024	Uncharacterized protein YaiL	yaiL	19.923	65976	60483	62036	43155	49564	49978	1.31444e+06	1.205e+06	1.23594e+06	859777	987464	995712
P77562	Uncharacterized protein YaiW	yaiW	40.414	35606	26184	31741	33474	34588	37605	1.43898e+06	1.0582e+06	1.28278e+06	1.35282e+06	1.39784e+06	1.51977e+06
P0ADZ7	UPF0092 membrane protein YajC	yajC	11.887	522360	422410	462950	521900	546540	525170	6.20929e+06	5.02119e+06	5.50309e+06	6.20383e+06	6.49672e+06	6.2427e+06
P0AAQ2	Uncharacterized protein YajD	yajD	13.364	176800	172580	176200	219220	215460	219930	2.36276e+06	2.30636e+06	2.35474e+06	2.92966e+06	2.87941e+06	2.93914e+06
P0ADA5	Uncharacterized lipoprotein YajG	yajG	20.95	211090	247390	303920	237530	227320	241430	4.42234e+06	5.18282e+06	6367124	4.97625e+06	4762354	5.05796e+06
P46122	Uncharacterized lipoprotein YajI	yajI	19.56	2265.7	0	0	22697	4652.9	4789.3	44317.1	0	0	443953	91010.7	93678.7
Q46948	Probable protein deglycase	yajL	20.777	53463	51548	64327	113270	145200	184040	1.1108e+06	1.07101e+06	1.33652e+06	2.35341e+06	3.01682e+06	3.8238e+06
P77735	Uncharacterized oxidoreductase YajO	yajO	36.42	21311	12141	25660	50413	50173	60608	776147	442175	934537	1.83604e+06	1.8273e+06	2.20734e+06
P0A8E7	UPF0234 protein YajQ	yajQ	18.344	991610	821670	1032600	956720	1012300	892140	1.81901e+07	1.50727e+07	1.8942e+07	1.75501e+07	1.85696e+07	1.63654e+07
P77726	Inner membrane transport protein YajR	yajR	48.809	7084.4	6819.5	6434.7	7071.6	6977.9	7895	345782	332853	314071	345158	340584	385347
P0A8B5	Nucleoid-associated protein YbaB	ybaB	12.015	307870	246680	485300	279330	224520	264090	3.69906e+06	2.96386e+06	5.83088e+06	3.35615e+06	2.69761e+06	3.17304e+06
P0AAR3	Cys-tRNA(Pro)/Cys-tRNA(Cys) deacylase YbaK	ybaK	17.093	188750	177590	178800	216770	211380	176100	3.2263e+06	3.03555e+06	3.05623e+06	3.70525e+06	3.61312e+06	3.01008e+06
P39830	Inner membrane protein YbaL	ybaL	59.423	23525	25245	24743	20996	22306	21416	1.39793e+06	1.50013e+06	1.4703e+06	1.24765e+06	1.32549e+06	1.2726e+06
P77301	Uncharacterized protein YbaP	ybaP	29.902	5748.6	11861	13628	15490	15088	15124	171895	354668	407504	463182	451161	452238
P0A9T6	Uncharacterized HTH-type transcriptional regulator YbaQ	ybaQ	13.171	24295	19178	16161	24112	32210	38619	319989	252593	212857	317579	424238	508651
P77717	Uncharacterized lipoprotein YbaY	ybaY	19.431	41482	37424	38653	83766	93793	89138	806037	727186	751066	1.62766e+06	1.82249e+06	1.73204e+06
P0A9T8	Uncharacterized ABC transporter ATP-binding protein YbbA	ybbA	24.533	17093	12659	15518	46806	37937	37610	419343	310563	380703	1.14829e+06	930708	922686
P77395	Uncharacterized protein YbbN	ybbN	31.791	371440	354370	271180	394810	430290	449930	1.18084e+07	1.12658e+07	8.62108e+06	1.25514e+07	1.36793e+07	1.43037e+07
P0AFP4	Uncharacterized oxidoreductase YbbO	ybbO	29.41	43238	39564	41664	83118	81972	86977	1.27163e+06	1.16358e+06	1.22534e+06	2.4445e+06	2.4108e+06	2.55799e+06
P77504	Uncharacterized ABC transporter permease YbbP	ybbP	89.331	1220.1	962.22	833.03	7201.1	7886.2	8830.2	108993	85956.1	74415.4	643281	704482	788811
P37325	Uncharacterized protein YbcH	ybcH	33.056	3001.5	97916	94528	5855.4	7913.9	3521.1	99217.6	3.23671e+06	3.12472e+06	193556	261602	116393
P0AAS7	Uncharacterized protein YbcJ	ybcJ	7.3895	402970	343100	381330	573220	525750	623930	2.97775e+06	2.53534e+06	2.81784e+06	4.23581e+06	3.88503e+06	4.61053e+06
P77368	UPF0098 protein YbcL	ybcL	19.476	378.95	0	1848.4	11944	9175.6	16769	7380.43	0	35999.4	232621	178704	326593
P77634	Uncharacterized HTH-type transcriptional regulator YbcM	ybcM	30.84	0	0	0	8367.4	8395.9	7921	0	0	0	258051	258930	244284
P64435	Uncharacterized protein YbcW	ybcW	7.6237	1508	2156.8	0	7426	9388.9	10719	11496.5	16442.8	0	56613.6	71578.2	81718.4
P0AAT2	Uncharacterized protein YbdF	ybdF	14.05	4629.7	3629.8	3019.8	27664	31795	25907	65047.3	50998.7	42428.2	388679	446720	363993
P0AAT4	Miniconductance mechanosensitive channel YbdG	ybdG	46.602	251810	247910	245200	176670	166620	212110	1.17348e+07	1.15531e+07	1.14268e+07	8.23318e+06	7.76483e+06	9.88475e+06
P45579	Uncharacterized oxidoreductase YbdH	ybdH	39.091	132620	118650	137390	56514	52826	59234	5.18425e+06	4.63815e+06	5.37071e+06	2.20919e+06	2.06502e+06	2.31552e+06
P77806	Methionine aminotransferase	ybdL	42.962	147060	150570	138830	101170	91555	109810	6.31799e+06	6.46879e+06	5.96441e+06	4.34647e+06	3.93339e+06	4.71766e+06
P18393	Enterobactin biosynthesis protein YbdZ	ybdZ	8.2711	55518	60218	0	32606	0	40544	459195	498069	0	269687	0	335343
P0A8J4	UPF0250 protein YbeD	ybeD	9.8272	1011200	691950	732810	1866300	2013500	1713300	9.93726e+06	6.79993e+06	7.20147e+06	1.83405e+07	1.97871e+07	1.68369e+07
P0AAT9	Uncharacterized protein YbeL	ybeL	18.797	26080	29041	32190	131090	146790	136700	490226	545884	605075	2.4641e+06	2.75921e+06	2.56955e+06
P0A898	Endoribonuclease YbeY	ybeY	17.525	186530	135830	173470	213600	218450	237910	3.26894e+06	2.38042e+06	3.04006e+06	3.74334e+06	3.82834e+06	4.16937e+06
P0A9K3	PhoH-like protein	ybeZ	39.038	221040	165610	162020	292840	295990	301080	8.62896e+06	6.46508e+06	6.32494e+06	1.14319e+07	1.15549e+07	1.17536e+07
P0AAU2	Uncharacterized protein YbfA	ybfA	8.2745	23470	19956	18636	43700	58259	70946	194203	165126	154204	361596	482064	587043
P0AAU7	Uncharacterized protein YbfE	ybfE	11.28	71295	29553	66950	44014	53176	61439	804208	333358	755196	496478	599825	693032
P75736	Esterase YbfF	ybfF	28.437	83959	81694	87798	148900	118830	154220	2.38754e+06	2.32313e+06	2.49671e+06	4.23427e+06	3.37917e+06	4.38555e+06
P24252	Uncharacterized protein YbgA	ybgA	20.211	0	0	0	0	697.56	747.46	0	0	0	0	14098.4	15106.9
P0A8Z3	Acyl-CoA thioester hydrolase YbgC	ybgC	15.562	24491	5251.4	22912	40420	41476	38820	381129	81722.3	356557	629016	645450	604117
P45955	Uncharacterized protein YbgF	ybgF	28.231	495970	444180	480740	548490	518440	571450	1.40017e+07	1.25396e+07	1.35718e+07	1.54844e+07	1.46361e+07	1.61326e+07
P0AFP6	Putative GTP cyclohydrolase 1 type 2	ybgI	26.892	454380	400210	453250	1278400	1297600	1336900	1.22192e+07	1.07624e+07	12188799	3.43787e+07	3.48951e+07	3.59519e+07
P0AAV4	Uncharacterized protein YbgJ	ybgJ	23.946	76205	74518	69542	191630	195160	201070	1.8248e+06	1.78441e+06	1.66525e+06	4.58877e+06	4.6733e+06	4.81482e+06
P75745	Uncharacterized protein YbgK	ybgK	34.386	137890	117550	132580	313150	319930	341680	4.74149e+06	4.04207e+06	4.5589e+06	1.0768e+07	1.10011e+07	1.1749e+07
P75746	UPF0271 protein YbgL	ybgL	25.8	18012	10114	12936	34407	29436	28526	464710	260941	333749	887701	759449	735971
P21829	Pyridoxal phosphate phosphatase YbhA	ybhA	30.201	56912	67867	63065	43240	39002	38470	1.7188e+06	2.04965e+06	1.90463e+06	1.30589e+06	1.1779e+06	1.16183e+06
P12994	UPF0098 protein YbhB	ybhB	17.085	46301	24191	81003	60820	58753	63060	791053	413303	1.38394e+06	1.03911e+06	1.0038e+06	1.07738e+06
P46130	Putative acyl-CoA thioester hydrolase YbhC	ybhC	46.082	419630	261640	357900	175690	177480	188260	1.93374e+07	1.20569e+07	1.64927e+07	8.09615e+06	8.17863e+06	8.6754e+06
P0A9U1	Uncharacterized ABC transporter ATP-binding protein YbhF	ybhF	63.132	2365.9	1633	2050.8	3832.3	2794.5	3459.5	149364	103095	129471	241941	176422	218405
P75777	UPF0194 membrane protein YbhG	ybhG	36.415	21895	21638	23782	48005	53316	53307	797306	787948	866022	1.7481e+06	1.9415e+06	1.94117e+06
P75767	Putative gluconeogenesis factor	ybhK	32.788	12423	15191	16928	52897	47370	51927	407325	498083	555035	1.73439e+06	1.55317e+06	1.70258e+06
P0AAC4	Inner membrane protein YbhL	ybhL	25.902	14754	18250	16115	39267	41542	44924	382158	472712	417411	1.01709e+06	1.07602e+06	1.16362e+06
P0AFP9	Inner membrane transport permease YbhR	ybhR	41.565	4615.2	2527.8	2438.2	1122.1	1028.3	1732.6	191831	105068	101344	46640.1	42741.3	72015.5
P30177	Uncharacterized protein YbiB	ybiB	35.048	252490	218210	247700	525800	534520	544030	8.84927e+06	7.64782e+06	8.68139e+06	1.84282e+07	1.87339e+07	1.90672e+07
P30178	Uncharacterized oxidoreductase YbiC	ybiC	38.897	779350	719020	868140	2253800	2332700	2365500	3.03144e+07	2.79677e+07	3.3768e+07	8.76661e+07	9.0735e+07	9.20109e+07
P0ACU0	Uncharacterized HTH-type transcriptional regulator YbiH	ybiH	25.016	3320.7	1968.4	2774.3	7216.9	5356.4	6906.6	83070.6	49241.5	69401.9	180538	133996	172776
P0AAX3	Uncharacterized protein YbiJ	ybiJ	8.5676	8785.7	8779.2	5759.9	4252.8	8400.6	10926	75272.4	75216.7	49348.5	36436.3	71973	93609.6
P0AAX8	Probable L,D-transpeptidase YbiS	ybiS	33.325	274440	249730	274470	292280	307120	304880	9145713	8.32225e+06	9.14671e+06	9740231	10234774	10160126
P0A9U3	Uncharacterized ABC transporter ATP-binding protein YbiT	ybiT	59.857	271610	245640	248800	222840	238440	232160	1.62578e+07	1.47033e+07	1.48924e+07	1.33385e+07	1.42723e+07	1.38964e+07
P75791	Uncharacterized protein YbiU	ybiU	47.329	7844	6707.5	9407.9	32898	33053	36414	371249	317459	445266	1.55703e+06	1.56437e+06	1.72344e+06
P75792	Sugar phosphatase YbiV	ybiV	30.412	31415	27304	15959	66462	62650	68465	955393	830369	485345	2.02124e+06	1.90531e+06	2.08216e+06
P75779	PKHD-type hydroxylase YbiX	ybiX	25.528	33695	31179	32426	20039	20974	19736	860166	795938	827771	511556	535424	503821
P75826	Uncharacterized protein YbjE	ybjE	32.34	3405.3	4196.8	3695.5	4258.3	4198.9	4097.3	110127	135725	119512	137713	135792	132507
P75809	Flavin mononucleotide phosphatase YbjI	ybjI	30.196	17777	15102	19642	39151	42601	45466	536794	456020	593110	1.1822e+06	1.28638e+06	1.37289e+06
[truncated: 473 more rows]
