# Supplementary material for: Integrated control of bacterial growth and stress response by (p)ppGpp in Escherichia coli: A seesaw fashion
Source: iScience. 2024 Jan 9;27(2):108818. doi: 10.1016/j.isci.2024.108818 (PMC10828813; doi:10.1016/j.isci.2024.108818)
Supplement: Table S8. The proteome fraction of each proteome function sector in XA00994LQ project using the information of iBAQ mass in Table S7, related to Figure 4 [file mmc9.xlsx]

## Sheet: Table S8
	iBAQ mass A1	iBAQ mass A2	iBAQ mass A3	iBAQ mass D1	iBAQ mass D2	iBAQ mass D3
total iBAQ	3.19672e+10	2.85522e+10	3.18532e+10	3.09137e+10	3.15038e+10	3.25406e+10
		Ribosome							Ribosome (Rb) and translation affiliated									Amino acid (AA) biosynthesis								Glycolysis								TCA cycle								Nucleotide (NT) biosynthesis
		iBAQ mass A1	iBAQ mass A2	iBAQ mass A3	iBAQ mass D1	iBAQ mass D2	iBAQ mass D3			iBAQ mass A1	iBAQ mass A2	iBAQ mass A3	iBAQ mass D1	iBAQ mass D2	iBAQ mass D3				iBAQ mass A1	iBAQ mass A2	iBAQ mass A3	iBAQ mass D1	iBAQ mass D2	iBAQ mass D3			iBAQ mass A1	iBAQ mass A2	iBAQ mass A3	iBAQ mass D1	iBAQ mass D2	iBAQ mass D3			iBAQ mass A1	iBAQ mass A2	iBAQ mass A3	iBAQ mass D1	iBAQ mass D2	iBAQ mass D3			iBAQ mass A1	iBAQ mass A2	iBAQ mass A3	iBAQ mass D1	iBAQ mass D2	iBAQ mass D3
	rplA	1.30908e+08	1.26172e+08	1.32651e+08	8.13683e+07	7.85739e+07	8.44446e+07		prfB	1.56267e+07	14192475	13882275	14037375	1.46145e+07	1.48389e+07		arg	carB	1.08257e+08	1.02551e+08	1.07343e+08	4.76922e+07	5.09705e+07	5.25696e+07		aceF	8.24271e+07	79155372	87615532	7.3187e+07	74541941	7.72849e+07		mqo	3.93476e+06	1.94323e+06	2.69139e+06	1.87993e+06	1.989e+06	2.02219e+06		adk	2.6881e+07	2.548e+07	3.09896e+07	3.02939e+07	3.39072e+07	3.44167e+07
	rplB	238521680	200665172	231725544	130231404	136481102	143928186		fusA	511764228	456263496	497962746	341173566	352244232	358838532			argI;argF	2.53496e+07	1.99678e+07	2.54182e+07	7.31829e+06	6.8182e+06	7.09389e+06		pfkB	727534	627342	840091	7.01439e+06	6.74858e+06	7.48078e+06		mdh	1.54723e+08	1.31431e+08	1.44045e+08	2.34602e+08	2.44885e+08	2.37215e+08		cmk	4.34466e+06	3.58e+06	2.84208e+06	2.71983e+06	1.17103e+07	2.85148e+06
	rplC	7.25233e+07	6.6471e+07	72378722	4.60363e+07	4.754e+07	4.73398e+07		efp	3.27541e+07	2.96593e+07	3.19284e+07	1.91222e+07	1.96446e+07	1.9775e+07			argA	18674422	1.56371e+07	1.97395e+07	5.72039e+06	5.70219e+06	6.11543e+06		eno	2.21029e+08	193435998	2.05758e+08	2.30311e+08	2.34789e+08	2.3878e+08		acs	1.7869e+07	1.54322e+07	1.72987e+07	5.44158e+06	5.1664e+06	5.4932e+06		dut	8.17915e+06	7.78064e+06	8.37801e+06	8.37133e+06	8.35032e+06	8.59249e+06
	rplD	2.77776e+07	2.43233e+07	3.31577e+07	1.85602e+07	1.86962e+07	1.64892e+07		tsf	103316508	9.17923e+07	1.06913e+08	6.5881e+07	7.18926e+07	7.0411e+07			argB	2.52269e+07	2.14879e+07	2.32473e+07	8.62217e+06	8.69468e+06	9.12189e+06		pgi	4.34942e+07	4.03224e+07	4.55198e+07	2.29349e+07	2.32586e+07	2.39655e+07		aceB	7.84996e+06	7.09835e+06	7.56486e+06	1.30648e+07	1.2723e+07	2.01119e+07		gmk	2.79612e+06	2.50523e+06	2.8485e+06	3.50577e+06	3.55791e+06	3.84833e+06
	rplE	1.42215e+08	1.23686e+08	1.51827e+08	9.39002e+07	1.00307e+08	1.00267e+08		infB	8.06614e+07	7.46268e+07	7.99245e+07	5.81845e+07	6.75826e+07	7.10901e+07			argG	1.42224e+08	1.34066e+08	1.39355e+08	5.54067e+07	5.7737e+07	6.27368e+07		pfkA	1.46382e+07	11428176	1.29072e+07	1.86084e+07	1.76067e+07	1.78185e+07		aceA	9.71329e+06	8.50151e+06	8.53477e+06	4.50941e+07	3.9872e+07	5.9905e+07		guaA	4.562e+07	4.17642e+07	4.58958e+07	3.46447e+07	3.58834e+07	3.7277e+07
	rplF	8.78223e+07	76457228	8.15727e+07	47467944	4.89859e+07	5.19595e+07		infC	7.06908e+07	6.11861e+07	75192266	7.67798e+07	8.06088e+07	8.19825e+07			carA	5.13289e+07	5.49872e+07	6.25028e+07	2.48375e+07	2.67184e+07	2.75454e+07		pgk	127609713	1.30122e+08	1.34193e+08	1.31664e+08	1.28839e+08	1.41277e+08		fumC	4.05469e+06	4.2934e+06	3.93483e+06	1.2883e+07	1.05964e+07	1.23721e+07		guaB	8.7064e+07	6.86638e+07	86460564	6.59535e+07	70958008	7.26331e+07
	rplI	7.40071e+07	74240452	9.04305e+07	5.24209e+07	5.58459e+07	4.13179e+07		prfA	3.40659e+06	3.11936e+06	3.42916e+06	4.19635e+06	4.22268e+06	4.25266e+06			argC	1.84146e+07	1.56535e+07	1.98182e+07	5.96336e+06	6246660	6.49257e+06		tpiA	5.84267e+07	5.18375e+07	57477332	5.44484e+07	5.49905e+07	5.79143e+07		sdhB	51936477	38958381	48360005	42853416	47021505	48994454		ndk	4.48025e+07	4.46278e+07	5.1082e+07	1.50775e+07	1.53804e+07	1.58604e+07
	rplJ	9.1596e+07	9.55066e+07	9.78285e+07	6.57096e+07	6.87647e+07	6.59026e+07		prfC	1.38644e+07	1.12575e+07	1.48641e+07	5.61041e+06	6.37133e+06	6.94145e+06			argH	5.08916e+07	4.74106e+07	5.36792e+07	1.54184e+07	1.45243e+07	1.7803e+07		fbaB	1.08851e+06	1.4042e+06	932375	4.15045e+06	4.60852e+06	5.12642e+06		icd	3.24282e+08	2.79153e+08	3.18636e+08	4.01513e+08	4.08564e+08	4.30637e+08		nrdA	3.41775e+07	3.23299e+07	3.50129e+07	3.68751e+07	3.56537e+07	3.82869e+07
	rplK	5.86447e+07	4.84553e+07	63528150	39897725	41730325	4.05507e+07		frr	2.20806e+07	2.13541e+07	2.38121e+07	2.23943e+07	1.98715e+07	2.37069e+07			argD	9.26132e+07	8.05863e+07	8.9484e+07	5.26899e+07	5.39241e+07	6.10886e+07		fbp	2.35433e+07	2.04445e+07	2.59168e+07	1.56964e+07	1.64702e+07	1.78647e+07		sucC	1.25554e+08	1.0882e+08	1.20571e+08	1.15997e+08	1.23265e+08	1.23398e+08		nrdB	1.27091e+07	9.81961e+06	1.27548e+07	1.61866e+07	1.69551e+07	1.73872e+07
	rplL	7.59843e+07	8.46744e+07	9.66719e+07	6.09352e+07	68638067	68006104		tufA+tufB	837283603	759320203	883368635	631893357	657881157	657881157			gabT	745384	372545	685786	1.12636e+06	1.13693e+06	948208		gapA	2.18945e+08	1.96314e+08	2.269e+08	2.18586e+08	2.1908e+08	2.27106e+08		lpdA	1.96223e+08	1.76308e+08	1.92087e+08	2.06645e+08	1.98337e+08	1.96629e+08		nrdF	662388	426164	572993	1.27791e+06	714902	1.36814e+06
	rplM	5.38509e+07	5.36491e+07	60660166	3.89494e+07	42055259	40733774		lepA	2.62446e+07	2.57346e+07	2.59437e+07	2.24574e+07	2.19488e+07	2.47061e+07			argE	2.31905e+07	2.04312e+07	2.27217e+07	1.44242e+07	1.42773e+07	1.52945e+07		glpX	1.10241e+06	742567	777092	829185	586180	916019		gltA	223505170	1.97654e+08	2.26136e+08	2.1989e+08	2.23654e+08	2.38327e+08		prs	4.18383e+07	4.5243e+07	5.06221e+07	5.00644e+07	4.80387e+07	4.77683e+07
	rplN	7.02209e+07	6.86136e+07	69749691	4.47286e+07	4.3621e+07	4.73691e+07		infA	1.07021e+07	9.57849e+06	1.23495e+07	9.45805e+06	9.27326e+06	9.03403e+06		chorismate	aroH	6.8774e+06	5.98185e+06	6894830	5.28036e+06	5.17887e+06	5.64253e+06		fbaA	1.16525e+08	9.6055e+07	1.14728e+08	1.16404e+08	1.1988e+08	1.22221e+08		fumA	5.6703e+07	4.7469e+07	5.34753e+07	2.68429e+07	2.95786e+07	2.89816e+07		purA	6.78534e+07	66352616	6.92785e+07	5.43556e+07	54587632	6.14904e+07
	rplO	63518196	62394696	67239228	44628416	34963320	30836330			1.7284e+09	1.55808e+09	1.76957e+09	1.27119e+09	1.32616e+09	1.34346e+09			aroF	3.68816e+07	3.09718e+07	3.6099e+07	9.07509e+06	1.01783e+07	1.10312e+07		pykF	6.76065e+07	5.99769e+07	6.69927e+07	5.47112e+07	5.18501e+07	55193152		sdhA	1.23398e+08	1.07609e+08	1.28513e+08	1.05663e+08	1.21537e+08	1.2287e+08		purB	4.21974e+07	3.5097e+07	4.04409e+07	2.56231e+07	2.81981e+07	3.13406e+07
	rplP	1.35005e+08	137467876	1.48298e+08	8.67854e+07	8.99837e+07	8.73691e+07			3.19672e+10	2.85522e+10	3.18532e+10	3.09137e+10	3.15038e+10	3.25406e+10			aroD	6.84233e+06	4.63132e+06	7.01234e+06	1.51387e+07	1.62588e+07	1.70987e+07		aceE	1.37222e+08	1.33016e+08	1.48564e+08	1.26388e+08	1.27245e+08	1.3182e+08		sdhD	3.39148e+06	3.96175e+06	3.19616e+06	2.57623e+06	2.66977e+06	3.03635e+06		purC	4.79296e+07	4.25576e+07	46809330	2.16584e+07	2.44426e+07	2.51612e+07
	rplQ	6.93523e+07	6.33711e+07	6.96611e+07	4.59461e+07	4.75836e+07	4.9043e+07			0.0540678	0.0545698	0.0555539	0.0411206	0.0420951	0.0412855			aroB	6.15992e+06	5.06308e+06	6.41886e+06	8631582	8.46284e+06	8.55926e+06		pykA	2.40104e+07	2.13409e+07	2.16716e+07	2.72932e+07	2.54304e+07	2.55938e+07		ydhZ	509420	431003	461288	490972	525306	629650		purD	2.43716e+07	2.04084e+07	22032824	8916954	9897773	1.0942e+07
	rplR	3.14398e+07	26240295	3.2409e+07	1.89326e+07	2.01801e+07	1.99733e+07											aroA	3.32709e+07	2.99834e+07	3.28081e+07	3.11229e+07	3.301e+07	3.33815e+07		ybhA	1.7188e+06	2.04965e+06	1.90463e+06	1.30589e+06	1.1779e+06	1.16183e+06		sucA	164576490	148912044	172603074	171079704	171226788	172781676		purE	1.18027e+07	1.0218e+07	1.0782e+07	4.10771e+06	4.90959e+06	5.0545e+06
	rplS	6.92017e+07	6.49033e+07	6.58318e+07	4.06939e+07	4.50672e+07	4.42044e+07											aroK	1.5341e+07	1.3628e+07	1.65166e+07	9.50582e+06	1.0004e+07	9.97434e+06		ppsA	5.14427e+07	4.69092e+07	5.10501e+07	44635057	4.53599e+07	4.73525e+07		sucB	9.94913e+07	9.22999e+07	9.79817e+07	9.62697e+07	9.90776e+07	9.93812e+07		purF	3.3647e+07	3.11972e+07	3.55478e+07	6.54289e+06	9.40791e+06	7.68167e+06
	rplT	2.25319e+07	2.0888e+07	22620972	1.35186e+07	13901910	1.51058e+07											aroL	4.75098e+06	3.82503e+06	4.09621e+06	1.93444e+06	2.5919e+06	2.7474e+06		gpmI	4.11282e+07	3.52386e+07	3.84265e+07	4.28337e+07	4.25634e+07	4.6779e+07		sucD	1.0611e+08	9.09479e+07	1.00816e+08	1.0438e+08	1.06e+08	1.11568e+08		purH	4.76897e+07	4.45206e+07	4.77809e+07	1.8644e+07	1.99717e+07	2.12679e+07
	rplU	2.09667e+07	1.78988e+07	2.04486e+07	1.11394e+07	11754806	1.25018e+07											aroE	1.88737e+06	1.63451e+06	2.19027e+06	4.06429e+06	3.99076e+06	4.06958e+06		gpmA	5.13123e+07	45446874	52657264	51472190	43233784	4.89221e+07		fumB	525228	102305	71627.1	144949	205751	166725		purK	1.30691e+07	1.13506e+07	1.30087e+07	4.47409e+06	4.98037e+06	4.89277e+06
	rplV	1.28104e+08	1.14006e+08	137212398	82421579	8.73438e+07	6.65486e+07											aroG	6.99708e+07	63094940	7.0138e+07	8.68278e+07	8.97925e+07	9.17043e+07			1.284e+09	1.16587e+09	1.29483e+09	1.24247e+09	1.23826e+09	1.29458e+09		acnA	9.17627e+06	8.22793e+06	8.36321e+06	16140959	1.6602e+07	1.74606e+07		purL	115164644	96470150	114949716	44121042	54226900	54446070
	rplW	202209	853801	426604	527171	503619	366420											aroC	1.02958e+07	8.92011e+06	9.72202e+06	1.18472e+07	1.21822e+07	1.29481e+07			3.19672e+10	2.85522e+10	3.18532e+10	3.09137e+10	3.15038e+10	3.25406e+10		acnB	2.22448e+08	2.02926e+08	2.13687e+08	2.83287e+08	2.87092e+08	2.97311e+08		purM	57639656	4.99998e+07	5.86237e+07	1.41438e+07	1.74069e+07	1.71957e+07
	rplX	9.7596e+07	8.45667e+07	9.9402e+07	5.79142e+07	6.45385e+07	6.37634e+07										phe/tyr	tyrB	1.86748e+07	1.80091e+07	2.0987e+07	3.74941e+07	4.10767e+07	4.33541e+07			0.0401661	0.0408329	0.0406499	0.0401917	0.0393051	0.0397834		sdhC	4.72267e+06	3.01866e+06	3.45106e+06	2.79031e+06	3.22214e+06	4.47687e+06		purN	5.68889e+06	4.41452e+06	5.68378e+06	2.07197e+06	2.41071e+06	2.48159e+06
	rplY	4.29474e+07	4.79057e+07	5.89313e+07	3.64685e+07	3.92872e+07	2.85696e+07											tyrA	1.3223e+07	1.13089e+07	1.33361e+07	2.87887e+06	3.37459e+06	3.69381e+06										maeA	1.01539e+07	9.14271e+06	9.8878e+06	8.33126e+06	9.67546e+06	9.57877e+06		purT	2.48517e+07	2.07807e+07	2.614e+07	5.65505e+06	6.61997e+06	6.66538e+06
	rpmA	3.87468e+07	3.21936e+07	4.01236e+07	2.29196e+07	2.08383e+07	2.39999e+07											pheA	1.53617e+07	1.27238e+07	1.52876e+07	2.29467e+07	2.44013e+07	2.33903e+07											1.92085e+09	1.68464e+09	1.88237e+09	2.11786e+09	2.16349e+09	2.24335e+09		pyrB	5.99959e+06	5.45152e+06	7.22313e+06	1.27938e+06	1.83778e+06	1.48088e+06
	rpmB	2.59691e+07	2.18549e+07	2.80991e+07	1.75265e+07	1.77939e+07	1.79921e+07										trp	trpE	3.13302e+07	24952396	3.01263e+07	1.13562e+07	1.02063e+07	1.18282e+07											3.19672e+10	2.85522e+10	3.18532e+10	3.09137e+10	3.15038e+10	3.25406e+10		pyrC	10988041	8.80325e+06	1.17731e+07	1.01975e+07	1.10377e+07	1.10564e+07
	rpmC	7.69235e+07	6.5713e+07	6.9749e+07	4.85289e+07	5.19706e+07	6.05678e+07											trpGD	3.28731e+07	2.85989e+07	3.0947e+07	1.17116e+07	1.16997e+07	1.20574e+07											0.0600882	0.0590022	0.059095	0.0685088	0.0686738	0.0689399		pyrD	7.97113e+06	7.60928e+06	7.37723e+06	3.08924e+06	3.81199e+06	4.35551e+06
	rpmD	1.09233e+07	7.40782e+06	1.30716e+07	6.85701e+06	7.24951e+06	7.0598e+06											trpC	1.43933e+07	1.12233e+07	1.36563e+07	4.95811e+06	5.12836e+06	5.13282e+06																		pyrE	5.38482e+06	4.74545e+06	4.88167e+06	766729	763029	804907
	rpmE	3.43577e+07	3.16422e+07	3.80445e+07	1.99978e+07	2.00309e+07	2.03686e+07											trpA	3.77893e+07	3.25816e+07	3.66202e+07	2.37987e+07	2.49635e+07	2.58298e+07																		pyrF	7697362	7.56746e+06	8.52765e+06	5.14484e+06	5.1285e+06	4.51349e+06
	rpmF	3.0364e+07	2.72569e+07	3.35085e+07	2.33427e+07	2.5381e+07	2.49549e+07											trpB	4.42639e+07	3.80017e+07	4.28717e+07	2.76355e+07	2.69718e+07	2.72074e+07																		pyrG	2.826e+07	2.52933e+07	2.49021e+07	1.80533e+07	1.83377e+07	1.84995e+07
	rpmG	1.21218e+08	105091521	1.22377e+08	6.34181e+07	61115428	72112637										ala	alaA	5.09335e+06	4.2897e+06	5.39923e+06	3.47882e+06	3.54714e+06	3.48965e+06																		pyrH	5.87987e+06	5.48694e+06	6.352e+06	4.11754e+06	4.10508e+06	4.17831e+06
	rpmH	3.41757e+07	3.39502e+07	3.06026e+07	1.06094e+07	1.2026e+07	1.20825e+07											alaC	2.26274e+06	1.65763e+06	2.23944e+06	2.72e+06	2.69379e+06	3.17971e+06																		pyrI	3378632	1.81626e+06	3.2629e+06	579991	779919	673158
	rpmI	2.0276e+07	1.43152e+07	1.84931e+07	1.05316e+07	1.22255e+07	1.17546e+07										Leu/ileu	leuA	4.75915e+07	4.10779e+07	4.75319e+07	6.09984e+07	5.85633e+07	6.64244e+07																		thyA	9.52652e+06	8.07053e+06	9.34699e+06	7.13422e+06	8.30004e+06	7.6932e+06
	rpmJ	7.46383e+06	6.88206e+06	5.61511e+06	2.87023e+06	2.95227e+06	3.41672e+06											leuC	1.05069e+08	9.26141e+07	1.07818e+08	1.56362e+08	1.61001e+08	163559799																		tmk	1.84435e+06	2.50934e+06	1.67544e+06	2.11462e+06	2.0598e+06	1.99102e+06
	rpsA	3.17943e+08	2.9334e+08	3.41855e+08	2.15034e+08	208484213	214110657											leuB	2.22188e+08	1.78273e+08	8.65225e+07	1.46936e+08	1.3614e+08	1.44344e+08																			8.87911e+08	7.92941e+08	9.0386e+08	5.27762e+08	5.74332e+08	5.84156e+08
	rpsB	1.3744e+08	1.2509e+08	1.36047e+08	8.41121e+07	8.65992e+07	8.66821e+07											leuD	3.82819e+07	3.42837e+07	3.81582e+07	6.31188e+07	6.11624e+07	6.54687e+07																			3.19672e+10	2.85522e+10	3.18532e+10	3.09137e+10	3.15038e+10	3.25406e+10
	rpsC	1.86259e+08	1.66333e+08	1.84417e+08	1.16588e+08	1.21437e+08	1.23346e+08										valine	ilvI	2.14139e+07	1.79895e+07	2.18794e+07	2.68236e+07	2.87377e+07	2.85702e+07																			0.0277757	0.0277717	0.0283758	0.0170721	0.0182306	0.0179516
	rpsD	1.02557e+08	9.62299e+07	1.07343e+08	6.61779e+07	6.36033e+07	6.47838e+07											ilvH	9.44709e+06	7.83941e+06	8.85781e+06	1.01753e+07	1.10163e+07	1.11136e+07
	rpsE	1.23284e+08	1.12055e+08	1.22462e+08	7.56207e+07	7.61101e+07	8.07837e+07											ilvA	38605965	3.34456e+07	3.90623e+07	8.33091e+07	78953975	83899135
	rpsF	6.52978e+07	6.22043e+07	6.8787e+07	4.83323e+07	5.43591e+07	5.22643e+07											ilvD	8.96267e+07	8.26084e+07	9.11077e+07	1.81187e+08	1.72589e+08	1.84247e+08
	rpsG	1.28584e+08	1.1366e+08	1.26714e+08	7.55837e+07	8.94889e+07	9.58229e+07											ilvC	162636544	1.46378e+08	1.54683e+08	1.69546e+08	171801070	1.76862e+08
	rpsH	6.35091e+07	6.07658e+07	6.0561e+07	3.42146e+07	3.52882e+07	3.68166e+07											ilvB	3.53284e+07	2.88716e+07	3.62924e+07	66133448	5.98005e+07	61014180
	rpsI	9.01848e+07	7.74057e+07	87873240	5.50222e+07	59683980	5.95324e+07											ilvE	8.20482e+07	8.14516e+07	8.72099e+07	1.40995e+08	1.36225e+08	1.33982e+08
	rpsJ	5.74769e+07	55774108	67032667	44304319	46644278	45175056											ilvN	6.49368e+06	5.36042e+06	6.71058e+06	1.42368e+07	1.39947e+07	1.52841e+07
	rpsK	33239076	3.13077e+07	36226827	2.45043e+07	2.46372e+07	23146071											ilvM	6.40434e+06	5.16894e+06	6.4578e+06	1.10557e+07	1.04085e+07	1.04881e+07
	rpsL	3.39345e+07	3.00799e+07	3.54236e+07	2.68366e+07	2.89356e+07	2.60069e+07											ilvG	1.54e+07	2.65831e+07	3.44901e+07	6.46228e+07	6.12102e+07	6.64965e+07
	rpsM	133701493	1.17357e+08	137919371	8.04698e+07	8.20207e+07	8.66551e+07										cys	cysC	7.03647e+06	5.95614e+06	6.47197e+06	2.18261e+06	2.33054e+06	2.56312e+06
	rpsN	90994482	80658174	98480952	52346232	53778678	53765940											cysE	3.7718e+06	3.46896e+06	3.92776e+06	8.9578e+06	7.88688e+06	8.94109e+06
	rpsO	3.34143e+07	3.24274e+07	3.4588e+07	2.25343e+07	1.98798e+07	2.03295e+07											cysK	2.14342e+08	1.92231e+08	2.22595e+08	2.43241e+08	2.38253e+08	2.38329e+08
	rpsP	1.38435e+08	1.20155e+08	1.5087e+08	6.39284e+07	6.78831e+07	1.02115e+08											cysM	1.83807e+07	1.89876e+07	1.87874e+07	1.25521e+07	1.26423e+07	1.34141e+07
	rpsQ	8.52164e+07	6.89374e+07	9.25994e+07	5.90749e+07	6.4455e+07	5.96455e+07											cysI	8.55192e+07	7.6598e+07	8.19674e+07	4.37138e+07	4.32889e+07	4.91478e+07
	rpsR	2.74055e+07	2.86277e+07	4.25402e+07	1.94329e+07	2.44122e+07	1.75574e+07											cysH	3.28007e+07	2.61124e+07	2.66711e+07	2.52743e+07	2.48913e+07	27395358
	rpsS	65803913	51469964	63179725	31985681	34060208	38972738											cysD	4.83413e+07	3.66377e+07	48840944	3.18508e+07	2.97289e+07	3.44424e+07
	rpsT	4.06586e+07	6.04523e+07	5.01802e+07	1.78569e+07	1.52402e+07	2.25906e+07											cysN	6.4352e+07	5.31729e+07	6.10829e+07	3.68347e+07	3.81781e+07	3.93864e+07
	rpsU	7.87448e+07	7.54069e+07	8.03054e+07	5.13445e+07	4.81485e+07	4.86636e+07											cysJ	5.13121e+07	4.71723e+07	5.37402e+07	3.04824e+07	3.15228e+07	3.10431e+07
		4.23944e+09	3.88946e+09	4.42975e+09	2.65109e+09	2.74308e+09	2.77967e+09										asp/asn	aspC	8.4353e+07	8.53377e+07	94291972	1.03316e+08	1.03438e+08	1.03839e+08
		3.19672e+10	2.85522e+10	3.18532e+10	3.09137e+10	3.15038e+10	3.25406e+10											asnA	19790267	18085309	18732548	1.1452e+07	11678156	1.29649e+07
		0.132618	0.136223	0.139068	0.0857578	0.0870714	0.0854213											asnB	3.0965e+07	2.71585e+07	3.11203e+07	3.81769e+07	3.89e+07	4.10717e+07
																	lys	lysA	1.00038e+07	9.56187e+06	1.01709e+07	6.32717e+06	6.51419e+06	6.69382e+06
																		dapB	2.23736e+07	1.91061e+07	2.097e+07	6.50001e+06	6.80741e+06	7.68734e+06
																		lysC	6.11782e+07	58043076	6.18431e+07	3.4244e+07	3.55611e+07	3.67792e+07
																		dapF	741546	629958	823712	3.14707e+06	3.48812e+06	1.46025e+06
																		dapA	40106902	37336380	39187564	50951338	50638638	54769405
																		dapD	1.11718e+08	97776732	1.04404e+08	7.55162e+07	7.78298e+07	8.14437e+07
																		asd	8.51242e+07	7.67326e+07	8.42638e+07	86396703	86076567	9.43801e+07
																		dapE	3.6845e+06	4.0858e+06	3.93661e+06	4.38153e+06	4.60727e+06	5.45205e+06
																	met	metL	1.67836e+07	1.51072e+07	1.7893e+07	1.31099e+07	1.26406e+07	1.42637e+07
																		metB	1.4823e+07	12704328	1.40264e+07	8.85888e+06	9308031	10547052
																		metC	1.08665e+07	9.85925e+06	1.07395e+07	9.47121e+06	9.794e+06	1.06016e+07
																		metA	1.29828e+07	1.07481e+07	1.30954e+07	1.35745e+07	1.30554e+07	1.51775e+07
																		metH	37542800	35400800	41142720	42614240	45018720	49773280
																		metE	702015552	6.61424e+08	7.00077e+08	3.45529e+08	3.51296e+08	3.79026e+08
																	thr	thrB	1.93541e+07	2.02831e+07	2.33643e+07	4.98831e+07	4.53171e+07	4.84776e+07
																		thrA	1.56618e+08	1.46075e+08	160770676	3.5923e+08	3.44926e+08	3.5702e+08
																		thrC	110479985	9.88054e+07	1.12666e+08	1.96409e+08	1.90935e+08	196696775
																	glu/gln/pro	gdhA	1.59535e+08	1.41152e+08	1.57252e+08	1.04133e+08	1.04925e+08	1.05863e+08
																		proA	1.1781e+07	9457097	1.0235e+07	1.87071e+07	18878490	1.95841e+07
																		gltB	2.35381e+08	204810860	2.28587e+08	170109610	180283200	184267720
																		gltD	6.24856e+07	56009752	6.19031e+07	4.77175e+07	5.2041e+07	4.95453e+07
																		proB	7.61748e+06	6.72583e+06	6.8223e+06	9.284e+06	9.15434e+06	9.93507e+06
																		glnA	1.66261e+08	1.4456e+08	1.66256e+08	60051771	6.24341e+07	6.5595e+07
																		proC	1.22403e+07	1.0289e+07	1.63905e+07	1.55459e+07	1.57713e+07	1.70984e+07
																	his	hisC	2.33157e+07	1.95891e+07	2.14662e+07	43685664	44217024	45413568
																		hisB	2.7031e+07	2.55306e+07	2.49365e+07	4.40319e+07	44587746	4.66298e+07
																		hisD	3.83488e+07	3.72822e+07	3.91884e+07	67712535	67624926	70497579
																		hisI	1.23449e+07	1.05219e+07	1.50784e+07	2.629e+07	2.776e+07	2.1537e+07
																		hisA	1.27481e+07	1.11464e+07	1.15371e+07	2.17901e+07	2.20064e+07	2.27884e+07
																		hisH	8.35373e+06	7.68941e+06	7.96722e+06	1.53717e+07	1.62395e+07	1.56551e+07
																		hisF	2.59603e+07	1.27167e+07	1.41573e+07	2.73779e+07	2.87072e+07	3.89279e+07
																		hisG	2.44436e+07	2.177e+07	2.35601e+07	3.69595e+07	39138318	3.88347e+07
																	ser/gly	glyA	116031618	1.07712e+08	1.18746e+08	9.68947e+07	1.04875e+08	102844662
																		serA	146855370	1.271e+08	1.56578e+08	2.62779e+08	2.81523e+08	2.87566e+08
																		serB	5.02432e+06	4.24919e+06	4.96405e+06	1.35332e+07	1.27069e+07	1.38637e+07
																		serC	1.06213e+08	99298368	1.03141e+08	9.93461e+07	1.02429e+08	1.15164e+08
																			5.12433e+09	4.60839e+09	5.01051e+09	4.84263e+09	4.86592e+09	5.07928e+09
																			3.19672e+10	2.85522e+10	3.18532e+10	3.09137e+10	3.15038e+10	3.25406e+10
																			0.1603	0.161402	0.1573	0.15665	0.154455	0.15609
[truncated: 69 more columns]
