# Supplementary material for: Integrated control of bacterial growth and stress response by (p)ppGpp in Escherichia coli: A seesaw fashion
Source: iScience. 2024 Jan 9;27(2):108818. doi: 10.1016/j.isci.2024.108818 (PMC10828813; doi:10.1016/j.isci.2024.108818)
Supplement: Table S9. The proteome fraction of various stress-responsive function sectors in XA00994LQ project using the information of iBAQ mass in Table S7, related to Figure 4 — The gene list of [GO:0006950 (Response to stress)] and [GO:0051716 (Cellular response to stimulus)] are the same according to Table S4. [file mmc10.xlsx]

## Sheet: Table S9
																					GO:0006950 (Response to stress)								GO:0051716 (Cellular response to stimulus)
oxidative stress	A1	A2	A3	D1	D2	D3			peptide transport	A1	A2	A3	D1	D2	D3
katE	1.01188e+06	667522	749993	2.62897e+06	2.59606e+06	2.77112e+06			dppA	8.9101e+07	8.32405e+07	9.24533e+07	2.03814e+08	2.01053e+08	2.05521e+08				iBAQ mass A1	iBAQ mass A2	iBAQ mass A3	iBAQ mass D1	iBAQ mass D2	iBAQ mass D3			iBAQ mass A1	iBAQ mass A2	iBAQ mass A3	iBAQ mass D1	iBAQ mass D2	iBAQ mass D3
katG	3.08265e+07	2.76407e+07	3.1353e+07	5.74053e+07	5.70228e+07	5.94299e+07			dppB	3.04734e+06	2.58512e+06	2.86207e+06	8.27146e+06	7.55265e+06	8.34608e+06			fpr	1.26381e+06	1.23861e+06	1.29911e+06	3.63039e+06	3.18332e+06	3.30348e+06		fpr	1.26381e+06	1.23861e+06	1.29911e+06	3.63039e+06	3.18332e+06	3.30348e+06
ahpC	1.16938e+08	9.98978e+07	1.15886e+08	144247428	150973992	1.51869e+08			dppC	6.26388e+06	6.01963e+06	4.20101e+06	9.70145e+06	9.72858e+06	3.67762e+06			rimK	49241.1	40772.1	16604.3	196455	164097	219854		rimK	49241.1	40772.1	16604.3	196455	164097	219854
ahpF	2.30035e+07	2.05554e+07	2.0629e+07	2.61157e+07	2.59938e+07	2.69999e+07			dppD	7.35806e+06	6.46447e+06	7.36164e+06	2.11071e+07	21712503	2.25742e+07			osmC	2.01983e+06	2.73802e+06	2.95076e+06	1.13154e+07	1.12105e+07	1.15363e+07		osmC	2.01983e+06	2.73802e+06	2.95076e+06	1.13154e+07	1.12105e+07	1.15363e+07
dps	1.35511e+06	1.16993e+06	1.22987e+06	3.51316e+06	4.10804e+06	4.20245e+06			dppF	7.36514e+06	6.1512e+06	7.29265e+06	1.77291e+07	1.84874e+07	20015724			pfkB	727534	627342	840091	7.01439e+06	6.74858e+06	7.48078e+06		pfkB	727534	627342	840091	7.01439e+06	6.74858e+06	7.48078e+06
grxA	524155	513134	404172	814057	784354	825563			appA	839714	2.27295e+06	1.93386e+06	1.65317e+06	1.40942e+06	1.78154e+06			ygiW	40535.2	247112	213948	1.06268e+06	1.01826e+06	1.17436e+06		ygiW	40535.2	247112	213948	1.06268e+06	1.01826e+06	1.17436e+06
grxB	4.15728e+06	4825196	6.34098e+06	25867005	26329655	27481410			oppA	3.38861e+07	2.92627e+07	3.77549e+07	5.69591e+07	5.78099e+07	5.8101e+07			msrA	3.18646e+06	2.72855e+06	3.00064e+06	9.52231e+06	9.63446e+06	9.94548e+06		msrA	3.18646e+06	2.72855e+06	3.00064e+06	9.52231e+06	9.63446e+06	9.94548e+06
grxC	3.34237e+06	3.31953e+06	3.28106e+06	4.45494e+06	4.0634e+06	4.42232e+06			oppB	1.54008e+06	672907	1.20515e+06	1.83228e+06	1.99344e+06	2.68266e+06			yjhC	1.62689e+06	1.43404e+06	1.598e+06	3.09527e+06	3.15847e+06	3.45312e+06		ygiN	1.48002e+06	761896	1.51784e+06	3.71953e+06	3.89159e+06	4.20561e+06
grxD	7.74234e+06	9.72931e+06	1.00241e+07	1.22426e+07	1.15865e+07	1.07383e+07			oppC	1.17912e+06	4.05741e+06	912860	1.36249e+06	1.4287e+06	1.46994e+06			uspE	3.0454e+06	2.43126e+06	2.69052e+06	9.07361e+06	9.05361e+06	9.60741e+06		yjhC	1.62689e+06	1.43404e+06	1.598e+06	3.09527e+06	3.15847e+06	3.45312e+06
oxyR	5.93112e+06	5.09136e+06	5.47833e+06	8.66532e+06	8.2684e+06	9.08622e+06			oppD	2.04117e+06	1.75643e+06	1.94374e+06	3.65714e+06	4.0877e+06	4.2253e+06			yegP								dacC	9.48997e+06	7.74783e+06	8.40849e+06	1.32137e+07	1.34862e+07	1.416e+07
trxA	25034623	24946078	25701662	3.8314e+07	3.6418e+07	3.81912e+07			oppF	4.28398e+06	4.32415e+06	4.0355e+06	3.31511e+06	3.18131e+06	3.71687e+06			apaG	82853.9	59063.7	36256.7	221900	246611	297808		uspE	3.0454e+06	2.43126e+06	2.69052e+06	9.07361e+06	9.05361e+06	9.60741e+06
trxB	4.82472e+07	4.22297e+07	4.96355e+07	6.23006e+07	6.19267e+07	6.30208e+07				1.56906e+08	1.46807e+08	1.61957e+08	3.29403e+08	3.28445e+08	3.32112e+08			clpA	9.02267e+06	7.87688e+06	8.41235e+06	2.34842e+07	2.37705e+07	2.71202e+07		luxS	2.69805e+07	2.42079e+07	2.78989e+07	4.6612e+07	4.82546e+07	4.75459e+07
trxC	797194	572237	1.99446e+06	679427	760391	765275				3.19672e+10	2.85522e+10	3.18532e+10	3.09137e+10	3.15038e+10	3.25406e+10			acnA	9.17627e+06	8.22793e+06	8.36321e+06	16140959	1.6602e+07	1.74606e+07		yegP
fur	1.15938e+07	1.36558e+07	1.70788e+07	2.0898e+07	2.14422e+07	2.07704e+07			proteome fraction	0.00490833	0.00514173	0.00508447	0.0106556	0.0104256	0.0102061			glpK	1.29874e+06	2.59344e+06	1.0831e+06	2.31623e+06	2.27687e+06	1.77293e+06		apaG	82853.9	59063.7	36256.7	221900	246611	297808
gor	1.20881e+07	1.07679e+07	1.25944e+07	1.74292e+07	1.69922e+07	1.81427e+07												aldB								clpA	9.02267e+06	7.87688e+06	8.41235e+06	2.34842e+07	2.37705e+07	2.71202e+07
dsbG	2.36842e+06	1.84126e+06	2.23823e+06	1.78943e+06	1.75932e+06	2.42448e+06												narX	238400	492309	117657	608953	734425	736437		qseC	26222	44907	56048.2	275917	275751	295481
flu	520555	416854	403299	120226	122779	190663			glycogen biosynthesis	A1	A2	A3	D1	D2	D3			lamB								acnA	9.17627e+06	8.22793e+06	8.36321e+06	16140959	1.6602e+07	1.74606e+07
fhuF	153643	108406	168085	220206	123730	211100			glgB	1.09291e+07	9.02986e+06	7.7988e+06	6.17525e+06	1.17058e+07	1.17497e+07			sseA	1.35063e+06	1.37815e+06	1.25761e+06	5.32691e+06	4.57636e+06	5.63071e+06		kdpD	527011	383585	405865	1.25667e+06	1.24838e+06	1.23762e+06
hemH	536466	411877	476647	320476	309105	384605			glgC	7.0411e+06	6.82391e+06	7.18329e+06	1.10036e+07	1.16858e+07	1.28156e+07			argT	1.05585e+07	8.58484e+06	1.0877e+07	2.25291e+07	2.1038e+07	2.26926e+07		ybhG	797306	787948	866022	1.7481e+06	1.9415e+06	1.94117e+06
sufA	126373	113623	154346	349231	264298	262462			glgP	5.97245e+06	5.3509e+06	5.46727e+06	1.00494e+07	1.0628e+07	1.05973e+07			sbmC	263097	316309	280310	962036	1.01324e+06	1.01055e+06		glpK	1.29874e+06	2.59344e+06	1.0831e+06	2.31623e+06	2.27687e+06	1.77293e+06
sufB	896668	875592	835573	1.11483e+06	1.00939e+06	1.01585e+06			glgX	2.07528e+06	1.75957e+06	1.95558e+06	2.7516e+06	2.85387e+06	3.07312e+06			blc								aldB
sufC	886761	803712	1.00945e+06	1.48416e+06	1.343e+06	1.43498e+06				2.60179e+07	2.29642e+07	2.24049e+07	2.99798e+07	3.68735e+07	3.82357e+07			yeaG	195775	177766	180880	330575	259433	179077		narX	238400	492309	117657	608953	734425	736437
sufD	386960	118858	250193	394546	324341	309802				3.19672e+10	2.85522e+10	3.18532e+10	3.09137e+10	3.15038e+10	3.25406e+10			patZ	36453.7	32757.7	49339.9	145774	28959.8	234118		lamB
sufS	910032	637658	703463	1.48455e+06	1.23728e+06	1.0476e+06			proteome fraction	0.000813895	0.000804291	0.000703381	0.000969792	0.00117045	0.00117501			relA	5.83309e+06	9.69847e+06	6.36251e+06	1.22734e+08	1.28035e+08	1.25938e+08		dgcM
sufE	108480	73188.8	116392	401352	304814	290831												osmY	679141	778373	363741	1.46493e+06	2.28347e+06	2.10047e+06		sseA	1.35063e+06	1.37815e+06	1.25761e+06	5.32691e+06	4.57636e+06	5.63071e+06
sum	2.99488e+08	2.70983e+08	3.08737e+08	4.33255e+08	4.36064e+08	4.46289e+08												proP	6.48871e+06	5.12938e+06	5.75324e+06	2.68779e+07	2.75755e+07	2.82896e+07		argT	1.05585e+07	8.58484e+06	1.0877e+07	2.25291e+07	2.1038e+07	2.26926e+07
	3.19672e+10	2.85522e+10	3.18532e+10	3.09137e+10	3.15038e+10	3.25406e+10												otsB								arnA	4579.34	0	0	95950.4	170380	222195
proteome fraction	0.0093686	0.00949079	0.00969248	0.014015	0.0138416	0.0137148			universal stress proteins									yraP	3.82875e+06	3.63308e+06	4.00119e+06	8.44621e+06	8.89904e+06	8466837		sbmC	263097	316309	280310	962036	1.01324e+06	1.01055e+06
									uspA	1.66604e+07	1.67761e+07	1.65994e+07	56889706	6.93344e+07	6.24887e+07			gstA	1.29266e+07	1.06775e+07	1.26131e+07	3.0714e+07	2.98084e+07	3.17545e+07		blc
									uspC	249096	116719	198445	338376	245985	465097			betB	1.82046e+06	735040	964091	2.23978e+06	2.21274e+06	2.62216e+06		ymdB	427802	1.65462e+06	1.84422e+06	1.02154e+06	1.02254e+06	1.05868e+06
osmotic stress									uspD	1.77121e+06	1.44328e+06	2.08045e+06	9.27984e+06	9.63666e+06	9.28098e+06			betT	466354	1.17372e+06	459354	1.04031e+06	1.00216e+06	1.17652e+06		yeaG	195775	177766	180880	330575	259433	179077
									uspE	3.0454e+06	2.43126e+06	2.69052e+06	9.07361e+06	9.05361e+06	9.60741e+06			yccX	292664	256346	297938	909778	1.0268e+06	976306		narL	3.89938e+06	3.43281e+06	4.2279e+06	1.02601e+07	1.03975e+07	1.07514e+07
kdpA	0	0	0	252455	277935	282765			uspF	2.74851e+06	2.49513e+06	2.57265e+06	2.4458e+06	2.5672e+06	2.89425e+06			mug	2.13507e+06	1.8198e+06	2.04152e+06	4.75807e+06	4.96366e+06	4.98214e+06		patZ	36453.7	32757.7	49339.9	145774	28959.8	234118
kdpB	53322.6	62428.9	0	1.16123e+06	697303	773674			uspG	3.16533e+06	2.8436e+06	3.39049e+06	1.14479e+07	1.27915e+07	11272419			sodC	0	0	0	113146	88162.8	77481.7		nadR	3.3721e+06	2.63882e+06	3.51821e+06	6.41193e+06	6.85698e+06	6.98433e+06
kdpC	12050.8	0	12849.3	154291	117478	136273				2.764e+07	2.61061e+07	2.75319e+07	8.94752e+07	1.03629e+08	9.60089e+07			ybeD	9.93726e+06	6.79993e+06	7.20147e+06	1.83405e+07	1.97871e+07	1.68369e+07		relA	5.83309e+06	9.69847e+06	6.36251e+06	1.22734e+08	1.28035e+08	1.25938e+08
osmB										3.19672e+10	2.85522e+10	3.18532e+10	3.09137e+10	3.15038e+10	3.25406e+10			ybgI	1.22192e+07	1.07624e+07	12188799	3.43787e+07	3.48951e+07	3.59519e+07		osmY	679141	778373	363741	1.46493e+06	2.28347e+06	2.10047e+06
osmC	2.01983e+06	2.73802e+06	2.95076e+06	1.13154e+07	1.12105e+07	1.15363e+07			proteome fraction	0.000864636	0.00091433	0.000864338	0.00289436	0.00328942	0.00295043			fimB	238116	389042	256395	467701	662842	674730		proP	6.48871e+06	5.12938e+06	5.75324e+06	2.68779e+07	2.75755e+07	2.82896e+07
osmE	6.10655e+06	5830185	6.29251e+06	1.93875e+07	2.06088e+07	2.03684e+07												betA	146778	121564	101645	293897	304862	278805		otsB
osmY	679141	778373	363741	1.46493e+06	2.28347e+06	2.10047e+06												baeS	229519	183325	270655	543826	545906	563011		cutA	1.21449e+06	1.22881e+06	1.17395e+06	3.28596e+06	3.3581e+06	3.63728e+06
otsA	109766	91480.1	119690	213984	200400	239106												yfcF	632036	465532	563610	1.04216e+06	950110	1.03435e+06		yraP	3.82875e+06	3.63308e+06	4.00119e+06	8.44621e+06	8.89904e+06	8466837
otsB																		tag	371001	190793	203288	338634	461330	404635		phoB	790030	663310	674332	2.40176e+06	2.37609e+06	1.94428e+06
proP	6.48871e+06	5.12938e+06	5.75324e+06	2.68779e+07	2.75755e+07	2.82896e+07												ompC	6.07256e+06	3.90237e+06	4.34198e+06	6.66718e+07	6.76608e+07	6.54285e+07		dcd	4.83861e+06	3.87837e+06	4.87048e+06	1.20777e+07	9.92732e+06	1.07514e+07
proV	40917.9	108307	103052	436290	312685	351114												hchA	640424	472684	506744	3.33639e+06	3.15518e+06	3.47737e+06		gstA	1.29266e+07	1.06775e+07	1.26131e+07	3.0714e+07	2.98084e+07	3.17545e+07
proW	0	0	0	54461	58922.6	60871.3												appA	839714	2.27295e+06	1.93386e+06	1.65317e+06	1.40942e+06	1.78154e+06		betT	466354	1.17372e+06	459354	1.04031e+06	1.00216e+06	1.17652e+06
proX	815034	663669	997377	1.99569e+06	2.16571e+06	2.52269e+06												rclA	12809.7	0	10771.9	161675	195494	199807		betB	1.82046e+06	735040	964091	2.23978e+06	2.21274e+06	2.62216e+06
treA	0	0	0	58643.8	67377.8	24418.4												tas	2.31333e+06	1.9971e+06	2.91626e+06	7.6486e+06	7.59162e+06	8.14215e+06		yccX	292664	256346	297938	909778	1.0268e+06	976306
betA	146778	121564	101645	293897	304862	278805												yajL	1.1108e+06	1.07101e+06	1.33652e+06	2.35341e+06	3.01682e+06	3.8238e+06		mug	2.13507e+06	1.8198e+06	2.04152e+06	4.75807e+06	4.96366e+06	4.98214e+06
betB	1.82046e+06	735040	964091	2.23978e+06	2.21274e+06	2.62216e+06												ogt	2934387	2.66626e+06	1.97966e+06	3.14325e+06	2.97274e+06	3.70308e+06		dppA	8.9101e+07	8.32405e+07	9.24533e+07	2.03814e+08	2.01053e+08	2.05521e+08
betI	18990.8	11802.1	62982.1	55724.2	38704.2	89679.3												uvrC	836791	695848	564800	1.87637e+06	1.88346e+06	2.14816e+06		fadA	3.7478e+06	2.64615e+06	3.04547e+06	8.875e+06	7.89316e+06	8.35505e+06
betT	466354	1.17372e+06	459354	1.04031e+06	1.00216e+06	1.17652e+06												exoX	87932.8	7683.66	97370.3	257362	260026	271436		dppF	7.36514e+06	6.1512e+06	7.29265e+06	1.77291e+07	1.84874e+07	20015724
	1.87779e+07	1.7444e+07	1.81813e+07	6.70024e+07	6.91346e+07	7.08528e+07												yggE	1.49404e+06	1.25371e+06	1.86898e+06	5.79418e+06	5.86742e+06	5.48122e+06		ptsO	88377.3	90863.2	83318.3	30592.5	38851.5	33630.6
	3.19672e+10	2.85522e+10	3.18532e+10	3.09137e+10	3.15038e+10	3.25406e+10												yciF								sodC	0	0	0	113146	88162.8	77481.7
proteome fraction	0.000587411	0.000610951	0.000570783	0.0021674	0.00219448	0.00217736												nudG	401728	462063	366445	617668	636717	722659		ybgI	1.22192e+07	1.07624e+07	12188799	3.43787e+07	3.48951e+07	3.59519e+07
																		gloB	1.36642e+06	1.87744e+06	1.20495e+06	2.57018e+06	2.69088e+06	2.78212e+06		ybeD	9.93726e+06	6.79993e+06	7.20147e+06	1.83405e+07	1.97871e+07	1.68369e+07
																		nfi	328952	118396	291376	430008	501656	665675		fimB	238116	389042	256395	467701	662842	674730
acid stress																		deoC	2.98601e+06	2.49633e+06	2.7081e+06	7.21335e+06	6.6598e+06	6.98539e+06		yghU	2.14778e+06	1.55785e+06	1.524e+06	3.79428e+06	4.20046e+06	4.41425e+06
																		katE	1.01188e+06	667522	749993	2.62897e+06	2.59606e+06	2.77112e+06		ddlA	3.48811e+06	2.97127e+06	3.24691e+06	9.11951e+06	9.10771e+06	9.29642e+06
gadB;gadA	9000.43	0	0	1.8488e+06	2.06327e+06	1.97521e+06												ykgM	793727	635789	385257	593113	390862	940227		betA	146778	121564	101645	293897	304862	278805
gadC	0	0	0	664602	782520	806643												add	2.60461e+06	1.9586e+06	2.54273e+06	1.29107e+07	1.13257e+07	1.23801e+07		rssB	141072	139655	135033	595153	560612	598473
hdeA	0	0	0	1.25945e+06	849661	1.24036e+06												deoA	1.47555e+06	1.37915e+06	1.35144e+06	3.81631e+06	3.8375e+06	4.03946e+06		baeS	229519	183325	270655	543826	545906	563011
hdeB	0	0	0	610833	506878	502663												idi	0	0	0	259344	229505	200796		yfcF	632036	465532	563610	1.04216e+06	950110	1.03435e+06
msyB	450371	387503	341446	1.95092e+06	1.98143e+06	1.95748e+06												btuE	2.71972e+06	2.33265e+06	2.53897e+06	5.78822e+06	5.80112e+06	6.24386e+06		gloC	3.3369e+06	3.37091e+06	3.69984e+06	7.96383e+06	7.36067e+06	7.75144e+06
	459371	387503	341446	6.33461e+06	6.18376e+06	6.48235e+06												fumC	4.05469e+06	4.2934e+06	3.93483e+06	1.2883e+07	1.05964e+07	1.23721e+07		ompC	6.07256e+06	3.90237e+06	4.34198e+06	6.66718e+07	6.76608e+07	6.54285e+07
	3.19672e+10	2.85522e+10	3.18532e+10	3.09137e+10	3.15038e+10	3.25406e+10												treA	0	0	0	58643.8	67377.8	24418.4		baeR	1.60236e+06	1.42e+06	1.80798e+06	4.01123e+06	4.34089e+06	4.21229e+06
Proteome fraction	1.43701e-05	1.35717e-05	1.07194e-05	0.000204913	0.000196286	0.000199208												dps	1.35511e+06	1.16993e+06	1.22987e+06	3.51316e+06	4.10804e+06	4.20245e+06		tag	371001	190793	203288	338634	461330	404635
																		udp	5.17596e+06	4.1996e+06	4.79655e+06	1.93942e+07	1.98828e+07	1.94382e+07		chrR	2.31012e+06	1.76555e+06	2.33294e+06	4936455	5.11453e+06	4.82704e+06
																		msrP	98771.1	98345.1	78334.5	589555	611228	711225		hchA	640424	472684	506744	3.33639e+06	3.15518e+06	3.47737e+06
Putrescine catabolic process																		mdtK	1.24243e+06	902835	1.00163e+06	1.83924e+06	2.14586e+06	2.51561e+06		appA	839714	2.27295e+06	1.93386e+06	1.65317e+06	1.40942e+06	1.78154e+06
puuA	2.00052e+06	2.00291e+06	2.28422e+06	2.01924e+07	1.99834e+07	1.904e+07												ybdG	1.17348e+07	1.15531e+07	1.14268e+07	8.23318e+06	7.76483e+06	9.88475e+06		dcuR	455806	310807	389697	865405	933190	907901
puuB	0	0	0	4.07182e+06	4.28658e+06	4.70251e+06												pstS	5.1088e+06	4.07956e+06	6.27503e+06	1.05838e+07	9.88884e+06	9.26315e+06		rclA	12809.7	0	10771.9	161675	195494	199807
puuC	181103	0	72995.7	7.75149e+06	8.07734e+06	8.42989e+06												nei	396849	285924	144501	683958	766808	819812		tas	2.31333e+06	1.9971e+06	2.91626e+06	7.6486e+06	7.59162e+06	8.14215e+06
puuD	1.21585e+06	880729	1.05886e+06	3.11645e+07	2.84416e+07	3.32738e+07												uspD	1.77121e+06	1.44328e+06	2.08045e+06	9.27984e+06	9.63666e+06	9.28098e+06		ampE	695506	520473	665793	1.33297e+06	1.44845e+06	1.8916e+06
puuE	160000	620033	236545	1.15262e+07	1.05753e+07	1.16698e+07												adhP								yajL	1.1108e+06	1.07101e+06	1.33652e+06	2.35341e+06	3.01682e+06	3.8238e+06
puuR	788793	611550	781098	5.87461e+06	5.41814e+06	5.99978e+06												atl	83080.3	17113.4	72016.7	161439	146874	163837		ydeP	11643.2	71441.6	21879.6	520201	593918	593734
	4.34626e+06	4.11522e+06	4.43372e+06	8.0581e+07	7.67823e+07	8.31158e+07												frdA	787166	753719	701338	1.46799e+06	1.91151e+06	1.39799e+06		nemA	2.55491e+06	1.86512e+06	2.3007e+06	4.23691e+06	4.36612e+06	4.70201e+06
	3.19672e+10	2.85522e+10	3.18532e+10	3.09137e+10	3.15038e+10	3.25406e+10												glgA	6.82302e+06	5.29646e+06	8.2397e+06	1.1624e+07	1.24359e+07	1.32541e+07		ogt	2934387	2.66626e+06	1.97966e+06	3.14325e+06	2.97274e+06	3.70308e+06
Proteome fraction	0.00013596	0.00014413	0.000139192	0.00260664	0.00243724	0.00255422												wrbA	384069	339774	357929	1.09926e+06	1.10497e+06	1.10258e+06		uvrC	836791	695848	564800	1.87637e+06	1.88346e+06	2.14816e+06
																		pstA								exoX	87932.8	7683.66	97370.3	257362	260026	271436
																		glrK	331254	681291	579430	1.22078e+06	803576	1.04084e+06		hcaD	0	18869.2	8318.88	54352.4	44971.9	54686.6
																		uvrB	6.26562e+06	7.74751e+06	8.929e+06	8.35274e+06	8.15912e+06	7.92435e+06		yggE	1.49404e+06	1.25371e+06	1.86898e+06	5.79418e+06	5.86742e+06	5.48122e+06
																		ycbB	62170.7	250287	282037	1.60165e+06	1.58809e+06	1.2354e+06		yciF
																		priA	615941	565421	777158	1.67236e+06	1.26809e+06	1.52881e+06		nudG	401728	462063	366445	617668	636717	722659
																			1.7875e+08	1.63985e+08	1.75513e+08	5.95664e+08	5.9979e+08	6.14334e+08		yeiG	1.08291e+06	862342	1.23389e+06	3.64074e+06	3.26406e+06	2.94375e+06
																			3.19672e+10	2.85522e+10	3.18532e+10	3.09137e+10	3.15038e+10	3.25406e+10		gloB	1.36642e+06	1.87744e+06	1.20495e+06	2.57018e+06	2.69088e+06	2.78212e+06
																		proteome fraction (%)	0.00559167	0.00574333	0.00551005	0.0192686	0.0190386	0.018879		nfi	328952	118396	291376	430008	501656	665675
																										fhlA
																										deoC	2.98601e+06	2.49633e+06	2.7081e+06	7.21335e+06	6.6598e+06	6.98539e+06
																										arnB	90720.9	88976.5	65319.5	419054	495947	539029
																										yiiM	2.04203e+06	1.2668e+06	999362	3.61276e+06	3978694	3.89608e+06
																										katE	1.01188e+06	667522	749993	2.62897e+06	2.59606e+06	2.77112e+06
																										ykgM	793727	635789	385257	593113	390862	940227
																										deoA	1.47555e+06	1.37915e+06	1.35144e+06	3.81631e+06	3.8375e+06	4.03946e+06
																										add	2.60461e+06	1.9586e+06	2.54273e+06	1.29107e+07	1.13257e+07	1.23801e+07
																										idi	0	0	0	259344	229505	200796
																										ynjA	95433.3	94349.1	102833	370641	381524	632848
																										yahO	187734	170288	141424	531605	465228	585742
																										kefC	66603.2	29741	127265	72472.9	250909	149746
																										macA	1.07233e+06	533014	1.31712e+06	2.23439e+06	2.89642e+06	3.50962e+06
																										btuE	2.71972e+06	2.33265e+06	2.53897e+06	5.78822e+06	5.80112e+06	6.24386e+06
																										fumC	4.05469e+06	4.2934e+06	3.93483e+06	1.2883e+07	1.05964e+07	1.23721e+07
																										ypdB	481622	416052	453361	926080	917952	1.12457e+06
																										kbp	574252	806909	781481	3.23027e+06	3.10964e+06	3.15911e+06
																										treA	0	0	0	58643.8	67377.8	24418.4
																										dps	1.35511e+06	1.16993e+06	1.22987e+06	3.51316e+06	4.10804e+06	4.20245e+06
																										udp	5.17596e+06	4.1996e+06	4.79655e+06	1.93942e+07	1.98828e+07	1.94382e+07
																										msrP	98771.1	98345.1	78334.5	589555	611228	711225
																										mdtK	1.24243e+06	902835	1.00163e+06	1.83924e+06	2.14586e+06	2.51561e+06
																										ybdG	1.17348e+07	1.15531e+07	1.14268e+07	8.23318e+06	7.76483e+06	9.88475e+06
																										pstS	5.1088e+06	4.07956e+06	6.27503e+06	1.05838e+07	9.88884e+06	9.26315e+06
																										nei	396849	285924	144501	683958	766808	819812
																										uspD	1.77121e+06	1.44328e+06	2.08045e+06	9.27984e+06	9.63666e+06	9.28098e+06
																										adhP
																										atl	83080.3	17113.4	72016.7	161439	146874	163837
																										basS	361794	271325	286506	944241	822221	1.03902e+06
																										frdA	787166	753719	701338	1.46799e+06	1.91151e+06	1.39799e+06
																										glgA	6.82302e+06	5.29646e+06	8.2397e+06	1.1624e+07	1.24359e+07	1.32541e+07
																										wrbA	384069	339774	357929	1.09926e+06	1.10497e+06	1.10258e+06
																										pstA
																										glrK	331254	681291	579430	1.22078e+06	803576	1.04084e+06
																										uvrB	6.26562e+06	7.74751e+06	8.929e+06	8.35274e+06	8.15912e+06	7.92435e+06
																										macB	1.53141e+06	991383	856201	2.51664e+06	2.4518e+06	2.72033e+06
																										ycbB	62170.7	250287	282037	1.60165e+06	1.58809e+06	1.2354e+06
																										priA	615941	565421	777158	1.67236e+06	1.26809e+06	1.52881e+06
																											3.57232e+08	3.23087e+08	3.56348e+08	9.84423e+08	9.87575e+08	1.01254e+09
																											3.19672e+10	2.85522e+10	3.18532e+10	3.09137e+10	3.15038e+10	3.25406e+10
																										proteome fraction (%)	0.0111749	0.0113157	0.0111872	0.0318443	0.0313478	0.0311163
