# Supplementary material for: Integrated control of bacterial growth and stress response by (p)ppGpp in Escherichia coli: A seesaw fashion
Source: iScience. 2024 Jan 9;27(2):108818. doi: 10.1016/j.isci.2024.108818 (PMC10828813; doi:10.1016/j.isci.2024.108818)
Supplement: Table S10. The proteome fraction of rpoS-regulon genes in XA00994LQ project using the information of iBAQ mass in Table S7, related to Figure 4 — Two versions of gene list were used based on [Patten et al 2004 Mol Genet Genomics 272(5):580-591] and [Weber et al 2005. J Bacteriol 187(5):1591-1603]. [file mmc11.xlsx]

## Sheet: Table S10
		Patten et al 2004											Weber et al 2005
			iBAQ mass A1	iBAQ mass A2	iBAQ mass A3	iBAQ mass D1	iBAQ mass D2	iBAQ mass D3					iBAQ mass A1	iBAQ mass A2	iBAQ mass A3	iBAQ mass D1	iBAQ mass D2	iBAQ mass D3
	P33224	aidB									P39451	adhP
	P0ABD3	bfr	0	15161.3	0	0	72696.4	71952.9			P26612	amyA	360065	291464	168654	0	4420.05	0
	P0ABE2	bolA	1.12195e+06	811610	1.22879e+06	1.96078e+06	2.16648e+06	2.01691e+06			Q46857	dkgV	247522	230381	271432	2.34848e+06	2.15458e+06	2.30947e+06
	P36659	cbpA	767830	717939	720041	1.77678e+06	1.96369e+06	1.87904e+06			P0A991	fbaB	1.08851e+06	1.4042e+06	932375	4.15045e+06	4.60852e+06	5.12642e+06
	P0ABT2	dps	1.35511e+06	1.16993e+06	1.22987e+06	3.51316e+06	4.10804e+06	4.20245e+06			P25526	gabD	382291	274664	279712	355987	380486	538291
	P0AEH5	elaB									P0AET8	hdhA	1.43696e+07	1.37484e+07	1.36653e+07	3.08027e+07	3.08027e+07	2.9745e+07
	P0A991	fbaB	1.08851e+06	1.4042e+06	932375	4.15045e+06	4.60852e+06	5.12642e+06			P16432	hycF
	P20605	fic									P52095	IdcC
	P69910	gadB/gadA	9000.43	0	0	1.8488e+06	2.06327e+06	1.97521e+06			P37758	narU
	P63201	gadW	0	0	0	127659	173048	166912			P19318	narY
	P37639	gadX									P07003	poxB	0	20937.4	8151.97	92241.4	95652	17737
	P31658	hchA	640424	472684	506744	3.33639e+06	3.15518e+06	3.47737e+06			P28304	qor	8.20352e+06	5.93457e+06	6.8399e+06	7.12866e+06	6.85748e+06	7.74171e+06
	P0AES9	hdeA	0	0	0	1.25945e+06	849661	1.24036e+06			P0A867	talA	320398	335171	379437	655144	561400	653647
	P0AET2	hdeB	0	0	0	610833	506878	502663			P76145	tam
	P0AET5	hdeD									P33570	tktB	206073	229776	277494	827931	833190	719369
	P25738	msyB	450371	387503	341446	1.95092e+06	1.98143e+06	1.95748e+06			P10908	ugp	686705	453866	610152	1.23231e+06	1.19575e+06	1.31774e+06
	P37758	narU									P77454	ybaS/glsA1	0	0	0	77104.9	77624.8	44583.6
	P0ADA7	osmB									P77717	ybaY	806037	727186	751066	1.62766e+06	1.82249e+06	1.73204e+06
	P0C0L2	osmC	2.01983e+06	2.73802e+06	2.95076e+06	1.13154e+07	1.12105e+07	1.15363e+07			P21367	ycaC
	P0ADB1	osmE	6.10655e+06	5830185	6.29251e+06	1.93875e+07	2.06088e+07	2.03684e+07			P77544	yfcF	632036	465532	563610	1.04216e+06	950110	1.03435e+06
	P0AFH8	osmY	679141	778373	363741	1.46493e+06	2.28347e+06	2.10047e+06			P42588	ygjG
	P31677	otsA	109766	91480.1	119690	213984	200400	239106			P45549	yhfW
	P31678	otsB									P32717	yjcS
	P37194	slp	749987	733048	268654	2.41296e+06	2.57689e+06	2.64775e+06			P27250	yjgB	40603.7	38304.1	45213.8	58715.5	129772	98461.4
	P0AGD1	sodC	0	0	0	113146	88162.8	77481.7			P76117	yncG
	P68191	sra									P56262	ysgA	2.67256e+06	2.348e+06	2.5761e+06	5.04492e+06	6.48027e+06	6.73303e+06
	P77667	sufA	126373	113623	154346	349231	264298	262462			P0ABE2	bolA	1.12195e+06	811610	1.22879e+06	1.96078e+06	2.16648e+06	2.01691e+06
	P77522	sufB	896668	875592	835573	1.11483e+06	1.00939e+06	1.01585e+06			P0AE63	chaB
	P77689	sufD	386960	118858	250193	394546	324341	309802			P37338	csiR
	P77444	sufS	910032	637658	703463	1.48455e+06	1.23728e+06	1.0476e+06			P63201	gadW	0	0	0	127659	173048	166912
	P0A867	talA	320398	335171	379437	655144	561400	653647			P37639	gadX
	P33570	tktB	206073	229776	277494	827931	833190	719369			P77334	gem
	P13482	treA	0	0	0	58643.8	67377.8	24418.4			P0ACL9	pdhR	1.80258e+06	1.46946e+06	1.80522e+06	1.90609e+06	2.18298e+06	2.29674e+06
	P0A8G6	wrbA	384069	339774	357929	1.09926e+06	1.10497e+06	1.10258e+06			P0AEV1	rssB	141072	139655	135033	595153	560612	598473
	P63235	xasA	0	0	0	664602	782520	806643			P0A8G6	wrbA	384069	339774	357929	1.09926e+06	1.10497e+06	1.10258e+06
	P75694	yahO	187734	170288	141424	531605	465228	585742			P0A9V5	yiaG
	P77454	ybaS/glsA1	0	0	0	77104.9	77624.8	44583.6			P0ACU7	yjdC	1.14304e+06	1.03534e+06	1.02236e+06	2.36964e+06	3.77718e+06	3.24162e+06
	P77400	ybaT									P0AE30	artM	713060	588121	882194	376685	368090	349006
	P77717	ybaY	806037	727186	751066	1.62766e+06	1.82249e+06	1.73204e+06			P0AAF6	artP	6.27829e+06	5.48736e+06	6.36827e+06	8.19172e+06	8.91753e+06	9.15316e+06
	P0AAV6	ybgS									P0A901	blc
	P52697	ybhE	6.71425e+06	6.67722e+06	6.36534e+06	1.54036e+07	1.32909e+07	1.43783e+07			P76552	eutH
	P21367	ycaC									P25527	gabP
	P0AB14	yccJ	321753	118992	130619	405165	392165	439237			P0A742	mscL	1.21321e+06	1.27075e+06	1.061e+06	1.65918e+06	1.69642e+06	1.75476e+06
	P0AFQ7	ycfH	2.68862e+06	2.24529e+06	2.72764e+06	2.26839e+06	2.36294e+06	2.54271e+06			P31133	potF	1.3532e+07	9.37908e+06	1.31555e+07	1.59325e+07	2.01402e+07	2.19011e+07
	P29013	ycgB									P0AFR0	rssA	467964	362216	339334	620469	637697	676121
	P75991	ycgZ									P0AG80	ugpB	305673	336365	277869	482765	453425	537918
	P76108	ydcS									P10907	ugpC	44498.9	24504.3	45925.7	22322.6	30927.1	21802.5
	P0AFR9	ydcV									P75783	ybiO
	P31130	ydeI	38369.6	32039.1	32411.9	411754	486045	543447			P75785	ybiP	31174.4	29014.8	43757.2	28166.4	29162.3	20640
	P64479	ydiZ	0	79363.4	65019.4	356763	327536	376711			P76108	ydcS
	P0ACY3	yeaG	195775	177766	180880	330575	259433	179077			P76185	ydhJ	222474	143510	196082	177128	239485	263767
	P64488	yeaR									P0AA91	yeaY	1.79548e+06	1.52893e+06	1.61598e+06	1.80314e+06	1.78684e+06	1.8863e+06
	P76402	yegP									P0AD03	yebS
	P0ADE6	ygaU	574252	806909	781481	3.23027e+06	3.10964e+06	3.15911e+06			P0AGM0	yhhT
	P0ADU5	ygiW	40535.2	247112	213948	1.06268e+06	1.01826e+06	1.17436e+06			P37642	yhiD	73774.8	109115	64604.1	106325	2.34438e+06	2.54273e+06
	P64616	yhcO									P0AD47	yphA
	P0ADX5	yhfG									P0AE42	yqaE
	P63204	yhiE									P33224	aidB
	P0A9V5	yiaG									P0ABD3	bfr	0	15161.3	0	0	72696.4	71952.9
	P68206	yjbJ									P0ABT2	dps	1.35511e+06	1.16993e+06	1.22987e+06	3.51316e+06	4.10804e+06	4.20245e+06
	P0AF59	yjdI									P69908	gadA/gadB	9000.43	0	0	1.8488e+06	2.06327e+06	1.97521e+06
	P39274	yjdJ									P21179	katE	1.01188e+06	667522	749993	2.62897e+06	2.59606e+06	2.77112e+06
	P75992	ymgA									P0ADA7	osmB
	P75993	ymgB									P0C0L2	osmC	2.01983e+06	2.73802e+06	2.95076e+06	1.13154e+07	1.12105e+07	1.15363e+07
	P75994	ymgC									P0AFH8	osmY	679141	778373	363741	1.46493e+06	2.28347e+06	2.10047e+06
	P76011	ymgE									P31677	otsA	109766	91480.1	119690	213984	200400	239106
	P76193	ynhG	246664	212841	219011	832664	970858	862179			P31678	otsB
	P64517	yodC									P0AFM4	psiF
	P64519	yodD									P13482	treA	0	0	0	58643.8	67377.8	24418.4
	P0AD17	yohC									P62601	treF
	P42616	yqjC	39573.7	24866.7	61906.7	51550.9	47400	51895.8			P0A8S5	uspB
	P64581	yqjD	593837	723730	539278	462241	555501	530326			P63235	gadC	0	0	0	664602	782520	806643
	P64585	yqjE									P36659	cbpA	767830	717939	720041	1.77678e+06	1.96369e+06	1.87904e+06
	P39325	ytfQ	320282	209272	233007	210148	277991	197863			P31658	hchA	640424	472684	506744	3.33639e+06	3.15518e+06	3.47737e+06
			3.10967e+07	3.02535e+07	3.03561e+07	8.9354e+07	9.02659e+07	9.23262e+07			P0AEV9	hycI	208100	8113.71	0	256897	241001	340728
			3.19672e+10	2.85522e+10	3.18532e+10	3.09137e+10	3.15038e+10	3.25406e+10			P68191	rpsV
		proteome fraction (%)	0.00097277	0.00105959	0.000952999	0.00289044	0.00286524	0.00283726			P0ACE7	ycfF	4.42858e+06	4.15158e+06	5.59101e+06	1.18299e+07	9.54372e+06	1.25157e+07
											P39332	ylgH
											P45470	yhbO
											P76621	csiD
											P0AEH5	elaB
											P39176	erfK	166511	386745	149258	1.16282e+06	569640	621876
											P20605	fic
											P25738	msyB	450371	387503	341446	1.95092e+06	1.98143e+06	1.95748e+06
											P16681	phnB
											P0AAN5	yaiA
											P77735	yajO	776147	442175	934537	1.83604e+06	1.8273e+06	2.20734e+06
											P77213	ybdK
											P0AAT9	ybeL	490226	545884	605075	2.4641e+06	2.75921e+06	2.56955e+06
											P24252	ybgA	0	0	0	0	14098.4	15106.9
											P0AAV6	ybgS
											P52697	ybhE	6.71425e+06	6.67722e+06	6.36534e+06	1.54036e+07	1.32909e+07	1.43783e+07
											P75818	yhjP	2.39135e+06	2.10648e+06	2.29335e+06	4.70331e+06	4.25171e+06	4.98077e+06
											P0AB14	yccJ	321753	118992	130619	405165	392165	439237
											P0AB31	yceK
											P29013	ycgB
											P75991	ycgZ
											P21362	yciF
											P21361	yciG
											P77302	ydaM
											P77515	ydfN
											P77804	ydgA	1.45514e+07	1.3684e+07	1.49834e+07	1.43731e+07	1.46066e+07	1.48237e+07
											P0ACY3	yeaG	195775	177766	180880	330575	259433	179077
											P76235	yeaH
											P33219	yebF	5317.4	0	0	23834.5	22957	28909.1
											P76359	yeeP
											P76402	yegP
											P76407	yegS
											P11289	yfiL
											P37339	ygaF	228723	208655	291435	150321	171942	211139
											P0ADQ7	ygaM
											P0ADE6	ygaU	574252	806909	781481	3.23027e+06	3.10964e+06	3.15911e+06
											P25728	ygbA
											Q46819	ygfS
											P0ADS6	yggE	1.49404e+06	1.25371e+06	1.86898e+06	5.79418e+06	5.86742e+06	5.48122e+06
											P0AG84	yghA
											P0ADU5	ygiW	40535.2	247112	213948	1.06268e+06	1.01826e+06	1.17436e+06
											P0ADX5	yhfG
											P0ADX7	yhhA
											P37645	yhjG	34683.6	25383.1	32059.7	0	0	11068.8
											P68206	yjbJ
											P0AF59	yjdI
											P39274	yjdJ
											P0AF63	yjeB	910413	909524	1.456e+06	1.19852e+06	1.60639e+06	1.19946e+06
											/	yjgG
											P39342	yjgR	333946	2.25815e+06	860510	1.73629e+06	779773	728483
											P39371	yjhT	0	36597.4	39991.5	565563	521045	317185
											P75992	ymgA
											P76113	yncB	1.03049e+06	1.08739e+06	1.08934e+06	839433	1.58522e+06	1.42617e+06
											P76193	ynhG	246664	212841	219011	832664	970858	862179
											P76226	ynjF	43567.8	18570.2	0	68501.7	84594.2	97883.7
											P64517	yodC
											P64519	yodD
											P33368	yohF
											P42616	ygjC	39573.7	24866.7	61906.7	51550.9	47400	51895.8
											P64581	ygjD	593837	723730	539278	462241	555501	530326
											P64585	ygjE
											P42620	ygjG	319736	137319	226503	347342	912106	1.00561e+06
											Q47710	ygjK
													1.02469e+08	9.28456e+07	1.01865e+08	1.90805e+08	1.99057e+08	2.0674e+08
													3.19672e+10	2.85522e+10	3.18532e+10	3.09137e+10	3.15038e+10	3.25406e+10
												proteome fraction (%)	0.00320546	0.00325179	0.00319794	0.00617219	0.00631852	0.0063533
